# Supplementary material for: Transcriptomic Profiling Provides Molecular Insights Into Hydrogen Peroxide-Enhanced Arabidopsis Growth and Its Salt Tolerance
Source: Front Plant Sci. 2022 Apr 6;13:866063. doi: 10.3389/fpls.2022.866063 (PMC9019583; doi:10.3389/fpls.2022.866063)
Supplement: Supplementary file 3 [file Data_Sheet_2.zip]

Archive with 24 entries (23 files):
- Supplementary Tables S1-23/
- Supplementary Tables S1-23/Table S1.xlsx
- Supplementary Tables S1-23/Table S10.xlsx
- Supplementary Tables S1-23/Table S11.xlsx
- Supplementary Tables S1-23/Table S12.xlsx
- Supplementary Tables S1-23/Table S13.xlsx
- Supplementary Tables S1-23/Table S14.xlsx
- Supplementary Tables S1-23/Table S15.xlsx
- Supplementary Tables S1-23/Table S16.xlsx
- Supplementary Tables S1-23/Table S17.xlsx
- Supplementary Tables S1-23/Table S18.xlsx
- Supplementary Tables S1-23/Table S19.xlsx
- Supplementary Tables S1-23/Table S2.xlsx
- Supplementary Tables S1-23/Table S20.xlsx
- Supplementary Tables S1-23/Table S21.xlsx
- Supplementary Tables S1-23/Table S22.xlsx
- Supplementary Tables S1-23/Table S23.xlsx
- Supplementary Tables S1-23/Table S3.xlsx
- Supplementary Tables S1-23/Table S4.xlsx
- Supplementary Tables S1-23/Table S5.xlsx
- Supplementary Tables S1-23/Table S6.xlsx
- Supplementary Tables S1-23/Table S7.xlsx
- Supplementary Tables S1-23/Table S8.xlsx
- Supplementary Tables S1-23/Table S9.xlsx
