# Supplementary material for: Transcriptomic Profiling Provides Molecular Insights Into Hydrogen Peroxide-Enhanced Arabidopsis Growth and Its Salt Tolerance
Source: Front Plant Sci. 2022 Apr 6;13:866063. doi: 10.3389/fpls.2022.866063 (PMC9019583; doi:10.3389/fpls.2022.866063)
Supplement: Supplementary file 3 [file Data_Sheet_2.zip › Supplementary Tables S1-23/Table S1.xlsx]

## Sheet: Sheet1
Pimers used in verification of RNA-seq data by RT-qPCR
Gene_ID	Forward primer	Reverse primer	Gene
AT3G17840	CCAGAAGTAACTGACCCGAGGC	ATGCACCCACCTCGCCAAAT	RLK902
AT5G57050	CCATTGGCGATAGATACCTTAAAC	CCGAGCCAAATCGCACAC	ABI2
AT1G16540	GTCCTGGTTTGTGCAGAGATTT	CCCGTTTGTAATCCTCGTCTT	ABA3
AT5G52310	GATCGATGCACCAGGCGTAACA	TGTAATCGGAAGACACGACAGGAA	RD29A
AT2G39800	GTGTTGGACAAAGCAGTCTTATGG	CTCATTGAAAATTGGAATAACCCTC	P5CS1
AT5G52300	GAGTGAAGGAGACGCAACAAGGG	CTTCTCTCCTCCTCCTCCAAAATGA	RD29B
AT4G11280	CGCTAAAATGTTATCCGATGAAGAG	CCAATCCCTAAACCATCTAAACCG	ACS6
AT5G13930	GACTACTACTTCCGCATCACCAACA	TGTCCAGAGAAGGAGCCATGTAAG	TT4
AT4G26850	GAGGGTCGTCACTTGAAGAAGAGGC	AAGGGAAGAACTGAACTTGGGCATC	VTC2
AT5G07510	TTTTGTCATTTTCAGTCCCGTTCTC	GTAGGTCCCTCCCTGTACGTTTCTT	GRP14
AT4G02290	AGCTATTTGGTGGGATATGGTGAGA	CATAAGCTACATTCGGATTTGGTTC	GH9B13
AT1G64390	CCCAGAAATACTACCGATCCGTCAG	TTAACGTCCCAACCAAACTCAGTCA	GH9C2
AT2G31230	AAAGGTTGGAATTGATGAAGAAAGA	CTTCCTCGGCTTTGTCAAATGTC	ERF15
AT5G22570	CCGTGAGATAACCAGTAATGACCAA	CACTTTCACTGCCAGATGACGATG	WRKY38
AT5G07690	CGGAGATAACCAGCAGTGACG	AGACATGAAGACAACGGTGTAGAGC	MYB29
Actin	CCGGTATTGTGCTGGATTCTG	TTACAATTTCCCGCTCTGCTG	QAtActin2
