# Supplementary material for: Transcriptomic Profiling Provides Molecular Insights Into Hydrogen Peroxide-Enhanced Arabidopsis Growth and Its Salt Tolerance
Source: Front Plant Sci. 2022 Apr 6;13:866063. doi: 10.3389/fpls.2022.866063 (PMC9019583; doi:10.3389/fpls.2022.866063)
Supplement: Supplementary file 3 [file Data_Sheet_2.zip › Supplementary Tables S1-23/Table S10.xlsx]

## Sheet: Sheet1
535 common up-regulated genes in HN vs. WW and WN vs. WW (two-fold or more changes with a False Discovery Rate (FDR) adjusted p-value ≤0.05)
Gene_ID	HN vs. WW		WN vs. WW		Annotation
	Log2FC	P-value	Log2FC	P-value
AT1G01250	2.21474	7.67921e-13	1.4685	5.15611e-05	AP2 domain-containing transcription factor, putative | chr1:104491-105330 REVERSE
AT1G01480	1.51447	2.16341e-13	1.49941	1.55858e-10	Symbols: ACS2, AT-ACC2 | ACS2; 1-aminocyclopropane-1-carboxylate synthase | chr1:175782-178400 FORWARD
AT1G01520	3.06911	3.99904e-11	3.28865	7.615e-18	myb family transcription factor | chr1:190596-192139 FORWARD
AT1G02205	1.77447	7.6398e-56	1.44584	8.48907e-35	Symbols: CER1 | CER1 (ECERIFERUM 1); octadecanal decarbonylase | chr1:418767-422438 FORWARD
AT1G02220	1.61238	2.24432e-08	1.14409	0.00198622	Symbols: ANAC003 | ANAC003 (Arabidopsis NAC domain containing protein 3); transcription factor | chr1:428814-430647 REVERSE
AT1G02310	4.17358	5.32287e-31	2.84055	1.58145e-08	glycosyl hydrolase family protein 5 / cellulase family protein / (1-4)-beta-mannan endohydrolase, putative | chr1:458133-460696 REVERSE
AT1G02390	1.47538	5.49225e-10	2.11351	2.47815e-20	Symbols: ATGPAT2, GPAT2 | GPAT2 (GLYCEROL-3-PHOSPHATE ACYLTRANSFERASE 2); acyltransferase | chr1:480852-483292 FORWARD
AT1G02470	3.14703	1.13425e-18	2.95601	2.68868e-20	FUNCTIONS IN: molecular_function unknown; INVOLVED IN: biological_process unknown; LOCATED IN: chloroplast; EXPRESSED IN: 10 plant structures; EXPRESSED DURING: 4 anthesis, C globular stage, petal differentiation and expansion stage; CONTAINS InterPro DOMAIN/s: Streptomyces cyclase/dehydrase (InterPro:IPR005031); BEST Arabidopsis thaliana protein match is: unknown protein (TAIR:AT1G02475.1); Has …
AT1G02820	1.37454	1.36928e-06	1.56323	2.76204e-08	late embryogenesis abundant 3 family protein / LEA3 family protein | chr1:623765-624475 REVERSE
AT1G04247	1.7103	7.09332e-09	1.336	0.000401435	NA
AT1G04570	2.0592	4.19238e-08	1.47379	0.000456486	integral membrane transporter family protein | chr1:1246728-1248775 REVERSE
AT1G05340	2.42706	1.56139e-45	2.19404	2.6583e-23	unknown protein | chr1:1558844-1559903 REVERSE
AT1G05680	1.25386	1.5257e-05	1.47808	4.14406e-07	UDP-glucoronosyl/UDP-glucosyl transferase family protein | chr1:1703092-1704691 REVERSE
AT1G07430	1.4435	1.75152e-20	2.40623	4.85536e-55	protein phosphatase 2C, putative / PP2C, putative | chr1:2280835-2282828 REVERSE
AT1G07477	2.13395	1.12021e-06	2.12427	3.40385e-06	NA
AT1G08043	1.44042	2.52889e-15	1.09275	7.28937e-07	NA
AT1G08650	1.93087	5.11704e-87	1.1826	1.19504e-21	Symbols: PPCK1 | PPCK1 (PHOSPHOENOLPYRUVATE CARBOXYLASE KINASE); kinase/ protein serine/threonine kinase | chr1:2752156-2753703 FORWARD
AT1G09180	2.23569	4.48169e-07	1.68101	0.00202077	Symbols: ATSAR1, ATSARA1A | ATSARA1A (ARABIDOPSIS THALIANA SECRETION-ASSOCIATED RAS SUPER FAMILY 1); GTP binding | chr1:2965023-2965972 FORWARD
AT1G09240	1.62038	2.6456e-07	1.73315	7.07699e-09	Symbols: NAS3, ATNAS3 | NAS3 (NICOTIANAMINE SYNTHASE 3); nicotianamine synthase | chr1:2984881-2986130 FORWARD
AT1G09500	3.92743	1.47296e-174	2.5575	3.43381e-41	cinnamyl-alcohol dehydrogenase family / CAD family | chr1:3066753-3068598 FORWARD
AT1G11210	1.40535	2.20045e-23	2.13378	2.04575e-55	unknown protein | chr1:3755677-3756998 REVERSE
AT1G11840	1.25468	4.82613e-62	1.07815	5.60511e-27	Symbols: ATGLX1 | ATGLX1 (GLYOXALASE I HOMOLOG); lactoylglutathione lyase/ metal ion binding | chr1:3995169-3997864 FORWARD
AT1G13930	1.30031	9.3921e-72	1.00664	2.95839e-21	Involved in response to salt stress. Knockout mutants are hypersensitive to salt stress. | chr1:4761042-4761725 FORWARD
AT1G15310	1.61819	0.000120895	1.51903	0.000732261	Symbols: ATHSRP54A, SRP54-1 | ATHSRP54A (ARABIDOPSIS THALIANA SIGNAL RECOGNITION PARTICLE 54 KDA SUBUNIT); 7S RNA binding / GTP binding / mRNA binding / nucleoside-triphosphatase/ nucleotide binding | chr1:5269019-5272058 REVERSE
AT1G15380	3.47511	1.0491e-21	1.97492	0.000342976	lactoylglutathione lyase family protein / glyoxalase I family protein | chr1:5290745-5292535 FORWARD
AT1G16410	2.13614	1.19322e-157	1.3071	1.3999e-22	Symbols: CYP79F1, BUS1, SPS1 | CYP79F1 (CYTOCHROME P450 79F1); oxidoreductase, acting on paired donors, with incorporation or reduction of molecular oxygen, NADH or NADPH as one donor, and incorporation of one atom of oxygen | chr1:5608807-5611426 FORWARD
AT1G16730	1.19231	6.45525e-07	1.51795	1.11257e-10	unknown protein | chr1:5726368-5727312 REVERSE
AT1G16850	1.28944	2.1272e-19	2.63189	1.89207e-63	unknown protein | chr1:5764807-5765651 REVERSE
AT1G17020	2.6044	6.86566e-20	2.75196	8.49015e-33	Symbols: SRG1, ATSRG1 | SRG1 (SENESCENCE-RELATED GENE 1); oxidoreductase, acting on diphenols and related substances as donors, oxygen as acceptor / oxidoreductase, acting on paired donors, with incorporation or reduction of molecular oxygen, 2-oxoglutarate as one donor, and inc | chr1:5820206-5822013 FORWARD
AT1G17745	2.18208	2.69732e-81	2.27089	5.16918e-97	Symbols: PGDH | PGDH (3-PHOSPHOGLYCERATE DEHYDROGENASE); phosphoglycerate dehydrogenase | chr1:6100964-6105265 FORWARD
AT1G17830	1.58914	2.61692e-05	1.47826	0.000106724	unknown protein | chr1:6135803-6138432 REVERSE
AT1G17870	1.93144	1.5162e-14	3.22557	2.16026e-52	Symbols: ATEGY3, EGY3 | EGY3 (ETHYLENE-DEPENDENT GRAVITROPISM-DEFICIENT AND YELLOW-GREEN-LIKE 3) | chr1:6149939-6152222 REVERSE
AT1G18860	1.86467	0.000207713	1.49235	0.00649325	Symbols: WRKY61, ATWRKY61 | WRKY61; transcription factor | chr1:6509492-6511227 FORWARD
AT1G19200	2.89395	7.42985e-10	1.4471	0.000784865	senescence-associated protein-related | chr1:6625020-6625856 REVERSE
AT1G19250	3.49802	1.30466e-07	3.97944	9.21979e-10	Symbols: FMO1 | FMO1 (FLAVIN-DEPENDENT MONOOXYGENASE 1); FAD binding / NADP or NADPH binding / electron carrier/ flavin-containing monooxygenase/ monooxygenase/ oxidoreductase | chr1:6650529-6653078 REVERSE
AT1G21400	1.24245	3.21074e-38	1.58804	3.67726e-43	2-oxoisovalerate dehydrogenase, putative / 3-methyl-2-oxobutanoate dehydrogenase, putative / branched-chain alpha-keto acid dehydrogenase E1 alpha subunit, putative | chr1:7493426-7496710 FORWARD
AT1G22990	2.35352	8.73102e-09	4.30299	1.66429e-45	heavy-metal-associated domain-containing protein / copper chaperone (CCH)-related | chr1:8139165-8140202 FORWARD
AT1G24470	1.51172	0.00050302	1.42471	0.00159075	Symbols: KCR2 | short-chain dehydrogenase/reductase (SDR) family protein | chr1:8674056-8676408 FORWARD
AT1G25530	1.39582	6.85489e-13	1.59821	3.24708e-12	lysine and histidine specific transporter, putative | chr1:8964544-8967428 REVERSE
AT1G28610	1.69667	6.97878e-07	1.11384	2.27443e-06	GDSL-motif lipase, putative | chr1:10053617-10055731 REVERSE
AT1G29640	1.66499	3.50824e-06	2.80127	3.14071e-21	unknown protein | chr1:10355703-10356482 REVERSE
AT1G30220	2.61841	6.27528e-07	2.76322	1.49547e-09	Symbols: ATINT2, INT2 | INT2 (INOSITOL TRANSPORTER 2); carbohydrate transmembrane transporter/ sugar:hydrogen symporter | chr1:10632821-10635471 REVERSE
AT1G30475	1.40553	0.000162946	1.10477	0.00688386	FUNCTIONS IN: molecular_function unknown; INVOLVED IN: biological_process unknown; BEST Arabidopsis thaliana protein match is: emb1303 (embryo defective 1303) (TAIR:AT1G56200.1); Has 127 Blast hits to 127 proteins in 31 species: Archae - 0; Bacteria - 14; Metazoa - 65; Fungi - 0; Plants - 42; Viruses - 0; Other Eukaryotes - 6 (source: NCBI BLink). | chr1:10788226-10789943 REVERSE
AT1G32350	1.91411	7.97822e-18	2.19164	1.20766e-20	Symbols: AOX1D | AOX1D (alternative oxidase 1D); alternative oxidase | chr1:11666977-11668690 REVERSE
AT1G32450	1.53715	1.40573e-28	1.29723	1.48945e-15	Symbols: NRT1.5 | NRT1.5 (NITRATE TRANSPORTER 1.5); nitrate transmembrane transporter/ transporter | chr1:11715150-11719970 REVERSE
AT1G32940	1.28873	2.8315e-18	1.31682	1.4917e-15	Symbols: ATSBT3.5, SBT3.5 | SBT3.5; identical protein binding / serine-type endopeptidase | chr1:11937596-11940978 FORWARD
AT1G33102	1.21764	0.00357579	1.55374	1.6027e-07	unknown protein | chr1:12002333-12002877 REVERSE
AT1G35720	2.02965	1.43114e-160	2.25736	2.14242e-107	Symbols: ANNAT1, OXY5, ATOXY5 | ANNAT1 (ANNEXIN ARABIDOPSIS 1); ATP binding / calcium ion binding / calcium-dependent phospholipid binding / copper ion binding / peroxidase/ protein homodimerization | chr1:13225197-13227195 FORWARD
AT1G45249	1.30492	8.85277e-28	1.85131	4.16202e-45	Symbols: ABF2, AREB1 | ABF2 (ABSCISIC ACID RESPONSIVE ELEMENTS-BINDING FACTOR 2); DNA binding / protein binding / transcription activator/ transcription factor | chr1:17165127-17167866 REVERSE
AT1G46554	1.06997	1.92261e-07	1.49725	2.16018e-13	other RNA | chr1:17252952-17253903 FORWARD
AT1G48100	1.77001	2.02315e-08	2.14512	5.35457e-11	glycoside hydrolase family 28 protein / polygalacturonase (pectinase) family protein | chr1:17766874-17769951 FORWARD
AT1G48370	1.21872	2.42756e-11	1.03939	2.47e-07	Symbols: YSL8 | YSL8 (YELLOW STRIPE LIKE 8); oligopeptide transporter | chr1:17874512-17877397 FORWARD
AT1G51140	1.05446	5.85121e-24	1.99909	2.79341e-63	basic helix-loop-helix (bHLH) family protein | chr1:18943457-18945753 REVERSE
AT1G51860	1.34153	0.000496137	1.17963	0.00462222	leucine-rich repeat protein kinase, putative | chr1:19257634-19261479 REVERSE
AT1G52000	1.19994	6.85918e-47	1.68667	3.17548e-58	jacalin lectin family protein | chr1:19333159-19336115 REVERSE
AT1G52040	1.76806	2.7778e-101	2.40973	6.39895e-113	Symbols: MBP1, ATMBP | MBP1 (MYROSINASE-BINDING PROTEIN 1); protein binding | chr1:19350375-19352782 REVERSE
AT1G52400	1.93162	2.52265e-164	2.47925	5.93466e-134	Symbols: BGL1, BGLU18 | BGLU18 (BETA GLUCOSIDASE 18); catalytic/ cation binding / hydrolase, hydrolyzing O-glycosyl compounds | chr1:19515151-19518160 FORWARD
AT1G52690	1.95466	1.71816e-23	2.09072	4.85391e-40	late embryogenesis abundant protein, putative / LEA protein, putative | chr1:19619745-19620844 FORWARD
AT1G53100	2.86076	7.09406e-05	3.63244	9.05339e-12	acetylglucosaminyltransferase | chr1:19786956-19788969 REVERSE
AT1G53470	1.08274	0.000161719	1.26121	4.45571e-05	Symbols: MSL4 | MSL4 (MECHANOSENSITIVE CHANNEL OF SMALL CONDUCTANCE-LIKE 4) | chr1:19958587-19961578 FORWARD
AT1G54160	1.48239	7e-09	1.57993	6.19738e-09	Symbols: NFYA5, NF-YA5 | NF-YA5 (NUCLEAR FACTOR Y, SUBUNIT A5); specific transcriptional repressor/ transcription factor | chr1:20217336-20219452 REVERSE
AT1G54570	1.76264	5.00268e-41	1.63019	1.43096e-26	esterase/lipase/thioesterase family protein | chr1:20380478-20385125 REVERSE
AT1G54575	2.33531	1.32588e-51	2.72883	4.75545e-16	unknown protein | chr1:20387060-20387710 FORWARD
AT1G55760	1.19139	2.9395e-06	2.40307	2.19846e-17	BTB/POZ domain-containing protein | chr1:20846908-20849054 REVERSE
AT1G56600	1.58712	7.9029e-59	2.23311	9.55465e-83	Symbols: AtGolS2 | AtGolS2 (Arabidopsis thaliana galactinol synthase 2); transferase, transferring glycosyl groups / transferase, transferring hexosyl groups | chr1:21207537-21209596 FORWARD
AT1G56650	4.31459	5.13139e-42	3.11423	1.97771e-17	Symbols: PAP1, MYB75, SIAA1, ATMYB75 | PAP1 (PRODUCTION OF ANTHOCYANIN PIGMENT 1); DNA binding / transcription factor | chr1:21233595-21235137 REVERSE
AT1G57590	2.77854	5.59622e-26	2.71132	3.75124e-21	carboxylesterase | chr1:21327360-21329763 REVERSE
AT1G58270	1.49148	1.72473e-41	1.82438	1.18624e-46	Symbols: ZW9 | ZW9 | chr1:21612116-21614117 REVERSE
AT1G58340	2.3745	7.17673e-13	1.90891	7.62059e-08	Symbols: ZF14 | ZF14; antiporter/ drug transporter/ transporter | chr1:21653008-21655439 FORWARD
AT1G61800	3.03072	2.20897e-47	1.80849	9.88081e-11	Symbols: GPT2 | GPT2; antiporter/ glucose-6-phosphate transmembrane transporter | chr1:22824440-22826774 FORWARD
AT1G62560	2.16948	3.00056e-81	1.38569	2.09973e-22	Symbols: FMO GS-OX3 | FMO GS-OX3 (FLAVIN-MONOOXYGENASE GLUCOSINOLATE S-OXYGENASE 3); 3-methylthiopropyl glucosinolate S-oxygenase/ 4-methylthiopropyl glucosinolate S-oxygenase/ 5-methylthiopropyl glucosinolate S-oxygenase/ 6-methylthiopropyl glucosinolate S-oxygenase/ 7-methyl | chr1:23159823-23162649 FORWARD
AT1G62570	1.07423	2.37729e-17	1.47201	2.31501e-24	Symbols: FMO GS-OX4 | FMO GS-OX4 (FLAVIN-MONOOXYGENASE GLUCOSINOLATE S-OXYGENASE 4); 4-methylthiopropyl glucosinolate S-oxygenase/ 8-methylthiopropyl glucosinolate S-oxygenase/ flavin-containing monooxygenase/ monooxygenase | chr1:23169136-23172105 FORWARD
AT1G62710	2.74222	1.61571e-52	2.92313	2.05327e-51	Symbols: BETA-VPE, BETAVPE | BETA-VPE (BETA VACUOLAR PROCESSING ENZYME); cysteine-type endopeptidase | chr1:23223874-23226916 REVERSE
AT1G63440	1.08706	0.000135646	1.29467	4.73022e-06	Symbols: HMA5 | HMA5 (HEAVY METAL ATPASE 5); ATPase, coupled to transmembrane movement of ions, phosphorylative mechanism | chr1:23527655-23531109 FORWARD
AT1G63840	1.53455	1.6062e-09	1.6109	1.63578e-09	zinc finger (C3HC4-type RING finger) family protein | chr1:23689697-23690807 REVERSE
AT1G64110	2.25672	2.49967e-12	3.63335	1.29939e-11	AAA-type ATPase family protein | chr1:23796719-23801725 REVERSE
AT1G64950	1.13308	6.20789e-31	1.02416	1.29589e-11	Symbols: CYP89A5 | CYP89A5; electron carrier/ heme binding / iron ion binding / monooxygenase/ oxygen binding | chr1:24127561-24129458 FORWARD
AT1G64970	1.03326	9.40561e-20	1.46524	5.2034e-30	Symbols: G-TMT, TMT1, VTE4 | G-TMT (GAMMA-TOCOPHEROL METHYLTRANSFERASE); tocopherol O-methyltransferase | chr1:24134085-24136109 REVERSE
AT1G65690	1.56627	1.143e-09	1.64556	1.96135e-10	harpin-induced protein-related / HIN1-related / harpin-responsive protein-related | chr1:24431430-24432953 REVERSE
AT1G65890	2.00543	2.11729e-07	2.7367	4.1023e-14	Symbols: AAE12 | AAE12 (ACYL ACTIVATING ENZYME 12); catalytic | chr1:24512457-24514659 REVERSE
AT1G66570	5.00635	8.40261e-25	3.64782	5.12e-07	Symbols: ATSUC7 | ATSUC7 (Sucrose-proton symporter 7); carbohydrate transmembrane transporter/ sucrose:hydrogen symporter/ sugar:hydrogen symporter | chr1:24835251-24837322 REVERSE
AT1G67360	1.77756	1.17798e-51	1.86709	2.2152e-38	rubber elongation factor (REF) family protein | chr1:25236811-25238216 REVERSE
AT1G68470	1.91938	1.15578e-12	1.79654	4.25367e-10	exostosin family protein | chr1:25676395-25678288 REVERSE
AT1G68570	1.8063	2.04626e-69	1.39656	1.58194e-30	proton-dependent oligopeptide transport (POT) family protein | chr1:25746736-25750275 FORWARD
AT1G68620	1.51321	7.82445e-09	1.39486	5.54695e-08	hydrolase | chr1:25765947-25767240 FORWARD
AT1G69480	1.25968	4.38927e-07	2.52882	3.34948e-14	EXS family protein / ERD1/XPR1/SYG1 family protein | chr1:26114112-26117479 REVERSE
AT1G72770	1.00369	8.94879e-15	1.85553	9.08604e-08	Symbols: HAB1 | HAB1 (HOMOLOGY TO ABI1); catalytic/ protein serine/threonine phosphatase | chr1:27390058-27393281 FORWARD
AT1G73010	2.88362	5.18203e-20	1.28448	0.00289912	phosphatase | chr1:27464572-27466256 REVERSE
AT1G73220	5.00567	5.46797e-12	4.06279	1.56613e-05	Symbols: AtOCT1 | AtOCT1 (Arabidopsis thaliana ORGANIC CATION/CARNITINE TRANSPORTER1); carbohydrate transmembrane transporter/ carnitine transporter/ transporter | chr1:27538276-27540235 FORWARD
AT1G73260	3.99385	2.88624e-176	2.64536	7.38719e-26	trypsin and protease inhibitor family protein / Kunitz family protein | chr1:27547274-27548190 REVERSE
AT1G73325	2.0367	1.7672e-10	1.43589	0.000451102	trypsin and protease inhibitor family protein / Kunitz family protein | chr1:27567518-27568186 REVERSE
AT1G73500	1.07109	1.60245e-13	1.01211	3.21106e-06	Symbols: ATMKK9, MKK9 | MKK9 (MAP KINASE KINASE 9); MAP kinase kinase/ kinase/ protein kinase activator | chr1:27639091-27640529 REVERSE
AT1G73700	1.68721	0.0168328	2.01025	0.00571996	MATE efflux family protein | chr1:27717380-27719648 REVERSE
AT1G74010	2.51404	2.85002e-19	2.28996	8.63801e-14	strictosidine synthase family protein | chr1:27832158-27834113 REVERSE
AT1G74020	2.06182	4.62515e-55	1.37759	1.80057e-14	Symbols: SS2 | SS2 (STRICTOSIDINE SYNTHASE 2); strictosidine synthase | chr1:27835131-27837317 REVERSE
AT1G76790	2.24878	2.25992e-16	1.96642	1.29951e-10	O-methyltransferase family 2 protein | chr1:28822186-28823673 REVERSE
AT1G76955	1.73071	2.21243e-06	1.21813	0.00117657	Expressed protein | chr1:28918810-28919545 REVERSE
AT1G76960	2.22822	3.10353e-79	2.04842	5.41747e-48	unknown protein | chr1:28920457-28920956 REVERSE
AT1G77120	1.47902	5.04427e-17	1.86107	1.34177e-25	Symbols: ADH1, ADH, ATADH, ATADH1 | ADH1 (ALCOHOL DEHYDROGENASE 1); alcohol dehydrogenase | chr1:28975394-28977417 FORWARD
AT1G77280	1.61113	1.89371e-14	1.07742	2.91007e-05	protein kinase family protein | chr1:29031468-29035882 REVERSE
AT1G77510	1.21894	2.20926e-31	1.36208	1.68524e-27	Symbols: ATPDIL1-2, PDI6, ATPDI6 | ATPDIL1-2 (PDI-LIKE 1-2); protein disulfide isomerase | chr1:29126650-29129612 FORWARD
AT1G78610	1.10522	7.95011e-20	1.08556	9.65976e-15	Symbols: MSL6 | MSL6 (MECHANOSENSITIVE CHANNEL OF SMALL CONDUCTANCE-LIKE 6) | chr1:29569030-29572126 REVERSE
AT1G79520	1.27788	2.42922e-25	2.43052	6.0547e-41	cation efflux family protein | chr1:29912252-29914614 REVERSE
AT1G79900	2.46765	3.15876e-20	2.80546	2.68885e-25	Symbols: ATMBAC2, BAC2 | BAC2; L-ornithine transmembrane transporter/ binding / carnitine:acyl carnitine antiporter | chr1:30052297-30053936 REVERSE
AT1G80130	2.0193	4.08639e-93	1.6462	3.33314e-40	binding | chr1:30140961-30142646 REVERSE
AT1G80160	2.52797	1.17708e-76	2.44343	4.52808e-54	lactoylglutathione lyase family protein / glyoxalase I family protein | chr1:30151003-30152190 FORWARD
AT2G01890	2.91738	4.06915e-13	1.73274	0.00237076	Symbols: PAP8, ATPAP8 | PAP8 (PURPLE ACID PHOSPHATASE 8); acid phosphatase/ protein serine/threonine phosphatase | chr2:396768-399208 REVERSE
AT2G04050	1.63015	5.35206e-07	1.03023	0.00662339	MATE efflux family protein | chr2:1337386-1339270 REVERSE
AT2G04100	1.31595	0.00508488	1.96852	4.77822e-06	MATE efflux family protein | chr2:1376890-1379130 REVERSE
AT2G04190	4.19919	1.53291e-08	3.78841	1.39766e-05	meprin and TRAF homology domain-containing protein / MATH domain-containing protein | chr2:1427481-1430342 REVERSE
AT2G04350	1.09714	3.1604e-32	1.35274	3.95639e-32	long-chain-fatty-acid--CoA ligase family protein / long-chain acyl-CoA synthetase family protein (LACS8) | chr2:1515805-1519308 FORWARD
AT2G14620	1.991	1.69231e-06	1.9132	9.71164e-06	xyloglucan:xyloglucosyl transferase, putative / xyloglucan endotransglycosylase, putative / endo-xyloglucan transferase, putative | chr2:6244781-6246233 FORWARD
AT2G16720	1.19028	0.00056116	1.15303	0.00258171	Symbols: MYB7, ATMYB7, ATY49 | MYB7 (MYB DOMAIN PROTEIN 7); DNA binding / transcription factor | chr2:7255529-7256580 REVERSE
AT2G18050	1.22646	1.86992e-20	2.03432	3.9193e-37	Symbols: HIS1-3 | HIS1-3 (HISTONE H1-3); DNA binding / nucleosomal DNA binding | chr2:7846050-7846884 FORWARD
AT2G18100	1.43273	0.0021957	1.4882	0.00328036	unknown protein | chr2:7867828-7871642 FORWARD
AT2G18680	1.32253	5.16728e-05	1.07315	0.00412387	unknown protein | chr2:8094780-8095779 FORWARD
AT2G19900	3.96008	5.08792e-18	3.8808	1.18671e-15	Symbols: ATNADP-ME1 | ATNADP-ME1 (NADP-malic enzyme 1); malate dehydrogenase (oxaloacetate-decarboxylating) (NADP+)/ malic enzyme/ oxidoreductase, acting on NADH or NADPH, NAD or NADP as acceptor | chr2:8591899-8595478 REVERSE
AT2G21100	2.99442	0.0123797	3.23343	0.00705779	disease resistance-responsive protein-related / dirigent protein-related | chr2:9048131-9049404 REVERSE
AT2G22240	1.24982	3.51471e-07	1.45701	6.93339e-21	Symbols: ATMIPS2, MIPS2 | MIPS2 (MYO-INOSITOL-1-PHOSTPATE SYNTHASE 2); binding / catalytic/ inositol-3-phosphate synthase | chr2:9451605-9454094 REVERSE
AT2G22470	1.27517	5.16517e-20	1.14865	2.12419e-12	Symbols: AGP2, ATAGP2 | AGP2 (ARABINOGALACTAN PROTEIN 2) | chr2:9538197-9538879 REVERSE
AT2G22510	2.44555	0.0014884	3.11065	5.26931e-06	hydroxyproline-rich glycoprotein family protein | chr2:9569026-9569758 REVERSE
AT2G24540	1.54919	8.35682e-14	1.06494	3.38215e-07	Symbols: AFR | AFR (ATTENUATED FAR-RED RESPONSE) | chr2:10426342-10427594 FORWARD
AT2G25000	1.07431	3.51808e-08	1.16611	2.42064e-08	Symbols: WRKY60, ATWRKY60 | WRKY60; transcription factor | chr2:10629737-10631413 FORWARD
AT2G25090	1.50896	0.003736	2.30253	5.29581e-06	Symbols: CIPK16, SnRK3.18 | CIPK16 (CBL-INTERACTING PROTEIN KINASE 16); ATP binding / kinase/ protein kinase/ protein serine/threonine kinase | chr2:10670467-10672653 REVERSE
AT2G25450	1.5947	1.21962e-100	1.11939	9.09966e-29	2-oxoglutarate-dependent dioxygenase, putative | chr2:10829916-10831655 REVERSE
AT2G25530	1.54952	4.65076e-06	1.28001	0.000388681	AFG1-like ATPase family protein | chr2:10863059-10866757 FORWARD
AT2G25625	1.45577	1.83284e-27	2.03454	1.05784e-46	unknown protein | chr2:10906428-10907288 FORWARD
AT2G27990	1.67304	0.00362874	1.63879	0.00806829	Symbols: BLH8, PNF | BLH8 (BEL1-LIKE HOMEODOMAIN 8); DNA binding / transcription factor | chr2:11921433-11924698 REVERSE
AT2G28500	1.35286	6.47677e-05	1.58784	8.10749e-07	Symbols: LBD11 | LBD11 (LOB DOMAIN-CONTAINING PROTEIN 11) | chr2:12186569-12188142 REVERSE
AT2G29350	2.87817	5.71318e-177	2.62711	3.47509e-96	Symbols: SAG13 | SAG13; alcohol dehydrogenase/ oxidoreductase | chr2:12600914-12602556 FORWARD
AT2G29470	3.54685	0.00123643	3.97295	0.000105682	Symbols: ATGSTU3, GST21 | ATGSTU3 (ARABIDOPSIS THALIANA GLUTATHIONE S-TRANSFERASE TAU 3); glutathione transferase | chr2:12628541-12629543 REVERSE
AT2G30020	1.27952	7.29521e-26	1.32511	3.0598e-21	protein phosphatase 2C, putative / PP2C, putative | chr2:12814410-12816088 FORWARD
AT2G30860	1.06781	2.53979e-28	1.12298	7.86753e-12	Symbols: ATGSTF9, GLUTTR, ATGSTF7 | ATGSTF9 (GLUTATHIONE S-TRANSFERASE PHI 9); copper ion binding / glutathione binding / glutathione peroxidase/ glutathione transferase | chr2:13138997-13140245 FORWARD
AT2G31945	2.3273	9.91582e-06	2.26018	1.74876e-06	unknown protein | chr2:13581581-13582126 FORWARD
AT2G32990	2.1177	4.25088e-36	1.90829	2.05258e-23	Symbols: AtGH9B8 | AtGH9B8 (Arabidopsis thaliana glycosyl hydrolase 9B8); catalytic/ hydrolase, hydrolyzing O-glycosyl compounds | chr2:14003250-14006017 FORWARD
AT2G33080	2.60712	4.53872e-09	2.85721	8.87188e-11	Symbols: AtRLP28 | AtRLP28 (Receptor Like Protein 28); protein binding | chr2:14032015-14034237 FORWARD
AT2G33380	1.34411	1.29208e-54	1.4344	1.43744e-18	Symbols: RD20 | RD20 (RESPONSIVE TO DESSICATION 20); calcium ion binding | chr2:14144831-14146471 REVERSE
AT2G34500	1.60458	9.99611e-11	1.7599	2.20822e-11	Symbols: CYP710A1 | CYP710A1 (cytochrome P450, family 710, subfamily A, polypeptide 1); C-22 sterol desaturase/ oxygen binding | chr2:14539479-14541406 REVERSE
AT2G34720	1.22974	7.87704e-20	1.01829	1.6071e-10	Symbols: NF-YA4 | NF-YA4 (NUCLEAR FACTOR Y, SUBUNIT A4); specific transcriptional repressor/ transcription factor | chr2:14649767-14651627 REVERSE
AT2G34810	1.78505	3.88122e-78	1.28463	6.88605e-26	FAD-binding domain-containing protein | chr2:14685256-14687062 FORWARD
AT2G34850	2.13006	5.178e-06	2.11407	1.6826e-06	Symbols: MEE25 | MEE25 (maternal effect embryo arrest 25); UDP-glucose 4-epimerase/ binding / catalytic/ coenzyme binding | chr2:14704632-14706191 REVERSE
AT2G35070	2.13988	1.21126e-10	2.74717	2.02666e-19	unknown protein | chr2:14783291-14784710 FORWARD
AT2G35300	2.9037	0.00303586	3.50112	3.20884e-05	late embryogenesis abundant group 1 domain-containing protein / LEA group 1 domain-containing protein | chr2:14862901-14863387 REVERSE
AT2G37240	1.53356	1.48548e-35	1.20247	4.19573e-16	INVOLVED IN: biological_process unknown; LOCATED IN: chloroplast; EXPRESSED IN: 21 plant structures; EXPRESSED DURING: 14 growth stages; CONTAINS InterPro DOMAIN/s: Thioredoxin fold (InterPro:IPR012335), Thioredoxin-like fold (InterPro:IPR012336); BEST Arabidopsis thaliana protein match is: unknown protein (TAIR:AT5G65840.1); Has 252 Blast hits to 252 proteins in 46 species: Archae - 0; Bacteria …
AT2G37760	1.25765	4.13011e-27	1.23947	2.12226e-20	aldo/keto reductase family protein | chr2:15831854-15833920 FORWARD
AT2G37770	1.23704	4.76791e-15	1.34331	4.55149e-18	aldo/keto reductase family protein | chr2:15834867-15836881 FORWARD
AT2G37870	3.45989	5.08773e-86	3.96325	8.95216e-66	protease inhibitor/seed storage/lipid transfer protein (LTP) family protein | chr2:15859239-15859907 FORWARD
AT2G38380	2.15551	6.91875e-06	2.71762	2.39327e-09	peroxidase 22 (PER22) (P22) (PRXEA) / basic peroxidase E | chr2:16076384-16078583 FORWARD
AT2G38540	1.27479	1.03194e-28	1.04563	8e-09	Symbols: LP1, LTP1, ATLTP1 | LP1; calmodulin binding | chr2:16130350-16131174 FORWARD
AT2G39030	2.46639	4.45426e-77	2.88623	7.44352e-132	GCN5-related N-acetyltransferase (GNAT) family protein | chr2:16298227-16299202 FORWARD
AT2G39050	1.07423	1.93753e-16	1.44934	7.50182e-27	hydroxyproline-rich glycoprotein family protein | chr2:16303403-16305629 FORWARD
AT2G39800	1.36096	4.84828e-82	2.85409	1.62413e-172	Symbols: P5CS1, ATP5CS | P5CS1 (DELTA1-PYRROLINE-5-CARBOXYLATE SYNTHASE 1); delta1-pyrroline-5-carboxylate synthetase | chr2:16598164-16603319 REVERSE
AT2G40080	1.64429	2.1354e-27	1.28386	9.5096e-13	Symbols: ELF4 | ELF4 (EARLY FLOWERING 4) | chr2:16734294-16734912 REVERSE
AT2G40370	1.89463	0.00352699	2.21734	0.000117145	Symbols: LAC5 | LAC5 (laccase 5); laccase | chr2:16858166-16860606 REVERSE
AT2G41190	2.29374	2.82203e-66	3.24868	1.35724e-63	amino acid transporter family protein | chr2:17167279-17170407 REVERSE
AT2G41380	1.01145	0.00597112	1.07258	4.65251e-05	embryo-abundant protein-related | chr2:17251941-17253057 FORWARD
AT2G41870	1.2272	5.18573e-29	1.93231	8.81626e-60	remorin family protein | chr2:17470866-17472936 REVERSE
AT2G42530	1.97368	1.20741e-92	1.59475	7.32953e-40	Symbols: COR15B | COR15B (COLD REGULATED 15B) | chr2:17709036-17709945 REVERSE
AT2G42540	2.66584	1.17724e-225	3.13902	1.01763e-116	Symbols: COR15A, COR15 | COR15A (COLD-REGULATED 15A) | chr2:17711037-17712092 REVERSE
AT2G42560	1.87923	1.48424e-35	1.13105	9.65038e-08	late embryogenesis abundant domain-containing protein / LEA domain-containing protein | chr2:17714638-17716912 REVERSE
AT2G43500	1.57256	4.58212e-16	1.78803	8.82805e-20	RWP-RK domain-containing protein | chr2:18061925-18066639 FORWARD
AT2G43510	1.67721	2.61387e-16	2.22017	5.95918e-33	Symbols: ATTI1 | ATTI1; serine-type endopeptidase inhibitor | chr2:18067172-18067802 FORWARD
AT2G43570	3.10545	1.45398e-132	3.58532	1.56134e-95	chitinase, putative | chr2:18076224-18077463 REVERSE
AT2G44300	1.91399	4.51113e-14	1.14421	0.000281807	lipid transfer protein-related | chr2:18307309-18308349 REVERSE
AT2G45210	1.16192	0.00429474	1.40053	0.00012585	auxin-responsive protein-related | chr2:18641566-18642704 FORWARD
AT2G45220	1.96326	6.63154e-20	2.48512	4.59619e-20	pectinesterase family protein | chr2:18644084-18646447 REVERSE
AT2G45570	2.69501	2.11101e-76	2.19922	4.38141e-36	Symbols: CYP76C2 | CYP76C2; electron carrier/ heme binding / iron ion binding / monooxygenase/ oxygen binding | chr2:18779793-18781958 REVERSE
AT2G46660	1.44271	0.000102671	1.10288	0.00428237	Symbols: CYP78A6 | CYP78A6; electron carrier/ heme binding / iron ion binding / monooxygenase/ oxygen binding | chr2:19153328-19155489 REVERSE
AT2G46680	1.81841	3.55855e-65	2.66976	4.49404e-12	Symbols: ATHB-7, ATHB7 | ATHB-7 (ARABIDOPSIS THALIANA HOMEOBOX 7); transcription activator/ transcription factor | chr2:19165403-19166949 REVERSE
AT2G47190	1.57895	1.01315e-05	2.11217	3.15222e-11	Symbols: ATMYB2, MYB2 | MYB2 (MYB DOMAIN PROTEIN 2); DNA binding / calmodulin binding / transcription activator/ transcription factor | chr2:19376202-19377531 FORWARD
AT2G47670	1.85697	0.00203566	2.03588	0.000965385	invertase/pectin methylesterase inhibitor family protein | chr2:19543991-19544806 REVERSE
AT2G47770	1.46368	5.7078e-13	3.27667	4.77781e-60	benzodiazepine receptor-related | chr2:19568464-19569507 FORWARD
AT3G01420	5.76844	1.14677e-221	2.84544	2.81443e-13	Symbols: ALPHA-DOX1, DOX1, DIOX1 | DOX1; lipoxygenase | chr3:159466-162837 REVERSE
AT3G02020	1.75129	3.23148e-102	1.21535	1.26404e-29	Symbols: AK3 | AK3 (ASPARTATE KINASE 3); aspartate kinase | chr3:340546-343835 REVERSE
AT3G02230	1.16631	3.83784e-21	1.02852	2.25407e-12	Symbols: RGP1, ATRGP1 | RGP1 (REVERSIBLY GLYCOSYLATED POLYPEPTIDE 1); cellulose synthase (UDP-forming) | chr3:415393-417547 FORWARD
AT3G02480	2.26171	3.18933e-55	1.9868	2.10525e-31	ABA-responsive protein-related | chr3:512312-513027 FORWARD
AT3G03341	1.89949	2.42309e-14	2.96427	4.38064e-19	unknown protein | chr3:790130-790648 REVERSE
AT3G03440	1.89074	2.23243e-16	1.4984	6.13957e-09	armadillo/beta-catenin repeat family protein | chr3:815644-818834 FORWARD
AT3G03480	1.73207	0.00127618	3.02155	3.26618e-30	Symbols: CHAT | CHAT (acetyl CoA:(Z)-3-hexen-1-ol acetyltransferase); acetyl CoA:(Z)-3-hexen-1-ol acetyltransferase | chr3:828296-829896 REVERSE
AT3G04060	2.35903	3.46538e-11	2.22003	1.60942e-08	Symbols: anac046 | anac046 (Arabidopsis NAC domain containing protein 46); transcription factor | chr3:1053366-1055163 REVERSE
AT3G04070	1.89035	2.13922e-06	2.29807	4.68159e-14	Symbols: anac047 | anac047 (Arabidopsis NAC domain containing protein 47); transcription factor | chr3:1061526-1063103 REVERSE
AT3G05030	1.61455	1.9393e-16	1.26375	1.73836e-10	Symbols: NHX2, ATNHX2 | NHX2 (SODIUM HYDROGEN EXCHANGER 2); sodium ion transmembrane transporter/ sodium:hydrogen antiporter | chr3:1393298-1396784 REVERSE
AT3G05400	1.24801	0.00030892	2.08814	1.78584e-10	sugar transporter, putative | chr3:1549586-1554148 FORWARD
AT3G05630	2.30614	1.47689e-41	1.36998	2.34e-10	Symbols: PLDP2, PDLZ2, PLDZETA2 | PLDP2; phospholipase D | chr3:1635200-1640348 FORWARD
AT3G09910	1.35019	0.000396304	1.82929	3.48692e-07	Symbols: ATRAB18C, ATRABC2B | ATRABC2B (ARABIDOPSIS RAB GTPASE HOMOLOG C2B); ATP binding / GTP binding / transcription factor binding | chr3:3036714-3038429 REVERSE
AT3G10190	1.05236	0.000799792	1.28245	3.23994e-05	calmodulin, putative | chr3:3155298-3156143 FORWARD
AT3G10320	3.02201	2.24969e-06	3.19844	3.06813e-12	transferase, transferring glycosyl groups | chr3:3195314-3197346 REVERSE
AT3G10340	1.46672	4.24894e-09	1.1072	8.89938e-05	Symbols: PAL4 | PAL4 (Phenylalanine ammonia-lyase 4); ammonia ligase/ ammonia-lyase/ catalytic | chr3:3204013-3208022 FORWARD
AT3G11410	1.15588	3.24985e-47	1.67876	1.05974e-29	Symbols: ATPP2CA, AHG3, PP2CA | PP2CA (ARABIDOPSIS THALIANA PROTEIN PHOSPHATASE 2CA); protein binding / protein serine/threonine phosphatase | chr3:3583883-3585790 REVERSE
AT3G11480	3.8427	1.09055e-28	3.89253	1.16598e-27	Symbols: BSMT1, ATBSMT1 | BSMT1; S-adenosylmethionine-dependent methyltransferase | chr3:3614437-3617314 FORWARD
AT3G12830	1.16385	1.03975e-06	1.12349	1.52464e-06	auxin-responsive family protein | chr3:4078651-4079608 REVERSE
AT3G13650	1.31543	0.00182671	1.40872	0.00101586	disease resistance response | chr3:4462892-4463872 FORWARD
AT3G14280	3.29725	9.94985e-36	3.08789	3.01806e-26	unknown protein | chr3:4761432-4762395 REVERSE
AT3G14360	1.44346	1.2171e-05	2.51436	4.97736e-19	lipase class 3 family protein | chr3:4791589-4793684 FORWARD
AT3G15020	1.66947	7.06455e-32	1.06193	1.27714e-09	malate dehydrogenase (NAD), mitochondrial, putative | chr3:5056068-5058248 FORWARD
AT3G15350	1.14857	3.90461e-17	1.4343	1.89558e-21	glycosyltransferase family 14 protein / core-2/I-branching enzyme family protein | chr3:5166206-5169151 FORWARD
AT3G16510	1.38084	2.46247e-11	1.24424	7e-09	C2 domain-containing protein | chr3:5616992-5618294 REVERSE
AT3G17520	2.37514	1.46801e-11	2.87593	5.13573e-21	late embryogenesis abundant domain-containing protein / LEA domain-containing protein | chr3:5999289-6000370 REVERSE
AT3G17790	2.45584	5.7662e-114	3.17992	7.19757e-96	Symbols: ATACP5, ATPAP17, PAP17 | PAP17; acid phosphatase/ phosphatase/ protein serine/threonine phosphatase | chr3:6089605-6091231 FORWARD
AT3G18950	1.83015	4.51924e-19	1.25248	1.84677e-07	transducin family protein / WD-40 repeat family protein | chr3:6536715-6538658 FORWARD
AT3G19500	3.1274	0.000246806	2.48446	0.00824377	ethylene-responsive protein -related | chr3:6759016-6760939 REVERSE
AT3G19620	1.44961	7.48286e-18	1.25919	9.92863e-08	glycosyl hydrolase family 3 protein | chr3:6815613-6818308 REVERSE
AT3G20100	1.22827	1.49284e-24	1.36565	7.46593e-19	Symbols: CYP705A19 | CYP705A19; electron carrier/ heme binding / iron ion binding / monooxygenase/ oxygen binding | chr3:7018995-7020901 FORWARD
AT3G21500	4.60522	3.33643e-09	6.12911	1.54602e-14	Symbols: DXPS1 | 1-deoxy-D-xylulose-5-phosphate synthase | chr3:7573634-7576623 REVERSE
AT3G22550	1.35189	5.30302e-18	1.1238	1.36623e-10	senescence-associated protein-related | chr3:7991646-7993454 REVERSE
AT3G22560	2.56044	1.44257e-05	2.74964	1.13875e-06	GCN5-related N-acetyltransferase (GNAT) family protein | chr3:7998857-7999533 REVERSE
AT3G22600	1.87149	3.34246e-13	2.0102	3.47185e-21	protease inhibitor/seed storage/lipid transfer protein (LTP) family protein | chr3:8006508-8007471 REVERSE
AT3G22620	1.42063	9.3127e-08	2.30275	2.30455e-21	protease inhibitor/seed storage/lipid transfer protein (LTP) family protein | chr3:8008534-8009590 FORWARD
AT3G22840	2.51754	6.80244e-14	2.51021	1.40277e-13	Symbols: ELIP1, ELIP | ELIP1 (EARLY LIGHT-INDUCABLE PROTEIN); chlorophyll binding | chr3:8084447-8085560 REVERSE
AT3G22910	1.29569	2.34153e-08	1.8724	1.19471e-10	calcium-transporting ATPase, plasma membrane-type, putative / Ca(2+)-ATPase, putative (ACA13) | chr3:8116335-8119388 REVERSE
AT3G25290	1.48215	1.49413e-13	1.04399	3.94874e-06	auxin-responsive family protein | chr3:9208937-9210599 FORWARD
AT3G26290	2.65887	2.4845e-94	1.37239	3.89258e-14	Symbols: CYP71B26 | CYP71B26; electron carrier/ heme binding / iron ion binding / monooxygenase/ oxygen binding | chr3:9632682-9634470 REVERSE
AT3G27250	2.54259	9.21683e-39	3.02894	1.03051e-58	unknown protein | chr3:10061545-10062731 FORWARD
AT3G27270	1.54295	0.000165663	1.4836	0.000226015	FUNCTIONS IN: molecular_function unknown; INVOLVED IN: biological_process unknown; LOCATED IN: endomembrane system, integral to membrane; EXPRESSED IN: sperm cell, leaf whorl, embryo, flower, seed; EXPRESSED DURING: F mature embryo stage, petal differentiation and expansion stage, D bilateral stage, E expanded cotyledon stage; CONTAINS InterPro DOMAIN/s: TRAM, LAG1 and CLN8 homology (InterPro:IPR…
AT3G27330	1.32658	0.00288476	1.23117	0.00103376	zinc finger (C3HC4-type RING finger) family protein | chr3:10116950-10120645 REVERSE
AT3G28210	2.30291	4.18534e-06	2.31415	6.31566e-06	Symbols: PMZ | PMZ; zinc ion binding | chr3:10520509-10521532 FORWARD
AT3G28220	1.42554	7.45492e-58	1.94578	7.30156e-70	meprin and TRAF homology domain-containing protein / MATH domain-containing protein | chr3:10524404-10526728 FORWARD
AT3G28270	2.49683	4.1666e-79	2.99058	6.50928e-31	FUNCTIONS IN: molecular_function unknown; INVOLVED IN: biological_process unknown; LOCATED IN: cellular_component unknown; EXPRESSED IN: 15 plant structures; EXPRESSED DURING: 9 growth stages; CONTAINS InterPro DOMAIN/s: Protein of unknown function DUF677 (InterPro:IPR007749); BEST Arabidopsis thaliana protein match is: AT14A (TAIR:AT3G28300.1); Has 443 Blast hits to 436 proteins in 133 species: …
AT3G29250	3.59666	1.38371e-10	3.27997	1.306e-07	copper ion binding / oxidoreductase | chr3:11193659-11194993 REVERSE
AT3G29590	4.80421	6.19977e-15	4.94547	6.3443e-16	Symbols: AT5MAT | AT5MAT; O-malonyltransferase/ transferase | chr3:11398917-11400266 REVERSE
AT3G44300	2.73115	2.20259e-205	2.00121	6.34439e-29	Symbols: NIT2 | NIT2 (nitrilase 2); indole-3-acetonitrile nitrilase/ indole-3-acetonitrile nitrile hydratase/ nitrilase | chr3:15983311-15985535 FORWARD
AT3G45060	1.37609	1.65951e-16	1.03983	1.35048e-06	Symbols: ATNRT2.6, NRT2.6 | ATNRT2.6; nitrate transmembrane transporter | chr3:16477561-16479482 REVERSE
AT3G47420	1.99163	3.32839e-75	1.21866	1.11165e-18	glycerol-3-phosphate transporter, putative / glycerol 3-phosphate permease, putative | chr3:17472342-17475258 REVERSE
AT3G48020	2.00245	6.73694e-13	3.06415	4.69747e-35	FUNCTIONS IN: molecular_function unknown; INVOLVED IN: biological_process unknown; LOCATED IN: chloroplast; EXPRESSED IN: 11 plant structures; EXPRESSED DURING: 4 anthesis, LP.04 four leaves visible; BEST Arabidopsis thaliana protein match is: F-box family protein-related (TAIR:AT5G62860.1); Has 38 Blast hits to 38 proteins in 8 species: Archae - 0; Bacteria - 0; Metazoa - 0; Fungi - 0; Plants - …
AT3G48240	2.71038	9.58378e-06	3.46372	2.41076e-05	octicosapeptide/Phox/Bem1p (PB1) domain-containing protein | chr3:17867316-17868387 FORWARD
AT3G48850	2.27565	6.3157e-14	2.00371	2.17361e-09	mitochondrial phosphate transporter, putative | chr3:18114526-18116499 REVERSE
AT3G49120	1.16997	1.98136e-49	1.41439	3.40329e-46	Symbols: ATPERX34, PERX34, PRXCB, ATPCB | PRXCB (PEROXIDASE CB); peroxidase | chr3:18207651-18210132 FORWARD
AT3G50970	1.47591	7.40696e-15	2.55401	6.10092e-55	Symbols: LTI30, XERO2 | LTI30 (LOW TEMPERATURE-INDUCED 30) | chr3:18940777-18941554 FORWARD
AT3G51860	2.14472	1.0512e-84	2.23851	1.59966e-39	Symbols: CAX3, ATHCX1, CAX1-LIKE, ATCAX3 | CAX3 (CATION EXCHANGER 3); calcium:cation antiporter/ calcium:hydrogen antiporter/ cation:cation antiporter | chr3:19239427-19242913 FORWARD
AT3G52820	3.42744	3.57342e-16	2.47269	4.40572e-06	Symbols: ATPAP22, PAP22 | PAP22 (PURPLE ACID PHOSPHATASE 22); acid phosphatase/ protein serine/threonine phosphatase | chr3:19573944-19576977 REVERSE
AT3G53230	1.33436	3.33552e-13	1.65978	9.50995e-18	cell division cycle protein 48, putative / CDC48, putative | chr3:19723351-19726672 FORWARD
AT3G53980	2.90471	8.60104e-33	3.79712	8.69974e-35	protease inhibitor/seed storage/lipid transfer protein (LTP) family protein | chr3:19987579-19988269 REVERSE
AT3G54820	1.22187	1.17577e-09	1.63332	3.12186e-15	Symbols: PIP2D, PIP2;5 | PIP2;5 (PLASMA MEMBRANE INTRINSIC PROTEIN 2;5); water channel | chr3:20302021-20304010 FORWARD
AT3G55940	1.28856	0.000133043	1.62484	1.00683e-06	phosphoinositide-specific phospholipase C, putative | chr3:20747787-20750184 FORWARD
AT3G56080	1.7233	2.27097e-13	1.91925	2.02489e-28	dehydration-responsive protein-related | chr3:20810309-20813036 REVERSE
AT3G57010	3.11352	1.87463e-27	1.89965	4.88924e-07	strictosidine synthase family protein | chr3:21095654-21097451 REVERSE
AT3G57020	1.88674	1.93321e-39	1.76437	2.43393e-27	strictosidine synthase family protein | chr3:21098315-21100360 REVERSE
AT3G57260	2.34498	1.28547e-197	2.70573	8.68823e-81	Symbols: BGL2, PR2, BG2, PR-2 | BGL2 (BETA-1,3-GLUCANASE 2); cellulase/ glucan 1,3-beta-glucosidase/ hydrolase, hydrolyzing O-glycosyl compounds | chr3:21188517-21189859 REVERSE
AT3G57540	1.35442	4.67422e-07	2.45077	9.76476e-27	remorin family protein | chr3:21301397-21303061 REVERSE
AT3G57680	1.21161	0.000844402	1.36671	0.000255215	peptidase S41 family protein | chr3:21381054-21383629 FORWARD
AT3G58070	1.1466	4.01352e-05	1.20064	2.42703e-05	Symbols: GIS | GIS (GLABROUS INFLORESCENCE STEMS); nucleic acid binding / transcription factor/ zinc ion binding | chr3:21506613-21507654 REVERSE
AT3G60140	4.71115	1.00318e-87	2.25832	7.95326e-08	Symbols: DIN2, SRG2, BGLU30 | DIN2 (DARK INDUCIBLE 2); catalytic/ cation binding / hydrolase, hydrolyzing O-glycosyl compounds | chr3:22216672-22220824 FORWARD
AT3G61220	1.97903	5.84899e-58	1.50858	8.89673e-24	short-chain dehydrogenase/reductase (SDR) family protein | chr3:22662960-22664493 FORWARD
AT3G61890	1.32567	1.1e-08	2.17662	2.07494e-05	Symbols: ATHB-12, ATHB12 | ATHB-12 (ARABIDOPSIS THALIANA HOMEOBOX 12); transcription activator/ transcription factor | chr3:22914154-22915325 REVERSE
AT3G62590	1.39863	3.21255e-12	1.66317	1.69976e-14	lipase class 3 family protein | chr3:23147918-23150352 REVERSE
AT4G00700	1.20673	6.1608e-10	1.78949	2.64883e-21	C2 domain-containing protein | chr4:286051-289514 FORWARD
AT4G01430	1.8445	1.52e-13	1.15577	0.000143238	nodulin MtN21 family protein | chr4:585598-588029 FORWARD
AT4G01870	1.30046	1.92674e-35	1.29027	1.44443e-24	tolB protein-related | chr4:808376-810446 REVERSE
AT4G01985	3.96664	4.73339e-07	5.10664	8.1957e-10	unknown protein | chr4:866236-868126 REVERSE
AT4G02280	2.00326	2.74976e-34	2.45335	9.0338e-46	Symbols: SUS3, ATSUS3 | SUS3 (sucrose synthase 3); UDP-glycosyltransferase/ sucrose synthase/ transferase, transferring glycosyl groups | chr4:994927-998967 FORWARD
AT4G02360	1.8141	8.02099e-07	2.29299	2.09492e-11	unknown protein | chr4:1041142-1041733 FORWARD
AT4G03320	2.77498	2.51922e-13	2.70352	1.33065e-07	Symbols: tic20-IV | tic20-IV (TRANSLOCON AT THE INNER ENVELOPE MEMBRANE OF CHLOROPLASTS 20-IV) | chr4:1464467-1466165 FORWARD
AT4G04020	1.4739	1.31633e-70	1.08526	1.39445e-20	Symbols: FIB | FIB (FIBRILLIN); structural molecule | chr4:1932144-1933950 FORWARD
AT4G06744	1.31432	0.00212343	1.4206	2.86019e-05	leucine-rich repeat family protein / extensin family protein | chr4:4070813-4072305 REVERSE
AT4G08390	1.1939	6.61477e-24	1.33079	7.61206e-23	Symbols: SAPX | SAPX (STROMAL ASCORBATE PEROXIDASE); L-ascorbate peroxidase | chr4:5314905-5317456 FORWARD
AT4G08570	6.0103	6.22915e-09	5.31209	7.80194e-05	heavy-metal-associated domain-containing protein / copper chaperone (CCH)-related | chr4:5454580-5456070 REVERSE
AT4G09750	2.02715	3.13857e-13	2.0375	3.90573e-12	short-chain dehydrogenase/reductase (SDR) family protein | chr4:6146690-6148814 FORWARD
AT4G11350	1.62954	6.64e-07	2.08744	7.5997e-11	transferase, transferring glycosyl groups | chr4:6901682-6904244 FORWARD
AT4G11910	2.10722	1.39398e-22	2.29938	5.39901e-21	INVOLVED IN: biological_process unknown; LOCATED IN: chloroplast; BEST Arabidopsis thaliana protein match is: NYE1 (NON-YELLOWING 1) (TAIR:AT4G22920.1); Has 130 Blast hits to 128 proteins in 45 species: Archae - 0; Bacteria - 50; Metazoa - 0; Fungi - 0; Plants - 78; Viruses - 0; Other Eukaryotes - 2 (source: NCBI BLink). | chr4:7156252-7158042 FORWARD
AT4G12290	1.26997	2.00298e-38	1.12502	1.72424e-22	amine oxidase/ copper ion binding / quinone binding | chr4:7304405-7307138 FORWARD
AT4G12580	1.93832	0.00270277	2.4104	3.11417e-05	unknown protein | chr4:7449274-7449779 REVERSE
AT4G13800	3.09132	8.4732e-12	2.8729	1.12477e-08	permease-related | chr4:8001862-8004139 REVERSE
AT4G14090	2.47345	9.47121e-36	1.96359	3.59779e-17	UDP-glucoronosyl/UDP-glucosyl transferase family protein | chr4:8122188-8123835 REVERSE
AT4G15210	2.22066	1.98444e-68	1.95965	7.02889e-39	Symbols: ATBETA-AMY, AT-BETA-AMY, RAM1, BMY1, BAM5 | BAM5 (BETA-AMYLASE 5); beta-amylase | chr4:8666338-8669470 REVERSE
AT4G15610	1.47753	5.9539e-12	1.69428	2.56334e-09	integral membrane family protein | chr4:8909064-8910908 FORWARD
AT4G15910	1.03063	1.47817e-07	1.56135	3.19145e-13	Symbols: ATDI21, DI21 | ATDI21 (ARABIDOPSIS THALIANA DROUGHT-INDUCED 21) | chr4:9028461-9029423 FORWARD
AT4G16590	2.43387	2.34156e-50	2.51318	2.07792e-45	Symbols: ATCSLA01, CSLA01, ATCSLA1 | ATCSLA01; cellulose synthase/ glucosyltransferase/ transferase, transferring glycosyl groups | chr4:9345150-9349221 FORWARD
AT4G16750	2.073	1.44101e-11	2.60575	2.7259e-18	DRE-binding transcription factor, putative | chr4:9420917-9421759 REVERSE
AT4G17030	1.84911	2.05786e-46	1.22927	1.25748e-12	Symbols: ATEXLB1, EXPR, AT-EXPR, ATEXPR1, ATHEXP BETA 3.1 | ATEXLB1 (ARABIDOPSIS THALIANA EXPANSIN-LIKE B1) | chr4:9581586-9583290 REVERSE
AT4G17470	1.49671	4.68117e-16	1.62508	2.18088e-16	palmitoyl protein thioesterase family protein | chr4:9742759-9744860 REVERSE
AT4G17550	1.01045	8.26197e-13	1.58815	4.48643e-30	transporter-related | chr4:9777648-9779738 REVERSE
AT4G18360	2.33358	3.73681e-06	2.43443	6.31562e-06	(S)-2-hydroxy-acid oxidase, peroxisomal, putative / glycolate oxidase, putative / short chain alpha-hydroxy acid oxidase, putative | chr4:10145919-10148682 REVERSE
AT4G18980	2.24081	0.00266707	2.54739	0.000479952	unknown protein | chr4:10398918-10399512 FORWARD
AT4G19810	3.90149	1.39985e-70	1.89805	5.11497e-10	glycosyl hydrolase family 18 protein | chr4:10763934-10765753 REVERSE
AT4G21550	1.00643	0.00407216	1.06692	0.00147976	Symbols: VAL3 | VAL3 (VP1/ABI3-LIKE 3); transcription factor | chr4:11463987-11468679 FORWARD
AT4G21650	1.55974	2.61442e-72	1.85596	1.76508e-61	subtilase family protein | chr4:11501198-11504678 REVERSE
AT4G21910	1.38683	6.3168e-28	1.54809	8.21727e-38	MATE efflux family protein | chr4:11625362-11629337 REVERSE
AT4G21930	1.56729	7.0002e-10	2.24222	4.73647e-21	unknown protein | chr4:11639757-11640583 FORWARD
AT4G22240	1.36236	9.48534e-71	1.19456	4.56181e-32	plastid-lipid associated protein PAP, putative | chr4:11765803-11767304 REVERSE
AT4G22270	1.0705	7.04924e-05	1.19218	0.000166051	unknown protein | chr4:11773328-11776039 FORWARD
AT4G22470	1.07802	0.00252673	1.30838	0.00447203	protease inhibitor/seed storage/lipid transfer protein (LTP) family protein | chr4:11840134-11841450 REVERSE
AT4G23600	1.56579	1.164e-67	1.59457	1.28642e-52	Symbols: CORI3, JR2 | CORI3 (CORONATINE INDUCED 1); cystathionine beta-lyase/ transaminase | chr4:12310619-12313212 FORWARD
AT4G23670	2.01096	2.95195e-164	1.80839	5.81286e-40	major latex protein-related / MLP-related | chr4:12332560-12333804 REVERSE
AT4G23680	2.14172	8.08609e-23	2.06898	2.64384e-18	major latex protein-related / MLP-related | chr4:12336186-12337482 REVERSE
AT4G24000	2.06994	3.24083e-72	2.71941	1.09101e-95	Symbols: ATCSLG2, CSLG2 | ATCSLG2; cellulose synthase/ transferase/ transferase, transferring glycosyl groups | chr4:12462030-12465625 FORWARD
AT4G24130	1.54219	0.000442559	2.0139	1.39894e-06	unknown protein | chr4:12527753-12528593 FORWARD
AT4G25000	2.75313	1.06141e-40	3.14292	1.60719e-51	Symbols: ATAMY1, AMY1 | AMY1 (ALPHA-AMYLASE-LIKE); alpha-amylase | chr4:12851969-12853845 REVERSE
AT4G25470	2.53719	3.0139e-27	1.98582	1.17961e-13	Symbols: CBF2, DREB1C, FTQ4, ATCBF2 | CBF2 (C-REPEAT/DRE BINDING FACTOR 2); DNA binding / transcription activator/ transcription factor | chr4:13015277-13016220 REVERSE
AT4G25480	2.58587	2.4781e-17	2.19306	1.14826e-11	Symbols: DREB1A, CBF3, ATCBF3 | DREB1A (DEHYDRATION RESPONSE ELEMENT B1A); DNA binding / transcription activator/ transcription factor | chr4:13018214-13019121 REVERSE
AT4G25490	1.93523	4.60377e-11	2.43978	9.37965e-21	Symbols: CBF1, DREB1B, ATCBF1 | CBF1 (C-REPEAT/DRE BINDING FACTOR 1); DNA binding / transcription activator/ transcription factor | chr4:13021780-13022725 REVERSE
AT4G27560	1.37693	5.75896e-14	1.33081	2.04636e-10	glycosyltransferase family protein | chr4:13759841-13761559 REVERSE
AT4G27652	2.74947	6.64052e-16	1.66391	3.30648e-06	unknown protein | chr4:13809833-13810356 FORWARD
AT4G27657	2.12367	2.48558e-24	1.64652	1.73136e-11	unknown protein | chr4:13813044-13813516 FORWARD
AT4G27830	1.29069	2.75103e-24	1.20972	7.88091e-18	Symbols: BGLU10 | BGLU10 (BETA GLUCOSIDASE 10); catalytic/ cation binding / hydrolase, hydrolyzing O-glycosyl compounds | chr4:13861718-13864500 REVERSE
AT4G28040	1.69153	9.42645e-08	2.68695	1.44021e-23	nodulin MtN21 family protein | chr4:13940359-13942309 FORWARD
AT4G29110	2.05816	2.03242e-10	1.14645	0.00227018	unknown protein | chr4:14348801-14349701 FORWARD
AT4G30450	1.19611	0.000222525	1.00359	0.0005523	glycine-rich protein | chr4:14886027-14886675 REVERSE
AT4G30460	1.43043	3.80487e-14	1.89812	1.85778e-24	glycine-rich protein | chr4:14888980-14889802 REVERSE
AT4G30650	1.26131	8.98687e-19	1.15286	6.01099e-19	hydrophobic protein, putative / low temperature and salt responsive protein, putative | chr4:14954320-14954968 FORWARD
AT4G32250	1.16406	1.58228e-24	1.02103	6.91685e-16	protein kinase family protein | chr4:15570044-15572607 REVERSE
AT4G32770	1.0458	4.68673e-15	1.23383	1.69443e-14	Symbols: VTE1, ATSDX1 | VTE1 (VITAMIN E DEFICIENT 1); tocopherol cyclase | chr4:15804914-15807982 FORWARD
AT4G32810	3.57764	1.4973e-12	2.9476	0.00212456	Symbols: CCD8, MAX4, ATCCD8 | CCD8 (CAROTENOID CLEAVAGE DIOXYGENASE 8); oxidoreductase, acting on single donors with incorporation of molecular oxygen, incorporation of two atoms of oxygen | chr4:15828228-15831485 FORWARD
AT4G33150	2.2106	8.12434e-66	2.40007	3.52214e-07	lysine-ketoglutarate reductase/saccharopine dehydrogenase bifunctional enzyme | chr4:15985189-15991536 REVERSE
AT4G33550	2.76916	2.02703e-12	3.24436	2.81099e-14	lipid binding | chr4:16134440-16135056 FORWARD
AT4G33610	1.92222	0.00837496	2.60171	0.000175036	glycine-rich protein | chr4:16146261-16146993 FORWARD
AT4G34131	1.46486	3.5924e-06	1.29088	0.000127674	Symbols: UGT73B3 | UGT73B3 (UDP-glucosyl transferase 73B3); UDP-glycosyltransferase/ abscisic acid glucosyltransferase/ quercetin 3-O-glucosyltransferase/ transferase, transferring hexosyl groups | chr4:16343057-16344818 REVERSE
AT4G34650	1.48746	3.62855e-06	1.32693	0.00201307	Symbols: SQS2 | SQS2 (SQUALENE SYNTHASE 2); farnesyl-diphosphate farnesyltransferase | chr4:16542377-16545121 FORWARD
AT4G34860	1.5736	4.07112e-12	2.13979	7.47412e-12	beta-fructofuranosidase, putative / invertase, putative / saccharase, putative / beta-fructosidase, putative | chr4:16609746-16612907 REVERSE
AT4G36240	2.03135	2.66373e-15	1.0526	0.00085545	zinc finger (GATA type) family protein | chr4:17147196-17148221 REVERSE
AT4G37150	1.58236	0.00301593	1.96303	6.55971e-05	Symbols: ATMES9, MES9 | MES9 (METHYL ESTERASE 9); hydrolase, acting on ester bonds / methyl indole-3-acetate esterase/ methyl jasmonate esterase/ methyl salicylate esterase | chr4:17492878-17494109 REVERSE
AT4G37410	1.84981	0.00335282	3.92593	5.723e-29	Symbols: CYP81F4 | CYP81F4; electron carrier/ heme binding / iron ion binding / monooxygenase/ oxygen binding | chr4:17590772-17592920 FORWARD
AT4G37430	1.86243	9.28124e-64	1.02368	1.32979e-12	Symbols: CYP91A2, CYP81F1 | CYP91A2 (CYTOCHROME P450 MONOOXYGENASE 91A2); electron carrier/ heme binding / iron ion binding / monooxygenase/ oxygen binding | chr4:17597110-17598958 FORWARD
AT4G37990	2.50181	1.39548e-107	1.71916	1.94457e-32	Symbols: ELI3-2, ELI3, ATCAD8, CAD-B2 | ELI3-2 (ELICITOR-ACTIVATED GENE 3-2); aryl-alcohol dehydrogenase/ mannitol dehydrogenase | chr4:17855876-17857639 FORWARD
AT4G39210	2.02385	5.89787e-80	1.82985	6.63653e-44	Symbols: APL3 | APL3; glucose-1-phosphate adenylyltransferase | chr4:18259609-18263417 FORWARD
AT4G39670	2.02177	1.02626e-20	1.23447	7.22e-07	glycolipid binding / glycolipid transporter | chr4:18410172-18411000 FORWARD
AT4G39730	1.74291	5.13545e-79	1.31324	3.83702e-29	lipid-associated family protein | chr4:18432899-18433695 FORWARD
AT4G39800	1.02733	2.2987e-37	1.00446	5.17797e-20	Symbols: MI-1-P SYNTHASE, MIPS1, ATMIPS1 | MIPS1 (MYO-INOSITOL-1-PHOSTPATE SYNTHASE 1); inositol-3-phosphate synthase | chr4:18469348-18471967 REVERSE
AT5G01300	2.23722	0.000300644	4.05257	7.337e-21	phosphatidylethanolamine-binding family protein | chr5:121483-122525 REVERSE
AT5G01600	1.18754	3.52581e-39	2.43833	1.19412e-101	Symbols: ATFER1, FER1 | ATFER1; ferric iron binding / iron ion binding | chr5:227953-230051 REVERSE
AT5G02280	1.02393	5.93701e-05	1.06106	2.71148e-05	synbindin, putative | chr5:469298-470285 FORWARD
AT5G03190	1.26569	2.62981e-28	1.63463	5.82249e-35	Symbols: CPUORF47 | CPUORF47 (CONSERVED PEPTIDE UPSTREAM OPEN READING FRAME 47) | chr5:758374-760382 FORWARD
AT5G03210	1.3995	1.87511e-11	1.96499	2.51344e-23	unknown protein | chr5:762787-763321 REVERSE
AT5G03545	1.24967	0.00104079	1.63549	1.75911e-05	unknown protein | chr5:894706-895400 FORWARD
AT5G04660	2.45236	6.51519e-13	1.21614	0.00891106	Symbols: CYP77A4 | CYP77A4; electron carrier/ heme binding / iron ion binding / monooxygenase/ oxygen binding | chr5:1335995-1337670 FORWARD
AT5G05340	1.02827	2.77331e-05	1.89433	4.45733e-10	peroxidase, putative | chr5:1578951-1580875 REVERSE
AT5G05410	1.4021	2.43664e-08	1.47992	1.1241e-07	Symbols: DREB2A, DREB2 | DREB2A; DNA binding / transcription activator/ transcription factor | chr5:1602205-1603911 FORWARD
AT5G06230	1.91942	1.30064e-07	1.77477	0.000841014	unknown protein | chr5:1884928-1887121 REVERSE
AT5G06510	1.62431	2.09859e-06	1.39056	0.000164256	Symbols: NF-YA10 | NF-YA10 (NUCLEAR FACTOR Y, SUBUNIT A10); transcription factor | chr5:1984991-1987044 FORWARD
AT5G06760	1.91014	9.5086e-32	3.05084	1.40204e-38	late embryogenesis abundant group 1 domain-containing protein / LEA group 1 domain-containing protein | chr5:2089492-2090430 REVERSE
AT5G09520	4.01699	0.00139187	4.66071	1.18974e-05	hydroxyproline-rich glycoprotein family protein | chr5:2958292-2958856 REVERSE
AT5G09530	1.3641	8.89644e-06	2.58464	1.45675e-10	hydroxyproline-rich glycoprotein family protein | chr5:2959734-2961271 REVERSE
AT5G10625	1.70519	1.01601e-05	1.78436	4.69717e-06	FUNCTIONS IN: molecular_function unknown; INVOLVED IN: biological_process unknown; LOCATED IN: cellular_component unknown; BEST Arabidopsis thaliana protein match is: FPF1 (FLOWERING PROMOTING FACTOR 1) (TAIR:AT5G24860.1); Has 61 Blast hits to 61 proteins in 8 species: Archae - 0; Bacteria - 0; Metazoa - 0; Fungi - 0; Plants - 61; Viruses - 0; Other Eukaryotes - 0 (source: NCBI BLink). | chr5:335…
AT5G10760	1.62227	2.35102e-50	1.30925	4.88e-21	aspartyl protease family protein | chr5:3400342-3402207 REVERSE
AT5G10930	1.84154	3.84225e-18	2.39077	5.37776e-22	Symbols: CIPK5, SnRK3.24 | CIPK5 (CBL-INTERACTING PROTEIN KINASE 5); ATP binding / kinase/ protein kinase/ protein serine/threonine kinase | chr5:3445366-3447114 REVERSE
AT5G13080	2.36612	3.73823e-11	1.94298	1.3154e-06	Symbols: WRKY75, ATWRKY75 | WRKY75; transcription factor | chr5:4149740-4151150 REVERSE
AT5G13170	5.18314	6.53845e-46	3.85755	6.32711e-17	Symbols: SAG29 | SAG29 (SENESCENCE-ASSOCIATED PROTEIN 29) | chr5:4181042-4183306 REVERSE
AT5G13320	1.47607	2.46557e-14	2.13652	1.41322e-30	Symbols: PBS3, GDG1, WIN3, GH3.12 | PBS3 (AVRPPHB SUSCEPTIBLE 3) | chr5:4267510-4271051 FORWARD
AT5G13330	1.39141	7.21762e-09	1.56344	1.8571e-10	Symbols: Rap2.6L | Rap2.6L (related to AP2 6L); DNA binding / transcription factor | chr5:4272060-4274660 FORWARD
AT5G13490	1.37299	1.48735e-21	1.38847	5.25624e-14	Symbols: AAC2 | AAC2 (ADP/ATP carrier 2); ATP:ADP antiporter/ binding | chr5:4335467-4337628 FORWARD
AT5G15450	1.49626	1.76903e-64	1.10822	5.43833e-20	Symbols: APG6, CLPB3, CLPB-P | CLPB3 (CASEIN LYTIC PROTEINASE B3); ATP binding / ATPase/ nucleoside-triphosphatase/ nucleotide binding / protein binding | chr5:5014212-5018347 REVERSE
AT5G15500	1.98798	6.32001e-52	3.19938	2.39793e-123	ankyrin repeat family protein | chr5:5031676-5033465 REVERSE
AT5G15960	1.75115	9.54099e-18	3.1364	1.26416e-70	Symbols: KIN1 | KIN1 | chr5:5209898-5210727 FORWARD
AT5G15970	1.31442	2.11965e-72	1.83705	6.53053e-76	Symbols: KIN2, COR6.6 | KIN2 | chr5:5211911-5212665 FORWARD
AT5G16360	1.0563	0.0131259	1.32936	8.8708e-06	NC domain-containing protein | chr5:5355082-5356300 REVERSE
AT5G17460	1.36615	4.87075e-17	2.38519	1.0154e-49	unknown protein | chr5:5757098-5759795 REVERSE
AT5G18270	1.60977	0.000834606	1.76052	0.00901592	Symbols: ANAC087 | ANAC087; transcription factor | chr5:6040919-6042938 REVERSE
AT5G19470	2.90226	1.06363e-14	4.29559	3.44542e-48	Symbols: atnudt24 | atnudt24 (Arabidopsis thaliana Nudix hydrolase homolog 24); hydrolase | chr5:6566357-6568805 FORWARD
AT5G20830	1.75516	6.23138e-95	1.51783	1.54573e-28	Symbols: SUS1, ASUS1, atsus1 | SUS1 (SUCROSE SYNTHASE 1); UDP-glycosyltransferase/ sucrose synthase | chr5:7050226-7054120 REVERSE
AT5G22460	1.5205	1.89739e-19	1.4579	4.78033e-17	esterase/lipase/thioesterase family protein | chr5:7443508-7445546 REVERSE
AT5G22860	1.44232	8.80171e-22	1.19834	2.74754e-12	serine carboxypeptidase S28 family protein | chr5:7639318-7642984 REVERSE
AT5G23950	1.78797	0.0102774	2.46167	2.13374e-05	C2 domain-containing protein | chr5:8082744-8083604 FORWARD
AT5G24120	1.21936	1.28174e-23	1.22572	2.54209e-18	Symbols: SIGE, SIG5, ATSIG5 | SIGE (SIGMA FACTOR E); DNA binding / DNA-directed RNA polymerase/ sigma factor/ transcription factor | chr5:8157551-8160229 REVERSE
AT5G24150	1.34903	1.37659e-41	1.11013	4.72236e-18	Symbols: SQP1, SQE5 | SQP1; squalene monooxygenase | chr5:8172332-8175431 REVERSE
AT5G24200	1.03271	0.00877422	2.36047	7.75272e-13	triacylglycerol lipase | chr5:8203003-8205793 FORWARD
AT5G24770	4.19305	0	3.65124	5.58544e-136	Symbols: VSP2, ATVSP2 | VSP2 (VEGETATIVE STORAGE PROTEIN 2); acid phosphatase | chr5:8500476-8502224 REVERSE
AT5G25110	2.18325	1.32337e-05	2.66841	3.74899e-08	Symbols: CIPK25, SnRK3.25 | CIPK25 (CBL-INTERACTING PROTEIN KINASE 25); ATP binding / kinase/ protein kinase/ protein serine/threonine kinase | chr5:8657626-8659322 REVERSE
AT5G25390	4.59219	3.12693e-16	4.77897	5.55216e-18	Symbols: SHN2 | SHN2 (shine2); DNA binding / transcription factor | chr5:8820476-8821992 FORWARD
AT5G25610	1.40864	2.37562e-70	1.46014	1.17601e-30	Symbols: RD22 | RD22; nutrient reservoir | chr5:8914233-8916800 REVERSE
AT5G26731	2.60874	0.000359656	2.8082	8.41609e-05	unknown protein | chr5:9295574-9296380 FORWARD
AT5G28920	2.45935	0.000115061	2.49699	2.34416e-06	unknown protein | chr5:10940035-10943378 REVERSE
AT5G38900	1.08926	0.00471333	1.04743	0.00708704	DSBA oxidoreductase family protein | chr5:15573505-15575618 REVERSE
AT5G39520	3.36936	3.42387e-70	3.50741	3.9568e-66	unknown protein | chr5:15823735-15825492 REVERSE
AT5G40240	1.41055	1.10412e-14	1.27718	8.31864e-11	nodulin MtN21 family protein | chr5:16082125-16084581 REVERSE
AT5G40790	1.76473	0.0146008	3.94161	3.20087e-16	unknown protein | chr5:16330115-16331026 REVERSE
AT5G40800	1.30777	0.0015322	2.54283	3.28554e-22	unknown protein | chr5:16334810-16335628 REVERSE
AT5G41040	1.37384	0.000107726	2.16975	2.41969e-12	transferase family protein | chr5:16431374-16433305 FORWARD
AT5G43150	1.43238	2.16728e-24	1.75444	6.48017e-31	unknown protein | chr5:17325013-17325923 FORWARD
AT5G43400	1.29062	1.03629e-08	1.39311	3.59663e-09	unknown protein | chr5:17425944-17428223 REVERSE
AT5G43840	2.54298	0.000595319	4.71696	1.02132e-22	Symbols: AT-HSFA6A, HSFA6A | AT-HSFA6A; DNA binding / transcription factor | chr5:17625437-17626364 REVERSE
AT5G44670	1.00784	8.5e-08	1.03867	2.48317e-07	unknown protein | chr5:18018905-18021385 REVERSE
AT5G45275	1.16099	9.65014e-08	1.02528	0.00498553	FUNCTIONS IN: molecular_function unknown; INVOLVED IN: biological_process unknown; LOCATED IN: endomembrane system; EXPRESSED IN: cultured cell; CONTAINS InterPro DOMAIN/s: Nodulin-like (InterPro:IPR010658), Major facilitator superfamily, general substrate transporter (InterPro:IPR016196); BEST Arabidopsis thaliana protein match is: nodulin-related (TAIR:AT4G19450.1); Has 697 Blast hits to 659 pr…
AT5G47610	1.03354	0.000156738	1.11795	2.37104e-05	zinc finger (C3HC4-type RING finger) family protein | chr5:19301188-19301913 REVERSE
AT5G48180	1.41902	1.22382e-76	1.30786	2.41544e-37	Symbols: NSP5 | NSP5 (NITRILE SPECIFIER PROTEIN 5) | chr5:19540937-19542426 REVERSE
AT5G49120	2.56879	2.02545e-08	2.48873	1.34145e-07	senescence-associated protein-related | chr5:19908626-19909399 REVERSE
AT5G50100	1.63083	7.06724e-36	1.21204	0.000855148	FUNCTIONS IN: molecular_function unknown; INVOLVED IN: biological_process unknown; LOCATED IN: mitochondrion; EXPRESSED IN: 22 plant structures; EXPRESSED DURING: 15 growth stages; CONTAINS InterPro DOMAIN/s: Thioredoxin-like fold (InterPro:IPR012336), Putative thiol-disulphide oxidoreductase DCC (InterPro:IPR007263); Has 598 Blast hits to 598 proteins in 152 species: Archae - 0; Bacteria - 266; …
AT5G50360	1.01721	8.32512e-06	2.55326	2.01742e-40	unknown protein | chr5:20505180-20506338 REVERSE
AT5G52300	1.47819	4.17866e-12	4.00266	1.4037e-150	Symbols: RD29B, LTI65 | LTI65 (LOW-TEMPERATURE-INDUCED 65) | chr5:21237056-21239529 FORWARD
AT5G52310	1.29017	4.34762e-63	2.02686	2.84586e-38	Symbols: COR78, LTI78, RD29A, LTI140 | LTI78 (LOW-TEMPERATURE-INDUCED 78) | chr5:21240849-21243613 FORWARD
AT5G52390	2.45651	3.84089e-33	3.32124	1.15652e-64	photoassimilate-responsive protein, putative | chr5:21263936-21265264 REVERSE
AT5G53120	1.85855	2.67377e-81	2.16604	8.63306e-74	Symbols: SPDS3, SPMS, ATSPDS3 | SPDS3 (SPERMIDINE SYNTHASE 3); spermidine synthase/ spermine synthase | chr5:21534550-21537816 FORWARD
AT5G53870	1.63758	1.41748e-14	2.38464	1.54233e-30	plastocyanin-like domain-containing protein | chr5:21869864-21871284 REVERSE
AT5G54165	2.64119	2.49563e-06	2.1346	5.90573e-05	unknown protein | chr5:21984569-21984964 FORWARD
AT5G57050	1.3133	6.07222e-26	1.97731	1.325e-40	Symbols: ABI2 | ABI2 (ABA INSENSITIVE 2); protein serine/threonine phosphatase | chr5:23087235-23089627 FORWARD
AT5G57810	3.25558	0.00145189	3.14555	0.00472135	Symbols: TET15 | TET15 (TETRASPANIN15) | chr5:23424270-23425647 REVERSE
AT5G59310	1.8047	6.58469e-85	2.7631	6.9367e-41	Symbols: LTP4 | LTP4 (LIPID TRANSFER PROTEIN 4); lipid binding | chr5:23925085-23925852 REVERSE
AT5G59320	2.5406	3.51548e-169	3.19203	1.54811e-171	Symbols: LTP3 | LTP3 (LIPID TRANSFER PROTEIN 3); lipid binding | chr5:23928971-23929745 FORWARD
AT5G59820	2.21375	3.93454e-38	1.67735	1.88368e-16	Symbols: RHL41, ZAT12 | RHL41 (RESPONSIVE TO HIGH LIGHT 41); nucleic acid binding / transcription factor/ zinc ion binding | chr5:24102972-24103787 FORWARD
AT5G61290	1.12186	0.00997205	1.32732	0.00126016	flavin-containing monooxygenase family protein / FMO family protein | chr5:24648558-24650815 FORWARD
AT5G61820	1.16784	1.30351e-47	1.51312	7.05267e-48	FUNCTIONS IN: molecular_function unknown; INVOLVED IN: biological_process unknown; LOCATED IN: vacuole; EXPRESSED IN: 24 plant structures; EXPRESSED DURING: 15 growth stages; CONTAINS InterPro DOMAIN/s: Stress up-regulated Nod 19 (InterPro:IPR011692); Has 27 Blast hits to 27 proteins in 10 species: Archae - 0; Bacteria - 0; Metazoa - 0; Fungi - 0; Plants - 26; Viruses - 0; Other Eukaryotes - 1 (s…
AT5G62150	3.15671	0.000764155	3.49557	5.90011e-05	peptidoglycan-binding LysM domain-containing protein | chr5:24958241-24958769 FORWARD
AT5G63130	1.6629	4.88343e-09	2.37965	1.07302e-18	octicosapeptide/Phox/Bem1p (PB1) domain-containing protein | chr5:25323102-25324272 FORWARD
AT5G64170	1.957	2.75975e-24	1.28965	8.63034e-10	dentin sialophosphoprotein-related | chr5:25672466-25676746 REVERSE
AT5G65080	2.57188	4.89979e-05	2.99515	2.82642e-05	Symbols: MAF5, AGL68 | MAF5 (MADS AFFECTING FLOWERING 5); transcription factor | chr5:25997504-26002465 FORWARD
AT5G66400	1.86412	1.9686e-92	2.78417	9.08723e-103	Symbols: RAB18, ATDI8 | RAB18 (RESPONSIVE TO ABA 18) | chr5:26518297-26519242 REVERSE
AT5G66780	3.56571	5.91912e-05	3.39103	0.000298873	unknown protein | chr5:26663573-26664403 FORWARD
AT5G67310	2.20017	1.6333e-07	2.25429	6.39432e-08	Symbols: CYP81G1 | CYP81G1; electron carrier/ heme binding / iron ion binding / monooxygenase/ oxygen binding | chr5:26855216-26856941 REVERSE
AT1G01600	2.6455	6.93132e-06	2.79655	2.13849e-06	Symbols: CYP86A4 | CYP86A4; fatty acid (omega-1)-hydroxylase/ oxygen binding | chr1:218994-221286 FORWARD
AT1G02800	3.51687	4.96657e-06	3.80251	1.09929e-06	Symbols: ATCEL2, CEL2 | ATCEL2; cellulase/ hydrolase, hydrolyzing O-glycosyl compounds | chr1:613216-616191 REVERSE
AT1G04770	1.61061	8.27276e-24	2.34054	1.34179e-46	male sterility MS5 family protein | chr1:1336371-1337849 REVERSE
AT1G06350	2.32767	0.00086398	2.66315	0.000997516	fatty acid desaturase family protein | chr1:1935293-1936819 REVERSE
AT1G09080	2.46325	2.67179e-07	2.98613	2.28945e-12	Symbols: BIP3 | BIP3; ATP binding | chr1:2929217-2931841 REVERSE
AT1G10640	1.67223	4.20723e-09	1.23097	0.00040674	polygalacturonase | chr1:3515365-3517888 REVERSE
AT1G12380	1.14331	7.75322e-08	1.16841	1.17e-07	unknown protein | chr1:4214262-4217132 REVERSE
AT1G12570	3.61961	6.41367e-18	3.36404	3.61403e-13	glucose-methanol-choline (GMC) oxidoreductase family protein | chr1:4277993-4280862 REVERSE
AT1G13710	6.23925	2.68389e-10	5.63239	9.79739e-07	Symbols: CYP78A5 | CYP78A5; electron carrier/ heme binding / iron ion binding / monooxygenase/ oxygen binding | chr1:4702725-4704657 REVERSE
AT1G18300	2.27537	5.69136e-45	1.32537	2.07995e-08	Symbols: atnudt4 | atnudt4 (Arabidopsis thaliana Nudix hydrolase homolog 4); hydrolase | chr1:6299687-6301086 FORWARD
AT1G23710	1.4606	1.19729e-28	1.30728	3.6179e-18	unknown protein | chr1:8385251-8386426 FORWARD
AT1G24020	2.81454	4.34903e-75	2.23873	8.9361e-34	Symbols: MLP423 | MLP423 (MLP-LIKE PROTEIN 423) | chr1:8500451-8501520 REVERSE
AT1G24070	1.57535	3.91934e-16	2.02353	5.95261e-24	Symbols: ATCSLA10, CSLA10 | ATCSLA10; cellulose synthase/ transferase, transferring glycosyl groups | chr1:8516238-8519734 REVERSE
AT1G24260	4.27075	4.023e-06	3.77302	0.000274465	Symbols: SEP3, AGL9 | SEP3 (SEPALLATA3); DNA binding / protein binding / transcription factor | chr1:8593642-8596098 REVERSE
AT1G26390	2.83444	5.93653e-10	1.75338	0.00458554	FAD-binding domain-containing protein | chr1:9130017-9131779 REVERSE
AT1G27730	1.35638	2.72467e-35	1.26986	2.6159e-21	Symbols: STZ, ZAT10 | STZ (salt tolerance zinc finger); nucleic acid binding / transcription factor/ transcription repressor/ zinc ion binding | chr1:9648141-9649073 REVERSE
AT1G28290	1.12875	3.40454e-12	1.67777	1.05841e-26	Symbols: AGP31 | AGP31 (arabinogalactan-protein 31) | chr1:9889125-9890993 REVERSE
AT1G30530	1.87481	5.91482e-51	1.01108	6.13008e-11	Symbols: UGT78D1 | UGT78D1 (UDP-GLUCOSYL TRANSFERASE 78D1); UDP-glycosyltransferase/ quercetin 3-O-glucosyltransferase/ transferase, transferring glycosyl groups | chr1:10814659-10816583 FORWARD
AT1G35260	1.95565	0.000228263	1.84993	0.000980647	Symbols: MLP165 | MLP165 (MLP-LIKE PROTEIN 165) | chr1:12936849-12937787 REVERSE
AT1G45191	1.8318	8.4808e-17	1.35385	1.06346e-07	Symbols: BGLU1 | BGLU1 (BETA GLUCOSIDASE 1); catalytic/ cation binding / hydrolase, hydrolyzing O-glycosyl compounds | chr1:17116044-17119158 FORWARD
AT1G47980	5.59781	5.64272e-11	5.93622	7.37299e-13	unknown protein | chr1:17691834-17693867 REVERSE
AT1G48000	2.02192	7.61648e-06	3.51271	1.68637e-21	Symbols: MYB112, AtMYB112 | MYB112 (myb domain protein 112); DNA binding / transcription factor | chr1:17704179-17706460 REVERSE
AT1G51460	2.17278	0.000103883	2.27648	0.00244507	ABC transporter family protein | chr1:19076982-19081433 REVERSE
AT1G52030	2.35665	3.67509e-66	3.1602	2.69538e-93	Symbols: MBP2, MBP1.2, F-ATMBP | MBP2 (MYROSINASE-BINDING PROTEIN 2); sugar binding / thioglucosidase binding | chr1:19345940-19348668 REVERSE
AT1G52410	1.76353	1.57074e-26	1.94004	0.0012364	Symbols: TSA1 | TSA1 (TSK-ASSOCIATING PROTEIN 1); calcium ion binding / protein binding | chr1:19520728-19525624 FORWARD
AT1G53070	2.2809	3.07801e-15	1.9274	3.44732e-09	legume lectin family protein | chr1:19778333-19779373 FORWARD
AT1G54020	1.34762	7.46808e-05	3.0971	1.37785e-32	myrosinase-associated protein, putative | chr1:20161670-20163743 REVERSE
AT1G55320	1.33577	7.94742e-07	1.16301	0.000111442	Symbols: AAE18 | AAE18 (ACYL-ACTIVATING ENZYME 18); catalytic/ ligase | chr1:20633360-20636892 FORWARD
AT1G59540	1.76358	0.000100722	1.5181	0.00167737	Symbols: ZCF125 | ZCF125; ATP binding / microtubule motor | chr1:21874064-21879539 FORWARD
AT1G62360	5.63972	1.1742e-06	6.55044	1.35859e-12	Symbols: STM, BUM1, SHL, WAM1, BUM, WAM | STM (SHOOT MERISTEMLESS); transcription factor | chr1:23058582-23061722 REVERSE
AT1G62500	6.73927	7.53367e-24	6.88285	2.30954e-24	protease inhibitor/seed storage/lipid transfer protein (LTP) family protein | chr1:23132045-23133502 FORWARD
AT1G62540	2.19653	9.5222e-27	2.38623	1.49489e-29	Symbols: FMO GS-OX2 | FMO GS-OX2 (FLAVIN-MONOOXYGENASE GLUCOSINOLATE S-OXYGENASE 2); 3-methylthiopropyl glucosinolate S-oxygenase/ 4-methylthiopropyl glucosinolate S-oxygenase/ 5-methylthiopropyl glucosinolate S-oxygenase/ 7-methylthiopropyl glucosinolate S-oxygenase/ 8-methyl | chr1:23151794-23155717 FORWARD
AT1G65450	2.21992	4.262e-06	2.15656	3.45615e-05	transferase family protein | chr1:24317864-24319064 FORWARD
AT1G72260	2.09402	0.00129794	3.84421	3.53563e-16	Symbols: THI2.1, THI2.1.1 | THI2.1 (THIONIN 2.1); toxin receptor binding | chr1:27198433-27199444 REVERSE
AT1G73540	3.14464	1.14062e-96	1.61767	6.43904e-20	Symbols: atnudt21 | atnudt21 (Arabidopsis thaliana Nudix hydrolase homolog 21); hydrolase | chr1:27645658-27646698 REVERSE
AT1G75040	2.36414	3.12445e-61	2.98638	1.08039e-80	Symbols: PR5, PR-5 | PR5 (PATHOGENESIS-RELATED GENE 5) | chr1:28177703-28178940 FORWARD
AT2G01505	2.33702	6.25275e-10	1.30741	0.00728242	Symbols: CLE16 | CLE16 (CLAVATA3/ESR-RELATED 16); protein binding / receptor binding | chr2:228745-229237 REVERSE
AT2G14610	2.42573	8.36902e-124	2.73571	1.25881e-108	Symbols: PR1, PR 1, ATPR1 | PR1 (PATHOGENESIS-RELATED GENE 1) | chr2:6241704-6242463 REVERSE
AT2G20870	9.33137	4.3616e-83	8.47185	4.71584e-43	cell wall protein precursor, putative | chr2:8981988-8982712 REVERSE
AT2G23000	2.53488	1.89302e-36	2.03374	2.35049e-16	Symbols: scpl10 | scpl10 (serine carboxypeptidase-like 10); serine-type carboxypeptidase | chr2:9792212-9795863 FORWARD
AT2G23010	2.60034	1.33363e-14	1.9188	0.000851688	Symbols: SCPL9 | serine carboxypeptidase S10 family protein | chr2:9798843-9802674 FORWARD
AT2G28790	2.1942	1.07666e-17	2.77267	2.35321e-14	osmotin-like protein, putative | chr2:12354430-12355431 REVERSE
AT2G29090	2.48958	7.74522e-10	2.07631	1.38334e-05	Symbols: CYP707A2 | CYP707A2; (+)-abscisic acid 8'-hydroxylase/ oxygen binding | chr2:12494851-12499156 REVERSE
AT2G33850	1.73741	9.5361e-07	2.79891	5.8783e-28	unknown protein | chr2:14321062-14322049 REVERSE
AT2G36885	1.02218	0.000200641	1.26181	1.62079e-05	unknown protein | chr2:15482003-15483711 REVERSE
AT2G37300	1.80026	5.55277e-05	1.42234	0.00335561	unknown protein | chr2:15662599-15663445 REVERSE
AT2G37390	2.40229	0.00169987	2.17407	0.00401092	heavy-metal-associated domain-containing protein | chr2:15694215-15695825 FORWARD
AT2G38110	1.62947	3.35765e-07	1.39252	4.27309e-05	Symbols: ATGPAT6, GPAT6 | GPAT6 (GLYCEROL-3-PHOSPHATE ACYLTRANSFERASE 6); 1-acylglycerol-3-phosphate O-acyltransferase/ acyltransferase | chr2:15952607-15955494 REVERSE
AT2G38790	1.21802	2.36209e-15	1.11515	7.33309e-11	unknown protein | chr2:16214189-16215264 REVERSE
AT2G39330	2.27818	6.89813e-116	2.8872	4.42257e-127	Symbols: JAL23 | JAL23 (JACALIN-RELATED LECTIN 23) | chr2:16419596-16421852 REVERSE
AT2G41180	1.66275	1.18304e-28	1.09236	4.1018e-10	sigA-binding protein-related | chr2:17165191-17166025 FORWARD
AT2G42200	1.47625	6.50419e-07	1.45311	2.82849e-06	Symbols: SPL9 | SPL9 (SQUAMOSA PROMOTER BINDING PROTEIN-LIKE 9); transcription factor | chr2:17587407-17589630 FORWARD
AT2G42800	2.88197	1.69336e-06	3.36968	3.94608e-08	Symbols: AtRLP29 | AtRLP29 (Receptor Like Protein 29); protein binding | chr2:17807942-17809590 REVERSE
AT2G42840	2.76654	1.10158e-53	2.95748	8.20529e-20	Symbols: PDF1 | PDF1 (PROTODERMAL FACTOR 1) | chr2:17826116-17827536 REVERSE
AT2G43580	2.79675	5.95998e-11	3.04927	2.81047e-13	chitinase, putative | chr2:18078649-18080028 REVERSE
AT2G43800	1.77764	1.44987e-27	1.76276	8.38073e-21	formin homology 2 domain-containing protein / FH2 domain-containing protein | chr2:18145721-18148897 FORWARD
AT2G46400	1.80013	6.89113e-13	1.32247	1.1943e-05	Symbols: WRKY46, ATWRKY46 | WRKY46; transcription factor | chr2:19043414-19044826 REVERSE
AT3G02840	1.84715	3.6736e-08	1.40928	0.000200369	immediate-early fungal elicitor family protein | chr3:618409-619686 FORWARD
AT3G03060	1.88688	4.17314e-08	1.44989	0.00779898	ATP binding / ATPase/ nucleoside-triphosphatase/ nucleotide binding | chr3:692056-695648 FORWARD
AT3G04290	1.5058	5.96209e-26	1.05488	2.32767e-10	Symbols: ATLTL1, LTL1 | LTL1 (LI-TOLERANT LIPASE 1); carboxylesterase/ hydrolase, acting on ester bonds | chr3:1133320-1136316 REVERSE
AT3G04640	1.11638	5.60031e-06	1.09451	9.24905e-05	glycine-rich protein | chr3:1260906-1261683 REVERSE
AT3G05600	3.93578	4.42532e-09	3.55596	3.07833e-06	epoxide hydrolase, putative | chr3:1623244-1624763 REVERSE
AT3G06035	1.85712	1.11937e-22	1.17704	3.33185e-07	unknown protein | chr3:1823099-1824216 REVERSE
AT3G08770	6.75672	3.51635e-50	6.19974	3.45009e-67	Symbols: LTP6 | LTP6; lipid binding | chr3:2664139-2664828 REVERSE
AT3G08870	1.79098	2.23473e-15	1.6607	5.94096e-10	lectin protein kinase, putative | chr3:2700355-2702581 REVERSE
AT3G10930	3.04219	8.41463e-35	1.89335	9.23635e-06	unknown protein | chr3:3420130-3420832 REVERSE
AT3G12145	1.10167	1.41636e-16	1.3075	2.1367e-18	Symbols: FLR1, FLOR1 | FLR1; enzyme inhibitor/ transcription factor binding | chr3:3874499-3876237 REVERSE
AT3G12500	1.22041	1.31768e-05	1.75413	2.91316e-14	Symbols: ATHCHIB, PR3, PR-3, CHI-B, B-CHI | ATHCHIB (ARABIDOPSIS THALIANA BASIC CHITINASE); chitinase | chr3:3962382-3963964 REVERSE
AT3G12502	1.55674	0.00086746	1.9777	1.00406e-10	other RNA | chr3:3963124-3964222 FORWARD
AT3G18000	2.05693	5.34449e-70	1.88731	1.11403e-40	Symbols: NMT1, XPL1, PEAMT | XPL1 (XIPOTL 1); methyltransferase/ phosphoethanolamine N-methyltransferase | chr3:6154363-6157552 FORWARD
AT3G20260	1.59608	3.31736e-06	1.44237	0.000190069	structural constituent of ribosome | chr3:7064054-7066503 REVERSE
AT3G24460	2.13148	9.50914e-08	2.2516	4.5399e-08	TMS membrane family protein / tumour differentially expressed (TDE) family protein | chr3:8885818-8893050 REVERSE
AT3G28500	2.14765	6.41275e-06	2.17352	2.12952e-06	60S acidic ribosomal protein P2 (RPP2C) | chr3:10682097-10682731 FORWARD
AT3G28540	2.1694	2.67963e-10	1.83792	0.000637381	AAA-type ATPase family protein | chr3:10694444-10696123 FORWARD
AT3G49570	1.59357	3.42067e-06	3.53088	2.011e-49	Symbols: LSU3 | LSU3 (RESPONSE TO LOW SULFUR 3) | chr3:18372533-18373024 REVERSE
AT3G50800	1.32221	0.000438427	1.13609	0.00696018	unknown protein | chr3:18882304-18882999 REVERSE
AT3G51240	3.0523	8.5299e-34	2.80925	5.39815e-11	Symbols: F3H, TT6, F3'H | F3H (FLAVANONE 3-HYDROXYLASE); naringenin 3-dioxygenase | chr3:19025264-19026939 FORWARD
AT3G52910	2.54086	4.22088e-06	2.56914	8.579e-06	Symbols: AtGRF4 | AtGRF4 (GROWTH-REGULATING FACTOR 4); transcription activator | chr3:19616021-19618449 REVERSE
AT3G55110	2.35455	3.29672e-13	1.3095	0.00107591	ABC transporter family protein | chr3:20424550-20427377 REVERSE
AT3G57780	1.18866	5.40661e-08	1.10622	9.19517e-05	EXPRESSED IN: 20 plant structures; EXPRESSED DURING: 13 growth stages; BEST Arabidopsis thaliana protein match is: nucleolar protein gar2-related (TAIR:AT2G42320.2); Has 3024 Blast hits to 2177 proteins in 255 species: Archae - 2; Bacteria - 181; Metazoa - 988; Fungi - 289; Plants - 172; Viruses - 72; Other Eukaryotes - 1320 (source: NCBI BLink). | chr3:21399766-21402326 REVERSE
AT3G61190	1.23111	0.00737656	1.01336	0.00333314	Symbols: BAP1 | BAP1 (BON ASSOCIATION PROTEIN 1); phospholipid binding / protein binding | chr3:22650527-22651449 REVERSE
AT3G63095	5.61043	3.19645e-07	4.52351	0.00352854	Encodes a Protease inhibitor/seed storage/LTP family protein | chr3:23315506-23316258 FORWARD
AT4G02290	1.52275	6.46757e-10	1.84324	1.79335e-09	Symbols: AtGH9B13 | AtGH9B13 (Arabidopsis thaliana glycosyl hydrolase 9B13); catalytic/ hydrolase, hydrolyzing O-glycosyl compounds | chr4:1002394-1005253 REVERSE
AT4G04180	1.20261	0.00058425	1.26673	0.000169666	AAA-type ATPase family protein | chr4:2020436-2023992 FORWARD
AT4G04610	1.28319	1.45936e-48	2.02742	2.1318e-76	Symbols: APR1, APR, PRH19, ATAPR1 | APR1 (APS REDUCTASE 1); adenylyl-sulfate reductase | chr4:2325003-2327013 FORWARD
AT4G08150	4.88283	2.01492e-07	5.17755	5.28509e-09	Symbols: KNAT1, BP, BP1 | KNAT1 (KNOTTED-LIKE FROM ARABIDOPSIS THALIANA); transcription factor | chr4:5147700-5150966 REVERSE
AT4G09500	2.12964	9.99115e-21	1.88856	1.0519e-11	glycosyltransferase family protein | chr4:6018135-6019759 FORWARD
AT4G10500	2.86728	2.43451e-28	2.8545	3.44673e-25	oxidoreductase, 2OG-Fe(II) oxygenase family protein | chr4:6491017-6492476 FORWARD
AT4G10955	1.43903	5.72909e-08	1.0091	0.00143211	lipase class 3 family protein | chr4:6713557-6718555 REVERSE
AT4G11320	2.77762	3.58145e-50	3.57998	1.76197e-25	cysteine proteinase, putative | chr4:6887254-6889059 FORWARD
AT4G13395	1.90977	2.40527e-05	1.36628	0.00902039	Symbols: DVL10, RTFL12 | RTFL12 (ROTUNDIFOLIA LIKE 12) | chr4:7785687-7786113 REVERSE
AT4G20320	2.53161	1.20867e-24	2.79654	2.70251e-29	CTP synthase/ catalytic | chr4:10974579-10979464 FORWARD
AT4G22880	3.84153	1.29181e-56	3.95727	5.77998e-56	Symbols: LDOX, TDS4, TT18, ANS | LDOX (LEUCOANTHOCYANIDIN DIOXYGENASE); leucocyanidin oxygenase | chr4:12004768-12006209 REVERSE
AT4G23990	2.69544	4.67428e-28	2.40582	3.75604e-21	Symbols: ATCSLG3, CSLG3 | ATCSLG3; cellulose synthase/ transferase/ transferase, transferring glycosyl groups | chr4:12456489-12460753 FORWARD
AT4G24010	2.77075	1.14741e-11	2.25529	3.83689e-08	Symbols: ATCSLG1, CSLG1 | ATCSLG1; cellulose synthase/ transferase/ transferase, transferring glycosyl groups | chr4:12466345-12469844 FORWARD
AT4G24570	2.79846	8.06802e-88	1.37011	4.36763e-19	Symbols: DIC2 | mitochondrial substrate carrier family protein | chr4:12686459-12687650 FORWARD
AT4G27010	2.12948	5.84154e-18	1.45449	0.00271418	unknown protein | chr4:13558466-13568296 FORWARD
AT4G28250	1.68191	1.42193e-29	1.05576	2.33865e-09	Symbols: ATEXPB3, EXPB3, ATHEXP BETA 1.6 | ATEXPB3 (ARABIDOPSIS THALIANA EXPANSIN B3) | chr4:14000038-14002069 REVERSE
AT4G28680	5.46411	4.89407e-06	5.52681	4.36159e-06	Symbols: TYRDC, TYRDC1 | tyrosine decarboxylase, putative | chr4:14155248-14158716 FORWARD
AT4G29030	6.16642	1.42231e-35	5.97089	3.08018e-28	glycine-rich protein | chr4:14307249-14307973 FORWARD
AT4G29780	2.13629	1.21737e-97	1.28872	8.29323e-23	unknown protein | chr4:14579704-14581700 FORWARD
AT4G33040	3.02528	2.59909e-21	2.23313	5.29428e-09	glutaredoxin family protein | chr4:15940561-15941330 REVERSE
AT4G34400	1.79984	0.004561	2.18521	0.000407409	DNA binding / transcription factor | chr4:16445208-16447773 FORWARD
AT5G04340	1.26792	1.92865e-19	1.42823	2.96462e-20	Symbols: C2H2, CZF2, ZAT6 | ZAT6 (ZINC FINGER OF ARABIDOPSIS THALIANA 6); nucleic acid binding / transcription factor/ zinc ion binding | chr5:1216131-1217106 REVERSE
AT5G05270	2.57145	2.93311e-23	2.16978	1.79319e-13	chalcone-flavanone isomerase family protein | chr5:1563320-1565007 FORWARD
AT5G07030	1.58428	5.20099e-23	1.71177	1.87172e-12	aspartic-type endopeptidase | chr5:2183360-2185972 REVERSE
AT5G07530	7.79159	2.05578e-21	7.41185	3.85566e-05	Symbols: GRP17, ATGRP17, ATGRP-7 | GRP17 (GLYCINE RICH PROTEIN 17); lipid binding | chr5:2382468-2384521 REVERSE
AT5G07560	2.87694	5.6613e-07	2.14105	0.00505827	Symbols: GRP20, ATGRP20 | GRP20 (GLYCINE-RICH PROTEIN 20); lipid binding / nutrient reservoir | chr5:2390207-2391075 REVERSE
AT5G07990	1.32814	2.66011e-05	1.90101	1.82215e-10	Symbols: TT7, CYP75B1, D501 | TT7 (TRANSPARENT TESTA 7); flavonoid 3'-monooxygenase/ oxygen binding | chr5:2560394-2563109 FORWARD
AT5G08640	2.75085	1.60248e-26	2.01357	3.84608e-09	Symbols: FLS | FLS (FLAVONOL SYNTHASE); flavonol synthase | chr5:2803958-2805447 FORWARD
AT5G09590	1.56812	4.92614e-47	1.1086	6.88492e-16	Symbols: MTHSC70-2, HSC70-5 | MTHSC70-2 (MITOCHONDRIAL HSP70 2); ATP binding | chr5:2975548-2978750 FORWARD
AT5G10080	1.51493	3.44574e-05	1.6483	1.12582e-05	aspartyl protease family protein | chr5:3150843-3153380 FORWARD
AT5G13930	3.31557	6.10798e-72	3.42643	1.23198e-72	Symbols: CHS, TT4, ATCHS | TT4 (TRANSPARENT TESTA 4); naringenin-chalcone synthase | chr5:4488688-4490264 FORWARD
AT5G15910	1.7879	3.31276e-17	1.06985	2.22222e-05	dehydrogenase-related | chr5:5193111-5195396 FORWARD
AT5G16930	1.17533	3.11988e-05	1.03323	0.000268996	AAA-type ATPase family protein | chr5:5568393-5571859 FORWARD
AT5G17160	1.71891	4.99546e-06	1.23068	0.00414108	unknown protein | chr5:5639646-5642513 REVERSE
AT5G17220	4.38779	9.48046e-47	4.28852	1.31385e-34	Symbols: ATGSTF12, GST26, TT19 | ATGSTF12 (ARABIDOPSIS THALIANA GLUTATHIONE S-TRANSFERASE PHI 12); glutathione transferase | chr5:5658460-5659386 FORWARD
AT5G17700	2.60002	8.33527e-12	2.2119	1.64497e-07	MATE efflux family protein | chr5:5830581-5833901 REVERSE
AT5G20740	1.53315	8.70102e-05	1.05365	0.00307361	invertase/pectin methylesterase inhibitor family protein | chr5:7025686-7026532 REVERSE
AT5G23940	4.41178	1.7807e-74	4.31712	1.90054e-60	Symbols: EMB3009 | EMB3009 (embryo defective 3009); transferase/ transferase, transferring acyl groups other than amino-acyl groups | chr5:8076329-8079793 REVERSE
AT5G24660	2.42429	2.51966e-34	2.27806	1.20952e-24	Symbols: LSU2 | LSU2 (RESPONSE TO LOW SULFUR 2) | chr5:8443279-8443834 REVERSE
AT5G24780	4.59312	0	4.68542	2.21179e-156	Symbols: VSP1, ATVSP1 | VSP1 (VEGETATIVE STORAGE PROTEIN 1); acid phosphatase/ transcription factor binding | chr5:8507590-8508957 REVERSE
AT5G28640	2.84307	9.15123e-11	2.56539	3.18e-07	Symbols: AN3, GIF, GIF1 | AN3 (ANGUSTIFOLIA 3); protein binding / transcription coactivator | chr5:10647570-10649892 REVERSE
AT5G33370	8.05475	7.0261e-71	7.54588	1.20171e-45	GDSL-motif lipase/hydrolase family protein | chr5:12602468-12604764 REVERSE
AT5G37300	2.86937	4.70649e-21	2.16332	1.16459e-08	Symbols: WSD1 | WSD1; diacylglycerol O-acyltransferase/ long-chain-alcohol O-fatty-acyltransferase | chr5:14767499-14770249 FORWARD
AT5G41460	1.87122	7.55669e-30	1.69909	1.86664e-19	fringe-related protein | chr5:16589598-16592241 REVERSE
AT5G42800	3.40245	4.83237e-52	4.2708	1.09966e-91	Symbols: DFR, TT3, M318 | DFR (DIHYDROFLAVONOL 4-REDUCTASE); dihydrokaempferol 4-reductase | chr5:17164141-17165918 REVERSE
AT5G44110	1.66108	7.75239e-07	1.15498	0.0032968	Symbols: ATPOP1, ATNAP2, POP1 | POP1; transporter | chr5:17754064-17755742 REVERSE
AT5G45670	1.31874	1.528e-06	1.02262	0.000120387	GDSL-motif lipase/hydrolase family protein | chr5:18528494-18530450 FORWARD
AT5G46830	3.82183	9.03743e-28	2.89619	3.30925e-11	basic helix-loop-helix (bHLH) family protein | chr5:19002719-19004254 FORWARD
AT5G51750	1.56193	2.05168e-22	1.15349	5.47128e-10	Symbols: ATSBT1.3, SBT1.3 | ATSBT1.3 (ARABIDOPSIS THALIANA SUBTILASE 1.3); identical protein binding / serine-type endopeptidase | chr5:21020207-21022781 FORWARD
AT5G54060	4.85072	6.39072e-33	4.38665	5.44007e-21	Symbols: UF3GT | UF3GT (udp-glucose:flavonoid 3-O-glucosyltransferase); transferase, transferring glycosyl groups | chr5:21936879-21938369 REVERSE
AT5G57123	4.55705	1.78568e-09	3.35737	0.000658687	unknown protein | chr5:23126922-23127654 REVERSE
AT5G58700	1.02094	0.00285146	1.56851	1.91582e-05	Symbols: ATPLC4, PLC4 | phosphoinositide-specific phospholipase C family protein | chr5:23713000-23716098 REVERSE
AT5G60142	2.09624	0.0156475	2.24344	0.00484582	DNA binding | chr5:24216180-24217691 REVERSE
AT5G61030	1.66473	1.29834e-20	1.0886	4.83299e-07	Symbols: GR-RBP3 | GR-RBP3 (glycine-rich RNA-binding protein 3); ATP binding / RNA binding | chr5:24560451-24562306 FORWARD
AT5G62210	3.44744	1.85817e-10	3.33591	2.61868e-08	embryo-specific protein-related | chr5:24986327-24987489 REVERSE
AT5G64080	1.30652	1.26501e-08	1.6744	3.38126e-13	protease inhibitor/seed storage/lipid transfer protein (LTP) family protein | chr5:25645263-25646735 REVERSE
AT5G64550	1.9677	1.27956e-50	1.42851	2.68378e-17	loricrin-related | chr5:25801528-25804980 REVERSE
