# Supplementary material for: Transcriptomic Profiling Provides Molecular Insights Into Hydrogen Peroxide-Enhanced Arabidopsis Growth and Its Salt Tolerance
Source: Front Plant Sci. 2022 Apr 6;13:866063. doi: 10.3389/fpls.2022.866063 (PMC9019583; doi:10.3389/fpls.2022.866063)
Supplement: Supplementary file 3 [file Data_Sheet_2.zip › Supplementary Tables S1-23/Table S11.xlsx]

## Sheet: Sheet1
236 down-regulated genes only in HW vs. WW (two-fold or more changes with a False Discovery Rate (FDR) adjusted p-value ≤0.05)
Gene_ID	Log2FC	P-value	Annotation
AT1G01470	-1.36024	1.80784e-32	Symbols: LEA14, LSR3 | LEA14 (LATE EMBRYOGENESIS ABUNDANT 14) | chr1:172146-172948 REVERSE
AT1G01480	-5.69814	5.23349e-21	Symbols: ACS2, AT-ACC2 | ACS2; 1-aminocyclopropane-1-carboxylate synthase | chr1:175782-178400 FORWARD
AT1G01580	-1.25339	0.0107552	Symbols: FRO2, FRD1, ATFRO2 | FRO2 (FERRIC REDUCTION OXIDASE 2); ferric-chelate reductase | chr1:209395-213041 FORWARD
AT1G05000	-1.21362	2.66407e-05	tyrosine specific protein phosphatase family protein | chr1:1425601-1428782 FORWARD
AT1G05100	-3.5322	1.98647e-27	Symbols: MAPKKK18 | MAPKKK18; ATP binding / kinase/ protein kinase/ protein serine/threonine kinase | chr1:1469610-1470881 FORWARD
AT1G05340	-3.19571	2.27505e-34	unknown protein | chr1:1558844-1559903 REVERSE
AT1G05680	-2.28455	5.62506e-06	UDP-glucoronosyl/UDP-glucosyl transferase family protein | chr1:1703092-1704691 REVERSE
AT1G05753	-1.48861	2.55523e-07	NA
AT1G05767	-1.55563	0.000336207	NA
AT1G06570	-1.01264	2.74819e-16	Symbols: PDS1, HPD | PDS1 (PHYTOENE DESATURATION 1); 4-hydroxyphenylpyruvate dioxygenase | chr1:2011885-2013545 REVERSE
AT1G06980	-2.03693	0.00186995	unknown protein | chr1:2143031-2143821 REVERSE
AT1G07590	-1.05581	1.06346e-23	pentatricopeptide (PPR) repeat-containing protein | chr1:2336523-2339391 REVERSE
AT1G07610	-1.52919	0.000143826	Symbols: MT1C | MT1C; copper ion binding | chr1:2341542-2342123 FORWARD
AT1G08500	-1.17097	0.0107335	plastocyanin-like domain-containing protein | chr1:2689016-2690045 FORWARD
AT1G09500	-2.17919	7.72098e-10	cinnamyl-alcohol dehydrogenase family / CAD family | chr1:3066753-3068598 FORWARD
AT1G10370	-1.22719	2.99953e-07	Symbols: GST30, ATGSTU17, GST30B, ERD9 | ERD9 (EARLY-RESPONSIVE TO DEHYDRATION 9); glutathione transferase | chr1:3397081-3398358 REVERSE
AT1G10560	-1.17078	5.055e-06	Symbols: PUB18, ATPUB18 | PUB18 (PLANT U-BOX 18); ubiquitin-protein ligase | chr1:3484580-3486965 FORWARD
AT1G10585	-2.38006	3.95383e-09	transcription factor | chr1:3493940-3495144 REVERSE
AT1G11175	-1.31225	2.63372e-15	other RNA | chr1:3744858-3745655 FORWARD
AT1G12710	-1.14595	4.59876e-12	Symbols: AtPP2-A12 | AtPP2-A12 (Phloem protein 2-A12); carbohydrate binding | chr1:4326739-4328481 REVERSE
AT1G13448	-1.09076	0.00649823	other RNA | chr1:4612243-4612929 FORWARD
AT1G15175	-1.11536	0.00197568	other RNA | chr1:5222913-5224121 REVERSE
AT1G16510	-1.51002	1.26744e-06	auxin-responsive family protein | chr1:5644572-5645443 REVERSE
AT1G16850	-1.78034	2.74718e-15	unknown protein | chr1:5764807-5765651 REVERSE
AT1G16916	-1.38045	0.00832281	unknown protein | chr1:5786560-5787112 REVERSE
AT1G17020	-1.08969	0.0116313	Symbols: SRG1, ATSRG1 | SRG1 (SENESCENCE-RELATED GENE 1); oxidoreductase, acting on diphenols and related substances as donors, oxygen as acceptor / oxidoreductase, acting on paired donors, with incorporation or reduction of molecular oxygen, 2-oxoglutarate as one donor, and inc | chr1:5820206-5822013 FORWARD
AT1G18680	-1.00833	0.00294098	HNH endonuclease domain-containing protein | chr1:6431938-6433464 REVERSE
AT1G19640	-1.05142	2.38346e-05	Symbols: JMT | JMT (JASMONIC ACID CARBOXYL METHYLTRANSFERASE); jasmonate O-methyltransferase | chr1:6788885-6791846 REVERSE
AT1G20440	-1.0675	3.1917e-19	Symbols: COR47, RD17 | COR47 (COLD-REGULATED 47) | chr1:7084409-7085772 REVERSE
AT1G20450	-1.22297	1.60145e-23	Symbols: LTI29, LTI45, ERD10 | ERD10 (EARLY RESPONSIVE TO DEHYDRATION 10); actin binding | chr1:7088003-7089606 REVERSE
AT1G20620	-1.12274	2.34028e-20	Symbols: CAT3, SEN2, ATCAT3 | CAT3 (CATALASE 3); catalase | chr1:7143067-7146540 FORWARD
AT1G21770	-1.20168	0.0001494	FUNCTIONS IN: molecular_function unknown; INVOLVED IN: biological_process unknown; LOCATED IN: peroxisome; EXPRESSED IN: 22 plant structures; EXPRESSED DURING: 13 growth stages; CONTAINS InterPro DOMAIN/s: Acyl-CoA N-acyltransferase (InterPro:IPR016181); BEST Arabidopsis thaliana protein match is: H3/H4 histone acetyltransferase (TAIR:AT1G77540.1); Has 221 Blast hits to 221 proteins in 107 specie…
AT1G21790	-1.39919	3.12228e-13	FUNCTIONS IN: molecular_function unknown; INVOLVED IN: biological_process unknown; LOCATED IN: integral to membrane; EXPRESSED IN: 23 plant structures; EXPRESSED DURING: 15 growth stages; CONTAINS InterPro DOMAIN/s: TRAM, LAG1 and CLN8 homology (InterPro:IPR006634); Has 127 Blast hits to 127 proteins in 26 species: Archae - 0; Bacteria - 0; Metazoa - 84; Fungi - 0; Plants - 41; Viruses - 0; Other…
AT1G22380	-1.64564	0.00375662	Symbols: AtUGT85A3 | AtUGT85A3 (UDP-glucosyl transferase 85A3); glucuronosyltransferase/ transcription factor/ transferase, transferring glycosyl groups | chr1:7900387-7902332 REVERSE
AT1G22400	-1.6288	1.14527e-16	Symbols: UGT85A1, ATUGT85A1 | UGT85A1; UDP-glycosyltransferase/ cis-zeatin O-beta-D-glucosyltransferase/ glucuronosyltransferase/ trans-zeatin O-beta-D-glucosyltransferase/ transferase, transferring glycosyl groups / transferase, transferring hexosyl groups | chr1:7903660-7906673 REVERSE
AT1G22990	-2.99866	0.0125778	heavy-metal-associated domain-containing protein / copper chaperone (CCH)-related | chr1:8139165-8140202 FORWARD
AT1G23200	-1.00429	0.000675384	pectinesterase family protein | chr1:8227178-8229582 FORWARD
AT1G29195	-1.28532	0.0104325	unknown protein | chr1:10202536-10203396 REVERSE
AT1G29330	-1.11355	6.44826e-08	Symbols: ATERD2, AERD2, ERD2 | ERD2 (ENDOPLASMIC RETICULUM RETENTION DEFECTIVE 2); KDEL sequence binding / receptor | chr1:10258248-10261112 REVERSE
AT1G29395	-1.26512	1.41544e-27	Symbols: COR414-TM1 | COR414-TM1 | chr1:10288197-10289621 REVERSE
AT1G29465	-1.30702	0.00139059	unknown protein | chr1:10308574-10309798 FORWARD
AT1G29970	-1.0094	3.93703e-12	Symbols: RPL18AA | RPL18AA (60S RIBOSOMAL PROTEIN L18A-1); structural constituent of ribosome | chr1:10498351-10501427 REVERSE
AT1G32350	-1.61159	6.0012e-05	Symbols: AOX1D | AOX1D (alternative oxidase 1D); alternative oxidase | chr1:11666977-11668690 REVERSE
AT1G43160	-4.06216	6.4925e-27	Symbols: RAP2.6 | RAP2.6 (related to AP2 6); DNA binding / transcription factor | chr1:16263813-16264818 FORWARD
AT1G45145	-1.05708	2.10942e-13	Symbols: ATTRX5, ATH5, LIV1 | ATTRX5; oxidoreductase, acting on sulfur group of donors, disulfide as acceptor | chr1:17074942-17076330 REVERSE
AT1G47510	-1.67899	1.64472e-06	Symbols: AT5PTASE11, 5PTASE11 | 5PTASE11 (INOSITOL POLYPHOSPHATE 5-PHOSPHATASE 11); hydrolase/ phosphatidylinositol-3,4,5-trisphosphate 5-phosphatase/ phosphatidylinositol-3,5-bisphosphate 5-phosphatase/ phosphatidylinositol-4,5-bisphosphate 5-phosphatase | chr1:17435601-17438396 REVERSE
AT1G49450	-1.23966	6.81834e-08	transducin family protein / WD-40 repeat family protein | chr1:18305541-18307557 FORWARD
AT1G51090	-1.2988	4.84627e-09	heavy-metal-associated domain-containing protein | chr1:18932937-18933950 FORWARD
AT1G51550	-1.13281	2.30802e-05	F-box family protein | chr1:19117032-19119371 REVERSE
AT1G51780	-4.85545	2.46975e-05	Symbols: ILL5 | ILL5; IAA-amino acid conjugate hydrolase/ metallopeptidase | chr1:19204512-19206586 FORWARD
AT1G52690	-8.49491	6.08101e-64	late embryogenesis abundant protein, putative / LEA protein, putative | chr1:19619745-19620844 FORWARD
AT1G52720	-1.09397	1.32133e-13	unknown protein | chr1:19640899-19641665 FORWARD
AT1G52827	-1.1311	0.0108338	unknown protein | chr1:19671448-19671922 REVERSE
AT1G52890	-1.42359	7.27317e-11	Symbols: ANAC019 | ANAC019 (Arabidopsis NAC domain containing protein 19); transcription factor | chr1:19697004-19698482 REVERSE
AT1G53470	-1.50217	0.000519419	Symbols: MSL4 | MSL4 (MECHANOSENSITIVE CHANNEL OF SMALL CONDUCTANCE-LIKE 4) | chr1:19958587-19961578 FORWARD
AT1G54100	-1.32671	2.78897e-31	Symbols: ALDH7B4 | ALDH7B4 (Aldehyde Dehydrogenase 7B4); 3-chloroallyl aldehyde dehydrogenase/ oxidoreductase | chr1:20195264-20199130 REVERSE
AT1G60190	-2.24255	2.76856e-43	armadillo/beta-catenin repeat family protein / U-box domain-containing protein | chr1:22198403-22200678 FORWARD
AT1G61120	-1.98237	2.46429e-11	Symbols: TPS04, GES | TPS04 (TERPENE SYNTHASE 04); (E,E)-geranyllinalool synthase | chr1:22523637-22528811 FORWARD
AT1G61255	-1.4787	0.00915036	FUNCTIONS IN: molecular_function unknown; INVOLVED IN: biological_process unknown; LOCATED IN: cellular_component unknown; BEST Arabidopsis thaliana protein match is: glycine-rich protein (TAIR:AT4G21620.1); Has 45 Blast hits to 45 proteins in 7 species: Archae - 0; Bacteria - 2; Metazoa - 0; Fungi - 0; Plants - 43; Viruses - 0; Other Eukaryotes - 0 (source: NCBI BLink). | chr1:22589151-22589691 …
AT1G61610	-1.13936	5.01054e-06	S-locus lectin protein kinase family protein | chr1:22733472-22736509 FORWARD
AT1G62570	-1.17194	1.80601e-10	Symbols: FMO GS-OX4 | FMO GS-OX4 (FLAVIN-MONOOXYGENASE GLUCOSINOLATE S-OXYGENASE 4); 4-methylthiopropyl glucosinolate S-oxygenase/ 8-methylthiopropyl glucosinolate S-oxygenase/ flavin-containing monooxygenase/ monooxygenase | chr1:23169136-23172105 FORWARD
AT1G63030	-1.71725	0.00567172	Symbols: ddf2 | ddf2 (DWARF AND DELAYED FLOWERING 2); DNA binding / transcription factor | chr1:23367407-23368410 REVERSE
AT1G64660	-1.4704	4.37221e-27	Symbols: ATMGL | ATMGL (ARABIDOPSIS THALIANA METHIONINE GAMMA-LYASE); catalytic/ methionine gamma-lyase | chr1:24028918-24030780 FORWARD
AT1G66480	-1.26477	0.00179261	Symbols: PMI2 | PMI2 (plastid movement impaired 2) | chr1:24805635-24807557 REVERSE
AT1G66760	-1.5908	7.51777e-20	MATE efflux family protein | chr1:24901978-24904443 FORWARD
AT1G67856	-1.1282	0.00491244	protein binding / zinc ion binding | chr1:25442404-25443019 FORWARD
AT1G67860	-1.00442	9.74438e-13	unknown protein | chr1:25444805-25445263 REVERSE
AT1G68650	-1.14462	0.000332336	unknown protein | chr1:25775741-25777874 FORWARD
AT1G69260	-1.25985	7.12593e-11	Symbols: AFP1 | AFP1 (ABI FIVE BINDING PROTEIN) | chr1:26039048-26040720 FORWARD
AT1G69410	-1.14321	1.21963e-19	Symbols: ATELF5A-3, ELF5A-3 | ELF5A-3 (EUKARYOTIC ELONGATION FACTOR 5A-3); translation initiation factor | chr1:26089202-26090386 FORWARD
AT1G69480	-2.09206	4.50559e-07	EXS family protein / ERD1/XPR1/SYG1 family protein | chr1:26114112-26117479 REVERSE
AT1G70020	-2.98064	0.00195683	unknown protein | chr1:26377370-26378359 FORWARD
AT1G70640	-2.09151	8.41801e-07	octicosapeptide/Phox/Bem1p (PB1) domain-containing protein | chr1:26636255-26637127 FORWARD
AT1G70800	-1.18965	0.0102593	C2 domain-containing protein | chr1:26702705-26703790 FORWARD
AT1G72120	-1.07055	6.76023e-06	transporter | chr1:27132097-27133985 FORWARD
AT1G72360	-1.66489	0.000339196	ethylene-responsive element-binding protein, putative | chr1:27241812-27242827 FORWARD
AT1G72800	-1.11441	0.00022092	nuM1-related | chr1:27397216-27398500 FORWARD
AT1G73260	-1.27059	9.14397e-05	trypsin and protease inhibitor family protein / Kunitz family protein | chr1:27547274-27548190 REVERSE
AT1G74020	-1.07398	2.7915e-06	Symbols: SS2 | SS2 (STRICTOSIDINE SYNTHASE 2); strictosidine synthase | chr1:27835131-27837317 REVERSE
AT1G77450	-1.30141	3.45306e-15	Symbols: anac032 | anac032 (Arabidopsis NAC domain containing protein 32); transcription factor | chr1:29099954-29101261 FORWARD
AT1G77680	-1.05043	6.18093e-15	ribonuclease II family protein | chr1:29191834-29196287 REVERSE
AT1G80160	-3.4159	6.85758e-24	lactoylglutathione lyase family protein / glyoxalase I family protein | chr1:30151003-30152190 FORWARD
AT2G04050	-1.72657	0.00638072	MATE efflux family protein | chr2:1337386-1339270 REVERSE
AT2G14115	-1.52877	0.0041102	other RNA | chr2:5953196-5954039 FORWARD
AT2G22470	-1.76517	8.84383e-15	Symbols: AGP2, ATAGP2 | AGP2 (ARABINOGALACTAN PROTEIN 2) | chr2:9538197-9538879 REVERSE
AT2G23120	-1.13907	3.75897e-23	FUNCTIONS IN: molecular_function unknown; INVOLVED IN: biological_process unknown; LOCATED IN: plasma membrane; EXPRESSED IN: 23 plant structures; EXPRESSED DURING: 14 growth stages; CONTAINS InterPro DOMAIN/s: Late embryogenesis abundant protein 18 (InterPro:IPR018930); BEST Arabidopsis thaliana protein match is: unknown protein (TAIR:AT2G23110.1); Has 25 Blast hits to 25 proteins in 6 species: …
AT2G23340	-1.20035	1.61757e-11	AP2 domain-containing transcription factor, putative | chr2:9937998-9938875 FORWARD
AT2G24850	-1.02402	3.64765e-14	Symbols: TAT3, TAT | TAT3 (TYROSINE AMINOTRANSFERASE 3); L-tyrosine:2-oxoglutarate aminotransferase/ transaminase | chr2:10582830-10585216 REVERSE
AT2G29490	-1.29658	0.00227519	Symbols: ATGSTU1, GST19 | ATGSTU1 (GLUTATHIONE S-TRANSFERASE TAU 1); glutathione transferase | chr2:12631378-12632473 REVERSE
AT2G30040	-1.58183	8.74958e-15	Symbols: MAPKKK14 | MAPKKK14; ATP binding / kinase/ protein kinase/ protein serine/threonine kinase | chr2:12821710-12823169 FORWARD
AT2G32090	-1.0338	6.06298e-07	lactoylglutathione lyase family protein / glyoxalase I family protein | chr2:13644395-13645799 FORWARD
AT2G32870	-1.17868	1.64401e-26	meprin and TRAF homology domain-containing protein / MATH domain-containing protein | chr2:13944611-13946790 REVERSE
AT2G33380	-2.06139	6.97395e-64	Symbols: RD20 | RD20 (RESPONSIVE TO DESSICATION 20); calcium ion binding | chr2:14144831-14146471 REVERSE
AT2G34500	-2.11535	0.000826645	Symbols: CYP710A1 | CYP710A1 (cytochrome P450, family 710, subfamily A, polypeptide 1); C-22 sterol desaturase/ oxygen binding | chr2:14539479-14541406 REVERSE
AT2G37770	-2.53829	4.65663e-26	aldo/keto reductase family protein | chr2:15834867-15836881 FORWARD
AT2G37870	-1.91146	8.23663e-06	protease inhibitor/seed storage/lipid transfer protein (LTP) family protein | chr2:15859239-15859907 FORWARD
AT2G38240	-2.692	3.42144e-11	oxidoreductase, 2OG-Fe(II) oxygenase family protein | chr2:16012535-16014753 REVERSE
AT2G39200	-1.1239	3.51237e-07	Symbols: MLO12, ATMLO12 | MLO12 (MILDEW RESISTANCE LOCUS O 12); calmodulin binding | chr2:16356148-16359813 REVERSE
AT2G39350	-1.10878	0.000235227	ABC transporter family protein | chr2:16430085-16432557 REVERSE
AT2G41190	-1.71241	9.92018e-21	amino acid transporter family protein | chr2:17167279-17170407 REVERSE
AT2G42560	-7.77743	4.33374e-47	late embryogenesis abundant domain-containing protein / LEA domain-containing protein | chr2:17714638-17716912 REVERSE
AT2G43540	-1.07801	1.49371e-07	unknown protein | chr2:18072371-18072963 FORWARD
AT2G44850	-1.13138	8.25056e-07	unknown protein | chr2:18498672-18500823 FORWARD
AT2G45570	-3.47901	1.15434e-20	Symbols: CYP76C2 | CYP76C2; electron carrier/ heme binding / iron ion binding / monooxygenase/ oxygen binding | chr2:18779793-18781958 REVERSE
AT2G46160	-1.14731	0.00113905	zinc finger (C3HC4-type RING finger) family protein | chr2:18963083-18963885 FORWARD
AT2G46270	-1.02382	6.1593e-12	Symbols: GBF3 | GBF3 (G-BOX BINDING FACTOR 3); sequence-specific DNA binding / transcription factor | chr2:19000191-19003403 FORWARD
AT2G47180	-1.24174	5.12986e-14	Symbols: AtGolS1 | AtGolS1 (Arabidopsis thaliana galactinol synthase 1); transferase, transferring glycosyl groups / transferase, transferring hexosyl groups | chr2:19368798-19370441 REVERSE
AT2G47485	-2.0766	9.41765e-07	unknown protein | chr2:19485875-19486553 FORWARD
AT2G47770	-3.65713	6.09598e-27	benzodiazepine receptor-related | chr2:19568464-19569507 FORWARD
AT2G47780	-1.91921	2.23125e-10	rubber elongation factor (REF) protein-related | chr2:19570049-19571034 FORWARD
AT3G01895	-1.25121	1.69302e-05	NA
AT3G02140	-1.5372	9.37059e-07	Symbols: TMAC2, AFP4 | TMAC2 (TWO OR MORE ABRES-CONTAINING GENE 2) | chr3:385317-386538 REVERSE
AT3G02480	-4.12136	1.23857e-27	ABA-responsive protein-related | chr3:512312-513027 FORWARD
AT3G03341	-2.81993	2.51445e-08	unknown protein | chr3:790130-790648 REVERSE
AT3G03480	-1.31557	0.00695738	Symbols: CHAT | CHAT (acetyl CoA:(Z)-3-hexen-1-ol acetyltransferase); acetyl CoA:(Z)-3-hexen-1-ol acetyltransferase | chr3:828296-829896 REVERSE
AT3G04000	-1.03222	0.00153356	short-chain dehydrogenase/reductase (SDR) family protein | chr3:1035500-1036672 FORWARD
AT3G05640	-1.96436	8.20472e-36	protein phosphatase 2C, putative / PP2C, putative | chr3:1640393-1643253 REVERSE
AT3G10527	-1.38194	0.000776548	NA
AT3G11110	-1.00913	0.000117397	zinc finger (C3HC4-type RING finger) family protein | chr3:3479979-3480455 FORWARD
AT3G13520	-1.35501	1.04639e-16	Symbols: AGP12, ATAGP12 | AGP12 (ARABINOGALACTAN PROTEIN 12) | chr3:4408925-4409440 FORWARD
AT3G14060	-1.46229	0.00230727	unknown protein | chr3:4657046-4657601 REVERSE
AT3G14440	-1.08852	1.84514e-11	Symbols: NCED3, ATNCED3, STO1, SIS7 | NCED3 (NINE-CIS-EPOXYCAROTENOID DIOXYGENASE 3); 9-cis-epoxycarotenoid dioxygenase | chr3:4831288-4833599 REVERSE
AT3G14595	-1.33966	2.18952e-22	unknown protein | chr3:4908948-4910476 FORWARD
AT3G16570	-1.18288	1.37347e-16	Symbols: RALFL23 | RALFL23 (ralf-like 23); signal transducer | chr3:5644698-5645414 FORWARD
AT3G17520	-3.72682	3.71263e-06	late embryogenesis abundant domain-containing protein / LEA domain-containing protein | chr3:5999289-6000370 REVERSE
AT3G20510	-1.10854	2.09649e-07	unknown protein | chr3:7160677-7162206 FORWARD
AT3G22910	-1.19268	0.00127713	calcium-transporting ATPase, plasma membrane-type, putative / Ca(2+)-ATPase, putative (ACA13) | chr3:8116335-8119388 REVERSE
AT3G25180	-1.05566	0.00814918	Symbols: CYP82G1 | CYP82G1; electron carrier/ heme binding / iron ion binding / monooxygenase/ oxygen binding | chr3:9167285-9169282 REVERSE
AT3G28007	-1.68472	3.15263e-10	nodulin MtN3 family protein | chr3:10408092-10409745 REVERSE
AT3G29575	-1.87998	1.06729e-23	Symbols: AFP3 | AFP3 (ABI FIVE BINDING PROTEIN 3) | chr3:11382214-11384004 REVERSE
AT3G41768	-1.44922	0.00418098	rRNA | chr3:14197677-14199484 FORWARD
AT3G44300	-2.23157	2.43188e-41	Symbols: NIT2 | NIT2 (nitrilase 2); indole-3-acetonitrile nitrilase/ indole-3-acetonitrile nitrile hydratase/ nitrilase | chr3:15983311-15985535 FORWARD
AT3G44860	-1.46991	9.24739e-29	Symbols: FAMT | FAMT (farnesoic acid carboxyl-O-methyltransferase); S-adenosylmethionine-dependent methyltransferase/ farnesoic acid O-methyltransferase | chr3:16379633-16381070 FORWARD
AT3G45060	-1.39358	1.24131e-07	Symbols: ATNRT2.6, NRT2.6 | ATNRT2.6; nitrate transmembrane transporter | chr3:16477561-16479482 REVERSE
AT3G46660	-3.75415	1.42188e-44	Symbols: UGT76E12 | UGT76E12 (UDP-GLUCOSYL TRANSFERASE 76E12); UDP-glycosyltransferase/ quercetin 3-O-glucosyltransferase/ quercetin 7-O-glucosyltransferase/ transferase, transferring glycosyl groups | chr3:17189264-17191167 REVERSE
AT3G47380	-1.41505	0.000263234	invertase/pectin methylesterase inhibitor family protein | chr3:17457795-17458570 FORWARD
AT3G48115	-1.10134	3.07072e-10	other RNA | chr3:17771184-17772926 REVERSE
AT3G48510	-2.94324	0.00120263	unknown protein | chr3:17967354-17968538 REVERSE
AT3G50970	-1.87453	5.32946e-12	Symbols: LTI30, XERO2 | LTI30 (LOW TEMPERATURE-INDUCED 30) | chr3:18940777-18941554 FORWARD
AT3G51450	-1.32879	1.16328e-18	strictosidine synthase family protein | chr3:19090947-19092509 FORWARD
AT3G53420	-1.07657	7.0299e-27	Symbols: PIP2A, PIP2, PIP2;1 | PIP2A (PLASMA MEMBRANE INTRINSIC PROTEIN 2A); water channel | chr3:19803655-19805713 REVERSE
AT3G55740	-1.25899	3.48798e-13	Symbols: PROT2, ATPROT2 | PROT2 (PROLINE TRANSPORTER 2); L-proline transmembrane transporter/ amino acid transmembrane transporter | chr3:20695499-20698265 FORWARD
AT3G55970	-1.33921	4.88128e-10	oxidoreductase, 2OG-Fe(II) oxygenase family protein | chr3:20766735-20769324 REVERSE
AT3G56240	-1.04774	7.13414e-20	Symbols: CCH | CCH (COPPER CHAPERONE); copper chaperone | chr3:20863257-20864544 REVERSE
AT3G59930	-2.82829	1.93431e-09	Encodes a defensin-like (DEFL) family protein. | chr3:22139551-22140320 REVERSE
AT3G60140	-2.20213	0.00938792	Symbols: DIN2, SRG2, BGLU30 | DIN2 (DARK INDUCIBLE 2); catalytic/ cation binding / hydrolase, hydrolyzing O-glycosyl compounds | chr3:22216672-22220824 FORWARD
AT3G62920	-1.44646	0.0112923	unknown protein | chr3:23260662-23261293 FORWARD
AT3G63060	-3.71939	1.75489e-13	Symbols: EDL3 | EDL3 (EID1-like 3) | chr3:23300290-23301473 REVERSE
AT4G01430	-1.14201	0.0125214	nodulin MtN21 family protein | chr4:585598-588029 FORWARD
AT4G02130	-1.20969	1.1423e-20	Symbols: GATL6, LGT10 | GATL6; polygalacturonate 4-alpha-galacturonosyltransferase/ transferase, transferring glycosyl groups / transferase, transferring hexosyl groups | chr4:944367-947085 REVERSE
AT4G04925	-1.09851	0.000356575	unknown protein | chr4:2506163-2506786 FORWARD
AT4G05020	-1.00066	1.49714e-09	Symbols: NDB2 | NDB2 (NAD(P)H dehydrogenase B2); FAD binding / disulfide oxidoreductase/ oxidoreductase | chr4:2572621-2576595 FORWARD
AT4G08330	-1.01176	7.53798e-06	unknown protein | chr4:5255120-5256704 REVERSE
AT4G10100	-1.08922	1.8902e-07	Symbols: CNX7, SIR5 | CNX7; catalytic | chr4:6308683-6309546 FORWARD
AT4G10960	-1.1101	7.3539e-06	Symbols: UGE5 | UGE5 (UDP-D-glucose/UDP-D-galactose 4-epimerase 5); UDP-glucose 4-epimerase/ protein dimerization | chr4:6713557-6718550 REVERSE
AT4G12000	-1.07837	2.57993e-07	INVOLVED IN: response to oxidative stress; EXPRESSED IN: 22 plant structures; EXPRESSED DURING: 13 growth stages; CONTAINS InterPro DOMAIN/s: SNARE associated Golgi protein (InterPro:IPR015414); BEST Arabidopsis thaliana protein match is: unknown protein (TAIR:AT4G22850.1); Has 1153 Blast hits to 1150 proteins in 277 species: Archae - 2; Bacteria - 485; Metazoa - 104; Fungi - 24; Plants - 140; Vi…
AT4G14746	-1.11513	3.42175e-09	INVOLVED IN: biological_process unknown; LOCATED IN: anchored to membrane; CONTAINS InterPro DOMAIN/s: EGF (InterPro:IPR006210); Has 201 Blast hits to 179 proteins in 41 species: Archae - 0; Bacteria - 0; Metazoa - 168; Fungi - 0; Plants - 31; Viruses - 0; Other Eukaryotes - 2 (source: NCBI BLink). | chr4:8462614-8464326 REVERSE
AT4G15765	-1.06017	2.55285e-08	electron carrier/ monooxygenase/ oxidoreductase | chr4:8975404-8977211 REVERSE
AT4G16000	-1.36455	2.2951e-07	unknown protein | chr4:9063845-9064481 REVERSE
AT4G16760	-1.08987	3.51205e-22	Symbols: ACX1, ATACX1 | ACX1 (ACYL-COA OXIDASE 1); acyl-CoA oxidase | chr4:9424633-9428864 REVERSE
AT4G17340	-1.06335	1.51853e-20	Symbols: TIP2;2, DELTA-TIP2 | TIP2;2 (TONOPLAST INTRINSIC PROTEIN 2;2); water channel | chr4:9699253-9700410 FORWARD
AT4G18170	-1.10092	8.59161e-06	Symbols: WRKY28, ATWRKY28 | WRKY28; transcription factor | chr4:10061373-10062841 FORWARD
AT4G18280	-1.02665	4.36084e-05	glycine-rich cell wall protein-related | chr4:10103996-10104733 FORWARD
AT4G21440	-1.12682	0.0013552	Symbols: ATMYB102, ATM4 | ATMYB102 (ARABIDOPSIS MYB-LIKE 102); DNA binding / transcription factor | chr4:11418246-11419760 REVERSE
AT4G21570	-1.36345	1.75358e-30	unknown protein | chr4:11470883-11472981 REVERSE
AT4G21680	-1.87317	2.91445e-05	proton-dependent oligopeptide transport (POT) family protein | chr4:11517353-11519765 REVERSE
AT4G22620	-2.45212	0.00520639	auxin-responsive family protein | chr4:11907631-11908113 FORWARD
AT4G24000	-2.1135	1.14208e-22	Symbols: ATCSLG2, CSLG2 | ATCSLG2; cellulose synthase/ transferase/ transferase, transferring glycosyl groups | chr4:12462030-12465625 FORWARD
AT4G24960	-1.36887	2.76952e-19	Symbols: ATHVA22D, HVA22D | ATHVA22D | chr4:12827937-12829243 FORWARD
AT4G25100	-1.75427	1.58299e-56	Symbols: FSD1 | FSD1 (FE SUPEROXIDE DISMUTASE 1); copper ion binding / superoxide dismutase | chr4:12884300-12886695 REVERSE
AT4G28755	-1.03139	7.20613e-08	NA
AT4G30460	-1.55327	3.41075e-07	glycine-rich protein | chr4:14888980-14889802 REVERSE
AT4G33467	-5.05154	6.99632e-26	unknown protein | chr4:16101464-16102196 REVERSE
AT4G33905	-3.32743	2.38186e-05	peroxisomal membrane protein 22 kDa, putative | chr4:16253815-16255612 REVERSE
AT4G36010	-1.78794	5.54634e-15	pathogenesis-related thaumatin family protein | chr4:17039192-17041141 REVERSE
AT4G36950	-3.04471	1.8743e-13	Symbols: MAPKKK21 | MAPKKK21; ATP binding / protein kinase/ protein serine/threonine kinase | chr4:17422572-17423901 REVERSE
AT4G37390	-1.42283	7.39076e-05	Symbols: YDK1, GH3.2, BRU6, GH3-2, AUR3 | BRU6; indole-3-acetic acid amido synthetase | chr4:17579657-17582022 FORWARD
AT4G37990	-3.06141	1.64613e-34	Symbols: ELI3-2, ELI3, ATCAD8, CAD-B2 | ELI3-2 (ELICITOR-ACTIVATED GENE 3-2); aryl-alcohol dehydrogenase/ mannitol dehydrogenase | chr4:17855876-17857639 FORWARD
AT4G38932	-1.05364	2.42104e-10	Potential natural antisense gene, locus overlaps with AT4G38930;
AT4G39090	-1.07032	1.2193e-24	Symbols: RD19, RD19A | RD19 (RESPONSIVE TO DEHYDRATION 19); cysteine-type endopeptidase/ cysteine-type peptidase | chr4:18215556-18217482 REVERSE
AT4G40090	-5.59592	1.80698e-06	Symbols: AGP3 | AGP3 (arabinogalactan-protein 3) | chr4:18580838-18581585 REVERSE
AT5G01600	-1.64671	9.3351e-32	Symbols: ATFER1, FER1 | ATFER1; ferric iron binding / iron ion binding | chr5:227953-230051 REVERSE
AT5G03210	-1.49633	3.04092e-07	unknown protein | chr5:762787-763321 REVERSE
AT5G04250	-1.16918	1.11221e-07	OTU-like cysteine protease family protein | chr5:1176008-1178700 FORWARD
AT5G04375	-1.07943	0.0060576	NA
AT5G05220	-4.35327	3.99655e-11	unknown protein | chr5:1550267-1550928 FORWARD
AT5G05365	-2.77734	0.000620976	metal ion binding | chr5:1590036-1590861 FORWARD
AT5G05690	-1.01449	2.4649e-22	Symbols: CPD, CYP90A, CYP90, CBB3, DWF3, CYP90A1 | CPD (CONSTITUTIVE PHOTOMORPHOGENIC DWARF); electron carrier/ heme binding / iron ion binding / monooxygenase/ oxygen binding | chr5:1702688-1706780 REVERSE
AT5G05710	-1.02508	0.00183393	pleckstrin homology (PH) domain-containing protein | chr5:1715875-1716499 FORWARD
AT5G06760	-3.837	1.16854e-21	late embryogenesis abundant group 1 domain-containing protein / LEA group 1 domain-containing protein | chr5:2089492-2090430 REVERSE
AT5G07680	-1.42752	0.00896105	Symbols: ANAC080, ANAC079, ATNAC4 | ANAC080 (ARABIDOPSIS NAC DOMAIN CONTAINING PROTEIN 80); transcription factor | chr5:2435875-2437480 FORWARD
AT5G07920	-1.17171	2.22377e-16	Symbols: DGK1, ATDGK1 | DGK1 (DIACYLGLYCEROL KINASE1); calcium ion binding / diacylglycerol kinase | chr5:2524778-2529330 REVERSE
AT5G09855	-1.42941	0.00121916	NA
AT5G10300	-1.21137	4.35208e-08	Symbols: ATMES5, MES5 | MES5 (METHYL ESTERASE 5); hydrolase | chr5:3239617-3240870 FORWARD
AT5G11975	-1.16167	0.00014692	NA
AT5G14180	-1.78749	0.00221937	Symbols: MPL1 | MPL1 (MYZUS PERSICAE-INDUCED LIPASE 1); catalytic | chr5:4571337-4574462 REVERSE
AT5G15190	-2.01029	5.10938e-07	unknown protein | chr5:4932850-4933577 REVERSE
AT5G15410	-1.12899	8.63228e-22	Symbols: DND1, ATCNGC2, CNGC2 | DND1 (DEFENSE NO DEATH 1); calcium channel/ calmodulin binding / cation channel/ cyclic nucleotide binding / intracellular cAMP activated cation channel/ intracellular cyclic nucleotide activated cation channel/ inward rectifier potassium channel | chr5:5003307-5006900 REVERSE
AT5G15960	-1.54869	1.11331e-06	Symbols: KIN1 | KIN1 | chr5:5209898-5210727 FORWARD
AT5G17170	-1.17253	6.44897e-23	Symbols: ENH1 | ENH1 (enhancer of sos3-1); electron carrier/ metal ion binding / protein binding | chr5:5649193-5651158 FORWARD
AT5G17460	-1.35142	2.94825e-07	unknown protein | chr5:5757098-5759795 REVERSE
AT5G19200	-1.01374	2.53975e-05	short-chain dehydrogenase/reductase (SDR) family protein | chr5:6458953-6460856 FORWARD
AT5G24030	-1.53781	9.77235e-20	Symbols: SLAH3 | SLAH3 (SLAC1 HOMOLOGUE 3); transporter | chr5:8118317-8122784 REVERSE
AT5G24080	-2.47567	5.08419e-10	protein kinase family protein | chr5:8139253-8141122 REVERSE
AT5G38710	-1.60902	8.74222e-11	proline oxidase, putative / osmotic stress-responsive proline dehydrogenase, putative | chr5:15501245-15504109 FORWARD
AT5G39520	-1.63024	4.69718e-06	unknown protein | chr5:15823735-15825492 REVERSE
AT5G40390	-1.02563	2.79918e-09	Symbols: SIP1 | SIP1 (seed imbibition 1-like); galactinol-sucrose galactosyltransferase/ hydrolase, hydrolyzing O-glycosyl compounds | chr5:16161515-16165357 FORWARD
AT5G41900	-1.56971	2.31414e-07	hydrolase, alpha/beta fold family protein | chr5:16768953-16771696 FORWARD
AT5G42825	-1.06029	1.05134e-16	unknown protein | chr5:17171964-17172742 FORWARD
AT5G43180	-2.81789	8.7953e-07	unknown protein | chr5:17336330-17337872 REVERSE
AT5G43380	-1.04657	0.00142446	Symbols: TOPP6 | TOPP6; protein serine/threonine phosphatase | chr5:17420048-17421982 REVERSE
AT5G43650	-3.04867	0.00427964	basic helix-loop-helix (bHLH) family protein | chr5:17533193-17534796 REVERSE
AT5G44050	-1.52371	0.00240512	MATE efflux family protein | chr5:17722484-17726379 FORWARD
AT5G44210	-1.26378	0.00160931	Symbols: ERF9, ATERF9, ATERF-9 | ERF9 (ERF DOMAIN PROTEIN 9); DNA binding / transcription factor/ transcription repressor | chr5:17806472-17807534 FORWARD
AT5G47240	-1.19862	3.08112e-21	Symbols: atnudt8 | atnudt8 (Arabidopsis thaliana Nudix hydrolase homolog 8); hydrolase | chr5:19183601-19185644 FORWARD
AT5G50360	-3.82388	4.97214e-16	unknown protein | chr5:20505180-20506338 REVERSE
AT5G50720	-1.30113	3.70601e-05	Symbols: ATHVA22E, HVA22E | ATHVA22E | chr5:20633193-20634552 REVERSE
AT5G51010	-1.03246	3.36412e-11	rubredoxin family protein | chr5:20744566-20745703 FORWARD
AT5G52300	-4.30635	1.48157e-15	Symbols: RD29B, LTI65 | LTI65 (LOW-TEMPERATURE-INDUCED 65) | chr5:21237056-21239529 FORWARD
AT5G52310	-1.88079	3.30857e-48	Symbols: COR78, LTI78, RD29A, LTI140 | LTI78 (LOW-TEMPERATURE-INDUCED 78) | chr5:21240849-21243613 FORWARD
AT5G54080	-1.32056	1.26257e-26	Symbols: HGO | HGO (HOMOGENTISATE 1,2-DIOXYGENASE); homogentisate 1,2-dioxygenase | chr5:21945869-21948285 FORWARD
AT5G59220	-2.41017	1.2825e-44	protein phosphatase 2C, putative / PP2C, putative | chr5:23894404-23896619 REVERSE
AT5G59310	-2.48191	2.58154e-34	Symbols: LTP4 | LTP4 (LIPID TRANSFER PROTEIN 4); lipid binding | chr5:23925085-23925852 REVERSE
AT5G59320	-1.13007	2.32419e-14	Symbols: LTP3 | LTP3 (LIPID TRANSFER PROTEIN 3); lipid binding | chr5:23928971-23929745 FORWARD
AT5G59380	-1.02672	1.79928e-05	Symbols: MBD6, ATMBD6 | MBD6; DNA binding / DNA demethylase/ methyl-CpG binding | chr5:23952261-23953707 FORWARD
AT5G59400	-1.71487	7.24186e-07	unknown protein | chr5:23957745-23959632 FORWARD
AT5G59890	-1.04886	8.68231e-18	Symbols: ADF4, ATADF4 | ADF4 (ACTIN DEPOLYMERIZING FACTOR 4); actin binding | chr5:24122412-24123912 FORWARD
AT5G60890	-1.13725	3.39982e-08	Symbols: ATMYB34, ATR1, MYB34 | MYB34 (MYB DOMAIN PROTEIN 34); DNA binding / kinase/ transcription activator/ transcription factor | chr5:24494691-24496351 FORWARD
AT5G61820	-1.02477	2.51824e-18	FUNCTIONS IN: molecular_function unknown; INVOLVED IN: biological_process unknown; LOCATED IN: vacuole; EXPRESSED IN: 24 plant structures; EXPRESSED DURING: 15 growth stages; CONTAINS InterPro DOMAIN/s: Stress up-regulated Nod 19 (InterPro:IPR011692); Has 27 Blast hits to 27 proteins in 10 species: Archae - 0; Bacteria - 0; Metazoa - 0; Fungi - 0; Plants - 26; Viruses - 0; Other Eukaryotes - 1 (s…
AT5G63500	-1.01956	0.00755975	unknown protein | chr5:25423407-25423791 FORWARD
AT5G65495	-1.1499	0.0029321	unknown protein | chr5:26180470-26181069 FORWARD
AT5G66052	-1.11348	5.16618e-14	unknown protein | chr5:26416232-26416466 FORWARD
AT5G66400	-1.76349	1.80952e-31	Symbols: RAB18, ATDI8 | RAB18 (RESPONSIVE TO ABA 18) | chr5:26518297-26519242 REVERSE
AT5G67300	-1.27011	1.05153e-29	Symbols: ATMYBR1, ATMYB44, MYBR1 | MYBR1 (MYB DOMAIN PROTEIN R1); DNA binding / transcription factor | chr5:26854022-26856006 FORWARD
ATMG00020	-1.16021	7.60656e-06	Symbols: RRN26 | mitochondrial 26S ribosomal RNA protein | chrM:8848-11415 REVERSE
ENSRNA049493837	-1.51702	3.5865e-10	NA
