# Supplementary material for: Transcriptomic Profiling Provides Molecular Insights Into Hydrogen Peroxide-Enhanced Arabidopsis Growth and Its Salt Tolerance
Source: Front Plant Sci. 2022 Apr 6;13:866063. doi: 10.3389/fpls.2022.866063 (PMC9019583; doi:10.3389/fpls.2022.866063)
Supplement: Supplementary file 3 [file Data_Sheet_2.zip › Supplementary Tables S1-23/Table S12.xlsx]

## Sheet: Sheet1
684 down-regulated genes only in HN vs. WW (two-fold or more changes with a False Discovery Rate (FDR) adjusted p-value ≤0.05)
Gene_ID	Log2FC	P-value	Annotation
AT1G01110	-1.05121	0.000173856	Symbols: IQD18 | IQD18 (IQ-domain 18) | chr1:52239-54692 FORWARD
AT1G01140	-1.15568	2.44543e-36	Symbols: CIPK9, PKS6 | CIPK9 (CBL-INTERACTING PROTEIN KINASE 9); ATP binding / kinase/ protein kinase/ protein serine/threonine kinase | chr1:64167-67625 REVERSE
AT1G01180	-1.25025	7.07321e-15	unknown protein | chr1:75633-77446 FORWARD
AT1G01540	-1.05225	4.44365e-29	protein kinase family protein | chr1:195780-198684 FORWARD
AT1G01760	-1.20228	0.00192399	RNA binding / adenosine deaminase | chr1:276266-278448 REVERSE
AT1G02610	-3.14952	4.02315e-12	zinc finger (C3HC4-type RING finger) family protein | chr1:553181-555854 REVERSE
AT1G02650	-2.67346	0.000792516	DNAJ heat shock N-terminal domain-containing protein | chr1:568704-570418 FORWARD
AT1G02660	-1.26383	4.44181e-23	lipase class 3 family protein | chr1:571955-574981 REVERSE
AT1G02860	-1.31448	2.03544e-12	Symbols: NLA, BAH1 | NLA (nitrogen limitation adaptation); ubiquitin-protein ligase | chr1:635144-637262 FORWARD
AT1G03010	-1.11806	2.92683e-06	phototropic-responsive NPH3 family protein | chr1:693480-696382 FORWARD
AT1G03457	-1.29246	0.000867177	RNA-binding protein, putative | chr1:860788-864075 REVERSE
AT1G03590	-1.33842	8.50408e-17	catalytic/ protein serine/threonine phosphatase | chr1:894254-896440 REVERSE
AT1G03610	-1.88508	6.6179e-42	unknown protein | chr1:900887-903003 FORWARD
AT1G03850	-1.77476	0.000799725	glutaredoxin family protein | chr1:976097-977761 REVERSE
AT1G04240	-1.33443	8.25286e-25	Symbols: SHY2, IAA3 | SHY2 (SHORT HYPOCOTYL 2); transcription factor | chr1:1128188-1129551 REVERSE
AT1G05453	-1.09931	2.76793e-10	NA
AT1G05840	-1.04008	3.49518e-20	aspartyl protease family protein | chr1:1762734-1766281 REVERSE
AT1G06160	-1.54166	8.4512e-09	Symbols: ORA59 | ORA59 (OCTADECANOID-RESPONSIVE ARABIDOPSIS AP2/ERF 59); DNA binding / transcription activator/ transcription factor | chr1:1883004-1883934 FORWARD
AT1G06257	-3.48429	0.00927813	NA
AT1G06840	-1.11752	6.14929e-15	leucine-rich repeat transmembrane protein kinase, putative | chr1:2097747-2103479 REVERSE
AT1G06850	-1.01176	2.83943e-08	Symbols: AtbZIP52 | AtbZIP52 (Arabidopsis thaliana basic leucine zipper 52); DNA binding / transcription factor | chr1:2105048-2106749 FORWARD
AT1G07200	-1.02473	8.55319e-22	ATP-dependent Clp protease ClpB protein-related | chr1:2208719-2212546 REVERSE
AT1G07490	-1.2062	0.000212418	Symbols: RTFL3, DVL9 | RTFL3 (ROTUNDIFOLIA LIKE 3) | chr1:2301380-2302021 REVERSE
AT1G07753	-1.26376	0.000317059	NA
AT1G08900	-1.07806	2.05504e-15	carbohydrate transmembrane transporter | chr1:2852454-2855779 FORWARD
AT1G08980	-1.50224	1.38298e-42	Symbols: ATAMI1, AMI1, ATTOC64-I | AMI1 (AMIDASE 1); amidase/ hydrolase, acting on carbon-nitrogen (but not peptide) bonds / indoleacetamide hydrolase | chr1:2884411-2886620 FORWARD
AT1G09710	-1.25094	2.21771e-07	DNA binding | chr1:3140872-3144370 FORWARD
AT1G09932	-1.11169	6.57837e-09	phosphoglycerate/bisphosphoglycerate mutase-related | chr1:3230450-3233109 REVERSE
AT1G09940	-1.24956	1.24985e-16	Symbols: HEMA2 | HEMA2; glutamyl-tRNA reductase | chr1:3236995-3239554 REVERSE
AT1G09970	-1.47683	1.24107e-50	Symbols: LRR XI-23 | LRR XI-23; ATP binding / kinase/ protein kinase/ protein serine/threonine kinase | chr1:3252317-3255654 FORWARD
AT1G10140	-1.22372	7.38535e-12	FUNCTIONS IN: molecular_function unknown; INVOLVED IN: biological_process unknown; LOCATED IN: plasma membrane; EXPRESSED IN: 23 plant structures; EXPRESSED DURING: 13 growth stages; CONTAINS InterPro DOMAIN/s: Uncharacterised conserved protein UCP031279 (InterPro:IPR016972); BEST Arabidopsis thaliana protein match is: unknown protein (TAIR:AT1G58420.1); Has 38 Blast hits to 38 proteins in 10 spe…
AT1G11080	-1.49634	0.000442112	Symbols: scpl31 | scpl31 (serine carboxypeptidase-like 31); serine-type carboxypeptidase | chr1:3694707-3698013 REVERSE
AT1G12010	-1.44419	5.93892e-08	1-aminocyclopropane-1-carboxylate oxidase, putative / ACC oxidase, putative | chr1:4056207-4057933 FORWARD
AT1G12440	-1.51144	7.44627e-54	zinc finger (AN1-like) family protein | chr1:4241592-4243008 REVERSE
AT1G12450	-1.2614	4.70758e-11	FUNCTIONS IN: molecular_function unknown; INVOLVED IN: biological_process unknown; LOCATED IN: cellular_component unknown; EXPRESSED IN: 24 plant structures; EXPRESSED DURING: 15 growth stages; CONTAINS InterPro DOMAIN/s: SNARE associated Golgi protein (InterPro:IPR015414); BEST Arabidopsis thaliana protein match is: unknown protein (TAIR:AT4G22850.1); Has 1233 Blast hits to 1230 proteins in 347 …
AT1G12730	-1.15854	1.19259e-07	cell division cycle protein-related | chr1:4334615-4337844 FORWARD
AT1G12780	-1.94329	1.6451e-95	Symbols: UGE1 | UGE1 (UDP-D-glucose/UDP-D-galactose 4-epimerase 1); UDP-glucose 4-epimerase/ protein dimerization | chr1:4355926-4358328 REVERSE
AT1G12790	-1.52764	4.41195e-08	INVOLVED IN: biological_process unknown; LOCATED IN: cellular_component unknown; EXPRESSED IN: 23 plant structures; EXPRESSED DURING: 13 growth stages; CONTAINS InterPro DOMAIN/s: RuvA domain 2-like (InterPro:IPR010994); Has 10 Blast hits to 10 proteins in 3 species: Archae - 0; Bacteria - 0; Metazoa - 0; Fungi - 0; Plants - 10; Viruses - 0; Other Eukaryotes - 0 (source: NCBI BLink). | chr1:43591…
AT1G12910	-1.1108	5.97405e-11	Symbols: ATAN11, LWD1 | ATAN11 (ANTHOCYANIN11); nucleotide binding | chr1:4394897-4396291 REVERSE
AT1G13245	-1.45216	6.57118e-37	Symbols: RTFL17, DVL4 | RTFL17 (ROTUNDIFOLIA LIKE 17) | chr1:4525486-4526064 REVERSE
AT1G13450	-1.0751	2.99202e-19	DNA binding protein GT-1 | chr1:4612731-4615205 REVERSE
AT1G13670	-2.88059	1.91817e-06	unknown protein | chr1:4688156-4688966 FORWARD
AT1G13700	-2.09584	1.77876e-22	glucosamine/galactosamine-6-phosphate isomerase family protein | chr1:4694372-4696023 REVERSE
AT1G14205	-1.21921	0.00106058	ribosomal protein L18 family protein | chr1:4855582-4856762 FORWARD
AT1G14480	-1.22411	0.00610029	protein binding | chr1:4956257-4957971 FORWARD
AT1G14740	-1.30515	2.78213e-45	unknown protein | chr1:5075213-5077791 REVERSE
AT1G14870	-1.34731	8.37202e-07	FUNCTIONS IN: molecular_function unknown; INVOLVED IN: response to oxidative stress; LOCATED IN: plasma membrane; EXPRESSED IN: callus; CONTAINS InterPro DOMAIN/s: EGF-type aspartate/asparagine hydroxylation conserved site (InterPro:IPR000152), Protein of unknown function Cys-rich (InterPro:IPR006461); BEST Arabidopsis thaliana protein match is: unknown protein (TAIR:AT5G35525.1); Has 492 Blast h…
AT1G14890	-1.05824	1.90683e-10	enzyme inhibitor/ pectinesterase/ pectinesterase inhibitor | chr1:5137014-5137957 FORWARD
AT1G15530	-1.22065	2.77164e-13	receptor lectin kinase, putative | chr1:5339961-5341931 REVERSE
AT1G15550	-1.76463	5.15372e-15	Symbols: GA4, ATGA3OX1, GA3OX1 | GA3OX1 (GIBBERELLIN 3-OXIDASE 1); gibberellin 3-beta-dioxygenase/ transcription factor binding | chr1:5344478-5346166 REVERSE
AT1G15580	-2.08257	0.000901979	Symbols: IAA5, ATAUX2-27, AUX2-27 | IAA5 (INDOLE-3-ACETIC ACID INDUCIBLE 5); transcription factor | chr1:5365665-5366497 REVERSE
AT1G15740	-1.11402	1.98133e-44	leucine-rich repeat family protein | chr1:5410908-5414919 FORWARD
AT1G15800	-1.30402	3.2094e-09	unknown protein | chr1:5441082-5443684 REVERSE
AT1G15910	-1.12591	1.90326e-06	XH/XS domain-containing protein / XS zinc finger domain-containing protein | chr1:5465336-5469125 FORWARD
AT1G16170	-1.32846	9.18329e-15	unknown protein | chr1:5538732-5539821 REVERSE
AT1G17145	-1.41732	1.15439e-19	protein binding / zinc ion binding | chr1:5860119-5862682 REVERSE
AT1G17147	-2.68739	8.87333e-11	FUNCTIONS IN: molecular_function unknown; INVOLVED IN: biological_process unknown; LOCATED IN: cellular_component unknown; CONTAINS InterPro DOMAIN/s: VQ (InterPro:IPR008889); BEST Arabidopsis thaliana protein match is: VQ motif-containing protein (TAIR:AT1G78410.1); Has 18 Blast hits to 18 proteins in 5 species: Archae - 0; Bacteria - 0; Metazoa - 0; Fungi - 0; Plants - 18; Viruses - 0; Other Eu…
AT1G17410	-1.11117	5.73574e-06	nucleoside diphosphate kinase family protein | chr1:5968573-5969975 REVERSE
AT1G17970	-1.17865	1.13844e-14	zinc finger (C3HC4-type RING finger) family protein | chr1:6184904-6187472 FORWARD
AT1G19540	-1.54564	0.000330575	isoflavone reductase, putative | chr1:6765667-6767341 FORWARD
AT1G19610	-4.2599	1.46467e-06	Symbols: LCR78, PDF1.4 | PDF1.4 | chr1:6781483-6782039 REVERSE
AT1G20840	-1.19373	3.09329e-16	Symbols: TMT1 | TMT1 (TONOPLAST MONOSACCHARIDE TRANSPORTER1); carbohydrate transmembrane transporter/ nucleoside transmembrane transporter/ sugar:hydrogen symporter | chr1:7244939-7248143 REVERSE
AT1G21130	-2.23663	1.09908e-172	O-methyltransferase, putative | chr1:7399062-7400605 REVERSE
AT1G21540	-1.52439	1.516e-06	AMP-binding protein, putative | chr1:7548614-7550565 REVERSE
AT1G21910	-1.89356	2.19202e-08	AP2 domain-containing transcription factor family protein | chr1:7696536-7697699 FORWARD
AT1G21920	-1.22137	9.49426e-35	MORN (Membrane Occupation and Recognition Nexus) repeat-containing protein /phosphatidylinositol-4-phosphate 5-kinase-related | chr1:7704255-7706140 REVERSE
AT1G22490	-1.39332	0.00430467	basic helix-loop-helix (bHLH) family protein | chr1:7938251-7940592 REVERSE
AT1G22510	-1.121	1.13637e-08	zinc finger (C3HC4-type RING finger) family protein | chr1:7950819-7952673 REVERSE
AT1G22550	-1.12991	0.0065365	proton-dependent oligopeptide transport (POT) family protein | chr1:7966533-7968641 REVERSE
AT1G23050	-1.86975	4.84833e-23	hydroxyproline-rich glycoprotein family protein | chr1:8168443-8169267 FORWARD
AT1G23340	-1.19742	0.00623507	unknown protein | chr1:8283896-8286832 REVERSE
AT1G23390	-1.649	1.10952e-80	kelch repeat-containing F-box family protein | chr1:8309112-8310649 REVERSE
AT1G23840	-1.40792	1.63711e-13	unknown protein | chr1:8424297-8425376 REVERSE
AT1G23850	-2.14395	9.37542e-12	unknown protein | chr1:8425739-8427235 REVERSE
AT1G23870	-2.45475	6.17889e-107	Symbols: ATTPS9, TPS9 | ATTPS9; transferase, transferring glycosyl groups / trehalose-phosphatase | chr1:8432179-8435656 FORWARD
AT1G24150	-1.04255	3.61919e-12	Symbols: ATFH4, FH4 | FH4 (FORMIN HOMOLOGUE 4); actin binding / protein binding | chr1:8549518-8551993 FORWARD
AT1G24530	-1.29925	4.43455e-05	transducin family protein / WD-40 repeat family protein | chr1:8693227-8694705 FORWARD
AT1G25275	-1.33738	4.73821e-47	unknown protein | chr1:8860672-8861362 FORWARD
AT1G26945	-1.2258	2.21498e-12	Symbols: KDR | KDR (KIDARI); transcription regulator | chr1:9351454-9352761 FORWARD
AT1G27090	-1.0527	6.39503e-32	glycine-rich protein | chr1:9403900-9406256 REVERSE
AT1G27130	-1.05508	1.33445e-30	Symbols: ATGSTU13, GST12 | ATGSTU13 (ARABIDOPSIS THALIANA GLUTATHIONE S-TRANSFERASE TAU 13); glutathione transferase | chr1:9425460-9426886 FORWARD
AT1G27210	-1.11738	1.51767e-20	binding | chr1:9455368-9458026 REVERSE
AT1G27290	-1.33444	4.36509e-43	unknown protein | chr1:9481532-9482912 FORWARD
AT1G29460	-1.59556	4.67067e-06	auxin-responsive protein, putative | chr1:10307507-10308143 REVERSE
AT1G29510	-1.3307	1.71311e-05	Symbols: SAUR68 | SAUR68 (SMALL AUXIN UPREGULATED 68) | chr1:10322574-10323189 FORWARD
AT1G29690	-1.03088	1.47662e-16	Symbols: CAD1 | CAD1 (constitutively activated cell death 1) | chr1:10379020-10382123 REVERSE
AT1G30200	-1.12678	2.05348e-23	F-box family protein | chr1:10625029-10627105 FORWARD
AT1G30320	-1.35877	1.33053e-21	remorin family protein | chr1:10680246-10682954 FORWARD
AT1G30360	-1.31628	4.23421e-40	Symbols: ERD4 | ERD4 (early-responsive to dehydration 4) | chr1:10715665-10718997 FORWARD
AT1G33055	-4.29041	0.000552403	unknown protein | chr1:11972240-11972590 REVERSE
AT1G33760	-2.53314	0.00133867	AP2 domain-containing transcription factor, putative | chr1:12237878-12238598 FORWARD
AT1G35140	-2.67626	6.83929e-21	Symbols: PHI-1, EXL7 | PHI-1 (PHOSPHATE-INDUCED 1) | chr1:12851997-12853128 FORWARD
AT1G35350	-1.28598	0.000743046	LOCATED IN: integral to membrane; EXPRESSED IN: 18 plant structures; EXPRESSED DURING: 9 growth stages; CONTAINS InterPro DOMAIN/s: EXS, C-terminal (InterPro:IPR004342), SPX, N-terminal (InterPro:IPR004331); BEST Arabidopsis thaliana protein match is: EXS family protein / ERD1/XPR1/SYG1 family protein (TAIR:AT1G26730.1); Has 734 Blast hits to 697 proteins in 158 species: Archae - 0; Bacteria - 21…
AT1G37130	-1.05907	4.05752e-30	Symbols: NIA2, B29, NIA2-1, CHL3, NR, NR2, ATNR2 | NIA2 (NITRATE REDUCTASE 2); nitrate reductase (NADH)/ nitrate reductase | chr1:14158527-14161938 FORWARD
AT1G44830	-1.66862	0.00394612	AP2 domain-containing transcription factor TINY, putative | chr1:16933792-16934511 FORWARD
AT1G45180	-1.22771	1.26155e-07	zinc finger (C3HC4-type RING finger) family protein | chr1:17098491-17101896 FORWARD
AT1G47655	-1.75344	4.76883e-06	Dof-type zinc finger domain-containing protein | chr1:17525365-17526306 FORWARD
AT1G48260	-1.24613	0.00054948	Symbols: CIPK17, SnRK3.21 | CIPK17 (CBL-INTERACTING PROTEIN KINASE 17); ATP binding / kinase/ protein kinase/ protein serine/threonine kinase | chr1:17813976-17817283 REVERSE
AT1G49130	-3.24625	5.40628e-165	zinc finger (B-box type) family protein | chr1:18174740-18175964 REVERSE
AT1G49205	-1.79458	0.000193773	NA
AT1G49210	-1.65405	0.0016285	zinc finger (C3HC4-type RING finger) family protein | chr1:18201889-18202764 FORWARD
AT1G49530	-1.86746	0.00264107	Symbols: GGPS6 | GGPS6 (geranylgeranyl pyrophosphate synthase 6); farnesyltranstransferase | chr1:18332429-18333689 FORWARD
AT1G49840	-1.09584	1.01271e-07	unknown protein | chr1:18452070-18454358 FORWARD
AT1G51360	-1.2613	2.79553e-12	Symbols: ATDABB1, DABB1 | DABB1 (DIMERIC A/B BARREL DOMAINS-PROTEIN 1) | chr1:19044184-19044900 FORWARD
AT1G51620	-2.20735	0.000509861	protein kinase family protein | chr1:19140130-19141787 FORWARD
AT1G51745	-1.02502	8.4991e-09	FUNCTIONS IN: molecular_function unknown; INVOLVED IN: biological_process unknown; LOCATED IN: cellular_component unknown; EXPRESSED IN: cultured cell; CONTAINS InterPro DOMAIN/s: PWWP (InterPro:IPR000313); BEST Arabidopsis thaliana protein match is: unknown protein (TAIR:AT3G21295.1); Has 414 Blast hits to 307 proteins in 88 species: Archae - 0; Bacteria - 106; Metazoa - 143; Fungi - 35; Plants …
AT1G52750	-1.42915	0.00703489	hydrolase, alpha/beta fold family protein | chr1:19646465-19649261 REVERSE
AT1G53190	-1.0219	3.23494e-18	zinc finger (C3HC4-type RING finger) family protein | chr1:19837110-19840227 FORWARD
AT1G53430	-1.28808	6.88439e-08	leucine-rich repeat family protein / protein kinase family protein | chr1:19935167-19941088 FORWARD
AT1G53440	-1.19326	1.11914e-05	leucine-rich repeat family protein / protein kinase family protein | chr1:19945959-19951562 FORWARD
AT1G53830	-1.06362	0.000924211	Symbols: ATPME2 | ATPME2; pectinesterase | chr1:20098522-20100889 FORWARD
AT1G54740	-1.75318	5.71545e-31	FUNCTIONS IN: molecular_function unknown; INVOLVED IN: biological_process unknown; EXPRESSED IN: 21 plant structures; EXPRESSED DURING: 14 growth stages; BEST Arabidopsis thaliana protein match is: structural constituent of ribosome (TAIR:AT1G22110.1); Has 479 Blast hits to 317 proteins in 60 species: Archae - 0; Bacteria - 25; Metazoa - 81; Fungi - 16; Plants - 88; Viruses - 0; Other Eukaryotes …
AT1G55450	-1.06606	1.2184e-35	embryo-abundant protein-related | chr1:20704918-20706890 REVERSE
AT1G56090	-1.12897	7.67887e-10	tetratricopeptide repeat (TPR)-containing protein | chr1:20977695-20979357 REVERSE
AT1G56140	-1.66471	3.52734e-39	leucine-rich repeat family protein / protein kinase family protein | chr1:21001574-21007809 REVERSE
AT1G56242	-3.6972	0.00177829	other RNA | chr1:21056401-21057815 FORWARD
AT1G57990	-1.17126	5.62593e-35	Symbols: ATPUP18 | ATPUP18; purine transmembrane transporter | chr1:21441505-21442920 REVERSE
AT1G58190	-1.69388	2.97723e-05	Symbols: AtRLP9 | AtRLP9 (Receptor Like Protein 9); protein binding | chr1:21540720-21547996 FORWARD
AT1G59870	-1.1094	1.42789e-54	Symbols: PEN3, PDR8, ATPDR8 | PEN3 (PENETRATION 3); ATPase, coupled to transmembrane movement of substances / cadmium ion transmembrane transporter | chr1:22034506-22040038 FORWARD
AT1G59980	-1.19908	6.21281e-07	Symbols: ATDJC39, ARL2 | ARL2 (ARG1-LIKE 2); heat shock protein binding / unfolded protein binding | chr1:22080789-22083651 FORWARD
AT1G60010	-1.11725	1.45346e-27	unknown protein | chr1:22095360-22096577 REVERSE
AT1G60550	-1.01619	4.80624e-24	Symbols: ECHID, DHNS | ECHID (ENOYL-COA HYDRATASE/ISOMERASE D); catalytic/ naphthoate synthase | chr1:22305831-22308229 REVERSE
AT1G60870	-1.11279	8.67906e-26	Symbols: MEE9 | MEE9 (maternal effect embryo arrest 9) | chr1:22409472-22410654 FORWARD
AT1G61360	-1.64434	8.65087e-21	S-locus lectin protein kinase family protein | chr1:22637728-22641016 REVERSE
AT1G61560	-1.51236	9.84887e-06	Symbols: MLO6, ATMLO6 | MLO6 (MILDEW RESISTANCE LOCUS O 6); calmodulin binding | chr1:22708697-22712044 REVERSE
AT1G61667	-1.34015	0.000409661	unknown protein | chr1:22767663-22768501 FORWARD
AT1G61900	-1.09638	7.14204e-18	unknown protein | chr1:22882215-22885053 REVERSE
AT1G62515	-2.59077	0.000900317	NA
AT1G62520	-1.23933	3.57737e-06	unknown protein | chr1:23144412-23145509 FORWARD
AT1G62770	-1.53201	0.000124172	invertase/pectin methylesterase inhibitor family protein | chr1:23245886-23246890 REVERSE
AT1G63180	-1.25217	5.98154e-10	Symbols: UGE3 | UGE3 (UDP-D-glucose/UDP-D-galactose 4-epimerase 3); UDP-glucose 4-epimerase/ protein dimerization | chr1:23427409-23429603 REVERSE
AT1G63750	-1.50828	7.30985e-20	ATP binding / nucleoside-triphosphatase/ nucleotide binding / protein binding / transmembrane receptor | chr1:23650848-23655359 FORWARD
AT1G63800	-1.03743	1.77791e-19	Symbols: UBC5 | UBC5 (ubiquitin-conjugating enzyme 5); ubiquitin-protein ligase | chr1:23667616-23669080 REVERSE
AT1G63860	-1.087	7.01658e-06	ATP binding / protein binding / transmembrane receptor | chr1:23701484-23706005 REVERSE
AT1G64380	-2.55426	1.14893e-45	AP2 domain-containing transcription factor, putative | chr1:23890646-23892173 REVERSE
AT1G64620	-1.31173	4.2419e-06	Dof-type zinc finger domain-containing protein | chr1:24006992-24008694 FORWARD
AT1G65930	-1.26522	1.4e-66	isocitrate dehydrogenase, putative / NADP+ isocitrate dehydrogenase, putative | chr1:24538886-24542129 FORWARD
AT1G66600	-3.86731	0.00914145	Symbols: WRKY63, ATWRKY63 | WRKY63; transcription factor | chr1:24848320-24849364 FORWARD
AT1G67050	-1.1593	6.59242e-17	unknown protein | chr1:25028627-25029788 REVERSE
AT1G67060	-1.49267	1.52656e-15	unknown protein | chr1:25036616-25039389 FORWARD
AT1G67710	-1.06444	0.000130709	Symbols: ARR11 | ARR11 (RESPONSE REGULATOR 11); transcription factor/ two-component response regulator | chr1:25376751-25379144 REVERSE
AT1G67900	-1.58589	2.58537e-57	phototropic-responsive NPH3 family protein | chr1:25467024-25470017 FORWARD
AT1G68190	-1.43013	5.60891e-13	zinc finger (B-box type) family protein | chr1:25559246-25561212 FORWARD
AT1G68520	-1.47624	5.95281e-86	zinc finger (B-box type) family protein | chr1:25709114-25710907 REVERSE
AT1G68810	-1.01892	3.55475e-06	basic helix-loop-helix (bHLH) family protein | chr1:25861123-25863120 FORWARD
AT1G68840	-1.02179	1.80939e-24	Symbols: RAV2, RAP2.8, TEM2 | RAV2 (REGULATOR OF THE ATPASE OF THE VACUOLAR MEMBRANE); DNA binding / transcription factor/ transcription repressor | chr1:25880327-25881736 FORWARD
AT1G69570	-2.66319	0.000998561	Dof-type zinc finger domain-containing protein | chr1:26161528-26163496 REVERSE
AT1G69780	-1.26054	1.08959e-09	Symbols: ATHB13 | ATHB13; DNA binding / sequence-specific DNA binding / transcription factor | chr1:26258939-26260751 FORWARD
AT1G69840	-1.22449	4.52406e-33	band 7 family protein | chr1:26293660-26295834 REVERSE
AT1G69890	-1.63123	7.97764e-32	FUNCTIONS IN: molecular_function unknown; INVOLVED IN: biological_process unknown; EXPRESSED IN: 21 plant structures; EXPRESSED DURING: 13 growth stages; CONTAINS InterPro DOMAIN/s: Protein of unknown function DUF569 (InterPro:IPR007679), Actin_cross-linking (InterPro:IPR008999); BEST Arabidopsis thaliana protein match is: unknown protein (TAIR:AT1G27100.1); Has 121 Blast hits to 109 proteins in …
AT1G70290	-2.04917	2.05159e-129	Symbols: ATTPS8, TPS8, ATTPSC | ATTPS8; alpha,alpha-trehalose-phosphate synthase (UDP-forming)/ transferase, transferring glycosyl groups / trehalose-phosphatase | chr1:26471078-26474786 REVERSE
AT1G70518	-1.11155	0.00130604	Unknown gene | chr1:26583570-26584684 FORWARD
AT1G70590	-1.0773	4.48566e-09	F-box family protein | chr1:26618321-26620388 FORWARD
AT1G70690	-1.29117	8.41938e-09	Symbols: HWI1, PDLP5 | HWI1 (HOPW1-1-INDUCED GENE1) | chr1:26652013-26653643 FORWARD
AT1G70700	-1.8146	1.97305e-114	Symbols: JAZ9, TIFY7 | TIFY7 | chr1:26654768-26657064 FORWARD
AT1G70940	-1.42389	1.41194e-63	Symbols: PIN3, ATPIN3 | PIN3 (PIN-FORMED 3); auxin:hydrogen symporter/ transporter | chr1:26743054-26746395 FORWARD
AT1G70990	-3.49862	0.0146143	proline-rich family protein | chr1:26767297-26768076 REVERSE
AT1G71020	-1.00649	1.83991e-12	armadillo/beta-catenin repeat family protein / U-box domain-containing protein | chr1:26790597-26793175 REVERSE
AT1G71697	-1.44804	1.21549e-12	Symbols: ATCK1, CK | ATCK1 (CHOLINE KINASE 1); choline kinase | chr1:26971223-26973464 FORWARD
AT1G72150	-1.80878	1.01029e-137	Symbols: PATL1 | PATL1 (PATELLIN 1); transporter | chr1:27148460-27150980 FORWARD
AT1G72630	-1.01905	5.50203e-09	Symbols: ELF4-L2 | ELF4-L2 (ELF4-Like 2) | chr1:27344270-27345576 FORWARD
AT1G72645	-1.17925	0.000724384	unknown protein | chr1:27348381-27349219 FORWARD
AT1G73080	-1.22665	2.19387e-12	Symbols: PEPR1 | PEPR1 (PEP1 receptor 1); ATP binding / kinase/ protein binding / protein serine/threonine kinase | chr1:27484513-27488201 FORWARD
AT1G73830	-1.30566	3.7e-08	Symbols: BEE3 | BEE3 (BR ENHANCED EXPRESSION 3); DNA binding / transcription factor | chr1:27759975-27761447 FORWARD
AT1G74330	-1.50928	2.94911e-20	ATP binding / protein kinase/ protein serine/threonine kinase/ protein tyrosine kinase | chr1:27943618-27947109 REVERSE
AT1G74360	-1.08719	7.73805e-12	leucine-rich repeat transmembrane protein kinase, putative | chr1:27954231-27958114 FORWARD
AT1G74910	-1.49659	7.53427e-74	ADP-glucose pyrophosphorylase family protein | chr1:28135361-28138768 REVERSE
AT1G75080	-1.04481	2.07488e-16	Symbols: BZR1 | BZR1 (BRASSINAZOLE-RESISTANT 1); DNA binding / transcription regulator/ transcription repressor | chr1:28185504-28187410 FORWARD
AT1G75190	-1.01041	1.73206e-05	unknown protein | chr1:28219382-28220227 FORWARD
AT1G75230	-1.1955	6.88102e-15	HhH-GPD base excision DNA repair family protein | chr1:28234349-28235784 FORWARD
AT1G75295	-1.0198	0.00223036	other RNA | chr1:28255327-28257139 REVERSE
AT1G75490	-2.5498	1.42156e-13	DNA binding / transcription factor | chr1:28335502-28336706 FORWARD
AT1G75780	-1.44824	1.90052e-06	Symbols: TUB1 | TUB1; GTP binding / GTPase/ structural molecule | chr1:28451141-28453640 REVERSE
AT1G76110	-1.23636	1.12732e-21	high mobility group (HMG1/2) family protein / ARID/BRIGHT DNA-binding domain-containing protein | chr1:28555042-28557586 REVERSE
AT1G76160	-1.70988	6.79661e-35	Symbols: sks5 | sks5 (SKU5 Similar 5); copper ion binding / oxidoreductase | chr1:28577942-28581133 REVERSE
AT1G76410	-1.34555	0.00129507	Symbols: ATL8 | ATL8; protein binding / zinc ion binding | chr1:28668848-28669646 FORWARD
AT1G76650	-1.63097	7.68113e-16	Symbols: CML38 | calcium-binding EF hand family protein | chr1:28766750-28767517 REVERSE
AT1G76700	-1.59756	1.45209e-36	DNAJ heat shock N-terminal domain-containing protein | chr1:28780408-28783248 REVERSE
AT1G77060	-1.13394	9.75498e-25	mutase family protein | chr1:28951685-28953509 REVERSE
AT1G77210	-2.14238	4.41893e-49	sugar transporter, putative | chr1:29008939-29011090 REVERSE
AT1G77660	-1.09661	6.09441e-06	MORN (Membrane Occupation and Recognition Nexus) repeat-containing protein /phosphatidylinositol-4-phosphate 5-kinase-related | chr1:29185899-29187825 REVERSE
AT1G78000	-1.67725	6.83262e-19	Symbols: SULTR1;2, SEL1 | SULTR1;2 (SULFATE TRANSPORTER 1;2); sulfate transmembrane transporter | chr1:29329735-29333146 FORWARD
AT1G78270	-1.17427	1.77839e-20	Symbols: AtUGT85A4 | AtUGT85A4 (UDP-glucosyl transferase 85A4); UDP-glycosyltransferase/ glucuronosyltransferase/ transferase, transferring hexosyl groups | chr1:29450563-29452417 REVERSE
AT1G78410	-1.4094	0.00125004	VQ motif-containing protein | chr1:29502582-29503241 FORWARD
AT1G78830	-1.3241	2.37391e-33	curculin-like (mannose-binding) lectin family protein | chr1:29636955-29638552 REVERSE
AT1G78850	-1.19955	5.10708e-54	curculin-like (mannose-binding) lectin family protein | chr1:29641926-29643431 REVERSE
AT1G78895	-1.05725	5.58766e-07	INVOLVED IN: biological_process unknown; LOCATED IN: endomembrane system, endoplasmic reticulum; EXPRESSED IN: 24 plant structures; EXPRESSED DURING: 15 growth stages; CONTAINS InterPro DOMAIN/s: Reticulon (InterPro:IPR003388); BEST Arabidopsis thaliana protein match is: unknown protein (TAIR:AT1G16825.1); Has 81 Blast hits to 81 proteins in 9 species: Archae - 0; Bacteria - 0; Metazoa - 0; Fungi…
AT1G78970	-1.52975	9.47778e-25	Symbols: LUP1, ATLUP1 | LUP1 (LUPEOL SYNTHASE 1); beta-amyrin synthase/ lupeol synthase | chr1:29703340-29707844 FORWARD
AT1G79670	-1.34494	2.60975e-20	Symbols: RFO1, WAKL22 | RFO1 (RESISTANCE TO FUSARIUM OXYSPORUM 1); kinase | chr1:29976725-29979350 REVERSE
AT1G79760	-1.30991	0.0111821	Symbols: DTA4 | DTA4 (DOWNSTREAM TARGET OF AGL15-4) | chr1:30012048-30013495 FORWARD
AT1G80180	-1.62321	1.16e-38	unknown protein | chr1:30156826-30157584 REVERSE
AT1G80190	-1.34703	9.60484e-11	Symbols: PSF1 | PSF1 (PARTNER OF SLD FIVE 1) | chr1:30159077-30161654 FORWARD
AT1G80240	-1.67385	0.00735161	unknown protein | chr1:30171357-30172839 REVERSE
AT1G80420	-1.58222	2.85389e-13	DNA repair protein, putative (XRCC1) | chr1:30235220-30237716 REVERSE
AT1G80440	-1.91862	1.06688e-90	kelch repeat-containing F-box family protein | chr1:30241607-30243071 FORWARD
AT1G80920	-1.48614	2.87358e-40	Symbols: J8 | J8; heat shock protein binding / unfolded protein binding | chr1:30403644-30404690 REVERSE
AT2G01100	-1.16547	7.05801e-22	unknown protein | chr2:81437-83290 FORWARD
AT2G01450	-1.60422	1.15e-58	Symbols: ATMPK17 | ATMPK17; MAP kinase | chr2:199512-202306 REVERSE
AT2G01818	-2.2278	7.69242e-05	zinc ion binding | chr2:353457-355522 REVERSE
AT2G01850	-1.61214	1.46985e-74	Symbols: EXGT-A3, XTH27, ATXTH27 | EXGT-A3; hydrolase, acting on glycosyl bonds / xyloglucan:xyloglucosyl transferase | chr2:385199-387344 FORWARD
AT2G01930	-1.02168	2.78405e-09	Symbols: BPC1, BBR, ATBPC1 | BPC1 (BASIC PENTACYSTEINE1); DNA binding / specific transcriptional repressor/ transcription factor | chr2:427121-428839 REVERSE
AT2G02410	-1.11312	2.60732e-10	unknown protein | chr2:632640-634899 FORWARD
AT2G03270	-1.21957	4.98202e-08	DNA-binding protein, putative | chr2:993756-996128 FORWARD
AT2G03890	-1.15928	3.34933e-43	phosphatidylinositol 3- and 4-kinase family protein | chr2:1185522-1188545 FORWARD
AT2G07180	-1.02255	3.30371e-24	protein kinase, putative | chr2:2980899-2983495 REVERSE
AT2G07850	-1.33881	0.0054555	NA
AT2G13790	-1.31502	2.3089e-37	Symbols: ATSERK4, SERK4, BKK1 | SERK4 (SOMATIC EMBRYOGENESIS RECEPTOR-LIKE KINASE 4); protein binding / protein kinase/ transmembrane receptor protein serine/threonine kinase | chr2:5741820-5746793 FORWARD
AT2G13800	-1.13623	7.39644e-11	Symbols: ATSERK5, SERK5 | SERK5 (SOMATIC EMBRYOGENESIS RECEPTOR-LIKE KINASE 5); ATP binding / protein kinase/ transmembrane receptor protein serine/threonine kinase | chr2:5753271-5757239 FORWARD
AT2G14900	-1.47608	1.0394e-07	gibberellin-regulated family protein | chr2:6404175-6405330 FORWARD
AT2G15890	-2.12504	6.91122e-154	Symbols: MEE14 | MEE14 (maternal effect embryo arrest 14) | chr2:6920369-6922025 REVERSE
AT2G16060	-1.49068	0.00172689	Symbols: GLB1, AHB1, ARATH GLB1, NSHB1, ATGLB1 | AHB1 (ARABIDOPSIS HEMOGLOBIN 1); oxygen binding / oxygen transporter | chr2:6982531-6983631 REVERSE
AT2G17550	-1.05219	7.09022e-05	unknown protein | chr2:7634283-7637611 REVERSE
AT2G17710	-1.52401	2.31114e-11	unknown protein | chr2:7693596-7694746 FORWARD
AT2G17740	-1.74403	0.0111099	DC1 domain-containing protein | chr2:7706896-7707861 REVERSE
AT2G17787	-1.05689	1.93479e-07	unknown protein | chr2:7731075-7733019 FORWARD
AT2G17880	-1.06112	1.51993e-08	DNAJ heat shock protein, putative | chr2:7766962-7767931 REVERSE
AT2G18670	-1.20206	9e-09	zinc finger (C3HC4-type RING finger) family protein | chr2:8093220-8095729 FORWARD
AT2G18690	-1.56216	4.58724e-32	unknown protein | chr2:8097420-8098827 FORWARD
AT2G18700	-2.31448	8.39759e-141	Symbols: ATTPS11, TPS11, ATTPSB | ATTPS11; transferase, transferring glycosyl groups | chr2:8109043-8112010 FORWARD
AT2G20120	-1.269	8.13602e-20	Symbols: COV1 | COV1 (CONTINUOUS VASCULAR RING) | chr2:8687354-8689476 REVERSE
AT2G20210	-1.78692	1.59581e-20	leucine-rich repeat family protein | chr2:8721437-8725127 REVERSE
AT2G20670	-3.01658	1.48446e-217	unknown protein | chr2:8911860-8913534 REVERSE
AT2G21050	-1.02546	5.19645e-10	amino acid permease, putative | chr2:9034090-9036636 FORWARD
AT2G21500	-1.58661	3.8281e-30	protein binding / zinc ion binding | chr2:9207669-9210231 REVERSE
AT2G21880	-1.17402	0.0028521	Symbols: ATRAB7A, ATRABG2 | ATRAB7A; GTP binding | chr2:9324633-9326321 REVERSE
AT2G22300	-1.08815	2.93333e-06	Symbols: CAMTA3, SR1 | SR1 (SIGNAL RESPONSIVE 1); calmodulin binding / transcription regulator | chr2:9471388-9476646 FORWARD
AT2G23290	-2.13566	7.15745e-16	Symbols: AtMYB70 | AtMYB70 (myb domain protein 70); DNA binding / transcription factor | chr2:9904787-9905920 REVERSE
AT2G23320	-1.49427	2.75839e-62	Symbols: WRKY15 | WRKY15; calmodulin binding / transcription factor | chr2:9924933-9926372 FORWARD
AT2G23760	-1.2733	3.44876e-25	Symbols: BLH4, SAW2 | BLH4 (BEL1-LIKE HOMEODOMAIN 4); DNA binding / transcription factor | chr2:10107709-10112823 REVERSE
AT2G24240	-1.89233	2.3535e-13	potassium channel tetramerisation domain-containing protein | chr2:10310648-10312328 FORWARD
AT2G24600	-1.88112	4.5944e-65	ankyrin repeat family protein | chr2:10452116-10454524 REVERSE
AT2G24755	-1.01318	8.78796e-14	other RNA | chr2:10547283-10549434 REVERSE
AT2G25200	-2.48765	4.23903e-79	unknown protein | chr2:10736483-10737654 REVERSE
AT2G25900	-1.26398	3.22629e-20	Symbols: ATCTH | ATCTH; transcription factor | chr2:11041718-11043171 FORWARD
AT2G26650	-1.74916	4.70817e-16	Symbols: AKT1, ATAKT1 | AKT1 (ARABIDOPSIS K TRANSPORTER 1); cyclic nucleotide binding / inward rectifier potassium channel | chr2:11331850-11336607 REVERSE
AT2G26980	-1.36783	3.03181e-11	Symbols: CIPK3 | CIPK3 (CBL-INTERACTING PROTEIN KINASE 3); kinase/ protein kinase/ protein serine/threonine kinase | chr2:11514703-11518505 REVERSE
AT2G27050	-1.03597	4.86431e-32	Symbols: EIL1 | EIL1 (ETHYLENE-INSENSITIVE3-LIKE 1); transcription factor/ transcription regulator | chr2:11545753-11548293 FORWARD
AT2G27080	-1.65653	9.23164e-09	harpin-induced protein-related / HIN1-related / harpin-responsive protein-related | chr2:11566288-11567504 FORWARD
AT2G27310	-1.2977	1.79009e-20	F-box family protein | chr2:11683862-11684967 REVERSE
AT2G27385	-1.00446	4.12237e-24	unknown protein | chr2:11716496-11717330 REVERSE
AT2G27500	-1.59839	8.12344e-40	glycosyl hydrolase family 17 protein | chr2:11752170-11754028 REVERSE
AT2G27830	-1.32501	3.49355e-46	FUNCTIONS IN: molecular_function unknown; EXPRESSED IN: 22 plant structures; EXPRESSED DURING: 13 growth stages; BEST Arabidopsis thaliana protein match is: pentatricopeptide (PPR) repeat-containing protein (TAIR:AT4G22760.1); Has 68 Blast hits to 68 proteins in 11 species: Archae - 0; Bacteria - 0; Metazoa - 0; Fungi - 0; Plants - 68; Viruses - 0; Other Eukaryotes - 0 (source: NCBI BLink). | chr…
AT2G29290	-1.37231	5.21876e-30	tropinone reductase, putative / tropine dehydrogenase, putative | chr2:12586498-12587727 FORWARD
AT2G29340	-1.56249	2.08115e-59	short-chain dehydrogenase/reductase (SDR) family protein | chr2:12597115-12599203 FORWARD
AT2G29720	-1.49767	4.67211e-21	Symbols: CTF2B | CTF2B; monooxygenase/ oxidoreductase | chr2:12700401-12702341 REVERSE
AT2G30250	-1.03781	3.39584e-22	Symbols: WRKY25, ATWRKY25 | WRKY25; transcription factor | chr2:12903236-12905198 REVERSE
AT2G30945	-1.39179	0.00134652
AT2G30990	-1.03136	3.51349e-13	unknown protein | chr2:13187583-13190283 REVERSE
AT2G31865	-1.33491	7.78281e-23	poly (ADP-ribose) glycohydrolase (PARG) family protein | chr2:13546596-13549536 REVERSE
AT2G32140	-1.35159	6.44811e-05	transmembrane receptor | chr2:13655627-13657175 REVERSE
AT2G32560	-1.24379	1.40435e-30	F-box family protein | chr2:13824794-13826986 FORWARD
AT2G32710	-1.17793	2.75431e-14	Symbols: KRP4, ACK2, ICK7 | KRP4; cyclin binding / cyclin-dependent protein kinase inhibitor | chr2:13873436-13875831 FORWARD
AT2G32800	-1.34467	1.3092e-41	Symbols: AP4.3A | AP4.3A; ATP binding / protein kinase/ protein serine/threonine kinase/ protein tyrosine kinase | chr2:13916452-13919179 FORWARD
AT2G33510	-1.26052	4.75009e-12	protein binding | chr2:14194150-14195647 FORWARD
AT2G34360	-2.04682	0.00928519	antiporter/ drug transporter/ transporter | chr2:14507294-14510231 FORWARD
AT2G34510	-1.49809	6.54131e-32	FUNCTIONS IN: molecular_function unknown; INVOLVED IN: biological_process unknown; LOCATED IN: anchored to membrane; EXPRESSED IN: 20 plant structures; EXPRESSED DURING: 14 growth stages; CONTAINS InterPro DOMAIN/s: Protein of unknown function DUF642 (InterPro:IPR006946), Galactose-binding like (InterPro:IPR008979); BEST Arabidopsis thaliana protein match is: unknown protein (TAIR:AT1G29980.1); H…
AT2G35390	-1.07796	7.3152e-21	ribose-phosphate pyrophosphokinase 1 / phosphoribosyl diphosphate synthetase 1 (PRSI) | chr2:14895279-14897822 REVERSE
AT2G35710	-1.56491	5.37709e-08	glycogenin glucosyltransferase (glycogenin)-related | chr2:15010796-15014284 REVERSE
AT2G35930	-1.37034	1.85334e-06	Symbols: PUB23 | PUB23 (PLANT U-BOX 23); ubiquitin-protein ligase | chr2:15082855-15084473 REVERSE
AT2G36000	-1.09504	5.42221e-27	mitochondrial transcription termination factor-related / mTERF-related | chr2:15117075-15118627 FORWARD
AT2G36120	-1.02352	0.00013235	Symbols: DOT1 | DOT1 (DEFECTIVELY ORGANIZED TRIBUTARIES 1) | chr2:15165437-15166465 FORWARD
AT2G36420	-1.30055	4.01577e-13	unknown protein | chr2:15286498-15288990 FORWARD
AT2G36830	-1.05528	7.84137e-22	Symbols: GAMMA-TIP, TIP1;1, GAMMA-TIP1 | GAMMA-TIP (GAMMA TONOPLAST INTRINSIC PROTEIN); water channel | chr2:15445425-15446574 FORWARD
AT2G36900	-1.00237	2.25326e-13	Symbols: MEMB11, ATMEMB11 | MEMB11 (MEMBRIN 11); SNAP receptor | chr2:15491435-15492822 REVERSE
AT2G37130	-1.61403	3.01789e-41	peroxidase 21 (PER21) (P21) (PRXR5) | chr2:15597921-15600077 REVERSE
AT2G37460	-1.24601	2.30368e-15	nodulin MtN21 family protein | chr2:15726448-15729098 REVERSE
AT2G37940	-1.1301	4.0637e-27	FUNCTIONS IN: molecular_function unknown; INVOLVED IN: biological_process unknown; EXPRESSED IN: 22 plant structures; EXPRESSED DURING: 13 growth stages; BEST Arabidopsis thaliana protein match is: phosphatidic acid phosphatase-related / PAP2-related (TAIR:AT3G54020.1); Has 316 Blast hits to 316 proteins in 75 species: Archae - 0; Bacteria - 0; Metazoa - 213; Fungi - 0; Plants - 48; Viruses - 0; …
AT2G38185	-1.19427	1.24112e-05	zinc finger (C3HC4-type RING finger) family protein | chr2:15999964-16003168 FORWARD
AT2G38830	-1.26722	5.88307e-06	tumor susceptibility protein-related | chr2:16225777-16226872 FORWARD
AT2G39400	-2.14927	1.82606e-60	hydrolase, alpha/beta fold family protein | chr2:16452612-16454801 FORWARD
AT2G39420	-1.03598	1.78975e-20	esterase/lipase/thioesterase family protein | chr2:16460364-16463061 FORWARD
AT2G39570	-1.27024	1.19582e-41	ACT domain-containing protein | chr2:16507896-16510198 FORWARD
AT2G39580	-1.0131	0.00223632	unknown protein | chr2:16510425-16517073 FORWARD
AT2G40620	-1.0497	1.94836e-05	bZIP transcription factor family protein | chr2:16954541-16956978 REVERSE
AT2G41430	-1.42542	4.21778e-89	Symbols: ERD15, LSR1, CID1 | ERD15 (EARLY RESPONSIVE TO DEHYDRATION 15); protein binding | chr2:17269440-17270542 FORWARD
AT2G41560	-1.20825	6.46904e-57	Symbols: ACA4 | ACA4 (AUTO-INHIBITED CA(2+)-ATPASE, ISOFORM 4); calcium-transporting ATPase/ calmodulin binding | chr2:17332084-17337269 REVERSE
AT2G42170	-1.86394	0.000170126	actin, putative | chr2:17577714-17580392 FORWARD
AT2G44130	-2.63194	1.4678e-110	kelch repeat-containing F-box family protein | chr2:18253610-18255054 FORWARD
AT2G44490	-1.00321	5.24733e-35	Symbols: PEN2, BGLU26 | PEN2 (PENETRATION 2); hydrolase, hydrolyzing O-glycosyl compounds / thioglucosidase | chr2:18364756-18367725 FORWARD
AT2G44500	-1.25541	1.20344e-23	unknown protein | chr2:18374341-18376790 FORWARD
AT2G45170	-1.9964	4.31641e-72	Symbols: ATATG8E, ATG8E | AtATG8e; microtubule binding | chr2:18624264-18625717 FORWARD
AT2G46030	-1.18013	6.06457e-24	Symbols: UBC6 | UBC6 (ubiquitin-conjugating enzyme 6); ubiquitin-protein ligase | chr2:18932019-18933507 REVERSE
AT2G46260	-1.10701	7.07627e-28	BTB/POZ domain-containing protein | chr2:18995968-18998633 FORWARD
AT2G46720	-1.2698	5.38363e-07	Symbols: HIC, KCS13 | KCS13 (3-KETOACYL-COA SYNTHASE 13); acyltransferase/ catalytic/ transferase, transferring acyl groups other than amino-acyl groups | chr2:19197383-19200221 FORWARD
AT2G46780	-1.64571	6.20761e-11	RNA binding / nucleic acid binding / nucleotide binding | chr2:19229293-19231505 FORWARD
AT2G46800	-1.00332	1.16157e-19	Symbols: ZAT, ATMTP1, MTP1, ZAT1, ATCDF1 | ZAT (ZINC TRANSPORTER OF ARABIDOPSIS THALIANA); inorganic anion transmembrane transporter/ metal ion transmembrane transporter/ zinc ion transmembrane transporter | chr2:19237490-19239405 FORWARD
AT2G47060	-1.54617	9.50976e-52	serine/threonine protein kinase, putative | chr2:19332904-19334971 REVERSE
AT3G01830	-1.00969	0.000822886	calmodulin-related protein, putative | chr3:296054-297133 FORWARD
AT3G02070	-1.01429	2.25063e-10	OTU-like cysteine protease family protein | chr3:360921-363429 FORWARD
AT3G02170	-2.36527	3.20636e-144	Symbols: LNG2 | LNG2 (LONGIFOLIA2) | chr3:396012-399779 REVERSE
AT3G02340	-1.00162	2.935e-12	zinc finger (C3HC4-type RING finger) family protein | chr3:477003-478442 FORWARD
AT3G02550	-1.1363	0.00416705	Symbols: LBD41 | LBD41 (LOB DOMAIN-CONTAINING PROTEIN 41) | chr3:536505-537998 REVERSE
AT3G02880	-1.17937	1.88441e-24	leucine-rich repeat transmembrane protein kinase, putative | chr3:634653-637284 FORWARD
AT3G03020	-1.0794	6.06556e-07	unknown protein | chr3:680944-681999 FORWARD
AT3G03820	-1.40104	0.000579526	auxin-responsive protein, putative | chr3:976933-977223 REVERSE
AT3G03830	-5.64315	1.15397e-05	auxin-responsive protein, putative | chr3:979984-980488 REVERSE
AT3G04670	-1.01492	4.40631e-17	Symbols: WRKY39, ATWRKY39 | WRKY39; calmodulin binding / transcription factor | chr3:1266295-1268287 REVERSE
AT3G04720	-1.06458	4.05362e-23	Symbols: PR4, HEL, PR-4 | PR4 (PATHOGENESIS-RELATED 4); chitin binding | chr3:1285524-1286562 REVERSE
AT3G04730	-1.08904	1.71721e-43	Symbols: IAA16 | IAA16; transcription factor | chr3:1288612-1290602 REVERSE
AT3G04910	-1.23535	4.21729e-53	Symbols: WNK1, ZIK4, ATWNK1 | WNK1 (WITH NO LYSINE (K) 1); kinase/ protein kinase/ protein serine/threonine kinase | chr3:1354635-1358211 FORWARD
AT3G05165	-1.24652	1.37421e-36	sugar transporter, putative | chr3:1458136-1462917 REVERSE
AT3G05320	-2.22944	1.24962e-09	unknown protein | chr3:1513450-1514895 REVERSE
AT3G05490	-1.00203	4.09811e-11	Symbols: RALFL22 | RALFL22 (ralf-like 22); signal transducer | chr3:1591277-1591983 FORWARD
AT3G05936	-1.06375	0.000396018	unknown protein | chr3:1773832-1774589 REVERSE
AT3G06020	-2.00728	0.000367679	unknown protein | chr3:1813267-1814169 FORWARD
AT3G06210	-1.07156	6.31943e-11	binding | chr3:1880093-1883491 FORWARD
AT3G06380	-1.20432	7.83806e-26	Symbols: ATTLP9, TLP9 | ATTLP9 (TUBBY-LIKE PROTEIN 9); phosphoric diester hydrolase/ protein binding / transcription factor | chr3:1936124-1938221 FORWARD
AT3G07340	-1.20111	5.11612e-08	basic helix-loop-helix (bHLH) family protein | chr3:2340899-2343470 REVERSE
AT3G07350	-1.30383	1.90162e-11	unknown protein | chr3:2347468-2348791 FORWARD
AT3G07580	-1.04874	0.000314546	unknown protein | chr3:2420902-2422742 REVERSE
AT3G07650	-1.53878	4.09528e-62	Symbols: COL9 | COL9 (CONSTANS-LIKE 9); transcription factor/ zinc ion binding | chr3:2441657-2444532 FORWARD
AT3G07780	-1.29404	3.12817e-46	Symbols: OBE1 | OBE1 (OBERON1); protein binding / zinc ion binding | chr3:2484469-2487024 FORWARD
AT3G10020	-1.96017	2.95125e-102	unknown protein | chr3:3091043-3091766 REVERSE
AT3G10405	-1.10007	2.54651e-17	unknown protein | chr3:3233715-3235289 REVERSE
AT3G10572	-1.01891	3.57927e-08	3-phosphoinositide-dependent protein kinase-1, putative | chr3:3304268-3306504 FORWARD
AT3G10640	-1.17375	9.28631e-21	Symbols: VPS60.1 | VPS60.1 | chr3:3323310-3325039 REVERSE
AT3G10985	-1.96111	9.48446e-107	Symbols: SAG20, WI12, ATWI-12 | SAG20 (SENESCENCE ASSOCIATED GENE 20) | chr3:3442528-3443445 FORWARD
AT3G11700	-1.03886	1.0608e-30	Symbols: FLA18 | FLA18 (FASCICLIN-LIKE ARABINOGALACTAN PROTEIN 18 PRECURSOR) | chr3:3698839-3701493 FORWARD
AT3G12150	-1.36791	3.38044e-18	unknown protein | chr3:3876407-3878900 REVERSE
AT3G12520	-1.05338	3.59065e-15	Symbols: SULTR4;2 | SULTR4;2; sulfate transmembrane transporter | chr3:3967816-3971927 REVERSE
AT3G12600	-1.02238	1.67681e-11	Symbols: atnudt16 | atnudt16 (Arabidopsis thaliana Nudix hydrolase homolog 16); hydrolase | chr3:4004512-4006198 FORWARD
AT3G12710	-1.4005	1.03085e-11	methyladenine glycosylase family protein | chr3:4040324-4041982 REVERSE
AT3G13062	-1.21776	1.18482e-38	FUNCTIONS IN: molecular_function unknown; INVOLVED IN: biological_process unknown; LOCATED IN: cellular_component unknown; EXPRESSED IN: 22 plant structures; EXPRESSED DURING: 13 growth stages; CONTAINS InterPro DOMAIN/s: Lipid-binding START (InterPro:IPR002913); BEST Arabidopsis thaliana protein match is: unknown protein (TAIR:AT1G55960.1); Has 235 Blast hits to 235 proteins in 48 species: Archa…
AT3G13750	-3.23453	0	Symbols: BGAL1 | BGAL1 (Beta galactosidase 1); beta-galactosidase/ catalytic/ cation binding / heme binding / peroxidase/ sugar binding | chr3:4510965-4516298 FORWARD
AT3G14870	-1.73321	8.42905e-13	unknown protein | chr3:5003920-5005739 FORWARD
AT3G15450	-3.95572	0	unknown protein | chr3:5212984-5214121 FORWARD
AT3G15630	-2.87968	9.4958e-115	unknown protein | chr3:5296847-5297599 REVERSE
AT3G15770	-2.0813	2.92116e-41	unknown protein | chr3:5340098-5341339 FORWARD
AT3G16857	-1.25299	3.07973e-21	Symbols: ARR1 | ARR1 (ARABIDOPSIS RESPONSE REGULATOR 1); transcription factor/ two-component response regulator | chr3:5755821-5759443 FORWARD
AT3G17470	-1.01229	5.93545e-16	Symbols: ATCRSH | RelA/SpoT domain-containing protein / calcium-binding EF-hand family protein | chr3:5979834-5982115 FORWARD
AT3G17510	-1.70805	2.99027e-20	Symbols: CIPK1, SnRK3.16 | CIPK1 (CBL-INTERACTING PROTEIN KINASE 1); kinase/ protein binding | chr3:5988991-5992912 REVERSE
AT3G18035	-1.15736	9.76627e-41	Symbols: HON4 | HON4; DNA binding | chr3:6169090-6171724 REVERSE
AT3G18530	-2.23615	0.000806522	binding | chr3:6373535-6375723 REVERSE
AT3G18535	-1.70492	5.30269e-43	other RNA | chr3:6375677-6377220 REVERSE
AT3G18560	-1.10639	1.33072e-05	unknown protein | chr3:6393910-6394785 FORWARD
AT3G18773	-1.91427	1.51252e-20	zinc finger (C3HC4-type RING finger) family protein | chr3:6465825-6467175 FORWARD
AT3G18830	-1.40551	9.87703e-31	Symbols: ATPLT5 | ATPLT5 (POLYOL TRANSPORTER 5); D-ribose transmembrane transporter/ D-xylose transmembrane transporter/ carbohydrate transmembrane transporter/ galactose transmembrane transporter/ glucose transmembrane transporter/ glycerol transmembrane transporter/ mann | chr3:6488862-6491273 REVERSE
AT3G18930	-1.0124	1.03754e-10	zinc finger (C3HC4-type RING finger) family protein | chr3:6523379-6525543 REVERSE
AT3G19860	-1.28324	6.30533e-35	basic helix-loop-helix (bHLH) family protein | chr3:6903833-6906128 FORWARD
AT3G19930	-1.38101	1.77007e-40	Symbols: STP4, ATSTP4 | STP4 (SUGAR TRANSPORTER 4); carbohydrate transmembrane transporter/ monosaccharide transmembrane transporter/ sucrose:hydrogen symporter/ sugar:hydrogen symporter | chr3:6934773-6937120 FORWARD
AT3G20040	-1.1071	0.00140326	Symbols: ATHXK4, HKL2 | ATHXK4; ATP binding / fructokinase/ glucokinase/ hexokinase | chr3:6994894-6998171 FORWARD
AT3G20680	-1.15022	7.28769e-16	unknown protein | chr3:7230068-7231194 REVERSE
AT3G21070	-1.10735	1.67153e-17	Symbols: NADK1, ATNADK-1 | NADK1 (NAD KINASE 1); NAD+ kinase/ NADH kinase/ calmodulin binding | chr3:7380191-7383980 REVERSE
AT3G21080	-1.67398	0.00448646	ABC transporter-related | chr3:7388367-7389974 REVERSE
AT3G22460	-1.13362	0.00397031	Symbols: OASA2 | OASA2 (O-ACETYLSERINE (THIOL) LYASE (OAS-TL) ISOFORM A1); catalytic/ cysteine synthase/ pyridoxal phosphate binding | chr3:7963537-7965907 FORWARD
AT3G22820	-1.45411	0.0165076	allergen-related | chr3:8073271-8074138 REVERSE
AT3G23030	-1.96444	2.76882e-27	Symbols: IAA2 | IAA2 (INDOLE-3-ACETIC ACID INDUCIBLE 2); transcription factor | chr3:8180768-8181800 REVERSE
AT3G23050	-1.29333	4.97812e-51	Symbols: IAA7, AXR2 | IAA7 (INDOLE-3-ACETIC ACID 7); transcription factor | chr3:8194679-8197153 FORWARD
AT3G23230	-5.39983	8.21878e-05	ethylene-responsive factor, putative | chr3:8289647-8290066 REVERSE
AT3G23250	-1.64211	2.59337e-05	Symbols: MYB15, ATY19, ATMYB15 | MYB15 (MYB DOMAIN PROTEIN 15); DNA binding / transcription factor | chr3:8309209-8310826 FORWARD
AT3G23255	-1.17462	0.000292456	unknown protein | chr3:8311781-8313086 FORWARD
AT3G24518	-2.14098	0.00440418	other RNA | chr3:8941129-8942488 REVERSE
AT3G24550	-1.06924	1.06564e-15	Symbols: ATPERK1 | ATPERK1 (PROLINE EXTENSIN-LIKE RECEPTOR KINASE 1); ATP binding / protein kinase | chr3:8960258-8963568 FORWARD
AT3G25717	-1.56562	2.11085e-12	Symbols: RTFL16, DVL6 | RTFL16 (ROTUNDIFOLIA LIKE 16) | chr3:9375102-9375671 REVERSE
AT3G25900	-1.78565	2.81869e-10	Symbols: HMT-1, ATHMT-1 | HMT-1; homocysteine S-methyltransferase | chr3:9480833-9482926 FORWARD
AT3G26220	-1.27145	6.23045e-21	Symbols: CYP71B3 | CYP71B3; electron carrier/ heme binding / iron ion binding / monooxygenase/ oxygen binding | chr3:9596077-9597833 REVERSE
AT3G26500	-2.10524	5.64481e-19	leucine-rich repeat family protein | chr3:9708109-9709964 REVERSE
AT3G26510	-2.28646	3.00916e-106	octicosapeptide/Phox/Bem1p (PB1) domain-containing protein | chr3:9710337-9712660 REVERSE
AT3G26512	-2.97767	1.57363e-32	NA
AT3G26760	-1.97574	0.00702235	short-chain dehydrogenase/reductase (SDR) family protein | chr3:9843591-9845176 FORWARD
AT3G26890	-1.09252	6.87868e-32	unknown protein | chr3:9907282-9911589 REVERSE
AT3G26910	-1.31634	1.17715e-21	hydroxyproline-rich glycoprotein family protein | chr3:9915128-9918743 REVERSE
AT3G26980	-1.36725	2.40822e-21	Symbols: MUB4 | MUB4 (MEMBRANE-ANCHORED UBIQUITIN-FOLD PROTEIN 4 PRECURSOR) | chr3:9946166-9948040 REVERSE
AT3G27960	-1.06355	2.17666e-08	kinesin light chain-related | chr3:10380380-10383092 REVERSE
AT3G28420	-1.65935	0.0067633	unknown protein | chr3:10654470-10655388 REVERSE
AT3G28857	-1.81228	0.0036179	transcription regulator | chr3:10855632-10856624 REVERSE
AT3G28860	-1.12503	3.02487e-39	Symbols: ATMDR1, ATMDR11, PGP19, MDR11, MDR1, ATPGP19, ABCB19, ATABCB19 | ABCB19; ATPase, coupled to transmembrane movement of substances / auxin efflux transmembrane transporter | chr3:10870038-10877506 REVERSE
AT3G29644	-1.16317	8.71298e-07	other RNA | chr3:11499199-11501366 REVERSE
AT3G29670	-2.02953	8.08356e-38	transferase family protein | chr3:11527872-11529350 FORWARD
AT3G32980	-1.00123	0.000336109	peroxidase 32 (PER32) (P32) (PRXR3) | chr3:13526097-13529997 REVERSE
AT3G43430	-2.5007	4.08572e-06	zinc finger (C3HC4-type RING finger) family protein | chr3:15354535-15355304 REVERSE
AT3G44610	-1.20727	2.1542e-05	protein kinase family protein | chr3:16188129-16192175 REVERSE
AT3G44798	-1.37718	1.28602e-09	other RNA | chr3:16342295-16343014 FORWARD
AT3G45040	-1.31164	1.03479e-26	phosphatidate cytidylyltransferase family protein | chr3:16472662-16475753 REVERSE
AT3G45860	-1.52954	1.41337e-54	receptor-like protein kinase, putative | chr3:16863401-16866041 REVERSE
AT3G46640	-1.32588	7.84161e-37	Symbols: PCL1, LUX | PCL1 (PHYTOCLOCK 1); DNA binding / transcription factor | chr3:17183090-17184464 FORWARD
AT3G47610	-1.0107	3.06122e-14	transcription regulator/ zinc ion binding | chr3:17549121-17551420 FORWARD
AT3G47675	-1.19835	0.0157609	unknown protein | chr3:17576004-17579578 REVERSE
AT3G47800	-1.75506	7.49782e-78	aldose 1-epimerase family protein | chr3:17634810-17637204 FORWARD
AT3G48360	-3.88516	0	Symbols: BT2, ATBT2 | BT2 (BTB AND TAZ DOMAIN PROTEIN 2); protein binding / transcription factor/ transcription regulator | chr3:17908192-17910525 REVERSE
AT3G48380	-1.03837	1.69116e-22	FUNCTIONS IN: molecular_function unknown; INVOLVED IN: biological_process unknown; LOCATED IN: cellular_component unknown; CONTAINS InterPro DOMAIN/s: Peptidase C78, ubiquitin fold modifier-specific peptidase 1 and 2 (InterPro:IPR012462); Has 257 Blast hits to 257 proteins in 79 species: Archae - 0; Bacteria - 0; Metazoa - 209; Fungi - 0; Plants - 15; Viruses - 0; Other Eukaryotes - 33 (source: N…
AT3G48390	-1.44178	6.47653e-06	MA3 domain-containing protein | chr3:17920815-17923496 FORWARD
AT3G49070	-1.57559	0.0134088	unknown protein | chr3:18192479-18193729 REVERSE
AT3G49780	-1.96539	2.33584e-38	Symbols: ATPSK4, ATPSK3 (FORMER SYMBOL) | ATPSK4 (PHYTOSULFOKINE 4 PRECURSOR); growth factor | chr3:18465679-18466376 FORWARD
AT3G49790	-2.02913	2.10688e-46	ATP binding | chr3:18468051-18469763 REVERSE
AT3G50120	-1.63431	0.00198281	unknown protein | chr3:18585000-18587312 REVERSE
AT3G50480	-1.46017	7.8325e-69	Symbols: HR4 | HR4 (HOMOLOG OF RPW8 4) | chr3:18733068-18734388 FORWARD
AT3G50750	-1.14919	1.29878e-23	brassinosteroid signalling positive regulator-related | chr3:18861839-18863234 REVERSE
AT3G50900	-1.1869	9.78e-06	unknown protein | chr3:18918019-18918618 FORWARD
AT3G51840	-1.00564	4.12703e-33	Symbols: ACX4, ATSCX, ATG6 | ACX4 (ACYL-COA OXIDASE 4); acyl-CoA oxidase/ oxidoreductase | chr3:19225360-19229163 REVERSE
AT3G51910	-2.05705	0.0014676	Symbols: AT-HSFA7A, HSFA7A | AT-HSFA7A; DNA binding / transcription factor | chr3:19265294-19266619 FORWARD
AT3G52400	-1.11548	3.14357e-19	Symbols: SYP122, ATSYP122 | SYP122 (SYNTAXIN OF PLANTS 122); SNAP receptor | chr3:19425634-19427141 REVERSE
AT3G52480	-1.25847	1.84194e-05	unknown protein | chr3:19452254-19453162 REVERSE
AT3G53180	-1.02462	4.24358e-31	catalytic/ glutamate-ammonia ligase | chr3:19706894-19711439 FORWARD
AT3G53250	-2.26878	0.0118309	auxin-responsive family protein | chr3:19742968-19743297 FORWARD
AT3G54020	-2.08539	1.31314e-28	phosphatidic acid phosphatase-related / PAP2-related | chr3:20005733-20008254 FORWARD
AT3G54880	-1.18814	1.28786e-07	unknown protein | chr3:20336856-20338522 REVERSE
AT3G55840	-1.13722	0.000947406	FUNCTIONS IN: molecular_function unknown; INVOLVED IN: biological_process unknown; LOCATED IN: cellular_component unknown; EXPRESSED IN: 10 plant structures; EXPRESSED DURING: 6 growth stages; CONTAINS InterPro DOMAIN/s: Hs1pro-1, C-terminal (InterPro:IPR009743), Hs1pro-1, N-terminal (InterPro:IPR009869); BEST Arabidopsis thaliana protein match is: HSPRO2 (ARABIDOPSIS ORTHOLOG OF SUGAR BEET HS1 P…
AT3G55950	-1.05135	3.80602e-05	Symbols: CCR3, ATCRR3 | CCR3 (ARABIDOPSIS THALIANA CRINKLY4 RELATED 3); kinase | chr3:20753691-20756395 REVERSE
AT3G56000	-1.7308	0.00294031	Symbols: ATCSLA14, CSLA14 | ATCSLA14; cellulose synthase/ transferase, transferring glycosyl groups | chr3:20783318-20785796 REVERSE
AT3G57140	-1.19305	1.93091e-07	Symbols: SDP1-LIKE | patatin-related | chr3:21150422-21153507 REVERSE
AT3G57330	-1.06014	3.20645e-30	Symbols: ACA11 | ACA11 (autoinhibited Ca2+-ATPase 11); calcium-transporting ATPase/ calmodulin binding | chr3:21211456-21216375 REVERSE
AT3G57550	-1.40318	4.57479e-33	Symbols: AGK2, GK-2 | AGK2 (GUANYLATE KINASE); guanylate kinase | chr3:21306723-21309464 FORWARD
AT3G57760	-1.01489	0.00425821	protein kinase family protein | chr3:21395593-21397244 FORWARD
AT3G58490	-1.10812	3.90903e-12	phosphatidic acid phosphatase family protein / PAP2 family protein | chr3:21632812-21635101 FORWARD
AT3G59900	-1.76891	0.00133119	Symbols: ARGOS | ARGOS (AUXIN-REGULATED GENE INVOLVED IN ORGAN SIZE) | chr3:22129726-22130464 FORWARD
AT3G60260	-1.36862	1.22941e-10	phagocytosis and cell motility protein ELMO1-related | chr3:22273853-22277148 FORWARD
AT3G60390	-1.59769	1.89856e-22	Symbols: HAT3 | HAT3 (HOMEOBOX-LEUCINE ZIPPER PROTEIN 3); transcription factor | chr3:22320595-22322586 REVERSE
AT3G62070	-2.0118	4.45502e-19	unknown protein | chr3:22983138-22984513 REVERSE
AT3G62390	-1.19992	2.59827e-09	unknown protein | chr3:23087017-23089206 REVERSE
AT3G62630	-1.06833	7.62815e-20	FUNCTIONS IN: molecular_function unknown; INVOLVED IN: biological_process unknown; LOCATED IN: cellular_component unknown; EXPRESSED IN: 22 plant structures; EXPRESSED DURING: 14 growth stages; CONTAINS InterPro DOMAIN/s: Protein of unknown function DUF1645 (InterPro:IPR012442); BEST Arabidopsis thaliana protein match is: calmodulin-binding protein (TAIR:AT2G15760.1); Has 207 Blast hits to 197 pr…
AT3G62860	-2.11639	2.33341e-12	esterase/lipase/thioesterase family protein | chr3:23239446-23242251 REVERSE
AT3G62950	-1.77979	1.26964e-24	glutaredoxin family protein | chr3:23266249-23266934 FORWARD
AT4G01250	-1.8386	2.99565e-21	Symbols: WRKY22, AtWRKY22 | WRKY22; transcription factor | chr4:522604-524216 REVERSE
AT4G01720	-1.45319	2.83103e-11	Symbols: WRKY47, AtWRKY47 | WRKY47; transcription factor | chr4:744921-748554 FORWARD
AT4G02075	-1.54692	1.09878e-05	Symbols: PIT1 | PIT1 (pitchoun 1); protein binding / zinc ion binding | chr4:913419-916476 REVERSE
AT4G02330	-2.29083	7.50782e-52	Symbols: ATPMEPCRB | ATPMEPCRB; pectinesterase | chr4:1032413-1035037 FORWARD
AT4G03110	-2.00328	1.62815e-60	RNA-binding protein, putative | chr4:1376306-1379420 REVERSE
AT4G03190	-1.4254	9.86296e-24	Symbols: GRH1, ATGRH1, AFB1 | GRH1 (GRR1-LIKE PROTEIN 1); auxin binding / protein binding / ubiquitin-protein ligase | chr4:1404887-1407139 REVERSE
AT4G03400	-1.13793	9.95146e-26	Symbols: DFL2, GH3-10 | DFL2 (DWARF IN LIGHT 2) | chr4:1497536-1499865 REVERSE
AT4G03510	-1.53581	8.8001e-19	Symbols: RMA1 | RMA1; protein binding / ubiquitin-protein ligase/ zinc ion binding | chr4:1557120-1559428 REVERSE
AT4G04455	-1.67416	3.42593e-05	NA
AT4G04810	-1.71372	1e-09	Symbols: ATMSRB4 | methionine sulfoxide reductase domain-containing protein / SeIR domain-containing protein | chr4:2441327-2442567 FORWARD
AT4G04830	-1.09407	6.52721e-14	Symbols: ATMSRB5 | methionine sulfoxide reductase domain-containing protein / SeIR domain-containing protein | chr4:2445859-2447086 FORWARD
AT4G04955	-1.36318	6.86926e-12	Symbols: ATALN | ATALN (Arabidopsis allantoinase); allantoinase/ hydrolase | chr4:2522034-2525280 REVERSE
AT4G05060	-1.08829	9.40988e-15	vesicle-associated membrane family protein / VAMP family protein | chr4:2590065-2592163 REVERSE
AT4G05120	-1.53246	2.15023e-06	Symbols: ENT3, FUR1, ATENT3 | FUR1 (FUDR RESISTANT 1); nucleoside transmembrane transporter | chr4:2632693-2635000 REVERSE
AT4G05330	-1.05839	8.60754e-10	Symbols: AGD13 | AGD13 (ARF-GAP domain 13); ARF GTPase activator/ zinc ion binding | chr4:2720561-2723125 REVERSE
AT4G07130	-1.32067	6.284e-06	NA
AT4G08040	-2.50595	1.41407e-09	Symbols: ACS11 | ACS11; 1-aminocyclopropane-1-carboxylate synthase | chr4:4887112-4888939 FORWARD
AT4G09460	-1.16163	1.42792e-11	Symbols: ATMYB6 | ATMYB6; DNA binding / transcription factor | chr4:5992966-5994258 FORWARD
AT4G10160	-2.92689	0.00480328	zinc finger (C3HC4-type RING finger) family protein | chr4:6336023-6337332 FORWARD
AT4G10925	-1.37754	1.09421e-15	F-box family protein | chr4:6702743-6704603 REVERSE
AT4G11000	-1.03555	2.39105e-07	ankyrin repeat family protein | chr4:6731020-6732464 FORWARD
AT4G12710	-1.09395	2e-08	armadillo/beta-catenin repeat family protein | chr4:7484837-7486801 REVERSE
AT4G12720	-1.56554	5.09363e-48	Symbols: AtNUDT7, GFG1, NUDT7 | NUDT7; ADP-ribose diphosphatase/ NAD or NADH binding / hydrolase/ nucleoside-diphosphatase/ protein homodimerization | chr4:7487343-7490077 FORWARD
AT4G13260	-1.48747	0.0141544	Symbols: YUC2 | YUC2 (YUCCA2); FAD binding / NADP or NADPH binding / flavin-containing monooxygenase/ oxidoreductase | chr4:7721618-7723989 REVERSE
AT4G13570	-1.88155	0.00044683	Symbols: HTA4 | HTA4; DNA binding | chr4:7884516-7885664 FORWARD
AT4G14130	-1.51079	0.00620061	Symbols: XTR7 | XTR7 (XYLOGLUCAN ENDOTRANSGLYCOSYLASE 7); hydrolase, acting on glycosyl bonds / hydrolase, hydrolyzing O-glycosyl compounds / xyloglucan:xyloglucosyl transferase | chr4:8137051-8138281 REVERSE
AT4G14365	-1.77356	2.10047e-74	zinc finger (C3HC4-type RING finger) family protein / ankyrin repeat family protein | chr4:8271464-8273765 REVERSE
AT4G14680	-1.29167	3.16454e-27	Symbols: APS3 | APS3; sulfate adenylyltransferase (ATP) | chr4:8413288-8415391 REVERSE
AT4G14930	-1.05658	4.06779e-27	acid phosphatase survival protein SurE, putative | chr4:8538586-8541899 FORWARD
AT4G15233	-1.28568	0.00134872	ATP binding / ATPase/ nucleoside-triphosphatase/ nucleotide binding | chr4:8688292-8694432 FORWARD
AT4G15670	-1.23885	6.12912e-06	glutaredoxin family protein | chr4:8929179-8929765 FORWARD
AT4G15760	-1.31833	1.58074e-27	Symbols: MO1 | MO1 (MONOOXYGENASE 1); electron carrier/ oxidoreductase | chr4:8972649-8974651 REVERSE
AT4G16480	-1.50881	2.68557e-23	Symbols: ATINT4, INT4 | INT4 (INOSITOL TRANSPORTER 4); carbohydrate transmembrane transporter/ myo-inositol:hydrogen symporter/ sugar:hydrogen symporter | chr4:9291119-9293203 FORWARD
AT4G17230	-1.11807	5.10159e-33	Symbols: SCL13 | SCL13 (Scarecrow-like 13); transcription factor | chr4:9660985-9663774 REVERSE
AT4G17245	-1.59215	7.01734e-26	zinc finger (C3HC4-type RING finger) family protein | chr4:9669365-9670005 FORWARD
AT4G17615	-1.30527	5.1785e-10	Symbols: CBL1, ATCBL1, SCABP5 | CBL1 (CALCINEURIN B-LIKE PROTEIN 1); calcium ion binding | chr4:9816452-9819312 FORWARD
AT4G17870	-1.61831	1.2255e-23	FUNCTIONS IN: molecular_function unknown; INVOLVED IN: biological_process unknown; LOCATED IN: cellular_component unknown; EXPRESSED IN: 25 plant structures; EXPRESSED DURING: 15 growth stages; CONTAINS InterPro DOMAIN/s: Streptomyces cyclase/dehydrase (InterPro:IPR005031); BEST Arabidopsis thaliana protein match is: unknown protein (TAIR:AT5G46790.1); Has 177 Blast hits to 177 proteins in 18 spe…
AT4G17900	-1.13513	6.90427e-26	zinc-binding family protein | chr4:9945870-9948078 FORWARD
AT4G17970	-1.56242	4.16561e-10	unknown protein | chr4:9975408-9977722 FORWARD
AT4G18340	-2.10906	6.40024e-17	glycosyl hydrolase family 17 protein | chr4:10130050-10132061 REVERSE
AT4G18550	-1.96934	0.0160946	lipase class 3 family protein | chr4:10224921-10226862 REVERSE
AT4G18710	-1.00327	4.39349e-35	Symbols: BIN2, DWF12, UCU1, ATSK21, SK21 | BIN2 (BRASSINOSTEROID-INSENSITIVE 2); glycogen synthase kinase 3/ kinase/ protein kinase | chr4:10296273-10299362 FORWARD
AT4G19160	-1.00056	2.70674e-26	unknown protein | chr4:10477306-10480141 FORWARD
AT4G19370	-1.29643	0.0156489	unknown protein | chr4:10566150-10567838 REVERSE
AT4G19420	-2.54052	2.11931e-172	pectinacetylesterase family protein | chr4:10587166-10590588 REVERSE
AT4G20380	-1.22859	9.50628e-21	zinc finger protein (LSD1) | chr4:11004517-11006788 FORWARD
AT4G20820	-3.07135	2.90327e-19	FAD-binding domain-containing protein | chr4:11150160-11151758 FORWARD
AT4G20830	-1.53548	5.97903e-53	FAD-binding domain-containing protein | chr4:11155453-11157806 FORWARD
AT4G20835	-1.76884	1.13351e-24	NA
AT4G21390	-2.1372	1.33039e-16	Symbols: B120 | B120; ATP binding / protein kinase/ protein serine/threonine kinase/ sugar binding | chr4:11394355-11397583 REVERSE
AT4G21450	-1.01217	1.79758e-30	vesicle-associated membrane family protein / VAMP family protein | chr4:11425999-11428345 FORWARD
AT4G21500	-1.23111	0.00856971	unknown protein | chr4:11440936-11441734 REVERSE
AT4G21510	-1.40163	8.37711e-05	F-box family protein | chr4:11445849-11447163 REVERSE
AT4G21810	-1.04691	1.4435e-21	Symbols: DER2.1 | DER2.1 (DERLIN-2.1) | chr4:11575096-11577195 REVERSE
AT4G23180	-1.17816	1.11147e-42	Symbols: CRK10, RLK4 | CRK10 (CYSTEINE-RICH RLK10); ATP binding / kinase/ protein kinase/ protein serine/threonine kinase/ protein tyrosine kinase | chr4:12138137-12140921 FORWARD
AT4G23190	-2.17759	1.83313e-52	Symbols: CRK11, AT-RLK3 | CRK11 (CYSTEINE-RICH RLK11); kinase/ protein kinase | chr4:12141032-12143833 REVERSE
AT4G23210	-1.45934	6.56378e-07	Symbols: CRK13 | protein kinase family protein | chr4:12148714-12151479 REVERSE
AT4G23570	-1.03509	1.42185e-23	Symbols: SGT1A | SGT1A; protein binding | chr4:12299963-12302719 FORWARD
AT4G23870	-1.48347	1.30218e-16	unknown protein | chr4:12414230-12415049 FORWARD
AT4G24240	-1.02243	1.56736e-09	Symbols: WRKY7, ATWRKY7 | WRKY7; calmodulin binding / transcription factor | chr4:12571766-12573725 FORWARD
AT4G24275	-1.82239	1.37156e-08	Identified as a screen for stress-responsive genes. | chr4:12588519-12589062 FORWARD
AT4G24630	-1.17026	4.91124e-14	receptor/ zinc ion binding | chr4:12714624-12717111 FORWARD
AT4G25030	-1.0147	5.24449e-17	unknown protein | chr4:12864614-12866827 FORWARD
AT4G25810	-1.76889	2.22564e-08	Symbols: XTR6, XTH23 | XTR6 (XYLOGLUCAN ENDOTRANSGLYCOSYLASE 6); hydrolase, acting on glycosyl bonds / hydrolase, hydrolyzing O-glycosyl compounds / xyloglucan:xyloglucosyl transferase | chr4:13128643-13129884 FORWARD
AT4G25835	-1.20828	1.08093e-06	AAA-type ATPase family protein | chr4:13136107-13137859 FORWARD
AT4G26288	-1.73692	0.00636307	FUNCTIONS IN: molecular_function unknown; INVOLVED IN: biological_process unknown; LOCATED IN: cellular_component unknown; BEST Arabidopsis thaliana protein match is: OXS3 (OXIDATIVE STRESS 3) (TAIR:AT5G56550.1); Has 272 Blast hits to 170 proteins in 34 species: Archae - 0; Bacteria - 10; Metazoa - 90; Fungi - 21; Plants - 81; Viruses - 2; Other Eukaryotes - 68 (source: NCBI BLink). | chr4:133074…
AT4G26400	-1.16555	2.51232e-25	zinc finger (C3HC4-type RING finger) family protein | chr4:13344848-13346574 REVERSE
AT4G26555	-1.06566	1.56302e-19	immunophilin / FKBP-type peptidyl-prolyl cis-trans isomerase family protein | chr4:13404465-13406245 REVERSE
AT4G26610	-1.43497	2.11072e-34	Symbols: D6PKL1, AGC1-2 | D6PKL1 (D6 PROTEIN KINASE LIKE 1); kinase | chr4:13424549-13427319 FORWARD
AT4G26690	-1.36853	1.07503e-32	Symbols: SHV3, MRH5, GPDL2 | SHV3 (SHAVEN 3); glycerophosphodiester phosphodiesterase/ kinase | chr4:13456434-13460060 REVERSE
AT4G27260	-2.51161	4.22335e-41	Symbols: GH3.5, WES1 | WES1; indole-3-acetic acid amido synthetase | chr4:13653609-13656204 FORWARD
AT4G27460	-2.70057	1.14318e-13	CBS domain-containing protein | chr4:13732910-13734304 FORWARD
AT4G27970	-2.31849	0.000421359	Symbols: SLAH2 | SLAH2 (SLAC1 HOMOLOGUE 2); transporter | chr4:13918290-13920132 REVERSE
AT4G28085	-1.13307	0.0133243	unknown protein | chr4:13960032-13960483 FORWARD
AT4G28150	-1.00963	0.000457275	unknown protein | chr4:13977303-13979006 REVERSE
AT4G28260	-1.22341	5.02662e-41	unknown protein | chr4:14004485-14006970 FORWARD
AT4G28270	-1.35677	6.96119e-34	zinc finger (C3HC4-type RING finger) family protein | chr4:14007539-14009019 REVERSE
AT4G28290	-1.19281	1.04111e-06	unknown protein | chr4:14011844-14012583 REVERSE
AT4G28300	-1.05742	1.62718e-22	hydroxyproline-rich glycoprotein family protein | chr4:14014653-14017068 FORWARD
AT4G28350	-1.07285	0.000148716	lectin protein kinase family protein | chr4:14026577-14028622 FORWARD
AT4G28703	-2.11296	0.000554941	FUNCTIONS IN: molecular_function unknown; LOCATED IN: cellular_component unknown; EXPRESSED IN: 6 plant structures; EXPRESSED DURING: 4 anthesis, F mature embryo stage, petal differentiation and expansion stage, D bilateral stage, E expanded cotyledon stage; CONTAINS InterPro DOMAIN/s: Cupin, RmlC-type (InterPro:IPR011051), Protein of unknown function DUF861, cupin-3 (InterPro:IPR008579), RmlC-li…
AT4G29900	-1.23645	3.09828e-49	Symbols: ACA10, CIF1, ATACA10 | ACA10 (AUTOINHIBITED CA(2+)-ATPASE 10); calcium-transporting ATPase/ calmodulin binding | chr4:14610883-14618775 REVERSE
AT4G30090	-2.30969	0.000160364	Symbols: emb1353 | emb1353 (embryo defective 1353) | chr4:14708712-14711612 REVERSE
AT4G30110	-1.64263	2.34473e-36	Symbols: HMA2 | HMA2; cadmium-transporting ATPase | chr4:14720241-14724584 REVERSE
AT4G30210	-1.55879	1.94511e-84	Symbols: ATR2, AR2 | ATR2 (ARABIDOPSIS P450 REDUCTASE 2); NADPH-hemoprotein reductase | chr4:14796764-14800922 FORWARD
AT4G30510	-1.13086	8.3e-08	Symbols: ATATG18B, ATG18B | AtATG18b | chr4:14905137-14907591 REVERSE
AT4G31000	-1.14617	0.00107502	calmodulin-binding protein | chr4:15103159-15105979 FORWARD
AT4G31270	-1.21995	7.299e-06	transcription factor | chr4:15183188-15184961 REVERSE
AT4G31290	-1.01388	3.17304e-19	ChaC-like family protein | chr4:15185886-15188484 FORWARD
AT4G31408	-1.74932	0.00221614	other RNA | chr4:15242729-15242969 REVERSE
AT4G31820	-1.13429	6.08633e-31	Symbols: ENP, NPY1, MAB4 | ENP (ENHANCER OF PINOID); protein binding / signal transducer | chr4:15390650-15394430 REVERSE
AT4G32300	-1.37959	1.62309e-34	Symbols: SD2-5 | SD2-5 (S-DOMAIN-2 5); carbohydrate binding / kinase/ protein kinase | chr4:15599475-15602595 FORWARD
AT4G32460	-1.58991	1.8848e-09	FUNCTIONS IN: molecular_function unknown; INVOLVED IN: biological_process unknown; LOCATED IN: plant-type cell wall; EXPRESSED IN: 24 plant structures; EXPRESSED DURING: 15 growth stages; CONTAINS InterPro DOMAIN/s: Protein of unknown function DUF642 (InterPro:IPR006946), Galactose-binding like (InterPro:IPR008979); BEST Arabidopsis thaliana protein match is: unknown protein (TAIR:AT5G11420.1); H…
AT4G32480	-2.04045	4.50805e-47	unknown protein | chr4:15676404-15677973 FORWARD
AT4G33565	-1.0173	6.96076e-13	protein binding / zinc ion binding | chr4:16136749-16138201 FORWARD
AT4G34139	-2.71897	0.000774202	NA
AT4G34150	-1.43842	2.53771e-51	C2 domain-containing protein | chr4:16354946-16357293 FORWARD
AT4G34970	-1.75661	2.12601e-05	Symbols: ADF9 | ADF9 (ACTIN DEPOLYMERIZING FACTOR 9); actin binding | chr4:16653704-16654871 FORWARD
AT4G35100	-1.6242	4.85233e-99	Symbols: PIP3, PIP3A, PIP2;7, SIMIP | PIP3 (PLASMA MEMBRANE INTRINSIC PROTEIN 3); water channel | chr4:16708598-16710248 FORWARD
AT4G35110	-1.13474	2.74887e-08	FUNCTIONS IN: molecular_function unknown; INVOLVED IN: biological_process unknown; LOCATED IN: cellular_component unknown; EXPRESSED IN: 15 plant structures; EXPRESSED DURING: 10 growth stages; CONTAINS InterPro DOMAIN/s: Phospholipase-like, arabidopsis (InterPro:IPR007942); BEST Arabidopsis thaliana protein match is: unknown protein (TAIR:AT2G16900.1); Has 491 Blast hits to 408 proteins in 102 s…
AT4G35470	-1.15107	1.47224e-27	leucine-rich repeat family protein | chr4:16846301-16849150 FORWARD
AT4G35600	-1.17753	3.69976e-21	Symbols: CONNEXIN 32 | CONNEXIN 32; ATP binding / kinase/ protein kinase/ protein serine/threonine kinase | chr4:16896237-16898876 FORWARD
AT4G35640	-2.39302	6.24737e-14	Symbols: ATSERAT3;2 | ATSERAT3;2 (Serine acetyltransferase 3;2); acetyltransferase/ serine O-acetyltransferase | chr4:16905579-16908357 REVERSE
AT4G36050	-1.14897	6.05898e-05	endonuclease/exonuclease/phosphatase family protein | chr4:17051982-17055059 REVERSE
AT4G36110	-1.98099	1.53565e-07	auxin-responsive protein, putative | chr4:17089949-17090825 FORWARD
AT4G36410	-1.97236	1.04618e-07	Symbols: UBC17 | UBC17 (UBIQUITIN-CONJUGATING ENZYME 17); small conjugating protein ligase/ ubiquitin-protein ligase | chr4:17201922-17202988 FORWARD
AT4G36730	-1.41863	8.38496e-45	Symbols: GBF1 | GBF1; sequence-specific DNA binding / transcription factor | chr4:17309612-17312488 REVERSE
AT4G37250	-1.30751	1.191e-13	leucine-rich repeat family protein / protein kinase family protein | chr4:17527650-17530506 REVERSE
AT4G37300	-1.22022	1.59933e-49	Symbols: MEE59 | MEE59 (maternal effect embryo arrest 59) | chr4:17554641-17555861 FORWARD
AT4G37610	-1.22552	1.85558e-13	Symbols: BT5 | BT5 (BTB AND TAZ DOMAIN PROTEIN 5); protein binding / transcription regulator | chr4:17670481-17672353 REVERSE
AT4G38280	-1.13172	1.58855e-14	unknown protein | chr4:17941796-17943363 FORWARD
AT4G38400	-1.35011	1.707e-06	Symbols: ATEXLA2, EXPL2, ATEXPL2, ATHEXP BETA 2.2 | ATEXLA2 (ARABIDOPSIS THALIANA EXPANSIN-LIKE A2) | chr4:17978443-17979740 REVERSE
AT4G38470	-2.38313	4.76355e-146	protein kinase family protein | chr4:17999432-18003681 FORWARD
AT4G38540	-1.32782	2.17383e-21	monooxygenase, putative (MO2) | chr4:18023121-18025027 FORWARD
AT4G38550	-1.05483	2.81739e-22	LOCATED IN: chloroplast; EXPRESSED IN: 21 plant structures; EXPRESSED DURING: 13 growth stages; CONTAINS InterPro DOMAIN/s: Phospholipase-like, arabidopsis (InterPro:IPR007942); BEST Arabidopsis thaliana protein match is: unknown protein (TAIR:AT2G20950.1); Has 2527 Blast hits to 1973 proteins in 273 species: Archae - 3; Bacteria - 103; Metazoa - 1039; Fungi - 619; Plants - 503; Viruses - 44; Oth…
AT4G39400	-1.2457	7.18835e-49	Symbols: BRI1, CBB2, DWF2, BIN1, ATBRI1 | BRI1 (BRASSINOSTEROID INSENSITIVE 1); kinase/ protein binding / protein heterodimerization/ protein homodimerization/ protein kinase/ protein serine/threonine kinase | chr4:18324661-18328826 FORWARD
AT4G39830	-1.94251	6.53679e-15	L-ascorbate oxidase, putative | chr4:18478929-18481343 FORWARD
AT4G39890	-1.31101	6.07529e-08	Symbols: AtRABH1c | AtRABH1c (Arabidopsis Rab GTPase homolog H1c); GTP binding / protein binding | chr4:18505962-18507586 FORWARD
AT4G39910	-1.03278	2.24529e-21	Symbols: ATUBP3, UBP3 | ATUBP3 (ARABIDOPSIS THALIANA UBIQUITIN-SPECIFIC PROTEASE 3); ubiquitin-specific protease | chr4:18511575-18514338 REVERSE
AT4G40060	-1.09837	4.33657e-33	Symbols: ATHB16, ATHB-16 | ATHB16 (ARABIDOPSIS THALIANA HOMEOBOX PROTEIN 16); sequence-specific DNA binding / transcription activator/ transcription factor | chr4:18571359-18573084 REVERSE
AT5G01240	-1.2874	5.26661e-19	amino acid permease, putative | chr5:97894-101835 FORWARD
AT5G01595	-2.74008	0.0101705	other RNA | chr5:227024-230013 FORWARD
AT5G01730	-1.20033	0.000310876	Symbols: WAVE3, ATSCAR4 | ATSCAR4 | chr5:272832-277561 REVERSE
AT5G01950	-1.06789	9.22157e-20	ATP binding / kinase/ protein serine/threonine kinase | chr5:364902-370186 REVERSE
AT5G02010	-1.45207	3.3309e-15	Symbols: ATROPGEF7, ROPGEF7 | ROPGEF7; Rho guanyl-nucleotide exchange factor | chr5:383153-385850 FORWARD
AT5G02020	-1.58656	6.26621e-55	unknown protein | chr5:386018-388123 REVERSE
AT5G02150	-1.18566	5.7354e-13	binding | chr5:424291-426079 REVERSE
AT5G02170	-2.14951	0.00273905	amino acid transporter family protein | chr5:427833-430695 FORWARD
AT5G02200	-2.02227	4.63431e-05	Symbols: FHL | FHL (FAR-RED-ELONGATED HYPOCOTYL1-LIKE); protein binding | chr5:437460-438894 FORWARD
AT5G03470	-1.69641	1.30019e-29	Symbols: ATB' ALPHA | ATB' ALPHA; protein phosphatase type 2A regulator | chr5:866449-869024 FORWARD
AT5G03720	-1.54947	6.41552e-06	Symbols: AT-HSFA3, HSFA3 | AT-HSFA3; DNA binding / transcription factor | chr5:971786-973683 REVERSE
AT5G05100	-1.21018	1.49978e-11	nucleic acid binding | chr5:1505122-1507224 REVERSE
AT5G05435	-1.22625	0.000160872	other RNA | chr5:1606552-1607656 FORWARD
AT5G06560	-1.24625	9.27044e-22	unknown protein | chr5:2003304-2006188 REVERSE
AT5G06690	-1.26553	2.39887e-18	Symbols: WCRKC1 | WCRKC1 (WCRKC THIOREDOXIN 1) | chr5:2060503-2061956 REVERSE
AT5G06860	-1.05309	6.3537e-21	Symbols: PGIP1, ATPGIP1 | PGIP1 (POLYGALACTURONASE INHIBITING PROTEIN 1); protein binding | chr5:2132350-2133587 FORWARD
AT5G06865	-1.40998	0.0103808	other RNA | chr5:2132197-2133746 REVERSE
AT5G06930	-1.37403	2.10466e-05	LOCATED IN: chloroplast; EXPRESSED IN: 15 plant structures; EXPRESSED DURING: 7 growth stages; BEST Arabidopsis thaliana protein match is: nucleolar protein gar2-related (TAIR:AT2G42320.2); Has 3144 Blast hits to 1363 proteins in 247 species: Archae - 2; Bacteria - 721; Metazoa - 835; Fungi - 297; Plants - 80; Viruses - 10; Other Eukaryotes - 1199 (source: NCBI BLink). | chr5:2144999-2148039 FORW…
AT5G07000	-1.21224	1.25949e-07	Symbols: ATST2B, ST2B | ST2B (SULFOTRANSFERASE 2B); hydroxyjasmonate sulfotransferase/ sulfotransferase | chr5:2171403-2172939 REVERSE
AT5G07100	-1.76557	3.62192e-19	Symbols: WRKY26 | WRKY26; transcription factor | chr5:2204248-2205811 FORWARD
AT5G07440	-1.1778	1.28772e-43	Symbols: GDH2 | GDH2 (GLUTAMATE DEHYDROGENASE 2); ATP binding / glutamate dehydrogenase [NAD(P)+]/ glutamate dehydrogenase/ oxidoreductase | chr5:2355937-2358194 FORWARD
AT5G08130	-1.07889	7.6436e-29	Symbols: BIM1 | BIM1; DNA binding / protein binding / transcription factor | chr5:2606200-2610123 REVERSE
AT5G08520	-1.23425	9.54067e-38	myb family transcription factor | chr5:2755175-2758362 REVERSE
AT5G09220	-1.04309	1.21214e-23	Symbols: AAP2 | AAP2 (AMINO ACID PERMEASE 2); amino acid transmembrane transporter | chr5:2866252-2869054 FORWARD
AT5G10150	-1.4032	1.82423e-09	unknown protein | chr5:3181983-3183865 REVERSE
AT5G10520	-1.38141	0.00733717	Symbols: RBK1 | RBK1 (Rop Binding protein Kinases 1); ATP binding / kinase/ protein kinase/ protein serine/threonine kinase | chr5:3320370-3322910 REVERSE
AT5G11000	-1.09443	1.7003e-12	unknown protein | chr5:3479029-3480425 REVERSE
AT5G12340	-2.37998	0.00872134	unknown protein | chr5:3992948-3993610 REVERSE
AT5G12420	-1.22075	7.92252e-06	unknown protein | chr5:4024314-4026741 REVERSE
AT5G13090	-1.28795	7.93352e-13	unknown protein | chr5:4153585-4154672 REVERSE
AT5G13140	-1.12507	4.33934e-25	FUNCTIONS IN: molecular_function unknown; INVOLVED IN: biological_process unknown; EXPRESSED IN: 22 plant structures; EXPRESSED DURING: 13 growth stages; CONTAINS InterPro DOMAIN/s: Pollen Ole e 1 allergen and extensin (InterPro:IPR006041); BEST Arabidopsis thaliana protein match is: unknown protein (TAIR:AT3G26960.1); Has 90 Blast hits to 85 proteins in 14 species: Archae - 0; Bacteria - 0; Meta…
AT5G13190	-1.128	6.93162e-19	INVOLVED IN: biological_process unknown; LOCATED IN: cellular_component unknown; EXPRESSED IN: 24 plant structures; EXPRESSED DURING: 15 growth stages; CONTAINS InterPro DOMAIN/s: LPS-induced tumor necrosis factor alpha factor (InterPro:IPR006629); Has 21 Blast hits to 21 proteins in 10 species: Archae - 0; Bacteria - 0; Metazoa - 2; Fungi - 0; Plants - 19; Viruses - 0; Other Eukaryotes - 0 (sour…
AT5G14510	-1.04759	0.00808294	armadillo/beta-catenin repeat family protein | chr5:4677973-4679194 REVERSE
AT5G14920	-1.65214	1.26755e-33	gibberellin-regulated family protein | chr5:4826479-4827980 FORWARD
AT5G15330	-2.05781	9.36591e-19	Symbols: ATSPX4, SPX4 | SPX4 (SPX DOMAIN GENE 4) | chr5:4980488-4982231 FORWARD
AT5G15580	-1.13757	1.23523e-18	Symbols: LNG1 | LNG1 (LONGIFOLIA1) | chr5:5068301-5072492 REVERSE
AT5G15780	-1.17524	7.83747e-29	pollen Ole e 1 allergen and extensin family protein | chr5:5144727-5146403 REVERSE
AT5G16110	-1.66437	2.21323e-41	unknown protein | chr5:5260604-5262840 REVERSE
AT5G16370	-1.17737	5.77024e-12	Symbols: AAE5 | AAE5 (ACYL ACTIVATING ENZYME 5); catalytic | chr5:5356605-5358511 REVERSE
AT5G16410	-1.62366	1.37293e-08	transferase family protein | chr5:5365669-5367385 REVERSE
AT5G16480	-2.20008	5.30076e-16	tyrosine specific protein phosphatase family protein | chr5:5381113-5382897 REVERSE
AT5G16650	-1.41246	8.02643e-29	DNAJ heat shock N-terminal domain-containing protein | chr5:5463177-5465331 REVERSE
AT5G17300	-1.51846	3.49437e-33	myb family transcription factor | chr5:5690227-5692902 REVERSE
AT5G17490	-1.08296	9.04344e-06	Symbols: RGL3 | RGL3 (RGA-LIKE PROTEIN 3); transcription factor | chr5:5764063-5766077 REVERSE
AT5G18080	-1.62622	2.899e-12	auxin-responsive protein, putative | chr5:5983840-5984112 FORWARD
AT5G18290	-1.94734	7.46535e-05	Symbols: SIP1;2, SIP1B | SIP1;2; water channel | chr5:6055028-6056700 REVERSE
AT5G18600	-1.1201	4.72073e-28	glutaredoxin family protein | chr5:6183258-6183954 REVERSE
AT5G18650	-1.71563	1.00775e-76	zinc finger (C3HC4-type RING finger) family protein | chr5:6217912-6220702 FORWARD
AT5G19120	-2.8023	9.5996e-177	aspartic-type endopeptidase | chr5:6414488-6415907 FORWARD
AT5G19230	-2.63544	3.03012e-29	unknown protein | chr5:6467527-6468484 FORWARD
AT5G19530	-1.5673	5.73715e-36	Symbols: ACL5 | ACL5 (ACAULIS 5); spermine synthase/ thermospermine synthase | chr5:6588958-6591211 REVERSE
AT5G19780	-1.03524	2.28351e-36	Symbols: TUA5 | TUA5; structural constituent of cytoskeleton | chr5:6687074-6689171 FORWARD
AT5G20230	-2.1731	6.65234e-92	Symbols: ATBCB, BCB | ATBCB (ARABIDOPSIS BLUE-COPPER-BINDING PROTEIN); copper ion binding / electron carrier | chr5:6826506-6827629 FORWARD
AT5G21160	-1.53521	1.94372e-70	La domain-containing protein / proline-rich family protein | chr5:7198741-7204090 REVERSE
AT5G21930	-1.14494	5.37826e-37	Symbols: PAA2, HMA8 | PAA2 (P-TYPE ATPASE OF ARABIDOPSIS 2); ATPase, coupled to transmembrane movement of ions, phosphorylative mechanism / copper ion transmembrane transporter | chr5:7243129-7248895 FORWARD
AT5G22310	-2.28148	1.89798e-11	unknown protein | chr5:7383629-7385734 REVERSE
AT5G22690	-1.42603	2.8149e-15	disease resistance protein (TIR-NBS-LRR class), putative | chr5:7541271-7545182 FORWARD
AT5G22920	-3.11906	1.97855e-142	zinc finger (C3HC4-type RING finger) family protein | chr5:7664991-7667265 FORWARD
AT5G23130	-1.12693	9.35289e-09	peptidoglycan-binding LysM domain-containing protein | chr5:7781196-7783601 FORWARD
AT5G23380	-1.11426	3.61224e-07	unknown protein | chr5:7866742-7870302 FORWARD
AT5G23810	-1.10725	1.39468e-06	Symbols: AAP7 | AAP7; amino acid transmembrane transporter | chr5:8028378-8030816 FORWARD
AT5G23860	-1.0295	2.92683e-11	Symbols: TUB8 | TUB8; structural constituent of cytoskeleton | chr5:8042876-8044819 FORWARD
AT5G24110	-1.45361	0.012569	Symbols: WRKY30, ATWRKY30 | WRKY30; transcription factor | chr5:8153115-8154709 REVERSE
AT5G24490	-1.17443	2.90107e-56	30S ribosomal protein, putative | chr5:8365601-8367460 FORWARD
AT5G24580	-1.2343	8.4696e-09	copper-binding family protein | chr5:8410258-8412240 REVERSE
AT5G25190	-1.44475	1.01537e-20	ethylene-responsive element-binding protein, putative | chr5:8706790-8707748 REVERSE
AT5G25250	-1.23592	9.19837e-24	FUNCTIONS IN: molecular_function unknown; INVOLVED IN: biological_process unknown; LOCATED IN: plasma membrane, vacuole; EXPRESSED IN: cultured cell; CONTAINS InterPro DOMAIN/s: Band 7 protein (InterPro:IPR001107); BEST Arabidopsis thaliana protein match is: unknown protein (TAIR:AT5G25260.1); Has 4072 Blast hits to 3210 proteins in 656 species: Archae - 10; Bacteria - 1411; Metazoa - 994; Fungi …
AT5G25265	-1.16982	1.88389e-39	unknown protein | chr5:8754553-8756948 REVERSE
AT5G25280	-1.74231	5.42075e-109	serine-rich protein-related | chr5:8773789-8775487 FORWARD
AT5G25440	-1.45036	5.42676e-24	protein kinase family protein | chr5:8854775-8856758 REVERSE
AT5G25810	-1.95556	0.00865427	Symbols: tny | tny (TINY); DNA binding / transcription factor | chr5:8986771-8987787 REVERSE
AT5G25930	-1.29924	6.68597e-21	leucine-rich repeat family protein / protein kinase family protein | chr5:9050794-9054143 FORWARD
AT5G27920	-1.41035	9.86428e-24	F-box family protein | chr5:9941905-9944778 REVERSE
AT5G36001	-2.42086	0.000725422	FUNCTIONS IN: molecular_function unknown; INVOLVED IN: biological_process unknown; LOCATED IN: endomembrane system; BEST Arabidopsis thaliana protein match is: zinc finger (C3HC4-type RING finger) family protein (TAIR:AT2G46495.1); Has 53 Blast hits to 51 proteins in 4 species: Archae - 0; Bacteria - 0; Metazoa - 0; Fungi - 0; Plants - 53; Viruses - 0; Other Eukaryotes - 0 (source: NCBI BLink). |…
AT5G37260	-1.19265	2.02389e-32	Symbols: RVE2, CIR1 | RVE2 (REVEILLE 2); DNA binding / transcription factor | chr5:14751344-14753088 REVERSE
AT5G37710	-1.4645	2.44317e-16	lipase class 3 family protein / calmodulin-binding heat-shock protein, putative | chr5:14979159-14981400 FORWARD
AT5G40330	-1.69971	0.00476998	Symbols: MYB23, ATMYB23, ATMYBRTF | MYB23 (MYB DOMAIN PROTEIN 23); DNA binding / protein binding / transcription factor | chr5:16127725-16129655 FORWARD
AT5G40740	-1.00374	6.24573e-11	unknown protein | chr5:16301914-16306413 REVERSE
AT5G40890	-1.40725	2.13164e-67	Symbols: ATCLC-A, CLC-A, CLCA | ATCLC-A (CHLORIDE CHANNEL A); anion channel/ nitrate transmembrane transporter/ voltage-gated chloride channel | chr5:16381346-16385319 REVERSE
AT5G41080	-1.96192	0.0036872	glycerophosphoryl diester phosphodiesterase family protein | chr5:16441744-16443985 FORWARD
AT5G41270	-1.46937	2.09275e-05	FUNCTIONS IN: molecular_function unknown; INVOLVED IN: biological_process unknown; LOCATED IN: cellular_component unknown; EXPRESSED IN: male gametophyte; EXPRESSED DURING: M germinated pollen stage; CONTAINS InterPro DOMAIN/s: RNAse P, Rpr2/Rpp21 subunit (InterPro:IPR007175); Has 45 Blast hits to 45 proteins in 15 species: Archae - 0; Bacteria - 21; Metazoa - 8; Fungi - 0; Plants - 16; Viruses -…
AT5G41761	-1.16009	7.36363e-06	unknown protein | chr5:16711437-16712031 FORWARD
AT5G42200	-1.43806	3.8534e-10	zinc finger (C3HC4-type RING finger) family protein | chr5:16860467-16861232 FORWARD
AT5G43190	-1.50674	2.91211e-30	F-box family protein (FBX6) | chr5:17340138-17341569 REVERSE
AT5G43420	-1.40756	4.245e-06	zinc finger (C3HC4-type RING finger) family protein | chr5:17451669-17453124 FORWARD
AT5G43700	-1.71396	1.83566e-24	Symbols: ATAUX2-11, IAA4 | ATAUX2-11 (AUXIN INDUCIBLE 2-11); DNA binding / transcription factor | chr5:17550233-17551581 FORWARD
AT5G44260	-2.29015	7.23917e-33	zinc finger (CCCH-type) family protein | chr5:17829626-17831225 REVERSE
AT5G44572	-1.2516	0.00179555	unknown protein | chr5:17968152-17969563 FORWARD
AT5G44910	-2.1056	0.000940141	Toll-Interleukin-Resistance (TIR) domain-containing protein | chr5:18137354-18138235 FORWARD
AT5G46050	-1.16563	0.0011146	Symbols: ATPTR3, PTR3 | PTR3 (PEPTIDE TRANSPORTER 3); dipeptide transporter/ transporter/ tripeptide transporter | chr5:18675035-18679146 REVERSE
AT5G47370	-2.42837	7.45842e-74	Symbols: HAT2 | HAT2; DNA binding / transcription factor/ transcription repressor | chr5:19216312-19217909 REVERSE
AT5G48160	-1.01072	6.26368e-32	Symbols: OBE2 | OBE2 (OBERON2); protein binding / zinc ion binding | chr5:19527837-19530316 REVERSE
AT5G48450	-1.17689	7.63463e-05	Symbols: sks3 | sks3 (SKU5 Similar 3); copper ion binding / oxidoreductase | chr5:19633295-19635664 REVERSE
AT5G49450	-1.631	6.47621e-23	Symbols: AtbZIP1 | AtbZIP1 (Arabidopsis thaliana basic leucine-zipper 1); DNA binding / protein heterodimerization/ transcription factor | chr5:20051829-20052735 FORWARD
AT5G49520	-1.70533	3.57872e-08	Symbols: WRKY48, ATWRKY48 | WRKY48; transcription factor | chr5:20090776-20093346 FORWARD
AT5G49730	-1.27482	4.38763e-65	Symbols: ATFRO6, FRO6 | ATFRO6 (FERRIC REDUCTION OXIDASE 6); ferric-chelate reductase/ oxidoreductase | chr5:20201101-20204513 REVERSE
AT5G51465	-2.2835	0.00781816	NA
AT5G51670	-1.61583	5.81072e-05	unknown protein | chr5:20993560-20995096 FORWARD
AT5G52020	-2.72795	0.0139826	AP2 domain-containing protein | chr5:21123958-21124948 REVERSE
AT5G52120	-1.93259	0.000189556	Symbols: AtPP2-A14 | AtPP2-A14 (Phloem protein 2-A14); carbohydrate binding | chr5:21176422-21180310 REVERSE
AT5G52740	-1.429	0.0108618	heavy-metal-associated domain-containing protein | chr5:21382530-21383180 FORWARD
AT5G52900	-3.10498	5.53094e-126	unknown protein | chr5:21452442-21453808 REVERSE
AT5G53550	-1.04671	3.0325e-25	Symbols: YSL3, ATYSL3 | YSL3 (YELLOW STRIPE LIKE 3); oligopeptide transporter | chr5:21756038-21758917 FORWARD
AT5G54170	-1.76481	1.44541e-82	FUNCTIONS IN: molecular_function unknown; INVOLVED IN: response to wounding; EXPRESSED IN: 22 plant structures; EXPRESSED DURING: 13 growth stages; CONTAINS InterPro DOMAIN/s: Lipid-binding START (InterPro:IPR002913); BEST Arabidopsis thaliana protein match is: CP5 (TAIR:AT1G64720.1); Has 233 Blast hits to 233 proteins in 57 species: Archae - 0; Bacteria - 0; Metazoa - 142; Fungi - 0; Plants - 80…
AT5G54280	-1.19037	3.3382e-07	Symbols: ATM2, ATMYOS1, ATM4 | ATM2 (ARABIDOPSIS THALIANA MYOSIN 2); motor | chr5:22039389-22046298 REVERSE
AT5G54510	-1.21429	6.40317e-17	Symbols: GH3.6, DFL1 | DFL1 (DWARF IN LIGHT 1); indole-3-acetic acid amido synthetase | chr5:22131093-22133678 REVERSE
AT5G54530	-1.28487	4.667e-06	unknown protein | chr5:22152725-22154429 FORWARD
AT5G54569	-1.578	0.00061247	other RNA | chr5:22167349-22170538 FORWARD
AT5G54585	-1.82485	1.93257e-11	unknown protein | chr5:22175539-22176691 FORWARD
AT5G55060	-1.08794	1.0293e-11	unknown protein | chr5:22341952-22346577 FORWARD
AT5G56100	-1.19799	3.939e-06	glycine-rich protein / oleosin | chr5:22717115-22717751 FORWARD
AT5G56550	-1.96934	8.32451e-24	Symbols: OXS3, ATOXS3 | OXS3 (OXIDATIVE STRESS 3) | chr5:22895616-22896653 REVERSE
AT5G56590	-1.09475	3.83e-07	glycosyl hydrolase family 17 protein | chr5:22907319-22909559 FORWARD
AT5G57340	-1.01775	3.69361e-10	unknown protein | chr5:23227300-23229203 FORWARD
AT5G57560	-1.49524	1.07147e-25	Symbols: TCH4, XTH22 | TCH4 (Touch 4); hydrolase, acting on glycosyl bonds / xyloglucan:xyloglucosyl transferase | chr5:23307130-23308282 REVERSE
AT5G57630	-1.48657	0.000141832	Symbols: CIPK21, SnRK3.4 | CIPK21 (CBL-interacting protein kinase 21); ATP binding / kinase/ protein kinase/ protein serine/threonine kinase | chr5:23340847-23343258 REVERSE
AT5G57660	-2.08565	1.96624e-135	Symbols: ATCOL5, COL5 | zinc finger (B-box type) family protein | chr5:23355464-23356989 FORWARD
AT5G57710	-1.04443	2.33354e-36	heat shock protein-related | chr5:23384794-23388353 FORWARD
AT5G58120	-1.13194	1.33172e-11	disease resistance protein (TIR-NBS-LRR class), putative | chr5:23517492-23521067 FORWARD
AT5G58310	-1.27821	3.84268e-10	Symbols: ATMES18, MES18 | MES18 (METHYL ESTERASE 18); hydrolase/ hydrolase, acting on ester bonds / methyl indole-3-acetate esterase | chr5:23574992-23576084 REVERSE
AT5G58360	-1.57145	0.00802212	Symbols: ATOFP3, OFP3 | ATOFP3 | chr5:23590079-23590969 REVERSE
AT5G59010	-1.27482	3.69903e-17	protein kinase-related | chr5:23820368-23823265 REVERSE
AT5G59030	-1.0538	7.32611e-07	Symbols: COPT1 | COPT1 (copper transporter 1); copper ion transmembrane transporter | chr5:23833728-23834511 REVERSE
AT5G59580	-1.60291	0.0141914	Symbols: UGT76E1 | UGT76E1 (UDP-GLUCOSYL TRANSFERASE 76E1); UDP-glycosyltransferase/ quercetin 3-O-glucosyltransferase/ quercetin 7-O-glucosyltransferase | chr5:24006079-24007689 REVERSE
AT5G60300	-1.10908	7.77948e-11	lectin protein kinase family protein | chr5:24264622-24268029 FORWARD
AT5G60700	-1.00005	1.65704e-12	glycosyltransferase family protein 2 | chr5:24402129-24404948 REVERSE
AT5G60710	-1.15488	7.9184e-27	zinc finger (C3HC4-type RING finger) family protein | chr5:24410718-24415068 REVERSE
AT5G61380	-1.00469	8.57369e-27	Symbols: TOC1, APRR1, PRR1 | TOC1 (TIMING OF CAB EXPRESSION 1); transcription regulator/ two-component response regulator | chr5:24675064-24678550 FORWARD
AT5G61440	-1.78772	3.05166e-19	Symbols: ACHT5 | ACHT5 (ATYPICAL CYS HIS RICH THIOREDOXIN 5) | chr5:24707500-24708893 FORWARD
AT5G62180	-1.02997	0.00474561	Symbols: AtCXE20 | AtCXE20 (Arabidopsis thaliana carboxyesterase 20); carboxylesterase | chr5:24978844-24979849 REVERSE
AT5G62570	-1.00353	1.26336e-15	calmodulin-binding protein | chr5:25114391-25116967 FORWARD
AT5G63160	-2.50433	1.0205e-145	Symbols: BT1 | BT1 (BTB AND TAZ DOMAIN PROTEIN 1); protein binding / transcription regulator | chr5:25333263-25335485 REVERSE
AT5G63190	-1.5699	3.39529e-49	MA3 domain-containing protein | chr5:25345542-25348796 FORWARD
AT5G63470	-1.26893	5.57524e-21	Symbols: NF-YC4 | NF-YC4 (NUCLEAR FACTOR Y, SUBUNIT C4); DNA binding / transcription factor | chr5:25415701-25417098 REVERSE
AT5G63810	-1.2287	1.99031e-25	Symbols: BGAL10 | BGAL10 (beta-galactosidase 10); beta-galactosidase/ catalytic/ cation binding | chr5:25537074-25541529 FORWARD
AT5G64120	-2.35613	4.66759e-50	peroxidase, putative | chr5:25659306-25661002 REVERSE
AT5G64190	-2.85923	1.36924e-11	unknown protein | chr5:25679432-25681265 FORWARD
AT5G64330	-1.13853	1.69671e-27	Symbols: NPH3, RPT3, JK218 | NPH3 (NON-PHOTOTROPIC HYPOCOTYL 3); protein binding / signal transducer | chr5:25727337-25730358 FORWARD
AT5G64360	-1.34529	2.3583e-16	DNAJ heat shock N-terminal domain-containing protein | chr5:25737071-25738667 REVERSE
AT5G64880	-1.004	8.88657e-10	unknown protein | chr5:25932290-25934156 FORWARD
AT5G65430	-1.14417	5.44911e-38	Symbols: GRF8, 14-3-3KAPPA, GF14 KAPPA | GRF8 (GENERAL REGULATORY FACTOR 8); protein binding / protein phosphorylated amino acid binding | chr5:26148201-26150342 REVERSE
AT5G65590	-1.06648	0.00187938	Dof-type zinc finger domain-containing protein | chr5:26211746-26213136 REVERSE
AT5G65660	-1.18051	1.13672e-29	hydroxyproline-rich glycoprotein family protein | chr5:26245249-26246379 REVERSE
AT5G65920	-1.26669	1.44706e-08	U-box domain-containing protein | chr5:26364015-26365998 REVERSE
AT5G66210	-1.60798	1.84039e-51	Symbols: CPK28 | CPK28; ATP binding / calcium ion binding / calmodulin-dependent protein kinase/ protein kinase/ protein serine/threonine kinase | chr5:26456291-26459624 REVERSE
AT5G66620	-1.10105	0.000118684	Symbols: DAR6 | DAR6 (DA1-RELATED PROTEIN 6); zinc ion binding | chr5:26588585-26592006 FORWARD
AT5G66790	-1.03964	2.90691e-14	protein kinase family protein | chr5:26665142-26667531 FORWARD
AT5G66920	-1.02714	2.44433e-08	Symbols: sks17 | sks17 (SKU5 Similar 17); copper ion binding / oxidoreductase | chr5:26722823-26725626 FORWARD
AT5G67080	-1.28096	0.000192508	Symbols: MAPKKK19 | MAPKKK19; ATP binding / kinase/ protein kinase/ protein serine/threonine kinase | chr5:26772726-26773760 FORWARD
AT5G67190	-1.7277	2.91903e-15	AP2 domain-containing transcription factor, putative | chr5:26809135-26809689 REVERSE
AT5G67570	-1.1009	6.60909e-06	Symbols: DG1, EMB1408 | DG1 (DELAYED GREENING 1) | chr5:26952325-26954847 FORWARD
