# Supplementary material for: Transcriptomic Profiling Provides Molecular Insights Into Hydrogen Peroxide-Enhanced Arabidopsis Growth and Its Salt Tolerance
Source: Front Plant Sci. 2022 Apr 6;13:866063. doi: 10.3389/fpls.2022.866063 (PMC9019583; doi:10.3389/fpls.2022.866063)
Supplement: Supplementary file 3 [file Data_Sheet_2.zip › Supplementary Tables S1-23/Table S13.xlsx]

## Sheet: Sheet1
171 down-regulated genes only in WN vs. WW (two-fold or more changes with a False Discovery Rate (FDR) adjusted p-value ≤0.05)
Gene_ID	Log2FC	P-value	Annotation
AT1G02620	-3.50799	0.000466845	Ras-related small GTP-binding family protein
AT1G04800	-1.42391	1.24505e-26	glycine-rich protein
AT1G06080	-1.43916	0.000130554	delta 9 desaturase 1
AT1G08810	-1.09096	0.000345997	myb domain protein 60
AT1G09750	-1.0226	4.38977e-14	Eukaryotic aspartyl protease family protein
AT1G10030	-1.04678	0.00332871	homolog of yeast ergosterol28
AT1G10470	-1.0864	5.62824e-18	response regulator 4
AT1G11545	-1.24194	3.46781e-07	xyloglucan endotransglucosylase/hydrolase 8
AT1G16390	-2.30915	0.00324853	organic cation/carnitine transporter 3
AT1G17820	-2.95885	0.000157612	Putative integral membrane protein conserved region (DUF2404)
AT1G19050	-1.60734	3.04136e-10	response regulator 7
AT1G21500	-1.10862	3.17785e-16
AT1G27460	-1.0249	2.12802e-09	no pollen germination related 1
AT1G27500	-1.04885	0.00298053	Tetratricopeptide repeat (TPR)-like superfamily protein
AT1G29660	-1.19768	4.39855e-24	GDSL-like Lipase/Acylhydrolase superfamily protein
AT1G29910	-1.44363	4.46092e-19	chlorophyll A/B binding protein 3
AT1G29920	-1.63454	8.59088e-31	chlorophyll A/B-binding protein 2
AT1G30420	-1.02873	0.00892505	multidrug resistance-associated protein 12
AT1G33340	-1.10141	0.00734991	ENTH/ANTH/VHS superfamily protein
AT1G33811	-1.44953	8.65213e-13	GDSL-like Lipase/Acylhydrolase superfamily protein
AT1G34010	-1.00651	0.000131832
AT1G47395	-2.11293	0.00516564
AT1G48480	-1.26048	4.11742e-15	receptor-like kinase 1
AT1G51402	-1.09147	2.23137e-09
AT1G51790	-1.12562	2.44173e-05	Leucine-rich repeat protein kinase family protein
AT1G51940	-1.39821	4.09826e-27	protein kinase family protein / peptidoglycan-binding LysM domain-containing protein
AT1G53250	-1.34099	0.0027938
AT1G53520	-1.11048	1.73379e-08	Chalcone-flavanone isomerase family protein
AT1G53730	-1.0254	7.33264e-14	STRUBBELIG-receptor family 6
AT1G55330	-1.17385	0.00600901	arabinogalactan protein 21
AT1G66100	-2.77649	5.07712e-73	Plant thionin
AT1G68238	-1.55728	0.0063914
AT1G68400	-1.32398	3.36294e-15	leucine-rich repeat transmembrane protein kinase family protein
AT1G69040	-1.07611	8.3357e-09	ACT domain repeat 4
AT1G69160	-1.06301	1.27579e-07
AT1G69520	-1.42102	0.00318909	S-adenosyl-L-methionine-dependent methyltransferases superfamily protein
AT1G74890	-2.37585	0.00383094	response regulator 15
AT1G79720	-1.23933	2.39136e-12	Eukaryotic aspartyl protease family protein
AT1G79910	-1.10422	0.0060259	Regulator of Vps4 activity in the MVB pathway protein
AT2G01910	-1.00771	3.01367e-07	Microtubule associated protein (MAP65/ASE1) family protein
AT2G02020	-1.59276	4.33271e-05	Major facilitator superfamily protein
AT2G08425	-1.35677	0.00203253	NA
AT2G14247	-2.7779	3.46e-07	Expressed protein
AT2G17442	-1.45356	0.00188029
AT2G18290	-1.2867	4.32868e-11	anaphase promoting complex 10
AT2G18328	-1.87355	8.23213e-20	RAD-like 4
AT2G18890	-1.42113	3.46146e-11	Protein kinase superfamily protein
AT2G21080	-1.46333	2.94856e-07
AT2G27770	-1.1246	0.000376471	Plant protein of unknown function (DUF868)
AT2G29680	-1.42171	0.000225972	cell division control 6
AT2G30890	-1.07325	0.00403543	Cytochrome b561/ferric reductase transmembrane protein family
AT2G32010	-1.01356	0.000554175	CVP2 like 1
AT2G34170	-1.2415	3.02129e-13	Protein of unknown function (DUF688)
AT2G36970	-1.60713	3.61828e-13	UDP-Glycosyltransferase superfamily protein
AT2G40095	-1.00754	0.00129706	Alpha/beta hydrolase related protein
AT2G40670	-1.95952	3.40219e-12	response regulator 16
AT2G41240	-1.433	0.00102692	basic helix-loop-helix protein 100
AT2G42280	-1.0635	0.00145331	basic helix-loop-helix (bHLH) DNA-binding superfamily protein
AT2G44210	-1.09216	5.79723e-22	Protein of Unknown Function (DUF239)
AT2G44580	-1.47457	0.000865126	zinc ion binding
AT2G45190	-1.4013	7.26962e-12	Plant-specific transcription factor YABBY family protein
AT2G46630	-1.10096	4.07e-07
AT2G46710	-1.06776	1.44376e-12	Rho GTPase activating protein with PAK-box/P21-Rho-binding domain
AT2G48020	-1.04317	2.07105e-15	Major facilitator superfamily protein
AT3G02380	-1.05472	1.21614e-08	CONSTANS-like 2
AT3G03145	-1.16981	9.58552e-05	NA
AT3G04030	-1.34128	4.00993e-05	Homeodomain-like superfamily protein
AT3G04210	-1.52624	1.53884e-38	Disease resistance protein (TIR-NBS class)
AT3G04420	-2.02148	0.00686892	NAC domain containing protein 48
AT3G04860	-1.0278	0.00111141	Plant protein of unknown function (DUF868)
AT3G05370	-1.33674	0.000159813	receptor like protein 31
AT3G05730	-1.96025	4.94773e-34
AT3G06145	-1.66537	4.58811e-07
AT3G08600	-1.00069	0.000196442	Protein of unknown function (DUF1191)
AT3G09035	-1.02876	4.40567e-05	Concanavalin A-like lectin family protein
AT3G10520	-1.48286	9.23362e-24	haemoglobin 2
AT3G12610	-1.00875	1.15625e-11	Leucine-rich repeat (LRR) family protein
AT3G13730	-1.10122	0.000145908	cytochrome P450, family 90, subfamily D, polypeptide 1
AT3G15570	-1.21031	5.51306e-14	Phototropic-responsive NPH3 family protein
AT3G15850	-1.30488	3.30812e-30	fatty acid desaturase 5
AT3G16370	-1.10192	1.80427e-26	GDSL-like Lipase/Acylhydrolase superfamily protein
AT3G16660	-1.5312	1.27074e-08	Pollen Ole e 1 allergen and extensin family protein
AT3G17640	-1.30321	1.03735e-05	Leucine-rich repeat (LRR) family protein
AT3G22142	-1.10541	1.03083e-10	Bifunctional inhibitor/lipid-transfer protein/seed storage 2S albumin superfamily protein
AT3G23010	-1.09539	0.00578891	receptor like protein 36
AT3G23530	-1.06708	6.06773e-12	Cyclopropane-fatty-acyl-phospholipid synthase
AT3G27690	-1.07438	8.02927e-16	photosystem II light harvesting complex gene 2.3
AT3G30180	-1.62683	1.99774e-12	brassinosteroid-6-oxidase 2
AT3G47090	-1.08664	0.00356212	Leucine-rich repeat protein kinase family protein
AT3G48720	-1.73724	1.99289e-32	HXXXD-type acyl-transferase family protein
AT3G49260	-1.52582	6.92843e-24	IQ-domain 21
AT3G49670	-1.07926	5.9832e-11	Leucine-rich receptor-like protein kinase family protein
AT3G50650	-1.12786	3.6093e-08	GRAS family transcription factor
AT3G52500	-1.0163	1.3803e-19	Eukaryotic aspartyl protease family protein
AT3G52720	-1.12833	2.23994e-22	alpha carbonic anhydrase 1
AT3G54890	-1.00876	1.64282e-14	photosystem I light harvesting complex gene 1
AT3G56060	-1.28299	9.52213e-17	Glucose-methanol-choline (GMC) oxidoreductase family protein
AT3G60130	-1.16501	8.34201e-20	beta glucosidase 16
AT3G60720	-1.13378	0.00467447	plasmodesmata-located protein 8
AT3G61550	-1.0157	0.000198835	RING/U-box superfamily protein
AT3G63110	-2.25554	2.35705e-17	isopentenyltransferase 3
AT4G00670	-1.73052	0.00455434	Remorin family protein
AT4G04840	-1.53411	3.50986e-15	methionine sulfoxide reductase B6
AT4G12320	-1.00641	1.75078e-11	cytochrome P450, family 706, subfamily A, polypeptide 6
AT4G12390	-1.18242	3.47238e-08	pectin methylesterase inhibitor 1
AT4G12730	-1.47571	4.43052e-18	FASCICLIN-like arabinogalactan 2
AT4G12980	-1.13019	5.86994e-10	Auxin-responsive family protein
AT4G13575	-1.23268	0.00211597
AT4G15975	-2.10328	0.000881693	RING/U-box superfamily protein
AT4G16515	-1.05988	0.00211311
AT4G16980	-1.11542	1.35989e-08	arabinogalactan-protein family
AT4G16990	-1.14826	0.00011205	disease resistance protein (TIR-NBS class), putative
AT4G17490	-1.15161	7.5646e-07	ethylene responsive element binding factor 6
AT4G17810	-1.02563	1.67225e-06	C2H2 and C2HC zinc fingers superfamily protein
AT4G18195	-2.8125	0.00819021	purine permease 8
AT4G19410	-1.06356	5.41032e-24	Pectinacetylesterase family protein
AT4G21865	-1.53512	0.00915534
AT4G21903	-1.63335	0.00150827	MATE efflux family protein
AT4G23290	-1.49282	9.40209e-17	cysteine-rich RLK (RECEPTOR-like protein kinase) 21
AT4G24350	-1.10958	2.19699e-15	Phosphorylase superfamily protein
AT4G25110	-1.50215	6.82667e-12	metacaspase 2
AT4G27310	-1.07882	2.35269e-09	B-box type zinc finger family protein
AT4G28180	-1.08145	0.0028445
AT4G30610	-1.28277	0.00311415	alpha/beta-Hydrolases superfamily protein
AT4G33220	-1.14224	1.15579e-17	pectin methylesterase 44
AT4G34220	-1.17188	1.47596e-18	Leucine-rich repeat protein kinase family protein
AT4G34530	-1.41112	0.000600913	cryptochrome-interacting basic-helix-loop-helix 1
AT4G34740	-1.27712	5.61235e-11	GLN phosphoribosyl pyrophosphate amidotransferase 2
AT4G37080	-1.129	9.82196e-05	Protein of unknown function, DUF547
AT4G37800	-1.63436	3.60637e-33	xyloglucan endotransglucosylase/hydrolase 7
AT4G38420	-1.37165	1.02414e-10	SKU5 similar 9
AT4G38700	-1.71703	0.00764934	Disease resistance-responsive (dirigent-like protein) family protein
AT4G38775	-1.05114	0.00480273	NA
AT4G38840	-1.29962	2.06153e-12	SAUR-like auxin-responsive protein family
AT5G02160	-1.26418	5.27012e-35
AT5G03380	-1.16858	3.94426e-15	Heavy metal transport/detoxification superfamily protein
AT5G04820	-1.18216	0.000196778	ovate family protein 13
AT5G05790	-1.3609	0.000861144	Duplicated homeodomain-like superfamily protein
AT5G06790	-1.61954	0.000118083
AT5G10170	-1.10383	5.46147e-12	myo-inositol-1-phosphate synthase 3
AT5G11420	-1.14217	9.58766e-23	Protein of unknown function, DUF642
AT5G14090	-1.17871	8.38119e-05
AT5G16000	-1.31651	1.28683e-12	NSP-interacting kinase 1
AT5G18430	-1.05468	0.00889345	GDSL-like Lipase/Acylhydrolase superfamily protein
AT5G20630	-1.1008	4.64895e-25	germin 3
AT5G23870	-1.31519	9.61681e-09	Pectinacetylesterase family protein
AT5G24270	-1.96273	0.00136684	Calcium-binding EF-hand family protein
AT5G27290	-1.00181	5.3723e-11
AT5G35732	-1.65988	0.00766119
AT5G39020	-1.05145	8.38502e-08	Malectin/receptor-like protein kinase family protein
AT5G42146	-1.43862	0.00112092
AT5G45490	-1.00716	6.05392e-16	P-loop containing nucleoside triphosphate hydrolases superfamily protein
AT5G45650	-1.10856	2.9526e-13	subtilase family protein
AT5G45820	-3.81257	6.74726e-17	CBL-interacting protein kinase 20
AT5G46330	-1.48465	5.2303e-24	Leucine-rich receptor-like protein kinase family protein
AT5G46690	-1.21382	3.11862e-08	beta HLH protein 71
AT5G47440	-1.02206	0.00651534	Plant protein of unknown function (DUF828) with plant pleckstrin homology-like region
AT5G48490	-2.55043	1.34849e-10	Bifunctional inhibitor/lipid-transfer protein/seed storage 2S albumin superfamily protein
AT5G49100	-1.16258	7.98652e-12
AT5G49215	-1.11834	8.19e-07	Pectin lyase-like superfamily protein
AT5G53030	-1.05887	0.00649488
AT5G54130	-1.10658	2.46594e-06	Calcium-binding endonuclease/exonuclease/phosphatase family
AT5G54270	-1.12835	6.36212e-30	light-harvesting chlorophyll B-binding protein 3
AT5G55250	-1.26376	0.00197917	IAA carboxylmethyltransferase 1
AT5G56370	-1.28505	0.00578867	F-box/RNI-like/FBD-like domains-containing protein
AT5G59680	-1.71158	5.17981e-11	Leucine-rich repeat protein kinase family protein
AT5G59920	-1.09853	9.12209e-07	Cysteine/Histidine-rich C1 domain family protein
AT5G61200	-1.32753	0.00138767
AT5G65310	-1.13256	1.44307e-21	homeobox protein 5
AT5G66520	-1.37048	3.87849e-08	Tetratricopeptide repeat (TPR)-like superfamily protein
AT5G67390	-1.13123	0.0020552	unknown protein
