# Supplementary material for: Transcriptomic Profiling Provides Molecular Insights Into Hydrogen Peroxide-Enhanced Arabidopsis Growth and Its Salt Tolerance
Source: Front Plant Sci. 2022 Apr 6;13:866063. doi: 10.3389/fpls.2022.866063 (PMC9019583; doi:10.3389/fpls.2022.866063)
Supplement: Supplementary file 3 [file Data_Sheet_2.zip › Supplementary Tables S1-23/Table S14.xlsx]

## Sheet: Sheet1
256 common down-regulated genes in HW vs. WW and HN vs. WW (two-fold or more changes with a False Discovery Rate (FDR) adjusted p-value ≤0.05)
Gene_ID	HW vs. WW		HN vs. WW		Annotation
	Log2FC	P-value	Log2FC	P-value
AT1G01120	-1.3527	4.83282e-27	-1.08629	5.60798e-27	Symbols: KCS1 | KCS1 (3-KETOACYL-COA SYNTHASE 1); acyltransferase/ fatty acid elongase | chr1:57269-59167 REVERSE
AT1G02400	-2.47851	2.99434e-37	-2.61014	1.98554e-43	Symbols: ATGA2OX4, ATGA2OX6, DTA1, GA2OX6 | GA2OX6 (GIBBERELLIN 2-OXIDASE 6); gibberellin 2-beta-dioxygenase | chr1:486801-489577 FORWARD
AT1G03090	-1.04905	2.59818e-17	-1.18559	6.50471e-30	Symbols: MCCA | MCCA; methylcrotonoyl-CoA carboxylase | chr1:739679-744184 FORWARD
AT1G06620	-1.43178	1.08382e-13	-1.25045	5.00882e-11	2-oxoglutarate-dependent dioxygenase, putative | chr1:2025601-2027271 FORWARD
AT1G07150	-2.3004	1.07517e-08	-1.21267	0.00116696	Symbols: MAPKKK13 | MAPKKK13; ATP binding / kinase/ protein kinase/ protein serine/threonine kinase | chr1:2194279-2195796 REVERSE
AT1G09570	-1.01841	4.53196e-20	-1.54331	3.18726e-64	Symbols: PHYA, FHY2, FRE1, HY8 | PHYA (PHYTOCHROME A); G-protein coupled photoreceptor/ protein histidine kinase/ red or far-red light photoreceptor/ signal transducer | chr1:3095256-3100357 REVERSE
AT1G09950	-1.17326	0.0026006	-1.23769	0.00652133	transcription factor-related | chr1:3240606-3241632 REVERSE
AT1G11185	-2.45428	0.0035157	-2.92349	0.0131415	other RNA | chr1:3749510-3750035 FORWARD
AT1G11380	-1.28155	1.08897e-08	-1.87599	1.66392e-16	unknown protein | chr1:3832623-3834191 FORWARD
AT1G11960	-1.04532	1.32596e-15	-1.54216	3.38365e-39	FUNCTIONS IN: molecular_function unknown; INVOLVED IN: biological_process unknown; LOCATED IN: plasma membrane; EXPRESSED IN: 22 plant structures; EXPRESSED DURING: 13 growth stages; CONTAINS InterPro DOMAIN/s: Protein of unknown function DUF221 (InterPro:IPR003864); BEST Arabidopsis thaliana protein match is: early-responsive to dehydration protein-related / ERD protein-related (TAIR:AT1G62320.1…
AT1G12610	-1.33454	8.09628e-08	-6.75775	1.32262e-37	Symbols: DDF1 | DDF1 (DWARF AND DELAYED FLOWERING 1); DNA binding / sequence-specific DNA binding / transcription factor | chr1:4289944-4291017 REVERSE
AT1G14780	-1.10736	0.00191527	-2.00133	7.73493e-07	FUNCTIONS IN: molecular_function unknown; INVOLVED IN: biological_process unknown; LOCATED IN: cellular_component unknown; EXPRESSED IN: 13 plant structures; EXPRESSED DURING: 6 growth stages; CONTAINS InterPro DOMAIN/s: Membrane attack complex component/perforin/complement C9 (InterPro:IPR001862); BEST Arabidopsis thaliana protein match is: unknown protein (TAIR:AT4G24290.2); Has 119 Blast hits …
AT1G14920	-1.32663	3.04028e-21	-1.14355	4.63635e-28	Symbols: GAI, RGA2 | GAI (GIBBERELLIC ACID INSENSITIVE); transcription factor | chr1:5149226-5151354 FORWARD
AT1G15010	-1.84359	4.957e-25	-2.64622	1.84511e-44	unknown protein | chr1:5171207-5171742 FORWARD
AT1G15670	-1.18555	3.10379e-09	-1.67332	1.35631e-13	kelch repeat-containing F-box family protein | chr1:5389952-5391490 FORWARD
AT1G17380	-1.05207	1.89534e-08	-1.56071	7.30633e-16	Symbols: JAZ5, TIFY11A | JAZ5 (JASMONATE-ZIM-DOMAIN PROTEIN 5) | chr1:5955488-5957212 REVERSE
AT1G18773	-1.38521	1.32595e-05	-1.00655	0.000761	FUNCTIONS IN: molecular_function unknown; INVOLVED IN: biological_process unknown; LOCATED IN: endomembrane system; BEST Arabidopsis thaliana protein match is: SOBER1 (SUPPRESSOR OF AVRBST-ELICITED RESISTANCE 1); carboxylesterase (TAIR:AT4G22300.1); Has 30 Blast hits to 26 proteins in 7 species: Archae - 0; Bacteria - 0; Metazoa - 0; Fungi - 0; Plants - 30; Viruses - 0; Other Eukaryotes - 0 (sour…
AT1G20070	-1.31953	5.28731e-08	-1.07466	7.54087e-06	unknown protein | chr1:6958010-6959123 REVERSE
AT1G22500	-1.78288	1.36968e-15	-1.21859	2.82483e-10	zinc finger (C3HC4-type RING finger) family protein | chr1:7949476-7950900 FORWARD
AT1G26420	-1.33425	2.57523e-06	-1.65656	1.01644e-07	FAD-binding domain-containing protein | chr1:9141567-9143304 REVERSE
AT1G28330	-1.29967	5.05821e-19	-2.63755	3.24355e-88	Symbols: DYL1 | DYL1 (DORMANCY-ASSOCIATED PROTEIN-LIKE 1) | chr1:9933909-9935264 REVERSE
AT1G29670	-1.00969	1.18999e-21	-1.38225	1.08997e-63	GDSL-motif lipase/hydrolase family protein | chr1:10375763-10377871 FORWARD
AT1G30135	-1.99889	1.26334e-05	-2.70052	1.61772e-06	Symbols: JAZ8, TIFY5A | JAZ8 (JASMONATE-ZIM-DOMAIN PROTEIN 8) | chr1:10596492-10597239 FORWARD
AT1G30250	-1.34069	1.05396e-24	-2.88016	1.77617e-114	unknown protein | chr1:10646987-10647511 REVERSE
AT1G30260	-1.19808	3.0635e-20	-1.5421	1.17546e-37	FUNCTIONS IN: molecular_function unknown; INVOLVED IN: response to cytokinin stimulus; EXPRESSED IN: 18 plant structures; EXPRESSED DURING: 10 growth stages; BEST Arabidopsis thaliana protein match is: galactosyltransferase family protein (TAIR:AT4G21060.1); Has 16 Blast hits to 16 proteins in 5 species: Archae - 0; Bacteria - 0; Metazoa - 0; Fungi - 0; Plants - 16; Viruses - 0; Other Eukaryotes …
AT1G33050	-1.01089	6.65951e-19	-1.39208	1.35616e-50	unknown protein | chr1:11967827-11971021 REVERSE
AT1G34060	-1.48687	1.44827e-15	-1.38725	1.2437e-15	alliinase family protein | chr1:12396420-12398369 REVERSE
AT1G44350	-1.99709	2.31666e-44	-1.6367	2.40059e-41	Symbols: ILL6 | ILL6; IAA-amino acid conjugate hydrolase/ metallopeptidase | chr1:16834210-16838286 REVERSE
AT1G45165	-1.40359	1.11673e-06	-1.56503	3.92683e-08	Expressed protein | chr1:17090807-17091338 FORWARD
AT1G49000	-1.71857	5.23381e-08	-2.33081	1.44126e-09	unknown protein | chr1:18123459-18124165 REVERSE
AT1G49032	-1.1069	1.95961e-16	-1.20414	1.09065e-21	unknown protein | chr1:18138268-18139005 FORWARD
AT1G51760	-1.45106	4.66838e-37	-1.76893	2.69182e-81	Symbols: IAR3, JR3 | IAR3 (IAA-ALANINE RESISTANT 3); IAA-Ala conjugate hydrolase/ metallopeptidase | chr1:19199419-19201642 FORWARD
AT1G60140	-1.04492	4.2954e-19	-1.12431	2.82248e-35	Symbols: ATTPS10, TPS10 | ATTPS10 (trehalose phosphate synthase); transferase, transferring glycosyl groups / trehalose-phosphatase | chr1:22176934-22180875 REVERSE
AT1G61340	-1.5228	4.89909e-10	-1.80971	7.53501e-12	F-box family protein | chr1:22628265-22630009 FORWARD
AT1G61890	-1.53771	3.99526e-41	-1.23999	5.33855e-45	MATE efflux family protein | chr1:22867770-22871280 REVERSE
AT1G62510	-1.99501	0.000897825	-1.64303	0.01033	protease inhibitor/seed storage/lipid transfer protein (LTP) family protein | chr1:23136369-23137191 REVERSE
AT1G64200	-1.02916	5.2016e-10	-1.09338	9.38144e-13	Symbols: VHA-E3 | VHA-E3 (VACUOLAR H+-ATPASE SUBUNIT E ISOFORM 3); proton-transporting ATPase, rotational mechanism | chr1:23828526-23830002 REVERSE
AT1G66350	-1.20882	8.98724e-14	-1.41757	3.4589e-16	Symbols: RGL1, RGL | RGL1 (RGA-LIKE 1); transcription factor | chr1:24748195-24750043 FORWARD
AT1G67265	-1.40765	0.000239001	-2.31532	7.22153e-07	Symbols: DVL3, RTFL21 | RTFL21 (ROTUNDIFOLIA LIKE 21) | chr1:25175558-25176202 REVERSE
AT1G68110	-1.06225	1.46024e-06	-1.46501	3.10948e-09	epsin N-terminal homology (ENTH) domain-containing protein / clathrin assembly protein-related | chr1:25524718-25526150 FORWARD
AT1G70090	-1.31057	1.94476e-22	-1.48272	5.89482e-24	Symbols: GATL9, LGT8 | LGT8 (GLUCOSYL TRANSFERASE FAMILY 8); polygalacturonate 4-alpha-galacturonosyltransferase/ transferase, transferring glycosyl groups / transferase, transferring hexosyl groups | chr1:26400790-26402397 FORWARD
AT1G72060	-1.6966	0.000172038	-3.61534	1.94971e-09	serine-type endopeptidase inhibitor | chr1:27118447-27119011 FORWARD
AT1G74430	-1.04265	1.36483e-07	-1.05863	5.2424e-08	Symbols: MYB95, ATMYB95, ATMYBCP66 | MYB95 (myb domain protein 95); DNA binding / transcription factor | chr1:27975179-27977434 FORWARD
AT1G74950	-1.22416	2.27236e-26	-1.82165	1.27829e-80	Symbols: JAZ2, TIFY10B | TIFY10B | chr1:28148575-28150444 REVERSE
AT1G75450	-1.83394	9.56408e-11	-1.51546	2.11437e-08	Symbols: CKX5, ATCKX5, ATCKX6 | CKX5 (CYTOKININ OXIDASE 5); cytokinin dehydrogenase | chr1:28314458-28318362 REVERSE
AT1G75770	-1.0387	1.38962e-05	-1.25344	9.7146e-07	unknown protein | chr1:28449990-28451108 FORWARD
AT1G75800	-1.01764	2.77525e-23	-1.8122	1.24736e-69	pathogenesis-related thaumatin family protein | chr1:28458782-28460854 FORWARD
AT1G76490	-1.03482	3.22233e-24	-1.03175	2.17743e-27	Symbols: HMG1, HMGR1 | HMG1 (HYDROXY METHYLGLUTARYL COA REDUCTASE 1); hydroxymethylglutaryl-CoA reductase | chr1:28695760-28698793 FORWARD
AT1G76800	-2.11614	9.01624e-06	-1.61008	0.000158272	nodulin, putative | chr1:28829308-28830277 FORWARD
AT2G06050	-1.71532	1.37519e-55	-1.99942	1.45196e-112	Symbols: OPR3 | OPR3 (OPDA-REDUCTASE 3); 12-oxophytodienoate reductase | chr2:2359115-2362180 REVERSE
AT2G15960	-1.24477	1.15807e-21	-1.03962	2.44294e-27	unknown protein | chr2:6947309-6947688 FORWARD
AT2G16586	-1.86923	8.55623e-15	-1.6778	2.20766e-12	unknown protein | chr2:7190937-7191938 FORWARD
AT2G17840	-1.72054	4.9322e-57	-1.28234	1.39282e-49	Symbols: ERD7 | ERD7 (EARLY-RESPONSIVE TO DEHYDRATION 7) | chr2:7755605-7757852 REVERSE
AT2G22770	-1.5343	0.000679522	-2.21693	2.10234e-05	Symbols: NAI1 | NAI1; DNA binding / transcription factor | chr2:9684725-9686595 FORWARD
AT2G22860	-1.0331	0.00181235	-1.40162	0.000245029	Symbols: ATPSK2 | ATPSK2 (PHYTOSULFOKINE 2 PRECURSOR); growth factor | chr2:9737607-9738298 FORWARD
AT2G23170	-2.30613	1.80713e-29	-2.57433	6.29758e-36	Symbols: GH3.3 | GH3.3; indole-3-acetic acid amido synthetase | chr2:9863855-9866562 REVERSE
AT2G27690	-2.51531	4.66343e-36	-4.02642	1.42533e-64	Symbols: CYP94C1 | CYP94C1; fatty acid (omega-1)-hydroxylase/ oxygen binding | chr2:11809306-11811215 FORWARD
AT2G28120	-1.49992	4.32142e-20	-2.34348	7.94444e-42	nodulin family protein | chr2:11985687-11987738 FORWARD
AT2G29440	-1.67109	1.725e-06	-1.61228	4.777e-06	Symbols: ATGSTU6, GST24 | ATGSTU6 (ARABIDOPSIS THALIANA GLUTATHIONE S-TRANSFERASE TAU 6); glutathione transferase | chr2:12620060-12621148 REVERSE
AT2G32150	-1.2629	3.10834e-25	-1.23019	1.6886e-33	haloacid dehalogenase-like hydrolase family protein | chr2:13659006-13660764 FORWARD
AT2G32880	-1.33188	2.55712e-22	-1.05687	4.01005e-19	meprin and TRAF homology domain-containing protein / MATH domain-containing protein | chr2:13948750-13950556 REVERSE
AT2G33830	-1.27227	6.40038e-36	-2.43492	7.28979e-98	dormancy/auxin associated family protein | chr2:14309484-14310351 REVERSE
AT2G34070	-1.0787	3.87014e-14	-1.37451	5.81499e-24	unknown protein | chr2:14387421-14390230 REVERSE
AT2G34600	-2.49725	9.12567e-25	-3.91268	9.62649e-40	Symbols: JAZ7, TIFY5B | JAZ7 (JASMONATE-ZIM-DOMAIN PROTEIN 7) | chr2:14573080-14573856 FORWARD
AT2G34770	-1.10088	4.40152e-18	-1.28831	2.42625e-30	Symbols: FAH1 | FAH1 (FATTY ACID HYDROXYLASE 1); catalytic/ fatty acid alpha-hydroxylase | chr2:14665667-14668250 FORWARD
AT2G34930	-1.55129	1.31453e-22	-1.19707	3.00347e-19	disease resistance family protein | chr2:14737066-14739904 REVERSE
AT2G37180	-2.14282	7.06368e-32	-1.57596	1.45181e-19	Symbols: RD28, PIP2;3, PIP2C | RD28 (RESPONSIVE TO DESICCATION 28); water channel | chr2:15617708-15619155 FORWARD
AT2G37330	-1.36417	8.00256e-14	-1.06496	2.18326e-10	Symbols: ALS3 | ALS3 (ALUMINUM SENSITIVE 3) | chr2:15669138-15670187 FORWARD
AT2G39010	-1.3159	8.64633e-38	-1.12458	1.54025e-42	Symbols: PIP2E, PIP2;6 | PIP2E (PLASMA MEMBRANE INTRINSIC PROTEIN 2E); water channel | chr2:16291477-16294034 FORWARD
AT2G40230	-1.4652	4.05335e-09	-1.49165	1.05817e-09	transferase family protein | chr2:16803092-16804741 REVERSE
AT2G41480	-4.15137	1.11324e-06	-2.17863	0.000829289	electron carrier/ heme binding / peroxidase | chr2:17296812-17298731 REVERSE
AT2G44578	-1.85938	0.00506241	-2.99272	6.4795e-05	protein binding / zinc ion binding | chr2:18400646-18401326 REVERSE
AT2G46150	-1.82315	0.000698594	-1.08453	0.0126532	FUNCTIONS IN: molecular_function unknown; INVOLVED IN: biological_process unknown; LOCATED IN: plasma membrane; EXPRESSED IN: 15 plant structures; EXPRESSED DURING: 7 growth stages; CONTAINS InterPro DOMAIN/s: Harpin-induced 1 (InterPro:IPR010847); BEST Arabidopsis thaliana protein match is: unknown protein (TAIR:AT3G54200.1); Has 137 Blast hits to 136 proteins in 12 species: Archae - 0; Bacteria…
AT3G06355	-2.26264	1.19897e-63	-1.94027	9.46019e-56	NA
AT3G13450	-1.08579	6.32883e-13	-1.2905	2.93622e-18	Symbols: DIN4 | DIN4 (DARK INDUCIBLE 4); 3-methyl-2-oxobutanoate dehydrogenase (2-methylpropanoyl-transferring)/ catalytic | chr3:4382198-4384436 REVERSE
AT3G16770	-1.29724	6.09077e-34	-1.60496	1.53291e-46	Symbols: RAP2.3, ATEBP, ERF72 | ATEBP (ETHYLENE-RESPONSIVE ELEMENT BINDING PROTEIN); DNA binding / protein binding / transcription activator/ transcription factor | chr3:5705662-5707023 FORWARD
AT3G17100	-1.17469	6.43099e-25	-1.78432	4.85197e-81	transcription factor | chr3:5831253-5832419 FORWARD
AT3G17860	-1.11782	3.23633e-18	-1.229	2.10788e-28	Symbols: JAZ3, JAI3, TIFY6B | JAZ3 (JASMONATE-ZIM-DOMAIN PROTEIN 3) | chr3:6119767-6123019 FORWARD
AT3G22961	-1.58285	0.00193488	-3.65788	1.46201e-07	FUNCTIONS IN: molecular_function unknown; INVOLVED IN: regulation of transcription, DNA-dependent; LOCATED IN: nucleus; CONTAINS InterPro DOMAIN/s: Paired amphipathic helix (InterPro:IPR003822); BEST Arabidopsis thaliana protein match is: unknown protein (TAIR:AT3G24093.1); Has 11 Blast hits to 11 proteins in 2 species: Archae - 0; Bacteria - 0; Metazoa - 0; Fungi - 0; Plants - 11; Viruses - 0; O…
AT3G24420	-1.34231	3.53021e-29	-2.81096	6.35529e-125	hydrolase, alpha/beta fold family protein | chr3:8862840-8864914 REVERSE
AT3G25760	-2.05295	4.39748e-69	-1.44317	1.8677e-57	Symbols: AOC1, ERD12 | AOC1 (ALLENE OXIDE CYCLASE 1); allene-oxide cyclase | chr3:9403883-9405250 FORWARD
AT3G28740	-1.71273	9.53973e-05	-1.55009	8.32251e-05	Symbols: CYP81D1 | CYP81D1; electron carrier/ heme binding / iron ion binding / monooxygenase/ oxygen binding | chr3:10788698-10790553 REVERSE
AT3G45970	-1.80919	1.67491e-26	-2.91878	3.39858e-54	Symbols: ATEXLA1, EXPL1, ATEXPL1, ATHEXP BETA 2.1 | ATEXLA1 (ARABIDOPSIS THALIANA EXPANSIN-LIKE A1) | chr3:16896166-16897308 FORWARD
AT3G48520	-2.54658	4.7354e-54	-1.64978	1.83453e-33	Symbols: CYP94B3 | CYP94B3; electron carrier/ heme binding / iron ion binding / monooxygenase/ oxygen binding | chr3:17974977-17976670 REVERSE
AT3G48530	-1.03046	1.76317e-19	-1.40801	6.31616e-57	Symbols: KING1 | KING1 (SNF1-RELATED PROTEIN KINASE REGULATORY SUBUNIT GAMMA 1) | chr3:17987378-17989763 FORWARD
AT3G50260	-1.12337	3.40548e-10	-1.66794	1.71169e-20	Symbols: CEJ1, ATERF#011 | CEJ1 (COOPERATIVELY REGULATED BY ETHYLENE AND JASMONATE 1); DNA binding / transcription factor | chr3:18634576-18635398 FORWARD
AT3G52070	-1.08396	6.4026e-05	-1.28918	3.25117e-06	unknown protein | chr3:19312718-19313224 FORWARD
AT3G53232	-1.05525	0.0117504	-2.70141	1.27165e-05	Symbols: RTFL1, DVL20 | RTFL1 (ROTUNDIFOLIA LIKE 1) | chr3:19730978-19731423 REVERSE
AT3G55430	-1.08205	9.78544e-19	-1.16325	8.56198e-20	glycosyl hydrolase family 17 protein / beta-1,3-glucanase, putative | chr3:20549599-20552215 REVERSE
AT3G55500	-2.86737	2.06041e-61	-2.51683	2.18451e-61	Symbols: ATEXPA16, EXP16, ATEXP16, ATHEXP ALPHA 1.7 | ATEXPA16 (ARABIDOPSIS THALIANA EXPANSIN A16) | chr3:20574831-20576182 REVERSE
AT3G59350	-1.53977	3.98274e-39	-1.99405	1.47788e-56	serine/threonine protein kinase, putative | chr3:21932685-21935192 FORWARD
AT3G60530	-1.0091	3.6511e-15	-1.46535	8.95498e-31	zinc finger (GATA type) family protein | chr3:22373215-22374387 FORWARD
AT3G61060	-1.00517	4.75321e-10	-1.31401	1.35631e-19	Symbols: AtPP2-A13 | AtPP2-A13 (Arabidopsis thaliana phloem protein 2-A13); carbohydrate binding | chr3:22602910-22604578 FORWARD
AT3G61260	-1.19792	1.43065e-28	-1.80671	1.69391e-96	DNA-binding family protein / remorin family protein | chr3:22675238-22676788 REVERSE
AT3G62660	-1.37308	2.13787e-26	-1.0901	5.0706e-22	Symbols: GATL7 | GATL7 (Galacturonosyltransferase-like 7); polygalacturonate 4-alpha-galacturonosyltransferase/ transferase, transferring glycosyl groups / transferase, transferring hexosyl groups | chr3:23172806-23174762 FORWARD
AT4G01120	-1.02106	8.4481e-13	-1.22178	2.21956e-18	Symbols: GBF2, ATBZIP54 | GBF2 (G-BOX BINDING FACTOR 2); DNA binding / sequence-specific DNA binding / transcription factor | chr4:481597-484483 REVERSE
AT4G05100	-2.98056	2.49853e-29	-1.48624	5.42208e-11	Symbols: AtMYB74 | AtMYB74 (myb domain protein 74); DNA binding / transcription factor | chr4:2618454-2619887 FORWARD
AT4G05150	-1.18804	3.57399e-29	-1.27703	5.10647e-32	octicosapeptide/Phox/Bem1p (PB1) domain-containing protein | chr4:2660338-2662908 FORWARD
AT4G08950	-1.8349	3.78141e-55	-3.2128	1.99948e-201	Symbols: EXO | EXO (EXORDIUM) | chr4:5740297-5741524 FORWARD
AT4G08985	-1.54366	4.93146e-11	-2.4217	3.02028e-19	NA
AT4G10390	-1.36152	6.59644e-05	-1.25076	0.000320523	protein kinase family protein | chr4:6441673-6443435 REVERSE
AT4G13340	-1.18128	1.42836e-07	-2.58239	4.15252e-66	leucine-rich repeat family protein / extensin family protein | chr4:7758610-7761057 FORWARD
AT4G23220	-1.02037	2.23879e-15	-1.91511	5.66407e-52	kinase | chr4:12153956-12157091 REVERSE
AT4G27350	-1.13818	8.0148e-08	-1.34931	5.67888e-10	unknown protein | chr4:13690821-13692796 REVERSE
AT4G27450	-1.32702	2.27336e-36	-3.91159	2.05457e-275	unknown protein | chr4:13727484-13728886 REVERSE
AT4G28140	-2.26657	1.74932e-31	-1.85606	3.59107e-24	AP2 domain-containing transcription factor, putative | chr4:13974691-13975908 REVERSE
AT4G30270	-1.32972	1.43771e-33	-1.37509	6.62654e-60	Symbols: MERI5B, MERI-5, SEN4 | MERI5B (meristem-5); hydrolase, acting on glycosyl bonds / xyloglucan:xyloglucosyl transferase | chr4:14819192-14820592 REVERSE
AT4G31800	-1.01725	2.76798e-15	-1.80927	9.07086e-48	Symbols: WRKY18, ATWRKY18 | WRKY18; transcription factor | chr4:15383201-15385029 FORWARD
AT4G34410	-1.29155	6.28646e-05	-2.28491	1.27886e-07	Symbols: RRTF1 | RRTF1 ({REDOX RESPONSIVE TRANSCRIPTION FACTOR 1); DNA binding / transcription factor | chr4:16451876-16453260 FORWARD
AT4G35985	-1.06467	2.91536e-07	-1.21293	2.24491e-08	senescence/dehydration-associated protein-related | chr4:17032268-17033862 REVERSE
AT4G36900	-1.4758	2.58793e-15	-1.32612	2.65084e-13	Symbols: RAP2.10 | RAP2.10 (related to AP2 10); DNA binding / transcription factor | chr4:17388814-17389837 FORWARD
AT4G39675	-1.88667	0.0115862	-3.09201	0.00110966	unknown protein | chr4:18413775-18414240 FORWARD
AT5G01100	-1.07865	8.03888e-11	-2.95558	4.15808e-48	unknown protein | chr5:34596-37948 REVERSE
AT5G05320	-1.0139	0.000332565	-1.79171	4.16912e-08	monooxygenase, putative (MO3) | chr5:1575006-1576731 REVERSE
AT5G05600	-1.91752	1.54305e-51	-1.58376	9.17306e-42	oxidoreductase, 2OG-Fe(II) oxygenase family protein | chr5:1672120-1674739 FORWARD
AT5G06570	-1.03517	0.00255357	-2.47792	5.93956e-10	hydrolase | chr5:2007990-2011041 REVERSE
AT5G06870	-1.1899	8.53785e-27	-1.93382	1.63735e-101	Symbols: PGIP2, ATPGIP2 | PGIP2 (POLYGALACTURONASE INHIBITING PROTEIN 2); protein binding | chr5:2133918-2135166 FORWARD
AT5G07010	-2.04796	7.13316e-20	-1.54806	1.8182e-13	Symbols: ATST2A, ST2A | ST2A (SULFOTRANSFERASE 2A); hydroxyjasmonate sulfotransferase/ sulfotransferase | chr5:2174678-2176106 REVERSE
AT5G09440	-1.30595	1.65098e-11	-1.18085	1.75455e-09	Symbols: EXL4 | EXL4 (EXORDIUM LIKE 4) | chr5:2938347-2939461 FORWARD
AT5G13210	-1.062	0.00334056	-1.57266	0.000320705	CONTAINS InterPro DOMAIN/s: Uncharacterized conserved protein UCP015417, vWA (InterPro:IPR011205), von Willebrand factor, type A (InterPro:IPR002035); BEST Arabidopsis thaliana protein match is: unknown protein (TAIR:AT3G24780.1); Has 250 Blast hits to 233 proteins in 28 species: Archae - 0; Bacteria - 8; Metazoa - 0; Fungi - 23; Plants - 45; Viruses - 15; Other Eukaryotes - 159 (source: NCBI BLi…
AT5G13220	-2.33575	3.82026e-36	-3.39323	2.58325e-66	Symbols: JAZ10, TIFY9, JAS1 | JAZ10 (JASMONATE-ZIM-DOMAIN PROTEIN 10) | chr5:4218888-4220814 FORWARD
AT5G19110	-2.36629	3.30415e-08	-2.10059	5.39825e-06	extracellular dermal glycoprotein-related / EDGP-related | chr5:6411561-6413170 REVERSE
AT5G24920	-1.20953	0.00300036	-1.36095	0.00136927	Symbols: AtGDU5 | AtGDU5 (Arabidopsis thaliana GLUTAMINE DUMPER 5) | chr5:8584665-8585275 FORWARD
AT5G25240	-1.17059	8.17104e-07	-2.53853	6.77067e-18	FUNCTIONS IN: molecular_function unknown; INVOLVED IN: biological_process unknown; LOCATED IN: cellular_component unknown; EXPRESSED IN: 23 plant structures; EXPRESSED DURING: 13 growth stages; BEST Arabidopsis thaliana protein match is: NHL repeat-containing protein (TAIR:AT5G14890.1); Has 23 Blast hits to 23 proteins in 7 species: Archae - 0; Bacteria - 0; Metazoa - 0; Fungi - 0; Plants - 23; V…
AT5G27520	-1.39352	2.59586e-22	-1.19218	6.60714e-22	Symbols: PNC2 | PNC2 (PEROXISOMAL ADENINE NUCLEOTIDE CARRIER 2); ADP transmembrane transporter/ ATP transmembrane transporter/ binding | chr5:9714382-9716354 REVERSE
AT5G28237	-4.24915	3.38069e-23	-1.67915	8.73323e-08	tryptophan synthase, beta subunit, putative | chr5:10207353-10213598 REVERSE
AT5G40540	-1.41028	4.19311e-08	-1.33075	2.44818e-06	protein kinase, putative | chr5:16237298-16239601 FORWARD
AT5G40780	-1.01134	4.72564e-15	-1.41441	1.16311e-37	Symbols: LTH1 | LHT1; amino acid transmembrane transporter | chr5:16323651-16327281 FORWARD
AT5G49360	-1.38054	4.30323e-40	-3.39356	1.46892e-264	Symbols: BXL1, ATBXL1 | BXL1 (BETA-XYLOSIDASE 1); hydrolase, hydrolyzing O-glycosyl compounds | chr5:20011879-20016742 REVERSE
AT5G50335	-1.0365	1.94096e-09	-1.40675	2.29634e-15	unknown protein | chr5:20489094-20489727 REVERSE
AT5G52250	-1.02122	0.00247215	-1.46687	8.53692e-05	transducin family protein / WD-40 repeat family protein | chr5:21216855-21218226 FORWARD
AT5G54300	-1.39262	8.26968e-16	-1.78748	1.92494e-23	unknown protein | chr5:22053969-22055430 REVERSE
AT5G56750	-1.00638	4.08068e-14	-1.309	1.6858e-26	Ndr family protein | chr5:22957877-22960916 FORWARD
AT5G56980	-1.32288	2.98872e-24	-1.99693	5.1656e-59	unknown protein | chr5:23056080-23057742 REVERSE
AT5G56985	-1.56168	3.72198e-12	-2.17692	4.281e-18	NA
AT5G57655	-1.18862	9.80908e-29	-1.34632	9.51979e-64	xylose isomerase family protein | chr5:23346760-23350039 FORWARD
AT5G60850	-1.35141	2.51949e-27	-1.1876	1.5499e-20	Symbols: OBP4 | OBP4; DNA binding / transcription factor | chr5:24480449-24481873 FORWARD
AT5G62865	-1.18601	5.27624e-06	-1.13116	3.28956e-05	unknown protein; BEST Arabidopsis thaliana protein match is: unknown protein (TAIR:AT3G48020.1).
AT5G63195	-1.10461	9.2802e-20	-1.64043	1.96019e-59	other RNA | chr5:25346729-25348386 REVERSE
AT5G63905	-1.32429	0.000111134	-1.01522	0.000873407	unknown protein | chr5:25570858-25571586 REVERSE
AT5G64240	-1.03927	6.69797e-20	-1.49714	3.84851e-53	Symbols: AtMC3 | AtMC3 (metacaspase 3); cysteine-type endopeptidase | chr5:25695620-25697416 FORWARD
AT5G64260	-1.17879	2.39915e-25	-1.55939	8.87264e-65	Symbols: EXL2 | EXL2 (EXORDIUM LIKE 2) | chr5:25703929-25705316 FORWARD
AT5G65300	-1.04554	0.000622236	-1.01084	0.00232311	unknown protein | chr5:26095147-26095771 REVERSE
AT5G65925	-1.06729	0.003646	-1.12133	0.000752197	unknown protein | chr5:26369045-26369751 FORWARD
AT5G66080	-1.33488	1.01457e-06	-1.22461	1.48478e-05	protein phosphatase 2C family protein / PP2C family protein | chr5:26423419-26425406 REVERSE
AT5G66110	-2.62545	0.00141465	-2.07904	0.00832265	metal ion binding | chr5:26430202-26430912 FORWARD
AT1G01620	-1.27227	2.62245e-35	-2.02228	2.89146e-74	Symbols: PIP1C, TMP-B, PIP1;3 | PIP1C (PLASMA MEMBRANE INTRINSIC PROTEIN 1C); water channel | chr1:225665-227302 REVERSE
AT1G02340	-1.7697	2.14698e-18	-3.11293	4.82661e-38	Symbols: HFR1, RSF1, FBI1, REP1 | HFR1 (LONG HYPOCOTYL IN FAR-RED); DNA binding / protein binding / transcription factor | chr1:465718-467844 REVERSE
AT1G02360	-1.0112	7.86106e-07	-2.57409	9.29433e-30	chitinase, putative | chr1:471990-473160 REVERSE
AT1G02380	-1.56288	6.70287e-07	-2.05825	5.26096e-09	unknown protein | chr1:477000-478971 FORWARD
AT1G02640	-1.02556	5.14165e-16	-3.73236	4.08234e-154	Symbols: BXL2, ATBXL2 | BXL2 (BETA-XYLOSIDASE 2); hydrolase, hydrolyzing O-glycosyl compounds | chr1:564205-567769 FORWARD
AT1G03870	-1.71316	8.19856e-45	-3.64499	2.85955e-208	Symbols: FLA9 | FLA9 (FASCICLIN-LIKE ARABINOOGALACTAN 9) | chr1:982506-983540 REVERSE
AT1G04180	-2.62333	1.3058e-22	-5.09084	4.95493e-41	flavin-containing monooxygenase family protein / FMO family protein | chr1:1104623-1105988 FORWARD
AT1G05810	-1.24315	1.86607e-07	-1.23857	1.36009e-05	Symbols: ARA, ARA-1, ATRAB11D, ATRABA5E, RABA5E | RABA5E (RAB GTPASE HOMOLOG A5E); GTP binding | chr1:1748314-1749460 FORWARD
AT1G09250	-1.12904	5.91932e-17	-1.97296	2.91884e-45	transcription factor | chr1:2989378-2990357 FORWARD
AT1G09575	-1.07701	2.21436e-05	-2.57334	1.37626e-14	unknown protein | chr1:3101671-3102925 REVERSE
AT1G10020	-1.31896	6.8442e-22	-2.03552	1.29749e-38	unknown protein | chr1:3269604-3271987 REVERSE
AT1G10550	-2.4403	1.76185e-08	-4.4132	1.13219e-14	Symbols: XTH33, XET | XTH33; hydrolase, acting on glycosyl bonds / hydrolase, hydrolyzing O-glycosyl compounds / xyloglucan:xyloglucosyl transferase | chr1:3479153-3480988 REVERSE
AT1G11260	-1.66686	9.8869e-51	-3.88638	2.52384e-160	Symbols: STP1, ATSTP1 | STP1 (SUGAR TRANSPORTER 1); carbohydrate transmembrane transporter/ sugar:hydrogen symporter | chr1:3777328-3780337 FORWARD
AT1G14280	-1.17392	3.67232e-22	-1.5794	4.79769e-52	Symbols: PKS2 | PKS2 (PHYTOCHROME KINASE SUBSTRATE 2) | chr1:4877627-4879149 FORWARD
AT1G14290	-1.32631	1.10577e-23	-2.35992	2.04534e-70	Symbols: SBH2 | SBH2 (SPHINGOID BASE HYDROXYLASE 2); catalytic/ sphingosine hydroxylase | chr1:4880051-4881964 REVERSE
AT1G16370	-2.58228	9.8838e-10	-4.05812	2.71279e-13	Symbols: ATOCT6, OCT6 | OCT6 (ORGANIC CATION/CARNITINE TRANSPORTER 6); carbohydrate transmembrane transporter/ sugar:hydrogen symporter | chr1:5596694-5598447 FORWARD
AT1G17420	-2.54012	1.74234e-82	-2.88899	8.47774e-95	Symbols: LOX3 | LOX3; electron carrier/ iron ion binding / lipoxygenase/ metal ion binding / oxidoreductase, acting on single donors with incorporation of molecular oxygen, incorporation of two atoms of oxygen | chr1:5977411-5981480 FORWARD
AT1G19320	-3.01136	9.49642e-05	-5.91836	1.87975e-06	pathogenesis-related thaumatin family protein | chr1:6679281-6680252 FORWARD
AT1G22530	-1.2553	7.15826e-27	-2.46073	6.25514e-123	Symbols: PATL2 | PATL2 (PATELLIN 2); transporter | chr1:7955493-7958442 REVERSE
AT1G22740	-1.28978	5.52547e-16	-2.12942	5.05789e-35	Symbols: RAB7, ATRABG3B, RAB75, RABG3B | RABG3B; GTP binding | chr1:8049100-8050708 FORWARD
AT1G24170	-1.33731	2.01639e-22	-1.32351	3.00906e-29	Symbols: GATL8, LGT9 | LGT9; polygalacturonate 4-alpha-galacturonosyltransferase/ transferase, transferring glycosyl groups / transferase, transferring hexosyl groups | chr1:8557216-8558832 REVERSE
AT1G25230	-1.07351	2.37061e-18	-2.4226	8.43971e-91	purple acid phosphatase family protein | chr1:8840402-8842317 REVERSE
AT1G30720	-1.95793	1.59882e-14	-4.10088	1.3188e-27	FAD-binding domain-containing protein | chr1:10898172-10899912 FORWARD
AT1G50040	-3.6989	4.5181e-38	-4.43498	3.41658e-43	unknown protein | chr1:18542130-18543948 FORWARD
AT1G52830	-1.60558	0.00124642	-2.03816	0.000152538	Symbols: IAA6, SHY1 | IAA6 (INDOLE-3-ACETIC ACID 6); transcription factor | chr1:19672496-19673644 REVERSE
AT1G55335	-1.91793	1.10914e-06	-1.21137	0.00378737	NA
AT1G57680	-1.19061	1.34625e-22	-1.20606	4.51272e-34	FUNCTIONS IN: molecular_function unknown; INVOLVED IN: biological_process unknown; LOCATED IN: endomembrane system; EXPRESSED IN: 24 plant structures; EXPRESSED DURING: 15 growth stages; CONTAINS InterPro DOMAIN/s: Uncharacterised conserved protein UCP031277 (InterPro:IPR016971); Has 35 Blast hits to 35 proteins in 10 species: Archae - 0; Bacteria - 0; Metazoa - 0; Fungi - 0; Plants - 33; Viruses…
AT1G62440	-1.04192	4.86358e-05	-5.72223	4.39607e-34	Symbols: LRX2 | LRX2 (LEUCINE-RICH REPEAT/EXTENSIN 2); protein binding / structural constituent of cell wall | chr1:23111818-23115293 FORWARD
AT1G72070	-1.10842	3.49181e-05	-2.95585	3.26659e-17	DNAJ heat shock N-terminal domain-containing protein | chr1:27118621-27119708 REVERSE
AT1G72430	-1.84868	1.6206e-44	-2.65769	2.43329e-81	auxin-responsive protein-related | chr1:27264911-27265630 REVERSE
AT1G75250	-1.27814	0.00019224	-2.42131	1.05205e-07	Symbols: ATRL6 | ATRL6 (ARABIDOPSIS RAD-LIKE 6); transcription factor | chr1:28245073-28245453 REVERSE
AT1G75750	-1.36674	9.06938e-37	-3.66466	1.51766e-181	Symbols: GASA1 | GASA1 (GAST1 PROTEIN HOMOLOG 1) | chr1:28441526-28442367 REVERSE
AT1G75960	-1.24041	1.94895e-11	-2.05915	8.53906e-24	AMP-binding protein, putative | chr1:28518033-28519874 FORWARD
AT1G76090	-1.71657	3.98329e-20	-1.74936	1.29267e-20	Symbols: SMT3 | SMT3 (STEROL METHYLTRANSFERASE 3); S-adenosylmethionine-dependent methyltransferase/ sterol 24-C-methyltransferase | chr1:28550409-28551781 REVERSE
AT1G76240	-1.02825	0.0111468	-1.87556	1.96105e-05	unknown protein | chr1:28602811-28603929 REVERSE
AT1G79700	-1.07512	1.03572e-12	-3.1341	1.09904e-63	ovule development protein, putative | chr1:29990336-29993724 REVERSE
AT2G15880	-1.46564	1.25741e-08	-3.72944	1.27995e-34	leucine-rich repeat family protein / extensin family protein | chr2:6918039-6920319 REVERSE
AT2G17230	-1.7032	1.28316e-29	-1.98308	1.89722e-31	Symbols: EXL5 | EXL5 (EXORDIUM LIKE 5) | chr2:7494536-7496016 REVERSE
AT2G19800	-1.54282	1.0131e-06	-3.0475	9.71619e-14	Symbols: MIOX2 | MIOX2 (MYO-INOSITOL OXYGENASE 2); inositol oxygenase | chr2:8530896-8533508 REVERSE
AT2G20880	-3.25722	1.20867e-33	-2.95301	1.17932e-30	AP2 domain-containing transcription factor, putative | chr2:8985973-8987263 FORWARD
AT2G22810	-1.10549	0.0018621	-3.9917	1.29644e-11	Symbols: ACS4, ACC4, ATACS4 | ACS4 (1-AMINOCYCLOPROPANE-1-CARBOXYLATE SYNTHASE 4); 1-aminocyclopropane-1-carboxylate synthase | chr2:9717791-9719472 REVERSE
AT2G23130	-2.80002	8.47386e-82	-1.62143	1.02027e-33	Symbols: AGP17, ATAGP17 | AGP17 (ARABINOGALACTAN PROTEIN 17) | chr2:9844350-9845385 FORWARD
AT2G30930	-1.0061	1.08855e-16	-2.20673	9.66222e-72	unknown protein | chr2:13162369-13163398 FORWARD
AT2G31010	-1.24644	4.97345e-12	-1.82931	6.96642e-25	protein kinase family protein | chr2:13194185-13200128 FORWARD
AT2G38310	-1.23947	9.44706e-16	-3.4988	2.42705e-59	unknown protein | chr2:16050063-16051168 FORWARD
AT2G42380	-1.14258	1.32155e-17	-2.39	1.93942e-68	Symbols: ATBZIP34, BZIP34 | bZIP transcription factor family protein | chr2:17646900-17648945 REVERSE
AT2G42580	-1.01489	1.61168e-17	-2.10929	4.75507e-80	Symbols: TTL3, VIT | TTL3 (TETRATRICOPETIDE-REPEAT THIOREDOXIN-LIKE 3); binding / protein binding | chr2:17728715-17731718 FORWARD
AT2G42870	-1.75412	1.5872e-12	-2.86507	8.12494e-28	Symbols: PAR1, HLH1 | PAR1 (PHY RAPIDLY REGULATED 1) | chr2:17836416-17837250 REVERSE
AT2G44910	-1.44789	0.00021329	-1.98511	2.69667e-05	Symbols: ATHB4, ATHB-4 | ATHB4 (ARABIDOPSIS THALIANA HOMEOBOX-LEUCINE ZIPPER PROTEIN 4); DNA binding / transcription factor | chr2:18517887-18519525 REVERSE
AT2G45180	-1.21985	1.24934e-20	-2.47961	6.1e-224	protease inhibitor/seed storage/lipid transfer protein (LTP) family protein | chr2:18626320-18626997 FORWARD
AT2G46970	-1.31095	4.71179e-06	-2.59983	2.74322e-13	Symbols: PIL1 | PIL1 (PHYTOCHROME INTERACTING FACTOR 3-LIKE 1); transcription factor | chr2:19295490-19297826 REVERSE
AT2G47440	-1.62455	6.07735e-40	-1.81591	8.24915e-71	DNAJ heat shock N-terminal domain-containing protein | chr2:19469719-19471886 FORWARD
AT2G47930	-1.02508	0.00802286	-1.34929	7.21423e-07	Symbols: AGP26, ATAGP26 | AGP26 (ARABINOGALACTAN PROTEIN 26) | chr2:19616975-19617681 REVERSE
AT2G47935	-1.6705	0.000591922	-1.35333	0.00305675	NA
AT3G03265	-1.22303	0.000498122	-4.5958	4.35823e-25	NA
AT3G06770	-1.07736	1.91546e-12	-1.63129	3.5786e-27	glycoside hydrolase family 28 protein / polygalacturonase (pectinase) family protein | chr3:2134800-2137228 REVERSE
AT3G09940	-1.03641	6.38358e-06	-2.03663	4.67577e-14	Symbols: MDHAR, ATMDAR3 | MDHAR (MONODEHYDROASCORBATE REDUCTASE); monodehydroascorbate reductase (NADH) | chr3:3056375-3059148 REVERSE
AT3G16240	-1.66217	3.77862e-41	-3.54872	1.40875e-96	Symbols: DELTA-TIP, TIP2;1, DELTA-TIP1, AQP1, ATTIP2;1 | DELTA-TIP; ammonia transporter/ methylammonium transmembrane transporter/ water channel | chr3:5505404-5507050 FORWARD
AT3G19680	-2.37718	3.15041e-69	-2.82724	2.89955e-119	unknown protein | chr3:6840281-6842320 FORWARD
AT3G21330	-3.01546	3.74654e-07	-3.7954	1.87101e-08	basic helix-loop-helix (bHLH) family protein | chr3:7507240-7509175 FORWARD
AT3G22275	-3.04839	6.00474e-09	-5.28859	3.31649e-13	unknown protein | chr3:7878982-7879808 REVERSE
AT3G25780	-1.64447	3.34209e-28	-2.22468	1.42649e-50	Symbols: AOC3 | AOC3 (ALLENE OXIDE CYCLASE 3); allene-oxide cyclase | chr3:9409290-9410567 FORWARD
AT3G26520	-1.33249	7.7685e-25	-1.67429	7.04531e-45	Symbols: TIP2, SITIP, GAMMA-TIP2, TIP1;2 | TIP2 (TONOPLAST INTRINSIC PROTEIN 2); water channel | chr3:9722443-9723815 REVERSE
AT3G29370	-1.29821	2.46907e-05	-4.28843	2.86068e-17	unknown protein | chr3:11278589-11279108 FORWARD
AT3G45960	-2.1661	0.000536373	-2.8572	5.04615e-05	Symbols: ATEXLA3, EXPL3, ATEXPL3, ATHEXP BETA 2.3 | ATEXLA3 (arabidopsis thaliana expansin-like a3) | chr3:16892756-16893900 FORWARD
AT3G47340	-2.52882	4.78364e-93	-3.74455	3.57442e-142	Symbols: ASN1, DIN6, AT-ASN1 | ASN1 (GLUTAMINE-DEPENDENT ASPARAGINE SYNTHASE 1); asparagine synthase (glutamine-hydrolyzing) | chr3:17437884-17441243 REVERSE
AT3G57800	-1.26307	2.57282e-25	-1.95376	9.89862e-73	basic helix-loop-helix (bHLH) family protein | chr3:21407789-21411612 REVERSE
AT3G58120	-1.64864	8.07599e-42	-2.72954	5.10963e-123	Symbols: ATBZIP61, BZIP61 | BZIP61; DNA binding / transcription activator/ transcription factor | chr3:21520974-21523327 REVERSE
AT3G58620	-1.56203	6.2698e-22	-2.25592	7.37338e-45	Symbols: TTL4 | TTL4 (Tetratricopetide-repeat Thioredoxin-Like 4); binding | chr3:21680326-21683135 FORWARD
AT3G58850	-1.31536	0.000218724	-1.36123	0.000382748	Symbols: PAR2, HLH2 | PAR2 (PHY RAPIDLY REGULATED 2) | chr3:21759352-21759942 REVERSE
AT4G01335	-2.04117	0.000141637	-2.18358	3.03298e-05	FUNCTIONS IN: molecular_function unknown; INVOLVED IN: biological_process unknown; LOCATED IN: endomembrane system; BEST Arabidopsis thaliana protein match is: CHP-rich zinc finger protein-related (TAIR:AT4G01340.1). | chr4:553393-554089 FORWARD
AT4G15680	-1.34559	2.0174e-08	-1.94287	1.56629e-14	glutaredoxin family protein | chr4:8931652-8932295 FORWARD
AT4G15700	-1.1692	4.78764e-14	-1.80059	4.41286e-33	glutaredoxin family protein | chr4:8937393-8937892 FORWARD
AT4G16563	-1.7918	1.27205e-11	-1.87479	1.44419e-12	aspartyl protease family protein | chr4:9329657-9331523 REVERSE
AT4G16780	-1.21347	4.56751e-28	-2.72056	5.70516e-159	Symbols: ATHB-2, HAT4, ATHB2 | ATHB-2 (ARABIDOPSIS THALIANA HOMEOBOX PROTEIN 2); DNA binding / protein homodimerization/ sequence-specific DNA binding / transcription factor | chr4:9449114-9450743 FORWARD
AT4G23060	-1.05595	3.97336e-15	-1.75138	7.97803e-42	Symbols: IQD22 | IQD22 (IQ-domain 22); calmodulin binding | chr4:12087203-12090575 FORWARD
AT4G23400	-1.31813	3.86792e-35	-2.18325	5.50184e-89	Symbols: PIP1D, PIP1;5 | PIP1;5 (PLASMA MEMBRANE INTRINSIC PROTEIN 1;5); water channel | chr4:12220743-12222371 FORWARD
AT4G25260	-1.24793	1.23232e-11	-1.48322	6.33974e-17	invertase/pectin methylesterase inhibitor family protein | chr4:12935710-12936658 REVERSE
AT4G28720	-2.98375	4.68025e-08	-3.77238	4.03607e-10	flavin-containing monooxygenase family protein / FMO family protein | chr4:14192583-14194256 FORWARD
AT4G30280	-2.38955	4.01676e-06	-2.34379	3.67483e-05	Symbols: ATXTH18, XTH18 | XTH18 (XYLOGLUCAN ENDOTRANSGLUCOSYLASE/HYDROLASE 18); hydrolase, acting on glycosyl bonds / hydrolase, hydrolyzing O-glycosyl compounds / xyloglucan:xyloglucosyl transferase | chr4:14825808-14827047 REVERSE
AT4G32800	-1.84166	5.61648e-23	-1.62157	5.21338e-22	AP2 domain-containing transcription factor TINY, putative | chr4:15819524-15820871 FORWARD
AT4G33420	-1.05777	0.000187275	-2.20843	2.05444e-10	peroxidase, putative | chr4:16084828-16086296 FORWARD
AT4G34750	-1.40875	2.40764e-14	-1.9873	3.274e-22	auxin-responsive protein, putative / small auxin up RNA (SAUR_E) | chr4:16577482-16578452 FORWARD
AT4G34760	-1.27757	2.31284e-14	-2.41064	2.47333e-78	auxin-responsive family protein | chr4:16582183-16582879 REVERSE
AT4G34770	-1.03877	7.65927e-08	-4.23175	2.09396e-44	auxin-responsive family protein | chr4:16591229-16591892 FORWARD
AT4G34790	-1.17707	1.29387e-06	-2.19534	1.57443e-17	auxin-responsive family protein | chr4:16594469-16595153 FORWARD
AT4G35770	-1.85574	1.0661e-60	-3.74363	1.40992e-258	Symbols: SEN1, ATSEN1, DIN1 | SEN1 (SENESCENCE 1) | chr4:16944941-16946192 FORWARD
AT4G36850	-1.86207	1.57956e-53	-3.99645	8.68745e-223	INVOLVED IN: biological_process unknown; LOCATED IN: membrane; CONTAINS InterPro DOMAIN/s: Cystinosin/ERS1p repeat (InterPro:IPR006603); BEST Arabidopsis thaliana protein match is: PQ-loop repeat family protein / transmembrane family protein (TAIR:AT2G41050.1); Has 599 Blast hits to 441 proteins in 106 species: Archae - 0; Bacteria - 0; Metazoa - 197; Fungi - 311; Plants - 38; Viruses - 0; Other …
AT4G37770	-1.8064	1.07861e-12	-3.98879	1.94307e-29	Symbols: ACS8 | ACS8; 1-aminocyclopropane-1-carboxylate synthase | chr4:17752084-17754157 FORWARD
AT5G02760	-1.08534	1.48302e-17	-2.56193	2.9564e-86	protein phosphatase 2C family protein / PP2C family protein | chr5:625254-627124 FORWARD
AT5G03700	-1.40206	3.92608e-05	-1.40322	0.000130661	PAN domain-containing protein | chr5:965874-967322 REVERSE
AT5G05440	-1.75363	1.84588e-21	-3.36972	1.08202e-44	unknown protein | chr5:1609250-1610446 FORWARD
AT5G06800	-1.48827	0.00741658	-1.93953	0.0101014	myb family transcription factor | chr5:2103162-2105898 FORWARD
AT5G08330	-1.12935	1.09316e-19	-1.20551	3.79466e-30	TCP family transcription factor, putative | chr5:2680744-2681813 FORWARD
AT5G08980	-1.66334	7.73339e-06	-2.52202	2.9029e-09	NA
AT5G12050	-1.43154	6.98927e-26	-3.15183	3.16842e-98	unknown protein | chr5:3890104-3891513 FORWARD
AT5G14120	-1.29547	7.85235e-37	-3.91915	2.26285e-254	nodulin family protein | chr5:4555949-4558710 FORWARD
AT5G20250	-1.64956	8.38569e-57	-4.37327	0	Symbols: DIN10 | DIN10 (DARK INDUCIBLE 10); hydrolase, hydrolyzing O-glycosyl compounds | chr5:6833678-6836788 FORWARD
AT5G44020	-1.27458	1.16773e-32	-3.00988	1.26215e-138	acid phosphatase class B family protein | chr5:17712409-17714336 FORWARD
AT5G44680	-1.21319	2.62736e-26	-1.78518	3.12609e-78	methyladenine glycosylase family protein | chr5:18024215-18025991 REVERSE
AT5G51550	-1.65033	1.41404e-42	-2.95021	6.68251e-76	Symbols: EXL3 | EXL3 (EXORDIUM LIKE 3) | chr5:20939494-20940895 REVERSE
AT5G53750	-1.69729	2.53487e-08	-1.34094	7.76244e-05	FUNCTIONS IN: molecular_function unknown; INVOLVED IN: response to wounding; LOCATED IN: cellular_component unknown; EXPRESSED IN: male gametophyte, pollen tube; EXPRESSED DURING: L mature pollen stage; CONTAINS InterPro DOMAIN/s: Cystathionine beta-synthase, core (InterPro:IPR000644); BEST Arabidopsis thaliana protein match is: CBS domain-containing protein (TAIR:AT4G27460.1); Has 79 Blast hits …
AT5G57550	-2.22994	3.46244e-34	-2.816	3.37951e-52	Symbols: XTR3 | XTR3 (XYLOGLUCAN ENDOTRANSGLYCOSYLASE 3); hydrolase, acting on glycosyl bonds / xyloglucan:xyloglucosyl transferase | chr5:23304888-23306421 REVERSE
AT5G60270	-1.01083	6.52009e-08	-1.50293	2.43697e-15	lectin protein kinase family protein | chr5:24257745-24260043 FORWARD
AT5G60860	-1.54316	7.55236e-11	-1.24306	5e-09	Symbols: AtRABA1f | AtRABA1f (Arabidopsis Rab GTPase homolog A1f); GTP binding | chr5:24484622-24485705 FORWARD
AT5G63450	-4.25806	1.14662e-31	-2.55941	7.66445e-20	Symbols: CYP94B1 | CYP94B1; electron carrier/ heme binding / iron ion binding / monooxygenase/ oxygen binding | chr5:25408895-25410573 REVERSE
AT5G64750	-4.34329	2.05288e-64	-2.42578	1.39966e-33	Symbols: ABR1 | ABR1 (ABA REPRESSOR1); DNA binding / transcription factor | chr5:25891506-25893888 FORWARD
AT5G65390	-1.51453	1.40276e-08	-3.08053	2.76008e-18	Symbols: AGP7 | AGP7 | chr5:26128584-26129338 REVERSE
AT5G66590	-1.71094	1.05362e-24	-2.5039	3.15317e-45	allergen V5/Tpx-1-related family protein | chr5:26574181-26574874 FORWARD
AT5G67480	-1.53885	8.8647e-49	-2.22028	1.42051e-167	Symbols: BT4 | BT4 (BTB AND TAZ DOMAIN PROTEIN 4); protein binding / transcription regulator | chr5:26930940-26932756 REVERSE
