# Supplementary material for: Transcriptomic Profiling Provides Molecular Insights Into Hydrogen Peroxide-Enhanced Arabidopsis Growth and Its Salt Tolerance
Source: Front Plant Sci. 2022 Apr 6;13:866063. doi: 10.3389/fpls.2022.866063 (PMC9019583; doi:10.3389/fpls.2022.866063)
Supplement: Supplementary file 3 [file Data_Sheet_2.zip › Supplementary Tables S1-23/Table S15.xlsx]

## Sheet: Sheet1
118 common down-regulated genes in HW vs. WW and WN vs. WW (two-fold or more changes with a False Discovery Rate (FDR) adjusted p-value ≤0.05)
Gene_ID	HW vs. WW		WN vs. WW		Annotation
	Log2FC	P-value	Log2FC	P-value
AT1G61740	-1.02237	3.22399e-19	-1.14167	2.8577e-22	unknown protein | chr1:22798069-22801073 REVERSE
AT1G73630	-1.03108	0.000783153	-1.13674	0.00234698	calcium-binding protein, putative | chr1:27684736-27685453 FORWARD
AT2G18260	-1.03579	0.00335408	-1.01722	0.00961256	Symbols: SYP112, ATSYP112 | SYP112 (SYNTAXIN OF PLANTS 112); SNAP receptor | chr2:7942275-7943388 FORWARD
AT2G34430	-1.5162	1.41214e-22	-1.43924	1.053e-17	Symbols: LHB1B1, LHCB1.4 | LHB1B1; chlorophyll binding | chr2:14524756-14525763 FORWARD
AT4G26540	-1.20242	4.34116e-09	-1.68527	6.49743e-14	kinase | chr4:13394522-13398112 REVERSE
AT4G26542	-1.14304	2.87741e-17	-1.54609	6.49147e-27	Potential natural antisense gene, locus overlaps with AT4G26540;
AT4G31380	-6.81158	0.000975907	-3.4309	0.00954853	Symbols: FLP1 | FLP1 (FPF1-LIKE PROTEIN 1) | chr4:15229785-15230718 FORWARD
AT5G62920	-1.50321	5.52644e-08	-1.73675	6.8e-08	Symbols: ARR6 | ARR6 (RESPONSE REGULATOR 6); transcription regulator/ two-component response regulator | chr5:25252386-25254212 REVERSE
AT1G01620	-1.27227	2.62245e-35	-1.10952	1.46658e-19	Symbols: PIP1C, TMP-B, PIP1;3 | PIP1C (PLASMA MEMBRANE INTRINSIC PROTEIN 1C); water channel | chr1:225665-227302 REVERSE
AT1G02340	-1.7697	2.14698e-18	-1.15738	1.69338e-08	Symbols: HFR1, RSF1, FBI1, REP1 | HFR1 (LONG HYPOCOTYL IN FAR-RED); DNA binding / protein binding / transcription factor | chr1:465718-467844 REVERSE
AT1G02360	-1.0112	7.86106e-07	-2.09741	1.23693e-19	chitinase, putative | chr1:471990-473160 REVERSE
AT1G02380	-1.56288	6.70287e-07	-1.99223	1.21982e-08	unknown protein | chr1:477000-478971 FORWARD
AT1G02640	-1.02556	5.14165e-16	-1.94321	8.98348e-48	Symbols: BXL2, ATBXL2 | BXL2 (BETA-XYLOSIDASE 2); hydrolase, hydrolyzing O-glycosyl compounds | chr1:564205-567769 FORWARD
AT1G03870	-1.71316	8.19856e-45	-3.19658	1.96855e-120	Symbols: FLA9 | FLA9 (FASCICLIN-LIKE ARABINOOGALACTAN 9) | chr1:982506-983540 REVERSE
AT1G04180	-2.62333	1.3058e-22	-2.07562	1.79637e-14	flavin-containing monooxygenase family protein / FMO family protein | chr1:1104623-1105988 FORWARD
AT1G05810	-1.24315	1.86607e-07	-1.2761	1.63552e-07	Symbols: ARA, ARA-1, ATRAB11D, ATRABA5E, RABA5E | RABA5E (RAB GTPASE HOMOLOG A5E); GTP binding | chr1:1748314-1749460 FORWARD
AT1G09250	-1.12904	5.91932e-17	-1.36869	1.78734e-20	transcription factor | chr1:2989378-2990357 FORWARD
AT1G09575	-1.07701	2.21436e-05	-1.03506	0.000151083	unknown protein | chr1:3101671-3102925 REVERSE
AT1G10020	-1.31896	6.8442e-22	-1.73716	2.68772e-30	unknown protein | chr1:3269604-3271987 REVERSE
AT1G10550	-2.4403	1.76185e-08	-3.58958	3.70146e-11	Symbols: XTH33, XET | XTH33; hydrolase, acting on glycosyl bonds / hydrolase, hydrolyzing O-glycosyl compounds / xyloglucan:xyloglucosyl transferase | chr1:3479153-3480988 REVERSE
AT1G11260	-1.66686	9.8869e-51	-1.48644	1.7013e-48	Symbols: STP1, ATSTP1 | STP1 (SUGAR TRANSPORTER 1); carbohydrate transmembrane transporter/ sugar:hydrogen symporter | chr1:3777328-3780337 FORWARD
AT1G14280	-1.17392	3.67232e-22	-1.35663	2.17335e-28	Symbols: PKS2 | PKS2 (PHYTOCHROME KINASE SUBSTRATE 2) | chr1:4877627-4879149 FORWARD
AT1G14290	-1.32631	1.10577e-23	-1.77293	6.49947e-34	Symbols: SBH2 | SBH2 (SPHINGOID BASE HYDROXYLASE 2); catalytic/ sphingosine hydroxylase | chr1:4880051-4881964 REVERSE
AT1G16370	-2.58228	9.8838e-10	-1.98727	2.96387e-07	Symbols: ATOCT6, OCT6 | OCT6 (ORGANIC CATION/CARNITINE TRANSPORTER 6); carbohydrate transmembrane transporter/ sugar:hydrogen symporter | chr1:5596694-5598447 FORWARD
AT1G17420	-2.54012	1.74234e-82	-1.28357	6.83362e-31	Symbols: LOX3 | LOX3; electron carrier/ iron ion binding / lipoxygenase/ metal ion binding / oxidoreductase, acting on single donors with incorporation of molecular oxygen, incorporation of two atoms of oxygen | chr1:5977411-5981480 FORWARD
AT1G19320	-3.01136	9.49642e-05	-2.13337	0.00293878	pathogenesis-related thaumatin family protein | chr1:6679281-6680252 FORWARD
AT1G22530	-1.2553	7.15826e-27	-1.61898	3.99297e-44	Symbols: PATL2 | PATL2 (PATELLIN 2); transporter | chr1:7955493-7958442 REVERSE
AT1G22740	-1.28978	5.52547e-16	-1.17357	4.50604e-13	Symbols: RAB7, ATRABG3B, RAB75, RABG3B | RABG3B; GTP binding | chr1:8049100-8050708 FORWARD
AT1G24170	-1.33731	2.01639e-22	-1.01828	3.10971e-13	Symbols: GATL8, LGT9 | LGT9; polygalacturonate 4-alpha-galacturonosyltransferase/ transferase, transferring glycosyl groups / transferase, transferring hexosyl groups | chr1:8557216-8558832 REVERSE
AT1G25230	-1.07351	2.37061e-18	-1.20515	1.66935e-20	purple acid phosphatase family protein | chr1:8840402-8842317 REVERSE
AT1G30720	-1.95793	1.59882e-14	-1.69775	4.82496e-11	FAD-binding domain-containing protein | chr1:10898172-10899912 FORWARD
AT1G50040	-3.6989	4.5181e-38	-2.62068	9.03971e-26	unknown protein | chr1:18542130-18543948 FORWARD
AT1G52830	-1.60558	0.00124642	-1.76896	0.00146212	Symbols: IAA6, SHY1 | IAA6 (INDOLE-3-ACETIC ACID 6); transcription factor | chr1:19672496-19673644 REVERSE
AT1G55335	-1.91793	1.10914e-06	-1.27608	0.000171441	NA
AT1G57680	-1.19061	1.34625e-22	-1.10511	3.31912e-19	FUNCTIONS IN: molecular_function unknown; INVOLVED IN: biological_process unknown; LOCATED IN: endomembrane system; EXPRESSED IN: 24 plant structures; EXPRESSED DURING: 15 growth stages; CONTAINS InterPro DOMAIN/s: Uncharacterised conserved protein UCP031277 (InterPro:IPR016971); Has 35 Blast hits to 35 proteins in 10 species: Archae - 0; Bacteria - 0; Metazoa - 0; Fungi - 0; Plants - 33; Viruses…
AT1G62440	-1.04192	4.86358e-05	-2.67375	3.16484e-16	Symbols: LRX2 | LRX2 (LEUCINE-RICH REPEAT/EXTENSIN 2); protein binding / structural constituent of cell wall | chr1:23111818-23115293 FORWARD
AT1G72070	-1.10842	3.49181e-05	-1.06865	5.32659e-05	DNAJ heat shock N-terminal domain-containing protein | chr1:27118621-27119708 REVERSE
AT1G72430	-1.84868	1.6206e-44	-1.56949	2.20001e-32	auxin-responsive protein-related | chr1:27264911-27265630 REVERSE
AT1G75250	-1.27814	0.00019224	-2.905	1.27034e-09	Symbols: ATRL6 | ATRL6 (ARABIDOPSIS RAD-LIKE 6); transcription factor | chr1:28245073-28245453 REVERSE
AT1G75750	-1.36674	9.06938e-37	-3.43527	2.10405e-171	Symbols: GASA1 | GASA1 (GAST1 PROTEIN HOMOLOG 1) | chr1:28441526-28442367 REVERSE
AT1G75960	-1.24041	1.94895e-11	-1.94911	1.20881e-20	AMP-binding protein, putative | chr1:28518033-28519874 FORWARD
AT1G76090	-1.71657	3.98329e-20	-1.91501	1.60417e-20	Symbols: SMT3 | SMT3 (STEROL METHYLTRANSFERASE 3); S-adenosylmethionine-dependent methyltransferase/ sterol 24-C-methyltransferase | chr1:28550409-28551781 REVERSE
AT1G76240	-1.02825	0.0111468	-2.39495	1.89591e-06	unknown protein | chr1:28602811-28603929 REVERSE
AT1G79700	-1.07512	1.03572e-12	-1.87017	3.00981e-27	ovule development protein, putative | chr1:29990336-29993724 REVERSE
AT2G15880	-1.46564	1.25741e-08	-1.8067	4.35365e-12	leucine-rich repeat family protein / extensin family protein | chr2:6918039-6920319 REVERSE
AT2G17230	-1.7032	1.28316e-29	-1.36544	1.35364e-15	Symbols: EXL5 | EXL5 (EXORDIUM LIKE 5) | chr2:7494536-7496016 REVERSE
AT2G19800	-1.54282	1.0131e-06	-2.18175	3.67397e-09	Symbols: MIOX2 | MIOX2 (MYO-INOSITOL OXYGENASE 2); inositol oxygenase | chr2:8530896-8533508 REVERSE
AT2G20880	-3.25722	1.20867e-33	-1.58909	3.18576e-11	AP2 domain-containing transcription factor, putative | chr2:8985973-8987263 FORWARD
AT2G22810	-1.10549	0.0018621	-2.06639	3.95862e-05	Symbols: ACS4, ACC4, ATACS4 | ACS4 (1-AMINOCYCLOPROPANE-1-CARBOXYLATE SYNTHASE 4); 1-aminocyclopropane-1-carboxylate synthase | chr2:9717791-9719472 REVERSE
AT2G23130	-2.80002	8.47386e-82	-1.47449	1.30109e-30	Symbols: AGP17, ATAGP17 | AGP17 (ARABINOGALACTAN PROTEIN 17) | chr2:9844350-9845385 FORWARD
AT2G30930	-1.0061	1.08855e-16	-1.343	1.55383e-23	unknown protein | chr2:13162369-13163398 FORWARD
AT2G31010	-1.24644	4.97345e-12	-1.06157	3.46324e-09	protein kinase family protein | chr2:13194185-13200128 FORWARD
AT2G38310	-1.23947	9.44706e-16	-3.61995	2.46652e-61	unknown protein | chr2:16050063-16051168 FORWARD
AT2G42380	-1.14258	1.32155e-17	-1.92055	1.07946e-36	Symbols: ATBZIP34, BZIP34 | bZIP transcription factor family protein | chr2:17646900-17648945 REVERSE
AT2G42580	-1.01489	1.61168e-17	-1.41922	3.04443e-32	Symbols: TTL3, VIT | TTL3 (TETRATRICOPETIDE-REPEAT THIOREDOXIN-LIKE 3); binding / protein binding | chr2:17728715-17731718 FORWARD
AT2G42870	-1.75412	1.5872e-12	-1.27999	2.66543e-09	Symbols: PAR1, HLH1 | PAR1 (PHY RAPIDLY REGULATED 1) | chr2:17836416-17837250 REVERSE
AT2G44910	-1.44789	0.00021329	-1.22183	0.00319422	Symbols: ATHB4, ATHB-4 | ATHB4 (ARABIDOPSIS THALIANA HOMEOBOX-LEUCINE ZIPPER PROTEIN 4); DNA binding / transcription factor | chr2:18517887-18519525 REVERSE
AT2G45180	-1.21985	1.24934e-20	-2.63004	1.54854e-136	protease inhibitor/seed storage/lipid transfer protein (LTP) family protein | chr2:18626320-18626997 FORWARD
AT2G46970	-1.31095	4.71179e-06	-1.79679	1.74083e-07	Symbols: PIL1 | PIL1 (PHYTOCHROME INTERACTING FACTOR 3-LIKE 1); transcription factor | chr2:19295490-19297826 REVERSE
AT2G47440	-1.62455	6.07735e-40	-1.48676	5.1376e-35	DNAJ heat shock N-terminal domain-containing protein | chr2:19469719-19471886 FORWARD
AT2G47930	-1.02508	0.00802286	-1.8	2.48537e-09	Symbols: AGP26, ATAGP26 | AGP26 (ARABINOGALACTAN PROTEIN 26) | chr2:19616975-19617681 REVERSE
AT2G47935	-1.6705	0.000591922	-2.52557	3.54275e-05	NA
AT3G03265	-1.22303	0.000498122	-2.35783	5.2753e-14	NA
AT3G06770	-1.07736	1.91546e-12	-1.84604	1.94515e-26	glycoside hydrolase family 28 protein / polygalacturonase (pectinase) family protein | chr3:2134800-2137228 REVERSE
AT3G09940	-1.03641	6.38358e-06	-1.72789	2.68606e-10	Symbols: MDHAR, ATMDAR3 | MDHAR (MONODEHYDROASCORBATE REDUCTASE); monodehydroascorbate reductase (NADH) | chr3:3056375-3059148 REVERSE
AT3G16240	-1.66217	3.77862e-41	-2.41308	2.04693e-58	Symbols: DELTA-TIP, TIP2;1, DELTA-TIP1, AQP1, ATTIP2;1 | DELTA-TIP; ammonia transporter/ methylammonium transmembrane transporter/ water channel | chr3:5505404-5507050 FORWARD
AT3G19680	-2.37718	3.15041e-69	-1.15454	1.00344e-20	unknown protein | chr3:6840281-6842320 FORWARD
AT3G21330	-3.01546	3.74654e-07	-1.57579	0.00508229	basic helix-loop-helix (bHLH) family protein | chr3:7507240-7509175 FORWARD
AT3G22275	-3.04839	6.00474e-09	-1.02148	0.00787078	unknown protein | chr3:7878982-7879808 REVERSE
AT3G25780	-1.64447	3.34209e-28	-1.51306	9.29002e-23	Symbols: AOC3 | AOC3 (ALLENE OXIDE CYCLASE 3); allene-oxide cyclase | chr3:9409290-9410567 FORWARD
AT3G26520	-1.33249	7.7685e-25	-1.3739	4.61357e-34	Symbols: TIP2, SITIP, GAMMA-TIP2, TIP1;2 | TIP2 (TONOPLAST INTRINSIC PROTEIN 2); water channel | chr3:9722443-9723815 REVERSE
AT3G29370	-1.29821	2.46907e-05	-1.59909	1.75906e-05	unknown protein | chr3:11278589-11279108 FORWARD
AT3G45960	-2.1661	0.000536373	-2.53461	0.000632535	Symbols: ATEXLA3, EXPL3, ATEXPL3, ATHEXP BETA 2.3 | ATEXLA3 (arabidopsis thaliana expansin-like a3) | chr3:16892756-16893900 FORWARD
AT3G47340	-2.52882	4.78364e-93	-1.63815	7.55729e-50	Symbols: ASN1, DIN6, AT-ASN1 | ASN1 (GLUTAMINE-DEPENDENT ASPARAGINE SYNTHASE 1); asparagine synthase (glutamine-hydrolyzing) | chr3:17437884-17441243 REVERSE
AT3G57800	-1.26307	2.57282e-25	-1.4603	9.146e-31	basic helix-loop-helix (bHLH) family protein | chr3:21407789-21411612 REVERSE
AT3G58120	-1.64864	8.07599e-42	-2.50745	5.97233e-80	Symbols: ATBZIP61, BZIP61 | BZIP61; DNA binding / transcription activator/ transcription factor | chr3:21520974-21523327 REVERSE
AT3G58620	-1.56203	6.2698e-22	-1.39765	3.13589e-17	Symbols: TTL4 | TTL4 (Tetratricopetide-repeat Thioredoxin-Like 4); binding | chr3:21680326-21683135 FORWARD
AT3G58850	-1.31536	0.000218724	-1.53767	4.68658e-05	Symbols: PAR2, HLH2 | PAR2 (PHY RAPIDLY REGULATED 2) | chr3:21759352-21759942 REVERSE
AT4G01335	-2.04117	0.000141637	-2.11924	8.68585e-05	FUNCTIONS IN: molecular_function unknown; INVOLVED IN: biological_process unknown; LOCATED IN: endomembrane system; BEST Arabidopsis thaliana protein match is: CHP-rich zinc finger protein-related (TAIR:AT4G01340.1). | chr4:553393-554089 FORWARD
AT4G15680	-1.34559	2.0174e-08	-1.46449	1.34194e-08	glutaredoxin family protein | chr4:8931652-8932295 FORWARD
AT4G15700	-1.1692	4.78764e-14	-1.10684	1.15409e-12	glutaredoxin family protein | chr4:8937393-8937892 FORWARD
AT4G16563	-1.7918	1.27205e-11	-1.86666	1.40778e-10	aspartyl protease family protein | chr4:9329657-9331523 REVERSE
AT4G16780	-1.21347	4.56751e-28	-1.25971	2.65112e-29	Symbols: ATHB-2, HAT4, ATHB2 | ATHB-2 (ARABIDOPSIS THALIANA HOMEOBOX PROTEIN 2); DNA binding / protein homodimerization/ sequence-specific DNA binding / transcription factor | chr4:9449114-9450743 FORWARD
AT4G23060	-1.05595	3.97336e-15	-1.70075	8.71287e-30	Symbols: IQD22 | IQD22 (IQ-domain 22); calmodulin binding | chr4:12087203-12090575 FORWARD
AT4G23400	-1.31813	3.86792e-35	-1.95377	5.38488e-64	Symbols: PIP1D, PIP1;5 | PIP1;5 (PLASMA MEMBRANE INTRINSIC PROTEIN 1;5); water channel | chr4:12220743-12222371 FORWARD
AT4G25260	-1.24793	1.23232e-11	-1.70577	5.14709e-17	invertase/pectin methylesterase inhibitor family protein | chr4:12935710-12936658 REVERSE
AT4G28720	-2.98375	4.68025e-08	-2.36714	1.46229e-06	flavin-containing monooxygenase family protein / FMO family protein | chr4:14192583-14194256 FORWARD
AT4G30280	-2.38955	4.01676e-06	-1.87723	8.27408e-05	Symbols: ATXTH18, XTH18 | XTH18 (XYLOGLUCAN ENDOTRANSGLUCOSYLASE/HYDROLASE 18); hydrolase, acting on glycosyl bonds / hydrolase, hydrolyzing O-glycosyl compounds / xyloglucan:xyloglucosyl transferase | chr4:14825808-14827047 REVERSE
AT4G32800	-1.84166	5.61648e-23	-1.1041	3.06873e-10	AP2 domain-containing transcription factor TINY, putative | chr4:15819524-15820871 FORWARD
AT4G33420	-1.05777	0.000187275	-1.07083	7.23192e-05	peroxidase, putative | chr4:16084828-16086296 FORWARD
AT4G34750	-1.40875	2.40764e-14	-2.18195	7.36617e-23	auxin-responsive protein, putative / small auxin up RNA (SAUR_E) | chr4:16577482-16578452 FORWARD
AT4G34760	-1.27757	2.31284e-14	-1.71443	9.26978e-35	auxin-responsive family protein | chr4:16582183-16582879 REVERSE
AT4G34770	-1.03877	7.65927e-08	-1.83231	7.07269e-15	auxin-responsive family protein | chr4:16591229-16591892 FORWARD
AT4G34790	-1.17707	1.29387e-06	-1.96293	1.54505e-12	auxin-responsive family protein | chr4:16594469-16595153 FORWARD
AT4G35770	-1.85574	1.0661e-60	-1.41514	1.13179e-36	Symbols: SEN1, ATSEN1, DIN1 | SEN1 (SENESCENCE 1) | chr4:16944941-16946192 FORWARD
AT4G36850	-1.86207	1.57956e-53	-2.04831	8.25969e-61	INVOLVED IN: biological_process unknown; LOCATED IN: membrane; CONTAINS InterPro DOMAIN/s: Cystinosin/ERS1p repeat (InterPro:IPR006603); BEST Arabidopsis thaliana protein match is: PQ-loop repeat family protein / transmembrane family protein (TAIR:AT2G41050.1); Has 599 Blast hits to 441 proteins in 106 species: Archae - 0; Bacteria - 0; Metazoa - 197; Fungi - 311; Plants - 38; Viruses - 0; Other …
AT4G37770	-1.8064	1.07861e-12	-1.71955	1.77021e-10	Symbols: ACS8 | ACS8; 1-aminocyclopropane-1-carboxylate synthase | chr4:17752084-17754157 FORWARD
AT5G02760	-1.08534	1.48302e-17	-2.75395	1.73702e-71	protein phosphatase 2C family protein / PP2C family protein | chr5:625254-627124 FORWARD
AT5G03700	-1.40206	3.92608e-05	-1.65463	1.41402e-05	PAN domain-containing protein | chr5:965874-967322 REVERSE
AT5G05440	-1.75363	1.84588e-21	-3.09817	2.04515e-41	unknown protein | chr5:1609250-1610446 FORWARD
AT5G06800	-1.48827	0.00741658	-1.94785	0.00215587	myb family transcription factor | chr5:2103162-2105898 FORWARD
AT5G08330	-1.12935	1.09316e-19	-1.20284	3.0141e-20	TCP family transcription factor, putative | chr5:2680744-2681813 FORWARD
AT5G08980	-1.66334	7.73339e-06	-1.28973	0.000206008	NA
AT5G12050	-1.43154	6.98927e-26	-2.54851	2.33418e-56	unknown protein | chr5:3890104-3891513 FORWARD
AT5G14120	-1.29547	7.85235e-37	-1.79528	1.86322e-70	nodulin family protein | chr5:4555949-4558710 FORWARD
AT5G20250	-1.64956	8.38569e-57	-2.43992	1.84529e-120	Symbols: DIN10 | DIN10 (DARK INDUCIBLE 10); hydrolase, hydrolyzing O-glycosyl compounds | chr5:6833678-6836788 FORWARD
AT5G44020	-1.27458	1.16773e-32	-2.55967	3.35744e-107	acid phosphatase class B family protein | chr5:17712409-17714336 FORWARD
AT5G44680	-1.21319	2.62736e-26	-2.21941	2.88686e-71	methyladenine glycosylase family protein | chr5:18024215-18025991 REVERSE
AT5G51550	-1.65033	1.41404e-42	-1.40728	4.85844e-28	Symbols: EXL3 | EXL3 (EXORDIUM LIKE 3) | chr5:20939494-20940895 REVERSE
AT5G53750	-1.69729	2.53487e-08	-1.2095	1.466e-05	FUNCTIONS IN: molecular_function unknown; INVOLVED IN: response to wounding; LOCATED IN: cellular_component unknown; EXPRESSED IN: male gametophyte, pollen tube; EXPRESSED DURING: L mature pollen stage; CONTAINS InterPro DOMAIN/s: Cystathionine beta-synthase, core (InterPro:IPR000644); BEST Arabidopsis thaliana protein match is: CBS domain-containing protein (TAIR:AT4G27460.1); Has 79 Blast hits …
AT5G57550	-2.22994	3.46244e-34	-2.68894	4.51613e-39	Symbols: XTR3 | XTR3 (XYLOGLUCAN ENDOTRANSGLYCOSYLASE 3); hydrolase, acting on glycosyl bonds / xyloglucan:xyloglucosyl transferase | chr5:23304888-23306421 REVERSE
AT5G60270	-1.01083	6.52009e-08	-1.04964	1.02536e-07	lectin protein kinase family protein | chr5:24257745-24260043 FORWARD
AT5G60860	-1.54316	7.55236e-11	-1.03678	7.59439e-06	Symbols: AtRABA1f | AtRABA1f (Arabidopsis Rab GTPase homolog A1f); GTP binding | chr5:24484622-24485705 FORWARD
AT5G63450	-4.25806	1.14662e-31	-1.37371	1.23901e-07	Symbols: CYP94B1 | CYP94B1; electron carrier/ heme binding / iron ion binding / monooxygenase/ oxygen binding | chr5:25408895-25410573 REVERSE
AT5G64750	-4.34329	2.05288e-64	-1.55967	1.07383e-15	Symbols: ABR1 | ABR1 (ABA REPRESSOR1); DNA binding / transcription factor | chr5:25891506-25893888 FORWARD
AT5G65390	-1.51453	1.40276e-08	-2.58512	2.95952e-16	Symbols: AGP7 | AGP7 | chr5:26128584-26129338 REVERSE
AT5G66590	-1.71094	1.05362e-24	-1.22942	2.63766e-10	allergen V5/Tpx-1-related family protein | chr5:26574181-26574874 FORWARD
AT5G67480	-1.53885	8.8647e-49	-1.09801	2.43714e-27	Symbols: BT4 | BT4 (BTB AND TAZ DOMAIN PROTEIN 4); protein binding / transcription regulator | chr5:26930940-26932756 REVERSE
