# Supplementary material for: Transcriptomic Profiling Provides Molecular Insights Into Hydrogen Peroxide-Enhanced Arabidopsis Growth and Its Salt Tolerance
Source: Front Plant Sci. 2022 Apr 6;13:866063. doi: 10.3389/fpls.2022.866063 (PMC9019583; doi:10.3389/fpls.2022.866063)
Supplement: Supplementary file 3 [file Data_Sheet_2.zip › Supplementary Tables S1-23/Table S16.xlsx]

## Sheet: Sheet1
425 common down-regulated genes in HN vs. WW and WN vs. WW (two-fold or more changes with a False Discovery Rate (FDR) adjusted p-value ≤0.05)
Gene_ID	HN vs. WW		WN vs. WW		Annotation
	Log2FC	P-value	Log2FC	P-value
AT1G01340	-1.13476	1.62355e-08	-1.00282	7.91375e-06	Symbols: ATCNGC10, CNGC10, ACBK1 | ATCNGC10 (CYCLIC NUCLEOTIDE GATED CHANNEL 10); calmodulin binding / cyclic nucleotide binding / ion channel | chr1:132328-135322 REVERSE
AT1G02920	-1.34689	2.05909e-47	-1.20048	1.36922e-24	Symbols: ATGSTF7, GST11, ATGSTF8, GSTF7 | GSTF7; copper ion binding / glutathione binding / glutathione transferase | chr1:658657-659771 REVERSE
AT1G04040	-2.4015	1.20013e-82	-2.19667	8.6274e-53	acid phosphatase class B family protein | chr1:1042362-1043864 REVERSE
AT1G04360	-2.94802	1.74455e-07	-1.71819	0.000507519	zinc finger (C3HC4-type RING finger) family protein | chr1:1167457-1168878 REVERSE
AT1G05010	-1.1964	2.39349e-54	-1.11003	6.92808e-27	Symbols: EFE, ACO4, EAT1 | EFE (ETHYLENE-FORMING ENZYME); 1-aminocyclopropane-1-carboxylate oxidase | chr1:1431190-1432858 REVERSE
AT1G05675	-3.95495	2.36279e-19	-1.96583	1.7927e-09	UDP-Glycosyltransferase superfamily protein; FUNCTIONS IN: transferase activity, transferring hexosyl groups; INVOLVED IN: metabolic process; CONTAINS InterPro DOMAIN/s: UDP-glucuronosyl/UDP-glucosyltransferase (InterPro:IPR002213); BEST Arabidopsis thaliana protein match is: Uridine diphosphate glycosyltransferase 74E2 (TAIR:AT1G05680.1).
AT1G06830	-1.87959	1.27178e-12	-3.27146	1.51356e-21	glutaredoxin family protein | chr1:2097151-2097655 FORWARD
AT1G08930	-2.86728	6.06501e-247	-1.52047	1.29143e-46	Symbols: ERD6 | ERD6 (EARLY RESPONSE TO DEHYDRATION 6); carbohydrate transmembrane transporter/ sugar transmembrane transporter/ sugar:hydrogen symporter | chr1:2873465-2877223 FORWARD
AT1G09460	-3.16883	8.05674e-10	-1.03998	0.00404188	glucan endo-1,3-beta-glucosidase-related | chr1:3053901-3055360 FORWARD
AT1G10990	-2.16893	3.55878e-07	-2.42087	2.5431e-06	unknown protein | chr1:3670278-3671187 REVERSE
AT1G11000	-1.36578	6.09311e-07	-1.03461	8.00538e-05	Symbols: MLO4, ATMLO4 | MLO4 (MILDEW RESISTANCE LOCUS O 4); calmodulin binding | chr1:3671756-3675979 REVERSE
AT1G12080	-1.54038	5.23803e-11	-1.02461	7.25765e-06	unknown protein | chr1:4084162-4085045 FORWARD
AT1G12110	-1.05807	3.89844e-12	-1.34061	1.20051e-21	Symbols: NRT1.1, CHL1-1, NRT1, B-1, ATNRT1, CHL1 | NRT1.1; nitrate transmembrane transporter/ transporter | chr1:4105233-4109545 FORWARD
AT1G13110	-1.32977	1.36322e-51	-1.0326	3.75451e-20	Symbols: CYP71B7 | CYP71B7; electron carrier/ heme binding / iron ion binding / monooxygenase/ oxygen binding | chr1:4467220-4469033 FORWARD
AT1G15125	-4.59955	1.34458e-193	-2.20433	7.06163e-72	S-adenosylmethionine-dependent methyltransferase/ methyltransferase | chr1:5204625-5205912 FORWARD
AT1G15825	-1.62161	2.39888e-07	-1.94771	2.62173e-09	hydroxyproline-rich glycoprotein family protein | chr1:5448149-5448529 REVERSE
AT1G15830	-1.39526	1.76522e-13	-1.8052	6.93608e-16	unknown protein | chr1:5448726-5450177 FORWARD
AT1G17060	-2.26896	1.81619e-05	-1.07313	0.00536106	Symbols: CYP72C1, SOB7 | CYP72C1 (CYTOCHROME P450 72C1); electron carrier/ heme binding / iron ion binding / monooxygenase/ oxygen binding | chr1:5832097-5835456 REVERSE
AT1G18330	-1.68282	1.3492e-20	-1.03191	5.16586e-09	Symbols: EPR1 | EPR1 (EARLY-PHYTOCHROME-RESPONSIVE1); DNA binding / transcription factor | chr1:6305971-6308010 REVERSE
AT1G18400	-1.65504	2.06673e-10	-1.37128	2.69486e-07	Symbols: BEE1 | BEE1 (BR Enhanced Expression 1); transcription factor | chr1:6331398-6333743 FORWARD
AT1G18620	-1.31257	6.34607e-30	-1.46898	7.79219e-28	unknown protein | chr1:6410033-6414451 FORWARD
AT1G19020	-1.74594	1.11626e-21	-1.27891	2.65531e-12	unknown protein | chr1:6568073-6568597 FORWARD
AT1G19380	-1.11774	3.40084e-12	-1.2258	3.09138e-11	unknown protein | chr1:6698058-6698824 FORWARD
AT1G19510	-2.35517	1.77468e-06	-1.71022	0.000182831	Symbols: ATRL5 | ATRL5 (ARABIDOPSIS RAD-LIKE 5); DNA binding / transcription factor | chr1:6756284-6757377 REVERSE
AT1G20010	-1.23661	1.00392e-45	-1.16247	2.29003e-27	Symbols: TUB5 | TUB5; structural constituent of cytoskeleton | chr1:6937795-6940582 REVERSE
AT1G21050	-1.52927	1.81933e-13	-2.18851	2.08847e-22	unknown protein | chr1:7366775-7367678 FORWARD
AT1G21100	-4.05046	5.07486e-118	-1.72376	9.10088e-29	O-methyltransferase, putative | chr1:7386839-7388428 REVERSE
AT1G21110	-5.17346	1.88369e-40	-2.17294	5.39908e-15	O-methyltransferase, putative | chr1:7389981-7391553 REVERSE
AT1G21120	-2.74479	5.48985e-23	-2.60071	2.2144e-18	O-methyltransferase, putative | chr1:7395228-7396773 REVERSE
AT1G21830	-2.3272	1.33296e-52	-1.00356	1.04631e-11	unknown protein | chr1:7661118-7662608 REVERSE
AT1G22330	-1.60578	3.32852e-10	-1.90944	5.7578e-14	RNA binding / nucleic acid binding / nucleotide binding | chr1:7886542-7889534 FORWARD
AT1G22690	-1.32632	7.13982e-13	-3.13848	4.40572e-37	gibberellin-responsive protein, putative | chr1:8027298-8028125 FORWARD
AT1G22810	-4.72948	3.55216e-08	-1.96776	0.00164951	AP2 domain-containing transcription factor, putative | chr1:8074231-8075037 REVERSE
AT1G22890	-2.70027	8.03452e-114	-1.18829	5.84231e-23	unknown protein | chr1:8102818-8103532 FORWARD
AT1G23030	-1.22859	3.04896e-20	-1.30049	1.0123e-17	armadillo/beta-catenin repeat family protein / U-box domain-containing protein | chr1:8156646-8159077 FORWARD
AT1G23090	-1.93151	3.17576e-67	-1.48732	8.5036e-34	Symbols: AST91, SULTR3;3 | AST91 (SULFATE TRANSPORTER 91); sulfate transmembrane transporter | chr1:8184952-8189064 REVERSE
AT1G23480	-1.28494	1.34947e-13	-1.57495	5.46439e-15	Symbols: ATCSLA03, CSLA03, ATCSLA3 | ATCSLA03 (CELLULOSE SYNTHASE-LIKE A3); cellulose synthase/ transferase, transferring glycosyl groups | chr1:8333020-8336385 FORWARD
AT1G23965	-3.65426	6.42592e-05	-3.38525	0.000134225	FUNCTIONS IN: molecular_function unknown; INVOLVED IN: biological_process unknown; LOCATED IN: cellular_component unknown; BEST Arabidopsis thaliana protein match is: ATP binding / DNA binding (TAIR:AT1G70270.1). | chr1:8480422-8481486 REVERSE
AT1G25220	-1.29234	3.12343e-22	-1.02163	4.01586e-13	Symbols: ASB1, TRP4, WEI7 | ASB1 (ANTHRANILATE SYNTHASE BETA SUBUNIT 1); anthranilate synthase | chr1:8837070-8839501 REVERSE
AT1G26380	-2.26844	4.54207e-08	-2.09722	4.1e-08	FAD-binding domain-containing protein | chr1:9126737-9128528 REVERSE
AT1G26960	-1.53151	5.06586e-14	-1.21612	1.83005e-08	Symbols: AtHB23 | AtHB23 (ARABIDOPSIS THALIANA HOMEOBOX PROTEIN 23); DNA binding / transcription factor | chr1:9355920-9357460 FORWARD
AT1G27020	-4.46331	1.66926e-179	-3.63097	4.52301e-109	unknown protein | chr1:9378559-9380692 FORWARD
AT1G28010	-2.18754	3.27669e-10	-1.53018	1.95245e-06	Symbols: PGP14 | PGP14 (P-GLYCOPROTEIN 14); ATPase, coupled to transmembrane movement of substances | chr1:9763436-9768068 FORWARD
AT1G29430	-2.71406	7.95647e-22	-2.06456	6.21316e-13	auxin-responsive family protein | chr1:10302650-10303335 REVERSE
AT1G29440	-2.13232	2.51724e-13	-2.00403	1.84909e-10	FUNCTIONS IN: molecular_function unknown; INVOLVED IN: response to auxin stimulus; EXPRESSED IN: 19 plant structures; EXPRESSED DURING: 10 growth stages; CONTAINS InterPro DOMAIN/s: Auxin responsive SAUR protein (InterPro:IPR003676); BEST Arabidopsis thaliana protein match is: SAUR68 (SMALL AUXIN UPREGULATED 68) (TAIR:AT1G29510.1); Has 327 Blast hits to 317 proteins in 15 species: Archae - 0; Bac…
AT1G29450	-2.10539	1.79823e-07	-1.56972	2.92766e-06	auxin-responsive protein, putative | chr1:10305951-10306499 REVERSE
AT1G29500	-1.14744	0.0016448	-1.52876	0.000145396	auxin-responsive protein, putative | chr1:10321210-10321864 FORWARD
AT1G30040	-1.27082	3.79693e-05	-1.43871	7.83261e-05	Symbols: ATGA2OX2 | ATGA2OX2 (GIBBERELLIN 2-OXIDASE); gibberellin 2-beta-dioxygenase | chr1:10537648-10539831 FORWARD
AT1G30730	-5.22135	1.56266e-31	-2.03123	1.46515e-10	FAD-binding domain-containing protein | chr1:10900854-10902534 FORWARD
AT1G31350	-2.46504	7.52117e-35	-1.41694	2.28053e-18	F-box family protein | chr1:11221335-11222786 REVERSE
AT1G32170	-2.67724	1.55246e-23	-1.31765	7.54143e-09	Symbols: XTR4, XTH30 | XTR4 (XYLOGLUCAN ENDOTRANSGLYCOSYLASE 4); hydrolase, acting on glycosyl bonds / hydrolase, hydrolyzing O-glycosyl compounds / xyloglucan:xyloglucosyl transferase | chr1:11575320-11577927 FORWARD
AT1G32540	-1.35498	3.03673e-26	-1.01664	8.97022e-13	Symbols: LOL1 | LOL1 (LSD ONE LIKE 1); DNA binding | chr1:11767504-11769880 FORWARD
AT1G33240	-1.38937	2.1713e-34	-1.63345	1.53588e-35	Symbols: AT-GTL1, AT-GTL2 | AT-GTL1 (GT2-LIKE 1); DNA binding / transcription factor | chr1:12051471-12054546 REVERSE
AT1G33590	-1.11866	3.14155e-18	-1.0238	4.0258e-20	disease resistance protein-related / LRR protein-related | chr1:12177777-12179413 FORWARD
AT1G33610	-1.55248	1.38252e-21	-1.42787	1.19576e-16	protein binding | chr1:12188910-12192849 FORWARD
AT1G33770	-3.2768	1.09692e-16	-1.77464	2.42256e-09	protein kinase family protein | chr1:12242126-12244462 FORWARD
AT1G34760	-1.18717	1.90647e-09	-1.12021	3.11905e-08	Symbols: GRF11, GF14 OMICRON | GRF11 (GENERAL REGULATORY FACTOR 11); ATPase binding / amino acid binding / protein binding / protein phosphorylated amino acid binding | chr1:12743848-12745648 REVERSE
AT1G36060	-3.82707	1.26771e-05	-1.91047	0.000789964	AP2 domain-containing transcription factor, putative | chr1:13454496-13456331 REVERSE
AT1G36940	-1.89685	1.18838e-10	-1.13386	5.41197e-05	unknown protein | chr1:14003903-14004911 FORWARD
AT1G49730	-1.17586	2.46751e-21	-1.14089	5.61421e-15	protein kinase family protein | chr1:18402506-18405681 REVERSE
AT1G50460	-1.23607	1.48089e-13	-1.1582	1.91333e-10	Symbols: HKL1 | HKL1 (HEXOKINASE-LIKE 1); ATP binding / fructokinase/ glucokinase/ hexokinase | chr1:18693684-18697659 FORWARD
AT1G51270	-1.89598	1.52688e-10	-1.19912	2.28516e-06	structural molecule/ transmembrane receptor | chr1:19007510-19011272 FORWARD
AT1G51800	-1.40146	4.93734e-06	-1.24559	9.70683e-06	leucine-rich repeat protein kinase, putative | chr1:19214148-19217970 FORWARD
AT1G51805	-1.06986	1.36934e-06	-1.23755	4.08e-07	leucine-rich repeat protein kinase, putative | chr1:19220977-19225689 REVERSE
AT1G52190	-1.80448	9.89927e-82	-1.04629	5.8688e-24	proton-dependent oligopeptide transport (POT) family protein | chr1:19434509-19438971 FORWARD
AT1G52200	-2.13068	1.63944e-26	-1.61971	4.18008e-15	unknown protein | chr1:19442068-19443529 REVERSE
AT1G53700	-1.42188	0.00136159	-1.31512	0.00330959	Symbols: WAG1, PK3AT | WAG1 (WAG 1); kinase/ protein serine/threonine kinase | chr1:20048586-20050115 FORWARD
AT1G56240	-5.10717	1.4809e-08	-1.69637	0.00681992	Symbols: AtPP2-B13 | AtPP2-B13 (Phloem protein 2-B13); carbohydrate binding | chr1:21056232-21057577 REVERSE
AT1G58370	-1.74828	5.09588e-10	-1.58251	2.85069e-09	Symbols: RXF12, ATXYN1 | RXF12; endo-1,4-beta-xylanase/ hydrolase, hydrolyzing O-glycosyl compounds | chr1:21684584-21688321 FORWARD
AT1G61100	-1.63297	1.40952e-21	-1.16426	7.55894e-14	disease resistance protein (TIR class), putative | chr1:22508538-22512271 REVERSE
AT1G62480	-2.35418	1.01622e-125	-1.37666	5.26219e-33	vacuolar calcium-binding protein-related | chr1:23128705-23129759 FORWARD
AT1G63260	-1.34626	9.7235e-12	-1.78223	8.48539e-16	Symbols: TET10 | TET10 (TETRASPANIN10) | chr1:23466800-23469204 REVERSE
AT1G65390	-3.99502	1.83694e-21	-2.97637	7.79152e-15	Symbols: ATPP2-A5 | ATPP2-A5 (ARABIDOPSIS THALIANA PHLOEM PROTEIN 2 A5); carbohydrate binding | chr1:24292478-24294631 FORWARD
AT1G65590	-1.18149	1.60864e-19	-1.32661	1.03316e-19	Symbols: HEXO3, ATHEX1 | HEXO3 (BETA-HEXOSAMINIDASE 3); beta-N-acetylhexosaminidase/ hexosaminidase | chr1:24385900-24391207 FORWARD
AT1G65845	-2.32229	1.69758e-23	-1.20904	3.1897e-08	unknown protein | chr1:24493174-24493798 REVERSE
AT1G66230	-1.22514	1.98823e-05	-1.14105	3.84814e-05	Symbols: MYB20, AtMYB20 | MYB20 (myb domain protein 20); DNA binding / transcription factor | chr1:24677154-24678415 FORWARD
AT1G66940	-1.47941	1.74669e-32	-2.32877	3.75339e-48	protein kinase-related | chr1:24973028-24974791 REVERSE
AT1G67910	-2.33919	3.0316e-17	-1.03324	2.62995e-05	unknown protein | chr1:25471309-25472440 REVERSE
AT1G68330	-2.94322	4.06354e-16	-1.26833	1.06674e-05	unknown protein | chr1:25610923-25612202 FORWARD
AT1G69530	-1.14876	2.6484e-46	-2.15704	5.96664e-85	Symbols: ATEXPA1, EXP1, AT-EXP1, ATEXP1, ATHEXP ALPHA 1.2 | ATEXPA1 (ARABIDOPSIS THALIANA EXPANSIN A1) | chr1:26141836-26143496 FORWARD
AT1G69572	-1.13211	1.64885e-05	-1.06323	1.221e-06	other RNA | chr1:26161599-26162761 FORWARD
AT1G72416	-2.92025	1.97751e-56	-2.90833	8.66483e-48	heat shock protein binding | chr1:27258856-27260291 REVERSE
AT1G72520	-2.25433	8.55364e-98	-1.05214	1.05068e-19	lipoxygenase, putative | chr1:27308515-27312754 FORWARD
AT1G72610	-1.55404	2.487e-55	-1.98711	1.15493e-83	Symbols: GLP1, ATGER1, GER1 | GER1 (GERMIN-LIKE PROTEIN 1); oxalate oxidase | chr1:27339114-27340044 REVERSE
AT1G72940	-1.01715	1.89506e-14	-1.17586	2.36573e-14	disease resistance protein (TIR-NBS class), putative | chr1:27442238-27443856 FORWARD
AT1G74670	-2.07058	2.7766e-126	-1.63391	1.13407e-52	gibberellin-responsive protein, putative | chr1:28053286-28054149 FORWARD
AT1G75590	-2.75739	1.17164e-08	-1.23374	0.000854232	auxin-responsive family protein | chr1:28382896-28383768 REVERSE
AT1G76680	-1.00793	3.12107e-22	-1.01273	1.30058e-15	Symbols: OPR1 | OPR1; 12-oxophytodienoate reductase | chr1:28776861-28778467 FORWARD
AT1G76890	-1.89844	1.20698e-12	-1.21414	4.31192e-06	Symbols: GT2, AT-GT2 | GT2; transcription factor | chr1:28873059-28875292 REVERSE
AT1G76990	-1.60233	6.38056e-66	-1.35487	3.00247e-32	Symbols: ACR3 | ACR3; amino acid binding | chr1:28932162-28935539 FORWARD
AT1G77760	-1.49786	1.49855e-56	-1.52574	2.94983e-49	Symbols: NIA1, GNR1, NR1 | NIA1 (NITRATE REDUCTASE 1); nitrate reductase | chr1:29235803-29239445 REVERSE
AT1G78450	-3.04654	2.03628e-64	-1.216	1e-09	SOUL heme-binding family protein | chr1:29516989-29517933 REVERSE
AT1G78460	-2.95453	1.72911e-89	-1.37696	7.57238e-31	SOUL heme-binding family protein | chr1:29518316-29519323 REVERSE
AT1G78860	-2.14863	1.97536e-05	-1.36598	0.00485888	curculin-like (mannose-binding) lectin family protein | chr1:29646168-29647499 REVERSE
AT1G79680	-2.52283	1.00825e-11	-1.77754	1.32647e-07	wall-associated kinase, putative | chr1:29979973-29982773 REVERSE
AT1G80280	-1.11431	4.35367e-12	-1.44485	3.75592e-17	hydrolase, alpha/beta fold family protein | chr1:30183541-30186586 REVERSE
AT2G02450	-1.04036	8e-08	-1.01562	1.58788e-05	Symbols: ANAC035 | ANAC035 (Arabidopsis NAC domain containing protein 35); transcription factor | chr2:648044-650814 FORWARD
AT2G02930	-3.81358	6.2017e-25	-1.16146	1.76212e-05	Symbols: ATGSTF3, GST16 | ATGSTF3 (GLUTATHIONE S-TRANSFERASE F3); glutathione transferase | chr2:851164-852222 REVERSE
AT2G06850	-2.82112	1.09641e-179	-1.91632	1.36566e-73	Symbols: EXGT-A1, EXT | EXGT-A1 (ENDOXYLOGLUCAN TRANSFERASE); hydrolase, acting on glycosyl bonds / xyloglucan:xyloglucosyl transferase | chr2:2763526-2765720 FORWARD
AT2G10940	-1.58602	1.03242e-25	-2.36567	1.46745e-49	protease inhibitor/seed storage/lipid transfer protein (LTP) family protein | chr2:4310412-4312103 REVERSE
AT2G16380	-1.16524	2.63442e-05	-1.22593	4.71906e-07	SEC14 cytosolic factor family protein / phosphoglyceride transfer family protein | chr2:7085784-7089157 FORWARD
AT2G18300	-1.61664	2.77292e-09	-1.74783	1.54003e-09	basic helix-loop-helix (bHLH) family protein | chr2:7952667-7954567 REVERSE
AT2G21650	-4.24318	2.62254e-14	-3.84632	3.48259e-13	Symbols: MEE3, ATRL2 | MEE3 (MATERNAL EFFECT EMBRYO ARREST 3); DNA binding / transcription factor | chr2:9259583-9260656 FORWARD
AT2G22122	-2.54438	2.03578e-07	-1.84647	5.84828e-05	unknown protein | chr2:9403264-9403808 FORWARD
AT2G23560	-2.24923	6.47555e-07	-2.54332	9.67748e-08	Symbols: ATMES7, MES7 | MES7 (METHYL ESTERASE 7); hydrolase/ hydrolase, acting on ester bonds / methyl indole-3-acetate esterase/ methyl salicylate esterase | chr2:10029275-10030382 REVERSE
AT2G23600	-1.16167	2.50935e-36	-1.50491	4.8793e-38	Symbols: ACL, ATMES2, MES2, ATME8, ME8 | ACL (ACETONE-CYANOHYDRIN LYASE); hydrolase/ hydrolase, acting on ester bonds / methyl indole-3-acetate esterase/ methyl jasmonate esterase/ methyl salicylate esterase | chr2:10042199-10043673 REVERSE
AT2G23770	-1.54847	9.57071e-15	-1.30303	1.42145e-09	protein kinase family protein / peptidoglycan-binding LysM domain-containing protein | chr2:10120242-10122080 REVERSE
AT2G25735	-2.18087	6.61177e-23	-1.50864	2.50647e-11	unknown protein | chr2:10975060-10975759 REVERSE
AT2G26010	-1.72606	2.32689e-07	-1.70796	4.58979e-06	Symbols: PDF1.3 | PDF1.3 (plant defensin 1.3) | chr2:11087348-11087944 FORWARD
AT2G26020	-5.46889	7.47861e-22	-5.35068	5.84741e-21	Symbols: PDF1.2b | PDF1.2b (plant defensin 1.2b) | chr2:11089250-11089597 FORWARD
AT2G26560	-1.65039	6.09945e-51	-1.38	4.43129e-28	Symbols: PLP2, PLA IIA, PLA2A | PLA2A (PHOSPHOLIPASE A 2A); lipase/ nutrient reservoir | chr2:11293769-11295806 REVERSE
AT2G26710	-2.67389	6.2564e-22	-1.37163	2.34612e-08	Symbols: BAS1, CYP734A1, CYP72B1 | BAS1 (PHYB ACTIVATION TAGGED SUPPRESSOR 1); oxygen binding / steroid hydroxylase | chr2:11380492-11383612 FORWARD
AT2G27402	-1.56393	2.04561e-11	-3.06938	7.17602e-22	FUNCTIONS IN: molecular_function unknown; INVOLVED IN: biological_process unknown; LOCATED IN: cellular_component unknown; BEST Arabidopsis thaliana protein match is: PTAC18 (PLASTID TRANSCRIPTIONALLY ACTIVE 18) (TAIR:AT2G32180.1); Has 15 Blast hits to 15 proteins in 3 species: Archae - 0; Bacteria - 0; Metazoa - 0; Fungi - 0; Plants - 15; Viruses - 0; Other Eukaryotes - 0 (source: NCBI BLink). |…
AT2G28630	-3.68558	8.87719e-223	-2.03976	1.40015e-73	Symbols: KCS12 | KCS12 (3-KETOACYL-COA SYNTHASE 12); acyltransferase/ catalytic/ transferase, transferring acyl groups other than amino-acyl groups | chr2:12275319-12277245 REVERSE
AT2G28930	-1.10479	6.76305e-13	-1.00476	2.05175e-08	Symbols: APK1B | APK1B; ATP binding / kinase/ protein kinase/ protein serine/threonine kinase | chr2:12424775-12426674 FORWARD
AT2G30010	-1.71621	4.83703e-26	-2.40209	8.92488e-34	INVOLVED IN: biological_process unknown; EXPRESSED IN: 22 plant structures; EXPRESSED DURING: 13 growth stages; CONTAINS InterPro DOMAIN/s: Protein of unknown function DUF231, plant (InterPro:IPR004253); BEST Arabidopsis thaliana protein match is: PMR5 (POWDERY MILDEW RESISTANT 5) (TAIR:AT5G58600.1); Has 709 Blast hits to 698 proteins in 16 species: Archae - 0; Bacteria - 0; Metazoa - 0; Fungi - …
AT2G30600	-1.59268	1.91549e-42	-1.55932	2.3581e-30	BTB/POZ domain-containing protein | chr2:13037052-13041684 FORWARD
AT2G30615	-2.50697	2.15306e-05	-1.76546	0.000493616	FUNCTIONS IN: molecular_function unknown; INVOLVED IN: biological_process unknown; LOCATED IN: cellular_component unknown; BEST Arabidopsis thaliana protein match is: F-box family protein / S locus-related (TAIR:AT2G43260.1); Has 27 Blast hits to 26 proteins in 2 species: Archae - 0; Bacteria - 0; Metazoa - 0; Fungi - 0; Plants - 27; Viruses - 0; Other Eukaryotes - 0 (source: NCBI BLink). | chr2:…
AT2G31020	-2.47215	4.76625e-13	-2.19863	2.75476e-10	Symbols: ORP1A | ORP1A (OSBP(OXYSTEROL BINDING PROTEIN)-RELATED PROTEIN 1A); oxysterol binding | chr2:13201668-13204821 FORWARD
AT2G31110	-1.59276	1.14861e-15	-1.18089	4.39662e-09	unknown protein | chr2:13258329-13262099 REVERSE
AT2G31730	-1.35348	6.56358e-05	-1.36509	0.000236771	ethylene-responsive protein, putative | chr2:13487568-13489679 REVERSE
AT2G31810	-2.16807	4.82632e-139	-1.0613	1.72846e-23	acetolactate synthase small subunit, putative | chr2:13524221-13528557 FORWARD
AT2G32100	-2.18961	5.95416e-27	-1.82287	1.24764e-17	Symbols: ATOFP16, OFP16 | OFP16 (ARABIDOPSIS THALIANA OVATE FAMILY PROTEIN 16) | chr2:13647852-13648785 FORWARD
AT2G32240	-1.1242	0.00295793	-1.39562	0.000786088	FUNCTIONS IN: molecular_function unknown; INVOLVED IN: response to cadmium ion; LOCATED IN: plasma membrane; EXPRESSED IN: 25 plant structures; EXPRESSED DURING: 13 growth stages; CONTAINS InterPro DOMAIN/s: Prefoldin (InterPro:IPR009053); BEST Arabidopsis thaliana protein match is: unknown protein (TAIR:AT1G05320.3); Has 221693 Blast hits to 95553 proteins in 2574 species: Archae - 2848; Bacteri…
AT2G33330	-1.06685	7.99879e-10	-1.91465	3.75851e-19	Symbols: PDLP3 | PDLP3 (PLASMODESMATA-LOCATED PROTEIN 3) | chr2:14122890-14125137 REVERSE
AT2G35880	-1.66193	2.17436e-57	-1.14828	7.72634e-21	FUNCTIONS IN: molecular_function unknown; EXPRESSED IN: 24 plant structures; EXPRESSED DURING: 13 growth stages; CONTAINS InterPro DOMAIN/s: Targeting for Xklp2 (InterPro:IPR009675); BEST Arabidopsis thaliana protein match is: unknown protein (TAIR:AT4G32330.3); Has 14997 Blast hits to 8919 proteins in 586 species: Archae - 10; Bacteria - 1037; Metazoa - 6567; Fungi - 1700; Plants - 594; Viruses …
AT2G36050	-2.84263	2.20352e-70	-1.43072	1.28513e-20	Symbols: ATOFP15, OFP15 | OFP15 (ARABIDOPSIS THALIANA OVATE FAMILY PROTEIN 15) | chr2:15135572-15136749 REVERSE
AT2G37025	-1.82162	4.37872e-08	-2.17359	3.6601e-08	Symbols: TRFL8 | TRFL8 (TRF-LIKE 8); DNA binding | chr2:15549052-15552105 FORWARD
AT2G37950	-3.00159	2.47255e-26	-1.76335	1.00794e-12	zinc finger (C3HC4-type RING finger) family protein | chr2:15882488-15883979 REVERSE
AT2G38120	-1.68585	2.3722e-30	-1.38882	3.98432e-24	Symbols: AUX1, WAV5, PIR1, MAP1 | AUX1 (AUXIN RESISTANT 1); amino acid transmembrane transporter/ auxin binding / auxin influx transmembrane transporter/ transporter | chr2:15972993-15977180 FORWARD
AT2G39210	-1.19254	5.5158e-23	-1.0601	2.14562e-13	nodulin family protein | chr2:16366157-16368275 REVERSE
AT2G39870	-1.2481	1.07729e-25	-1.24614	3.73386e-18	unknown protein | chr2:16643381-16645377 FORWARD
AT2G40330	-2.77438	0.000382661	-4.31987	0.000114701	Bet v I allergen family protein | chr2:16844864-16845934 REVERSE
AT2G40610	-1.56644	1.3269e-42	-1.85881	1.52894e-41	Symbols: ATEXPA8, EXP8, ATEXP8, ATHEXP ALPHA 1.11 | ATEXPA8 (ARABIDOPSIS THALIANA EXPANSIN A8) | chr2:16948863-16950557 REVERSE
AT2G41100	-2.92563	1.88606e-282	-1.34961	9.48978e-41	Symbols: TCH3, ATCAL4 | TCH3 (TOUCH 3); calcium ion binding | chr2:17138073-17139610 FORWARD
AT2G42040	-1.1994	5.51998e-15	-1.35493	4.20436e-13	FUNCTIONS IN: molecular_function unknown; INVOLVED IN: biological_process unknown; EXPRESSED IN: 22 plant structures; EXPRESSED DURING: 13 growth stages; CONTAINS InterPro DOMAIN/s: WRC (InterPro:IPR014977); Has 154 Blast hits to 154 proteins in 12 species: Archae - 0; Bacteria - 0; Metazoa - 4; Fungi - 0; Plants - 149; Viruses - 0; Other Eukaryotes - 1 (source: NCBI BLink). | chr2:17543034-17545…
AT2G42900	-1.86466	1.23932e-05	-1.25522	0.00581349	FUNCTIONS IN: molecular_function unknown; INVOLVED IN: biological_process unknown; LOCATED IN: cellular_component unknown; EXPRESSED IN: 22 plant structures; EXPRESSED DURING: 13 growth stages; CONTAINS InterPro DOMAIN/s: Plant Basic Secretory Protein (InterPro:IPR007541); Has 25 Blast hits to 25 proteins in 11 species: Archae - 0; Bacteria - 0; Metazoa - 1; Fungi - 0; Plants - 24; Viruses - 0; O…
AT2G44740	-2.01935	1.99816e-20	-2.03006	4.49714e-17	Symbols: CYCP4;1 | CYCP4;1 (cyclin p4;1); cyclin-dependent protein kinase | chr2:18441989-18443399 REVERSE
AT2G44790	-2.30039	3.5e-08	-1.92109	4.37726e-06	Symbols: UCC2 | UCC2 (UCLACYANIN 2); copper ion binding / electron carrier | chr2:18461906-18463309 REVERSE
AT2G44810	-3.72331	8.58883e-09	-2.58497	1.65408e-05	Symbols: DAD1 | DAD1 (DEFECTIVE ANTHER DEHISCENCE 1); phospholipase A1/ triacylglycerol lipase | chr2:18479053-18480197 FORWARD
AT2G46330	-1.94404	7.05259e-96	-1.73005	3.12788e-52	Symbols: AGP16, ATAGP16 | AGP16 (ARABINOGALACTAN PROTEIN 16) | chr2:19018509-19019255 REVERSE
AT3G01290	-2.68082	3.73707e-178	-1.49336	5.62181e-41	band 7 family protein | chr3:88054-89422 REVERSE
AT3G01490	-1.7212	1.73191e-40	-1.13798	4.34392e-16	protein kinase, putative | chr3:190872-193537 REVERSE
AT3G03000	-1.21008	0.00226748	-1.23045	0.00422341	calmodulin, putative | chr3:677240-678084 FORWARD
AT3G03840	-2.32769	8.20048e-06	-1.52467	0.00304167	auxin-responsive protein, putative | chr3:981072-981798 FORWARD
AT3G03850	-2.18577	1.43123e-08	-1.56266	1.08747e-05	auxin-responsive protein, putative | chr3:983121-983751 FORWARD
AT3G04630	-1.06508	6.19104e-12	-1.1606	6.56204e-12	Symbols: WDL1 | WDL1 | chr3:1258546-1260871 FORWARD
AT3G05900	-1.56785	0.000300229	-1.35834	0.00157143	neurofilament protein-related | chr3:1761205-1763984 REVERSE
AT3G06070	-2.58456	1.1072e-31	-2.01898	2.35887e-23	unknown protein | chr3:1831057-1831923 REVERSE
AT3G06080	-1.71393	2.11412e-47	-1.10743	2.63211e-22	unknown protein | chr3:1834707-1837984 REVERSE
AT3G06370	-1.96385	1.4887e-09	-1.10809	1.60917e-05	Symbols: NHX4, ATNHX4 | NHX4 (SODIUM HYDROGEN EXCHANGER 4); sodium ion transmembrane transporter/ sodium:hydrogen antiporter | chr3:1930396-1934073 REVERSE
AT3G07010	-2.01463	1.8067e-77	-1.7214	1.15694e-45	pectate lyase family protein | chr3:2212728-2216483 REVERSE
AT3G07460	-1.03929	6.23264e-27	-1.18927	4.60234e-23	unknown protein | chr3:2384418-2385713 REVERSE
AT3G07470	-1.08672	6.9997e-23	-1.14728	3.93751e-18	unknown protein | chr3:2386897-2388471 REVERSE
AT3G08660	-1.24142	1.34008e-06	-1.15944	2.38907e-05	phototropic-responsive protein, putative | chr3:2631130-2633166 FORWARD
AT3G10720	-2.34679	3.8906e-81	-1.24785	4.18922e-27	pectinesterase, putative | chr3:3354482-3357614 REVERSE
AT3G12920	-1.03408	3.8326e-11	-1.30186	3.03735e-12	protein binding / zinc ion binding | chr3:4121883-4123508 REVERSE
AT3G13000	-1.77643	8.94645e-27	-1.53803	5.30946e-19	transcription factor | chr3:4157968-4162065 REVERSE
AT3G13437	-1.24559	0.00488675	-1.26207	0.00245058	unknown protein | chr3:4376361-4376959 FORWARD
AT3G13790	-2.3444	6.52643e-67	-1.40308	5.56416e-26	Symbols: ATCWINV1, ATBFRUCT1 | ATBFRUCT1; beta-fructofuranosidase/ hydrolase, hydrolyzing O-glycosyl compounds | chr3:4532911-4535867 REVERSE
AT3G15060	-1.30062	9.76688e-11	-1.04299	1.97855e-06	Symbols: AtRABA1g | AtRABA1g (Arabidopsis Rab GTPase homolog A1g); GTP binding | chr3:5069166-5070200 FORWARD
AT3G15356	-4.49051	0	-3.18543	8.11928e-154	legume lectin family protein | chr3:5174402-5175469 REVERSE
AT3G15540	-2.84495	6.06213e-29	-1.7003	7.32732e-12	Symbols: IAA19, MSG2 | IAA19 (INDOLE-3-ACETIC ACID INDUCIBLE 19); transcription factor | chr3:5264024-5265678 FORWARD
AT3G15620	-2.16684	6.35596e-12	-1.32739	1.56944e-06	Symbols: UVR3 | UVR3 (UV REPAIR DEFECTIVE 3); DNA (6-4) photolyase | chr3:5293306-5296592 REVERSE
AT3G16530	-3.66367	4.36195e-269	-3.3813	3.46877e-158	legume lectin family protein | chr3:5624377-5625470 REVERSE
AT3G16670	-1.10136	6.43394e-18	-1.47759	3.53373e-24	unknown protein | chr3:5681419-5682331 FORWARD
AT3G18050	-1.40757	2.86049e-54	-1.04869	3.35297e-22	unknown protein | chr3:6180859-6182854 FORWARD
AT3G19850	-1.33119	1.2388e-13	-1.49798	1.02285e-10	phototropic-responsive NPH3 family protein | chr3:6898181-6901255 REVERSE
AT3G22060	-2.50976	1.36759e-78	-1.90914	4.07176e-40	receptor protein kinase-related | chr3:7771016-7772340 FORWARD
AT3G23550	-5.22731	7.04521e-103	-3.23075	1.33522e-67	MATE efflux family protein | chr3:8448273-8450697 REVERSE
AT3G23880	-3.04052	1.55863e-18	-1.55015	4.54416e-08	F-box family protein | chr3:8621986-8623162 REVERSE
AT3G24450	-1.62648	0.000509198	-1.7147	0.00215201	copper-binding family protein | chr3:8880065-8881722 REVERSE
AT3G26200	-2.68016	5.32341e-45	-1.90018	1.03931e-23	Symbols: CYP71B22 | CYP71B22; electron carrier/ heme binding / iron ion binding / monooxygenase/ oxygen binding | chr3:9589282-9591179 FORWARD
AT3G26680	-1.79345	1.45284e-07	-1.64731	8.71883e-07	Symbols: SNM1, ATSNM1 | SNM1 (SENSITIVE TO NITROGEN MUSTARD 1) | chr3:9801308-9804282 FORWARD
AT3G27770	-1.3211	6.76405e-42	-1.45077	7.03021e-32	unknown protein | chr3:10285657-10287775 REVERSE
AT3G27970	-2.49486	0.00780058	-2.86239	0.00179199	exonuclease/ nucleic acid binding / zinc ion binding | chr3:10389609-10391544 FORWARD
AT3G30775	-2.79967	1.88925e-57	-1.70813	2.92629e-24	Symbols: ERD5, PRODH, AT-POX, ATPOX, ATPDH, PRO1 | ERD5 (EARLY RESPONSIVE TO DEHYDRATION 5); proline dehydrogenase | chr3:12448636-12451248 REVERSE
AT3G46880	-1.65714	0.00139792	-2.28323	0.000100468	unknown protein | chr3:17265293-17266266 FORWARD
AT3G49110	-3.22545	6.78132e-25	-1.35011	3.68e-07	Symbols: PRX33, PRXCA, ATPRX33, ATPCA | PRXCA (PEROXIDASE CA); peroxidase | chr3:18200664-18203142 FORWARD
AT3G49620	-2.14686	1.46441e-20	-1.39113	3.69137e-09	Symbols: DIN11 | DIN11 (DARK INDUCIBLE 11); iron ion binding / oxidoreductase | chr3:18393747-18396816 FORWARD
AT3G49940	-1.9294	5.95578e-36	-1.61782	4.91071e-22	Symbols: LBD38 | LBD38 (LOB DOMAIN-CONTAINING PROTEIN 38) | chr3:18514343-18515475 FORWARD
AT3G50140	-2.72825	1.44452e-05	-1.95328	0.000257084	unknown protein | chr3:18592401-18594564 REVERSE
AT3G50470	-1.09255	2.81031e-05	-1.3003	4.653e-06	Symbols: HR3, MLA10 | HR3 (HOMOLOG OF RPW8 3) | chr3:18729054-18730269 FORWARD
AT3G50560	-1.94134	8.1e-07	-1.23666	0.000956747	short-chain dehydrogenase/reductase (SDR) family protein | chr3:18761088-18764016 REVERSE
AT3G50700	-1.36431	2.66107e-14	-1.33446	3.23854e-14	Symbols: AtIDD2 | AtIDD2 (Arabidopsis thaliana Indeterminate(ID)-Domain 2); nucleic acid binding / transcription factor/ zinc ion binding | chr3:18840411-18842950 FORWARD
AT3G50740	-1.17304	9.62255e-30	-1.11407	5.13612e-19	Symbols: UGT72E1 | UGT72E1 (UDP-glucosyl transferase 72E1); UDP-glycosyltransferase/ coniferyl-alcohol glucosyltransferase/ transferase, transferring glycosyl groups | chr3:18855161-18856884 REVERSE
AT3G52450	-1.31399	0.00214308	-1.60214	0.000737141	Symbols: PUB22 | PUB22 (PLANT U-BOX 22); ubiquitin-protein ligase | chr3:19440739-19442383 REVERSE
AT3G52520	-2.12613	3.01667e-10	-1.30194	4.51879e-05	unknown protein | chr3:19473483-19473884 FORWARD
AT3G54150	-2.04062	3.01805e-05	-1.28884	0.00337676	embryo-abundant protein-related | chr3:20050644-20052815 REVERSE
AT3G54830	-1.81816	7.81169e-31	-1.49368	8.45972e-19	amino acid transporter family protein | chr3:20311901-20315030 REVERSE
AT3G54920	-1.82923	5.31276e-78	-1.09278	8.4433e-22	Symbols: PMR6 | PMR6 (powdery mildew resistant 6); lyase/ pectate lyase | chr3:20345082-20348582 FORWARD
AT3G55646	-1.80959	1.78737e-09	-2.6577	5.87352e-13	unknown protein | chr3:20644896-20646655 FORWARD
AT3G59880	-2.5579	1.43998e-11	-1.07043	0.000969568	unknown protein | chr3:22120969-22121700 FORWARD
AT3G60220	-1.22888	2.48333e-05	-1.0108	0.000834017	Symbols: ATL4 | ATL4; protein binding / zinc ion binding | chr3:22254598-22256086 REVERSE
AT3G60290	-2.42837	1.49021e-27	-2.42712	2.51171e-23	oxidoreductase/ oxidoreductase, acting on paired donors, with incorporation or reduction of molecular oxygen, 2-oxoglutarate as one donor, and incorporation of one atom each of oxygen into both donors | chr3:22282627-22284556 FORWARD
AT3G60320	-1.18722	7.14744e-44	-1.46223	9.74963e-40	DNA binding | chr3:22291886-22295371 REVERSE
AT3G61210	-1.19631	7.67099e-31	-1.14387	7.55052e-20	embryo-abundant protein-related | chr3:22658678-22659870 REVERSE
AT3G62150	-2.66493	8.77134e-59	-2.36307	2.22582e-47	Symbols: PGP21 | PGP21 (P-GLYCOPROTEIN 21); ATPase, coupled to transmembrane movement of substances | chr3:23008755-23013579 REVERSE
AT3G63440	-2.33614	2.19715e-30	-1.7256	1.78728e-19	Symbols: ATCKX6, CKX6, ATCKX7 | CKX6 (CYTOKININ OXIDASE/DEHYDROGENASE 6); cytokinin dehydrogenase | chr3:23424157-23426536 FORWARD
AT4G00950	-1.57286	2.47607e-18	-1.82925	5.61575e-19	Symbols: MEE47 | MEE47 (maternal effect embryo arrest 47); transcription factor | chr4:405673-407142 REVERSE
AT4G00970	-3.42818	2.77449e-114	-1.46791	1.92997e-26	protein kinase family protein | chr4:418437-421694 FORWARD
AT4G01330	-2.41019	5.60367e-119	-1.06413	1.08698e-20	ATP binding / kinase/ protein kinase/ protein serine/threonine kinase/ protein tyrosine kinase | chr4:550420-552941 FORWARD
AT4G01750	-1.58766	5.80154e-19	-1.53084	3.38671e-14	Symbols: RGXT2 | RGXT2 (rhamnogalacturonan xylosyltransferase 2); UDP-xylosyltransferase | chr4:756363-758590 FORWARD
AT4G02520	-1.02576	1.01759e-24	-1.0593	8.56806e-25	Symbols: ATGSTF2, ATPM24.1, ATPM24, GST2 | ATGSTF2 (GLUTATHIONE S-TRANSFERASE PHI 2); glutathione binding / glutathione transferase | chr4:1110452-1111660 REVERSE
AT4G11290	-3.09064	6.22523e-15	-2.24612	1.9151e-09	peroxidase, putative | chr4:6869953-6871661 FORWARD
AT4G12420	-1.2397	1.45473e-43	-1.10353	2.10295e-22	Symbols: SKU5 | SKU5; copper ion binding / oxidoreductase | chr4:7349662-7353074 REVERSE
AT4G12690	-2.24333	5.467e-06	-1.13577	0.00491801	unknown protein | chr4:7480807-7481870 FORWARD
AT4G15660	-1.69217	2.07272e-21	-1.35323	2.71861e-13	glutaredoxin family protein | chr4:8925806-8926310 FORWARD
AT4G15690	-1.71308	2.14027e-25	-1.13249	9.89638e-11	glutaredoxin family protein | chr4:8934324-8934921 FORWARD
AT4G17460	-2.91687	2.15726e-64	-1.64467	4.92086e-22	Symbols: HAT1 | HAT1; DNA binding / transcription factor | chr4:9739663-9741146 FORWARD
AT4G18205	-2.27674	1.48564e-88	-1.59597	2.79875e-35	FUNCTIONS IN: molecular_function unknown; INVOLVED IN: biological_process unknown; LOCATED IN: cellular_component unknown; CONTAINS InterPro DOMAIN/s: Protein of unknown function DUF250 (InterPro:IPR004853); BEST Arabidopsis thaliana protein match is: PUP7 (PURINE PERMEASE 7); purine transmembrane transporter (TAIR:AT4G18197.1); Has 282 Blast hits to 276 proteins in 29 species: Archae - 0; Bacter…
AT4G18250	-2.34194	3.65446e-12	-2.23477	1.05247e-10	receptor serine/threonine kinase, putative | chr4:10087343-10091963 REVERSE
AT4G18290	-1.18311	2.64354e-05	-1.22683	1.78562e-06	Symbols: KAT2 | KAT2 (POTASSIUM CHANNEL IN ARABIDOPSIS THALIANA 2); cyclic nucleotide binding / inward rectifier potassium channel | chr4:10115418-10118599 FORWARD
AT4G19530	-1.6031	1.24717e-23	-1.22533	5.03556e-17	disease resistance protein (TIR-NBS-LRR class), putative | chr4:10651744-10657282 FORWARD
AT4G20140	-1.41025	3.97028e-05	-1.17618	0.000301476	Symbols: GSO1 | GSO1 (GASSHO1); ATP binding / protein binding / protein kinase/ protein serine/threonine kinase/ protein tyrosine kinase | chr4:10884197-10888270 FORWARD
AT4G20780	-1.92869	9.51071e-15	-1.49892	3.43028e-09	calcium-binding protein, putative | chr4:11133186-11133970 REVERSE
AT4G20870	-1.33901	7.96884e-14	-1.01381	2.32904e-08	Symbols: FAH2, ATFAH2 | FAH2 (FATTY ACID HYDROXYLASE 2); catalytic/ fatty acid alpha-hydroxylase | chr4:11174450-11176881 REVERSE
AT4G21850	-1.4425	1.15429e-07	-1.17728	3.82372e-05	Symbols: ATMSRB9 | methionine sulfoxide reductase domain-containing protein / SeIR domain-containing protein | chr4:11591116-11592238 REVERSE
AT4G21870	-2.35347	7.35265e-10	-3.5995	3.02162e-15	26.5 kDa class P-related heat shock protein (HSP26.5-P) | chr4:11603568-11604331 REVERSE
AT4G22710	-3.74413	1.74448e-23	-1.21227	2.07939e-06	Symbols: CYP706A2 | CYP706A2; electron carrier/ heme binding / iron ion binding / monooxygenase/ oxygen binding | chr4:11934969-11936755 FORWARD
AT4G23820	-1.75995	2.36971e-44	-1.72548	2.43902e-33	glycoside hydrolase family 28 protein / polygalacturonase (pectinase) family protein | chr4:12397038-12400091 REVERSE
AT4G24230	-2.54629	7.61198e-94	-1.00423	4.97907e-16	Symbols: ACBP3 | ACBP3 (ACYL-COA-BINDING DOMAIN 3); acyl-CoA binding | chr4:12566935-12568754 REVERSE
AT4G26150	-1.46489	7.27311e-05	-1.3159	0.000978384	Symbols: CGA1 | CGA1 (CYTOKININ-RESPONSIVE GATA FACTOR 1); transcription factor | chr4:13253210-13254904 FORWARD
AT4G28190	-1.53626	3.47867e-06	-1.30691	0.000143179	Symbols: ULT1, ULT | ULT1 (ULTRAPETALA1); DNA binding | chr4:13985461-13987261 FORWARD
AT4G29310	-1.07697	1.76417e-14	-1.55904	2.26119e-19	unknown protein | chr4:14437561-14439723 REVERSE
AT4G29740	-1.88667	4.11046e-20	-2.49205	9.66586e-25	Symbols: CKX4, ATCKX4 | CKX4 (CYTOKININ OXIDASE 4); amine oxidase/ cytokinin dehydrogenase | chr4:14566265-14569332 FORWARD
AT4G30290	-2.41382	2.23046e-17	-1.4875	4e-09	Symbols: ATXTH19, XTH19 | XTH19 (XYLOGLUCAN ENDOTRANSGLUCOSYLASE/HYDROLASE 19); hydrolase, acting on glycosyl bonds / hydrolase, hydrolyzing O-glycosyl compounds / xyloglucan:xyloglucosyl transferase | chr4:14828712-14830016 REVERSE
AT4G30410	-1.02611	1.88063e-05	-1.89253	2.71009e-11	transcription factor | chr4:14871109-14872176 REVERSE
AT4G30850	-2.12103	1.08215e-06	-1.15066	0.000920307	Symbols: HHP2 | HHP2 (HEPTAHELICAL TRANSMEMBRANE PROTEIN2); receptor | chr4:15020415-15022445 REVERSE
AT4G32280	-3.34776	1.0888e-41	-1.19143	2.41901e-11	Symbols: IAA29 | IAA29 (INDOLE-3-ACETIC ACID INDUCIBLE 29); transcription factor | chr4:15583387-15584769 FORWARD
AT4G32790	-1.00515	5.75264e-08	-1.21012	2e-09	exostosin family protein | chr4:15812566-15814987 FORWARD
AT4G34138	-2.37596	5.91149e-71	-1.19628	1.90355e-18	Symbols: UGT73B1 | UGT73B1 (UDP-glucosyl transferase 73B1); UDP-glycosyltransferase/ abscisic acid glucosyltransferase/ quercetin 3-O-glucosyltransferase/ quercetin 7-O-glucosyltransferase | chr4:16348106-16349982 REVERSE
AT4G36540	-1.38526	9.66801e-14	-1.30192	2.48548e-09	Symbols: BEE2 | BEE2 (BR Enhanced Expression 2); DNA binding / transcription factor | chr4:17243583-17245296 FORWARD
AT4G36570	-2.22432	1.05496e-12	-3.45202	1.31733e-18	Symbols: ATRL3 | ATRL3 (ARABIDOPSIS RAD-LIKE 3); DNA binding / transcription factor | chr4:17254660-17255716 FORWARD
AT4G36670	-3.0531	8.69243e-134	-1.13016	9.53149e-20	mannitol transporter, putative | chr4:17287499-17289590 REVERSE
AT4G37240	-1.86907	3.64235e-10	-1.12818	1.15919e-05	unknown protein | chr4:17524461-17525159 FORWARD
AT4G38820	-3.81075	5.65806e-15	-1.57625	9.70029e-06	unknown protein | chr4:18121543-18121975 REVERSE
AT4G38850	-1.80727	5.96511e-05	-1.74275	0.000135173	Symbols: SAUR_AC1, ATSAUR15, SAUR15, SAUR-AC1 | SAUR15 (SMALL AUXIN UPREGULATED 15) | chr4:18126171-18126680 FORWARD
AT4G38860	-1.39106	5.45773e-37	-1.98241	3.51902e-45	auxin-responsive protein, putative | chr4:18130268-18131060 FORWARD
AT4G39070	-2.99721	3.69703e-09	-2.18073	3.74762e-06	zinc finger (B-box type) family protein | chr4:18204855-18206774 REVERSE
AT4G39640	-1.62507	2.30757e-62	-1.02626	8.09392e-19	Symbols: GGT1 | GGT1 (GAMMA-GLUTAMYL TRANSPEPTIDASE 1); gamma-glutamyltransferase/ glutathione gamma-glutamylcysteinyltransferase | chr4:18399955-18402963 FORWARD
AT5G01210	-1.27309	5.43482e-10	-1.08636	2.04997e-08	transferase family protein | chr5:84474-86275 FORWARD
AT5G02540	-2.23049	4.5055e-26	-2.28134	3.80813e-23	short-chain dehydrogenase/reductase (SDR) family protein | chr5:568524-570920 FORWARD
AT5G03120	-1.57825	1.98003e-17	-1.644	3.15142e-15	unknown protein | chr5:733979-734943 FORWARD
AT5G03355	-3.33601	1.37712e-12	-2.8077	1.52895e-09	NA
AT5G04190	-3.23101	1.75249e-45	-1.70113	1.05069e-17	Symbols: PKS4 | PKS4 (phytochrome kinase substrate 4) | chr5:1150892-1152481 FORWARD
AT5G04310	-1.97563	1.26542e-07	-1.55411	1.35455e-05	pectate lyase family protein | chr5:1203203-1207352 REVERSE
AT5G04770	-3.27961	4.00932e-20	-1.41397	9.14304e-07	Symbols: ATCAT6, CAT6 | CAT6 (CATIONIC AMINO ACID TRANSPORTER 6); amino acid transmembrane transporter/ basic amino acid transmembrane transporter/ cationic amino acid transmembrane transporter | chr5:1379068-1382419 FORWARD
AT5G04905	-2.41058	2.20641e-15	-2.68197	1.71327e-07	NA
AT5G05860	-1.21079	1e-09	-1.07004	2.1412e-08	Symbols: UGT76C2 | UGT76C2; UDP-glycosyltransferase/ cis-zeatin O-beta-D-glucosyltransferase/ cytokinin 7-beta-glucosyltransferase/ cytokinin 9-beta-glucosyltransferase/ trans-zeatin O-beta-D-glucosyltransferase/ transferase, transferring glycosyl groups | chr5:1765507-1767455 FORWARD
AT5G05890	-1.37844	0.000205049	-1.29524	0.000584309	UDP-glucoronosyl/UDP-glucosyl transferase family protein | chr5:1772543-1774113 FORWARD
AT5G07580	-1.31096	1.02296e-20	-2.08223	3.52625e-33	DNA binding / transcription factor | chr5:2399504-2400601 FORWARD
AT5G12900	-1.07931	2.06674e-11	-1.05208	7.11338e-09	unknown protein | chr5:4071919-4074619 REVERSE
AT5G13710	-1.27129	3.30296e-44	-1.04609	1.47037e-19	Symbols: SMT1, CPH | SMT1 (STEROL METHYLTRANSFERASE 1); sterol 24-C-methyltransferase | chr5:4423695-4427058 REVERSE
AT5G14730	-1.9599	1.18169e-08	-1.82956	2.05425e-07	unknown protein | chr5:4756218-4757657 FORWARD
AT5G14740	-1.38618	1.72323e-86	-1.03286	3.97856e-26	Symbols: CA2, CA18, BETA CA2 | CA2 (CARBONIC ANHYDRASE 2); carbonate dehydratase/ zinc ion binding | chr5:4757972-4762615 FORWARD
AT5G15830	-1.44423	2.17062e-07	-1.02335	5.89795e-05	Symbols: AtbZIP3 | AtbZIP3 (Arabidopsis thaliana basic leucine-zipper 3); DNA binding / transcription factor | chr5:5168543-5169361 FORWARD
AT5G16030	-1.50055	3.82319e-10	-1.78468	5.14613e-11	unknown protein | chr5:5238178-5240748 FORWARD
AT5G18010	-3.48206	7.04162e-14	-1.25397	0.000657561	auxin-responsive protein, putative | chr5:5962897-5963405 REVERSE
AT5G18020	-2.48588	1.96666e-16	-1.72277	4.46645e-08	auxin-responsive protein, putative | chr5:5966183-5966677 REVERSE
AT5G18030	-2.80979	1.97393e-29	-1.46602	1.59687e-11	auxin-responsive protein, putative | chr5:5968435-5968938 FORWARD
AT5G18050	-3.38858	9.36438e-31	-1.43177	1.78201e-09	auxin-responsive protein, putative | chr5:5974567-5975054 REVERSE
AT5G18060	-1.78524	3.06238e-15	-1.14769	2.00578e-06	auxin-responsive protein, putative | chr5:5975954-5976496 FORWARD
AT5G18170	-2.08896	5.62463e-143	-1.3343	2.00151e-37	Symbols: GDH1 | GDH1 (GLUTAMATE DEHYDROGENASE 1); ATP binding / glutamate dehydrogenase [NAD(P)+]/ oxidoreductase | chr5:6006039-6008472 FORWARD
AT5G18240	-1.05775	3.5945e-11	-1.34781	2.47587e-11	Symbols: MYR1, ATMYR1 | MYR1 (MYb-related protein 1); transcription factor | chr5:6028285-6030802 REVERSE
AT5G19190	-2.06351	8.61817e-81	-2.01354	1.1488e-53	unknown protein | chr5:6457260-6458031 FORWARD
AT5G21170	-2.80093	1.59635e-150	-1.04336	9.17075e-22	5'-AMP-activated protein kinase beta-2 subunit, putative | chr5:7205667-7208496 FORWARD
AT5G22390	-1.01862	1.77094e-05	-1.37218	1.55394e-12	unknown protein | chr5:7418116-7419249 REVERSE
AT5G22940	-1.62286	1.19269e-10	-1.22256	2.33353e-06	Symbols: F8H | F8H (FRA8 HOMOLOG); catalytic | chr5:7676938-7679179 FORWARD
AT5G23210	-1.67824	3.51919e-52	-1.51724	7.87815e-31	Symbols: SCPL34 | SCPL34; serine-type carboxypeptidase | chr5:7810683-7815039 FORWARD
AT5G23510	-1.78989	2.51496e-28	-1.23788	4.08564e-14	unknown protein | chr5:7927222-7929338 FORWARD
AT5G25460	-1.37515	5.07592e-67	-1.04733	9.06817e-24	unknown protein | chr5:8863363-8865677 FORWARD
AT5G28630	-3.55142	1.27118e-07	-3.54439	1.06443e-07	glycine-rich protein | chr5:10636631-10637249 FORWARD
AT5G28770	-2.07205	7.25987e-29	-1.37409	1.667e-15	Symbols: BZO2H3 | BZO2H3; DNA binding / protein heterodimerization/ transcription factor | chr5:10796459-10798222 REVERSE
AT5G32450	-1.53766	2.41502e-43	-1.17271	9.79856e-20	RNA recognition motif (RRM)-containing protein | chr5:12079611-12081573 FORWARD
AT5G35740	-1.27412	0.00196526	-1.24615	0.000501039	glycosyl hydrolase family protein 17 | chr5:13910418-13911160 REVERSE
AT5G36925	-3.6963	2.91598e-07	-1.64478	0.00396041	unknown protein | chr5:14565813-14566244 REVERSE
AT5G38420	-1.196	3.99367e-41	-1.29213	7.07922e-40	ribulose bisphosphate carboxylase small chain 2B / RuBisCO small subunit 2B (RBCS-2B) (ATS2B) | chr5:15380945-15382035 REVERSE
AT5G38865	-1.55054	1.53467e-15	-1.32396	1.45742e-11	NA
AT5G39860	-2.39641	1.82852e-21	-2.41989	5.74948e-19	Symbols: PRE1 | PRE1 (PACLOBUTRAZOL RESISTANCE1); DNA binding / transcription factor | chr5:15957417-15958455 FORWARD
AT5G40850	-2.20482	2.66081e-56	-1.03832	1.3491e-21	Symbols: UPM1 | UPM1 (UROPHORPHYRIN METHYLASE 1); uroporphyrin-III C-methyltransferase | chr5:16366470-16369099 FORWARD
AT5G42830	-1.30545	2.77562e-09	-1.0526	2.14758e-06	transferase family protein | chr5:17176384-17178018 FORWARD
AT5G44130	-1.34861	2.64767e-25	-1.36452	1.7646e-19	Symbols: FLA13 | FLA13 (FASCICLIN-LIKE ARABINOGALACTAN PROTEIN 13 PRECURSOR) | chr5:17761090-17762003 FORWARD
AT5G44420	-3.19206	2.97663e-93	-1.95134	7.00892e-38	Symbols: PDF1.2, PDF1.2A, LCR77 | PDF1.2 | chr5:17907069-17907598 REVERSE
AT5G44430	-3.35421	1.08718e-55	-1.13155	1.30864e-10	Symbols: PDF1.2c | PDF1.2c (plant defensin 1.2c) | chr5:17908945-17909507 REVERSE
AT5G44568	-1.48858	1.43806e-08	-1.62287	6.55929e-09	unknown protein | chr5:17961201-17962202 REVERSE
AT5G48540	-1.52222	3.79501e-17	-1.0418	7.81635e-08	33 kDa secretory protein-related | chr5:19668964-19669920 REVERSE
AT5G48900	-1.15524	6.02512e-20	-1.05048	2.05723e-12	pectate lyase family protein | chr5:19825137-19829092 FORWARD
AT5G49170	-1.09604	0.000645667	-1.17772	0.00130094	unknown protein | chr5:19938576-19939571 REVERSE
AT5G49390	-1.01417	0.00316899	-1.14026	0.00741471	LOCATED IN: endomembrane system; EXPRESSED IN: 17 plant structures; EXPRESSED DURING: 11 growth stages; BEST Arabidopsis thaliana protein match is: binding (TAIR:AT3G06670.1); Has 1881 Blast hits to 1133 proteins in 226 species: Archae - 0; Bacteria - 208; Metazoa - 616; Fungi - 422; Plants - 77; Viruses - 24; Other Eukaryotes - 534 (source: NCBI BLink). | chr5:20027340-20030361 FORWARD
AT5G51460	-1.61135	5.9242e-22	-1.92431	1.84365e-23	Symbols: ATTPPA | ATTPPA; trehalose-phosphatase | chr5:20902087-20904536 FORWARD
AT5G52100	-1.41044	1.98879e-36	-1.13505	3.21807e-18	Symbols: crr1 | crr1 (chlororespiration reduction 1); dihydrodipicolinate reductase | chr5:21170145-21172346 FORWARD
AT5G52882	-2.63864	9e-09	-2.53801	1.31471e-08	ATP binding / nucleoside-triphosphatase/ nucleotide binding | chr5:21433879-21438659 REVERSE
AT5G53160	-2.09417	1.71841e-116	-1.11476	3.17387e-24	unknown protein | chr5:21560718-21562260 FORWARD
AT5G54380	-1.85842	6.93005e-70	-1.09232	2.64997e-20	Symbols: THE1 | THE1 (THESEUS1); kinase/ protein kinase | chr5:22077092-22079880 REVERSE
AT5G54710	-2.02764	5.09923e-44	-1.83083	3.57918e-29	ankyrin repeat family protein | chr5:22227574-22230500 REVERSE
AT5G54720	-1.89078	8.68541e-14	-1.67376	4.63121e-11	ankyrin repeat family protein | chr5:22232195-22232949 REVERSE
AT5G56840	-1.8563	3.4e-08	-2.07841	1.67247e-08	DNA-binding family protein | chr5:22980693-22982342 FORWARD
AT5G56870	-2.8477	1.86217e-93	-1.05868	3.46187e-18	Symbols: BGAL4 | BGAL4 (beta-galactosidase 4); beta-galactosidase | chr5:23004196-23008649 FORWARD
AT5G56960	-3.84882	7.61832e-06	-4.8198	3.01e-07	basic helix-loop-helix (bHLH) family protein | chr5:23038703-23041174 REVERSE
AT5G57220	-4.43749	1.14973e-91	-1.75481	2.48059e-26	Symbols: CYP81F2 | CYP81F2; electron carrier/ heme binding / iron ion binding / monooxygenase/ oxygen binding | chr5:23187840-23189857 FORWARD
AT5G57780	-1.5484	5.24477e-06	-1.19596	0.00174174	EXPRESSED IN: 18 plant structures; EXPRESSED DURING: 12 growth stages; BEST Arabidopsis thaliana protein match is: transcription factor (TAIR:AT4G30410.2); Has 70 Blast hits to 70 proteins in 6 species: Archae - 0; Bacteria - 0; Metazoa - 0; Fungi - 0; Plants - 70; Viruses - 0; Other Eukaryotes - 0 (source: NCBI BLink). | chr5:23405324-23406351 REVERSE
AT5G59070	-1.41536	2.58575e-05	-1.12129	0.00307872	glycosyl transferase family 1 protein | chr5:23845198-23847393 FORWARD
AT5G59080	-1.75283	1.51192e-43	-1.18837	2.28476e-17	unknown protein | chr5:23847405-23848557 REVERSE
AT5G60800	-1.71725	3.4126e-14	-1.01349	1.21e-07	heavy-metal-associated domain-containing protein | chr5:24460887-24462536 REVERSE
AT5G61160	-3.38677	9.22384e-26	-2.0563	2.98616e-15	Symbols: AACT1 | AACT1 (anthocyanin 5-aromatic acyltransferase 1); transferase/ transferase, transferring acyl groups other than amino-acyl groups | chr5:24608724-24610304 FORWARD
AT5G61590	-1.85023	2.42293e-92	-1.28737	1.93157e-30	AP2 domain-containing transcription factor family protein | chr5:24764438-24765324 REVERSE
AT5G62280	-2.72213	3.97102e-59	-1.29778	6.75943e-16	unknown protein | chr5:25017073-25018246 FORWARD
AT5G62360	-2.50544	4.19118e-21	-2.37962	1.39991e-19	invertase/pectin methylesterase inhibitor family protein | chr5:25040649-25041462 FORWARD
AT5G64410	-2.33183	5.15774e-71	-1.1437	1.87804e-16	Symbols: ATOPT4, OPT4 | OPT4 (OLIGOPEPTIDE TRANSPORTER 4); oligopeptide transporter | chr5:25750845-25755052 REVERSE
AT5G65730	-1.44055	8.33115e-49	-1.71125	1.22746e-47	xyloglucan:xyloglucosyl transferase, putative / xyloglucan endotransglycosylase, putative / endo-xyloglucan transferase, putative | chr5:26299032-26300478 FORWARD
AT5G65970	-1.26585	0.00988663	-1.63425	0.000358354	Symbols: MLO10, ATMLO10 | MLO10 (MILDEW RESISTANCE LOCUS O 10); calmodulin binding | chr5:26387428-26390452 REVERSE
AT5G66580	-3.27183	1.37906e-43	-1.4993	3.44343e-13	unknown protein | chr5:26572631-26573408 FORWARD
AT5G66640	-2.54341	1.77468e-18	-1.96115	2.66058e-11	Symbols: DAR3 | DAR3 (DA1-RELATED PROTEIN 3) | chr5:26599629-26601949 FORWARD
AT5G67385	-1.42317	1.22664e-55	-1.02015	1.48931e-20	protein binding / signal transducer | chr5:26884664-26887204 FORWARD
AT1G01620	-2.02228	2.89146e-74	-1.10952	1.46658e-19	Symbols: PIP1C, TMP-B, PIP1;3 | PIP1C (PLASMA MEMBRANE INTRINSIC PROTEIN 1C); water channel | chr1:225665-227302 REVERSE
AT1G02340	-3.11293	4.82661e-38	-1.15738	1.69338e-08	Symbols: HFR1, RSF1, FBI1, REP1 | HFR1 (LONG HYPOCOTYL IN FAR-RED); DNA binding / protein binding / transcription factor | chr1:465718-467844 REVERSE
AT1G02360	-2.57409	9.29433e-30	-2.09741	1.23693e-19	chitinase, putative | chr1:471990-473160 REVERSE
AT1G02380	-2.05825	5.26096e-09	-1.99223	1.21982e-08	unknown protein | chr1:477000-478971 FORWARD
AT1G02640	-3.73236	4.08234e-154	-1.94321	8.98348e-48	Symbols: BXL2, ATBXL2 | BXL2 (BETA-XYLOSIDASE 2); hydrolase, hydrolyzing O-glycosyl compounds | chr1:564205-567769 FORWARD
AT1G03870	-3.64499	2.85955e-208	-3.19658	1.96855e-120	Symbols: FLA9 | FLA9 (FASCICLIN-LIKE ARABINOOGALACTAN 9) | chr1:982506-983540 REVERSE
AT1G04180	-5.09084	4.95493e-41	-2.07562	1.79637e-14	flavin-containing monooxygenase family protein / FMO family protein | chr1:1104623-1105988 FORWARD
AT1G05810	-1.23857	1.36009e-05	-1.2761	1.63552e-07	Symbols: ARA, ARA-1, ATRAB11D, ATRABA5E, RABA5E | RABA5E (RAB GTPASE HOMOLOG A5E); GTP binding | chr1:1748314-1749460 FORWARD
AT1G09250	-1.97296	2.91884e-45	-1.36869	1.78734e-20	transcription factor | chr1:2989378-2990357 FORWARD
AT1G09575	-2.57334	1.37626e-14	-1.03506	0.000151083	unknown protein | chr1:3101671-3102925 REVERSE
AT1G10020	-2.03552	1.29749e-38	-1.73716	2.68772e-30	unknown protein | chr1:3269604-3271987 REVERSE
AT1G10550	-4.4132	1.13219e-14	-3.58958	3.70146e-11	Symbols: XTH33, XET | XTH33; hydrolase, acting on glycosyl bonds / hydrolase, hydrolyzing O-glycosyl compounds / xyloglucan:xyloglucosyl transferase | chr1:3479153-3480988 REVERSE
AT1G11260	-3.88638	2.52384e-160	-1.48644	1.7013e-48	Symbols: STP1, ATSTP1 | STP1 (SUGAR TRANSPORTER 1); carbohydrate transmembrane transporter/ sugar:hydrogen symporter | chr1:3777328-3780337 FORWARD
AT1G14280	-1.5794	4.79769e-52	-1.35663	2.17335e-28	Symbols: PKS2 | PKS2 (PHYTOCHROME KINASE SUBSTRATE 2) | chr1:4877627-4879149 FORWARD
AT1G14290	-2.35992	2.04534e-70	-1.77293	6.49947e-34	Symbols: SBH2 | SBH2 (SPHINGOID BASE HYDROXYLASE 2); catalytic/ sphingosine hydroxylase | chr1:4880051-4881964 REVERSE
AT1G16370	-4.05812	2.71279e-13	-1.98727	2.96387e-07	Symbols: ATOCT6, OCT6 | OCT6 (ORGANIC CATION/CARNITINE TRANSPORTER 6); carbohydrate transmembrane transporter/ sugar:hydrogen symporter | chr1:5596694-5598447 FORWARD
AT1G17420	-2.88899	8.47774e-95	-1.28357	6.83362e-31	Symbols: LOX3 | LOX3; electron carrier/ iron ion binding / lipoxygenase/ metal ion binding / oxidoreductase, acting on single donors with incorporation of molecular oxygen, incorporation of two atoms of oxygen | chr1:5977411-5981480 FORWARD
AT1G19320	-5.91836	1.87975e-06	-2.13337	0.00293878	pathogenesis-related thaumatin family protein | chr1:6679281-6680252 FORWARD
AT1G22530	-2.46073	6.25514e-123	-1.61898	3.99297e-44	Symbols: PATL2 | PATL2 (PATELLIN 2); transporter | chr1:7955493-7958442 REVERSE
AT1G22740	-2.12942	5.05789e-35	-1.17357	4.50604e-13	Symbols: RAB7, ATRABG3B, RAB75, RABG3B | RABG3B; GTP binding | chr1:8049100-8050708 FORWARD
AT1G24170	-1.32351	3.00906e-29	-1.01828	3.10971e-13	Symbols: GATL8, LGT9 | LGT9; polygalacturonate 4-alpha-galacturonosyltransferase/ transferase, transferring glycosyl groups / transferase, transferring hexosyl groups | chr1:8557216-8558832 REVERSE
AT1G25230	-2.4226	8.43971e-91	-1.20515	1.66935e-20	purple acid phosphatase family protein | chr1:8840402-8842317 REVERSE
AT1G30720	-4.10088	1.3188e-27	-1.69775	4.82496e-11	FAD-binding domain-containing protein | chr1:10898172-10899912 FORWARD
AT1G50040	-4.43498	3.41658e-43	-2.62068	9.03971e-26	unknown protein | chr1:18542130-18543948 FORWARD
AT1G52830	-2.03816	0.000152538	-1.76896	0.00146212	Symbols: IAA6, SHY1 | IAA6 (INDOLE-3-ACETIC ACID 6); transcription factor | chr1:19672496-19673644 REVERSE
AT1G55335	-1.21137	0.00378737	-1.27608	0.000171441	NA
AT1G57680	-1.20606	4.51272e-34	-1.10511	3.31912e-19	FUNCTIONS IN: molecular_function unknown; INVOLVED IN: biological_process unknown; LOCATED IN: endomembrane system; EXPRESSED IN: 24 plant structures; EXPRESSED DURING: 15 growth stages; CONTAINS InterPro DOMAIN/s: Uncharacterised conserved protein UCP031277 (InterPro:IPR016971); Has 35 Blast hits to 35 proteins in 10 species: Archae - 0; Bacteria - 0; Metazoa - 0; Fungi - 0; Plants - 33; Viruses…
AT1G62440	-5.72223	4.39607e-34	-2.67375	3.16484e-16	Symbols: LRX2 | LRX2 (LEUCINE-RICH REPEAT/EXTENSIN 2); protein binding / structural constituent of cell wall | chr1:23111818-23115293 FORWARD
AT1G72070	-2.95585	3.26659e-17	-1.06865	5.32659e-05	DNAJ heat shock N-terminal domain-containing protein | chr1:27118621-27119708 REVERSE
AT1G72430	-2.65769	2.43329e-81	-1.56949	2.20001e-32	auxin-responsive protein-related | chr1:27264911-27265630 REVERSE
AT1G75250	-2.42131	1.05205e-07	-2.905	1.27034e-09	Symbols: ATRL6 | ATRL6 (ARABIDOPSIS RAD-LIKE 6); transcription factor | chr1:28245073-28245453 REVERSE
AT1G75750	-3.66466	1.51766e-181	-3.43527	2.10405e-171	Symbols: GASA1 | GASA1 (GAST1 PROTEIN HOMOLOG 1) | chr1:28441526-28442367 REVERSE
AT1G75960	-2.05915	8.53906e-24	-1.94911	1.20881e-20	AMP-binding protein, putative | chr1:28518033-28519874 FORWARD
AT1G76090	-1.74936	1.29267e-20	-1.91501	1.60417e-20	Symbols: SMT3 | SMT3 (STEROL METHYLTRANSFERASE 3); S-adenosylmethionine-dependent methyltransferase/ sterol 24-C-methyltransferase | chr1:28550409-28551781 REVERSE
AT1G76240	-1.87556	1.96105e-05	-2.39495	1.89591e-06	unknown protein | chr1:28602811-28603929 REVERSE
AT1G79700	-3.1341	1.09904e-63	-1.87017	3.00981e-27	ovule development protein, putative | chr1:29990336-29993724 REVERSE
AT2G15880	-3.72944	1.27995e-34	-1.8067	4.35365e-12	leucine-rich repeat family protein / extensin family protein | chr2:6918039-6920319 REVERSE
AT2G17230	-1.98308	1.89722e-31	-1.36544	1.35364e-15	Symbols: EXL5 | EXL5 (EXORDIUM LIKE 5) | chr2:7494536-7496016 REVERSE
AT2G19800	-3.0475	9.71619e-14	-2.18175	3.67397e-09	Symbols: MIOX2 | MIOX2 (MYO-INOSITOL OXYGENASE 2); inositol oxygenase | chr2:8530896-8533508 REVERSE
AT2G20880	-2.95301	1.17932e-30	-1.58909	3.18576e-11	AP2 domain-containing transcription factor, putative | chr2:8985973-8987263 FORWARD
AT2G22810	-3.9917	1.29644e-11	-2.06639	3.95862e-05	Symbols: ACS4, ACC4, ATACS4 | ACS4 (1-AMINOCYCLOPROPANE-1-CARBOXYLATE SYNTHASE 4); 1-aminocyclopropane-1-carboxylate synthase | chr2:9717791-9719472 REVERSE
AT2G23130	-1.62143	1.02027e-33	-1.47449	1.30109e-30	Symbols: AGP17, ATAGP17 | AGP17 (ARABINOGALACTAN PROTEIN 17) | chr2:9844350-9845385 FORWARD
AT2G30930	-2.20673	9.66222e-72	-1.343	1.55383e-23	unknown protein | chr2:13162369-13163398 FORWARD
AT2G31010	-1.82931	6.96642e-25	-1.06157	3.46324e-09	protein kinase family protein | chr2:13194185-13200128 FORWARD
AT2G38310	-3.4988	2.42705e-59	-3.61995	2.46652e-61	unknown protein | chr2:16050063-16051168 FORWARD
AT2G42380	-2.39	1.93942e-68	-1.92055	1.07946e-36	Symbols: ATBZIP34, BZIP34 | bZIP transcription factor family protein | chr2:17646900-17648945 REVERSE
AT2G42580	-2.10929	4.75507e-80	-1.41922	3.04443e-32	Symbols: TTL3, VIT | TTL3 (TETRATRICOPETIDE-REPEAT THIOREDOXIN-LIKE 3); binding / protein binding | chr2:17728715-17731718 FORWARD
AT2G42870	-2.86507	8.12494e-28	-1.27999	2.66543e-09	Symbols: PAR1, HLH1 | PAR1 (PHY RAPIDLY REGULATED 1) | chr2:17836416-17837250 REVERSE
AT2G44910	-1.98511	2.69667e-05	-1.22183	0.00319422	Symbols: ATHB4, ATHB-4 | ATHB4 (ARABIDOPSIS THALIANA HOMEOBOX-LEUCINE ZIPPER PROTEIN 4); DNA binding / transcription factor | chr2:18517887-18519525 REVERSE
AT2G45180	-2.47961	6.1e-224	-2.63004	1.54854e-136	protease inhibitor/seed storage/lipid transfer protein (LTP) family protein | chr2:18626320-18626997 FORWARD
AT2G46970	-2.59983	2.74322e-13	-1.79679	1.74083e-07	Symbols: PIL1 | PIL1 (PHYTOCHROME INTERACTING FACTOR 3-LIKE 1); transcription factor | chr2:19295490-19297826 REVERSE
AT2G47440	-1.81591	8.24915e-71	-1.48676	5.1376e-35	DNAJ heat shock N-terminal domain-containing protein | chr2:19469719-19471886 FORWARD
AT2G47930	-1.34929	7.21423e-07	-1.8	2.48537e-09	Symbols: AGP26, ATAGP26 | AGP26 (ARABINOGALACTAN PROTEIN 26) | chr2:19616975-19617681 REVERSE
AT2G47935	-1.35333	0.00305675	-2.52557	3.54275e-05	NA
AT3G03265	-4.5958	4.35823e-25	-2.35783	5.2753e-14	NA
AT3G06770	-1.63129	3.5786e-27	-1.84604	1.94515e-26	glycoside hydrolase family 28 protein / polygalacturonase (pectinase) family protein | chr3:2134800-2137228 REVERSE
AT3G09940	-2.03663	4.67577e-14	-1.72789	2.68606e-10	Symbols: MDHAR, ATMDAR3 | MDHAR (MONODEHYDROASCORBATE REDUCTASE); monodehydroascorbate reductase (NADH) | chr3:3056375-3059148 REVERSE
AT3G16240	-3.54872	1.40875e-96	-2.41308	2.04693e-58	Symbols: DELTA-TIP, TIP2;1, DELTA-TIP1, AQP1, ATTIP2;1 | DELTA-TIP; ammonia transporter/ methylammonium transmembrane transporter/ water channel | chr3:5505404-5507050 FORWARD
AT3G19680	-2.82724	2.89955e-119	-1.15454	1.00344e-20	unknown protein | chr3:6840281-6842320 FORWARD
AT3G21330	-3.7954	1.87101e-08	-1.57579	0.00508229	basic helix-loop-helix (bHLH) family protein | chr3:7507240-7509175 FORWARD
AT3G22275	-5.28859	3.31649e-13	-1.02148	0.00787078	unknown protein | chr3:7878982-7879808 REVERSE
AT3G25780	-2.22468	1.42649e-50	-1.51306	9.29002e-23	Symbols: AOC3 | AOC3 (ALLENE OXIDE CYCLASE 3); allene-oxide cyclase | chr3:9409290-9410567 FORWARD
AT3G26520	-1.67429	7.04531e-45	-1.3739	4.61357e-34	Symbols: TIP2, SITIP, GAMMA-TIP2, TIP1;2 | TIP2 (TONOPLAST INTRINSIC PROTEIN 2); water channel | chr3:9722443-9723815 REVERSE
AT3G29370	-4.28843	2.86068e-17	-1.59909	1.75906e-05	unknown protein | chr3:11278589-11279108 FORWARD
AT3G45960	-2.8572	5.04615e-05	-2.53461	0.000632535	Symbols: ATEXLA3, EXPL3, ATEXPL3, ATHEXP BETA 2.3 | ATEXLA3 (arabidopsis thaliana expansin-like a3) | chr3:16892756-16893900 FORWARD
AT3G47340	-3.74455	3.57442e-142	-1.63815	7.55729e-50	Symbols: ASN1, DIN6, AT-ASN1 | ASN1 (GLUTAMINE-DEPENDENT ASPARAGINE SYNTHASE 1); asparagine synthase (glutamine-hydrolyzing) | chr3:17437884-17441243 REVERSE
AT3G57800	-1.95376	9.89862e-73	-1.4603	9.146e-31	basic helix-loop-helix (bHLH) family protein | chr3:21407789-21411612 REVERSE
AT3G58120	-2.72954	5.10963e-123	-2.50745	5.97233e-80	Symbols: ATBZIP61, BZIP61 | BZIP61; DNA binding / transcription activator/ transcription factor | chr3:21520974-21523327 REVERSE
AT3G58620	-2.25592	7.37338e-45	-1.39765	3.13589e-17	Symbols: TTL4 | TTL4 (Tetratricopetide-repeat Thioredoxin-Like 4); binding | chr3:21680326-21683135 FORWARD
AT3G58850	-1.36123	0.000382748	-1.53767	4.68658e-05	Symbols: PAR2, HLH2 | PAR2 (PHY RAPIDLY REGULATED 2) | chr3:21759352-21759942 REVERSE
AT4G01335	-2.18358	3.03298e-05	-2.11924	8.68585e-05	FUNCTIONS IN: molecular_function unknown; INVOLVED IN: biological_process unknown; LOCATED IN: endomembrane system; BEST Arabidopsis thaliana protein match is: CHP-rich zinc finger protein-related (TAIR:AT4G01340.1). | chr4:553393-554089 FORWARD
AT4G15680	-1.94287	1.56629e-14	-1.46449	1.34194e-08	glutaredoxin family protein | chr4:8931652-8932295 FORWARD
AT4G15700	-1.80059	4.41286e-33	-1.10684	1.15409e-12	glutaredoxin family protein | chr4:8937393-8937892 FORWARD
AT4G16563	-1.87479	1.44419e-12	-1.86666	1.40778e-10	aspartyl protease family protein | chr4:9329657-9331523 REVERSE
AT4G16780	-2.72056	5.70516e-159	-1.25971	2.65112e-29	Symbols: ATHB-2, HAT4, ATHB2 | ATHB-2 (ARABIDOPSIS THALIANA HOMEOBOX PROTEIN 2); DNA binding / protein homodimerization/ sequence-specific DNA binding / transcription factor | chr4:9449114-9450743 FORWARD
AT4G23060	-1.75138	7.97803e-42	-1.70075	8.71287e-30	Symbols: IQD22 | IQD22 (IQ-domain 22); calmodulin binding | chr4:12087203-12090575 FORWARD
AT4G23400	-2.18325	5.50184e-89	-1.95377	5.38488e-64	Symbols: PIP1D, PIP1;5 | PIP1;5 (PLASMA MEMBRANE INTRINSIC PROTEIN 1;5); water channel | chr4:12220743-12222371 FORWARD
AT4G25260	-1.48322	6.33974e-17	-1.70577	5.14709e-17	invertase/pectin methylesterase inhibitor family protein | chr4:12935710-12936658 REVERSE
AT4G28720	-3.77238	4.03607e-10	-2.36714	1.46229e-06	flavin-containing monooxygenase family protein / FMO family protein | chr4:14192583-14194256 FORWARD
AT4G30280	-2.34379	3.67483e-05	-1.87723	8.27408e-05	Symbols: ATXTH18, XTH18 | XTH18 (XYLOGLUCAN ENDOTRANSGLUCOSYLASE/HYDROLASE 18); hydrolase, acting on glycosyl bonds / hydrolase, hydrolyzing O-glycosyl compounds / xyloglucan:xyloglucosyl transferase | chr4:14825808-14827047 REVERSE
AT4G32800	-1.62157	5.21338e-22	-1.1041	3.06873e-10	AP2 domain-containing transcription factor TINY, putative | chr4:15819524-15820871 FORWARD
AT4G33420	-2.20843	2.05444e-10	-1.07083	7.23192e-05	peroxidase, putative | chr4:16084828-16086296 FORWARD
AT4G34750	-1.9873	3.274e-22	-2.18195	7.36617e-23	auxin-responsive protein, putative / small auxin up RNA (SAUR_E) | chr4:16577482-16578452 FORWARD
AT4G34760	-2.41064	2.47333e-78	-1.71443	9.26978e-35	auxin-responsive family protein | chr4:16582183-16582879 REVERSE
AT4G34770	-4.23175	2.09396e-44	-1.83231	7.07269e-15	auxin-responsive family protein | chr4:16591229-16591892 FORWARD
AT4G34790	-2.19534	1.57443e-17	-1.96293	1.54505e-12	auxin-responsive family protein | chr4:16594469-16595153 FORWARD
AT4G35770	-3.74363	1.40992e-258	-1.41514	1.13179e-36	Symbols: SEN1, ATSEN1, DIN1 | SEN1 (SENESCENCE 1) | chr4:16944941-16946192 FORWARD
AT4G36850	-3.99645	8.68745e-223	-2.04831	8.25969e-61	INVOLVED IN: biological_process unknown; LOCATED IN: membrane; CONTAINS InterPro DOMAIN/s: Cystinosin/ERS1p repeat (InterPro:IPR006603); BEST Arabidopsis thaliana protein match is: PQ-loop repeat family protein / transmembrane family protein (TAIR:AT2G41050.1); Has 599 Blast hits to 441 proteins in 106 species: Archae - 0; Bacteria - 0; Metazoa - 197; Fungi - 311; Plants - 38; Viruses - 0; Other …
AT4G37770	-3.98879	1.94307e-29	-1.71955	1.77021e-10	Symbols: ACS8 | ACS8; 1-aminocyclopropane-1-carboxylate synthase | chr4:17752084-17754157 FORWARD
AT5G02760	-2.56193	2.9564e-86	-2.75395	1.73702e-71	protein phosphatase 2C family protein / PP2C family protein | chr5:625254-627124 FORWARD
AT5G03700	-1.40322	0.000130661	-1.65463	1.41402e-05	PAN domain-containing protein | chr5:965874-967322 REVERSE
AT5G05440	-3.36972	1.08202e-44	-3.09817	2.04515e-41	unknown protein | chr5:1609250-1610446 FORWARD
AT5G06800	-1.93953	0.0101014	-1.94785	0.00215587	myb family transcription factor | chr5:2103162-2105898 FORWARD
AT5G08330	-1.20551	3.79466e-30	-1.20284	3.0141e-20	TCP family transcription factor, putative | chr5:2680744-2681813 FORWARD
AT5G08980	-2.52202	2.9029e-09	-1.28973	0.000206008	NA
AT5G12050	-3.15183	3.16842e-98	-2.54851	2.33418e-56	unknown protein | chr5:3890104-3891513 FORWARD
AT5G14120	-3.91915	2.26285e-254	-1.79528	1.86322e-70	nodulin family protein | chr5:4555949-4558710 FORWARD
AT5G20250	-4.37327	0	-2.43992	1.84529e-120	Symbols: DIN10 | DIN10 (DARK INDUCIBLE 10); hydrolase, hydrolyzing O-glycosyl compounds | chr5:6833678-6836788 FORWARD
AT5G44020	-3.00988	1.26215e-138	-2.55967	3.35744e-107	acid phosphatase class B family protein | chr5:17712409-17714336 FORWARD
AT5G44680	-1.78518	3.12609e-78	-2.21941	2.88686e-71	methyladenine glycosylase family protein | chr5:18024215-18025991 REVERSE
AT5G51550	-2.95021	6.68251e-76	-1.40728	4.85844e-28	Symbols: EXL3 | EXL3 (EXORDIUM LIKE 3) | chr5:20939494-20940895 REVERSE
AT5G53750	-1.34094	7.76244e-05	-1.2095	1.466e-05	FUNCTIONS IN: molecular_function unknown; INVOLVED IN: response to wounding; LOCATED IN: cellular_component unknown; EXPRESSED IN: male gametophyte, pollen tube; EXPRESSED DURING: L mature pollen stage; CONTAINS InterPro DOMAIN/s: Cystathionine beta-synthase, core (InterPro:IPR000644); BEST Arabidopsis thaliana protein match is: CBS domain-containing protein (TAIR:AT4G27460.1); Has 79 Blast hits …
AT5G57550	-2.816	3.37951e-52	-2.68894	4.51613e-39	Symbols: XTR3 | XTR3 (XYLOGLUCAN ENDOTRANSGLYCOSYLASE 3); hydrolase, acting on glycosyl bonds / xyloglucan:xyloglucosyl transferase | chr5:23304888-23306421 REVERSE
AT5G60270	-1.50293	2.43697e-15	-1.04964	1.02536e-07	lectin protein kinase family protein | chr5:24257745-24260043 FORWARD
AT5G60860	-1.24306	5e-09	-1.03678	7.59439e-06	Symbols: AtRABA1f | AtRABA1f (Arabidopsis Rab GTPase homolog A1f); GTP binding | chr5:24484622-24485705 FORWARD
AT5G63450	-2.55941	7.66445e-20	-1.37371	1.23901e-07	Symbols: CYP94B1 | CYP94B1; electron carrier/ heme binding / iron ion binding / monooxygenase/ oxygen binding | chr5:25408895-25410573 REVERSE
AT5G64750	-2.42578	1.39966e-33	-1.55967	1.07383e-15	Symbols: ABR1 | ABR1 (ABA REPRESSOR1); DNA binding / transcription factor | chr5:25891506-25893888 FORWARD
AT5G65390	-3.08053	2.76008e-18	-2.58512	2.95952e-16	Symbols: AGP7 | AGP7 | chr5:26128584-26129338 REVERSE
AT5G66590	-2.5039	3.15317e-45	-1.22942	2.63766e-10	allergen V5/Tpx-1-related family protein | chr5:26574181-26574874 FORWARD
AT5G67480	-2.22028	1.42051e-167	-1.09801	2.43714e-27	Symbols: BT4 | BT4 (BTB AND TAZ DOMAIN PROTEIN 4); protein binding / transcription regulator | chr5:26930940-26932756 REVERSE
