# Supplementary material for: Transcriptomic Profiling Provides Molecular Insights Into Hydrogen Peroxide-Enhanced Arabidopsis Growth and Its Salt Tolerance
Source: Front Plant Sci. 2022 Apr 6;13:866063. doi: 10.3389/fpls.2022.866063 (PMC9019583; doi:10.3389/fpls.2022.866063)
Supplement: Supplementary file 3 [file Data_Sheet_2.zip › Supplementary Tables S1-23/Table S17.xlsx]

## Sheet: Sheet1
1766 differentially expressed genes in HN vs WW deduct DEGs that 0.67 < log 2FC (HN vs WW) / log 2FC (WN vs WW ) < 1.5 (two-fold or more changes with a False Discovery Rate (FDR) adjusted p-value ≤0.05)
780 up-regulated genes
Gene_ID	Log2FC	P-value	Annotation
AT2G30424	1.00081	0.00386409	Symbols: TCL2 | TCL2 (TRICHOMELESS 2); DNA binding | chr2:12964506-12965468 REVERSE
AT2G17630	1.00088	0.000470266	phosphoserine aminotransferase, putative | chr2:7666585-7668065 FORWARD
AT3G46370	1.00145	0.00128006	leucine-rich repeat protein kinase, putative | chr3:17051955-17055514 FORWARD
AT2G19490	1.00164	0.00221202	recA family protein | chr2:8441527-8444170 FORWARD
AT3G28760	1.00196	1.78913e-06	FUNCTIONS IN: molecular_function unknown; INVOLVED IN: biological_process unknown; EXPRESSED IN: 20 plant structures; EXPRESSED DURING: 13 growth stages; CONTAINS InterPro DOMAIN/s: 3-dehydroquinate synthase, prokaryotic-type (InterPro:IPR002812); Has 259 Blast hits to 259 proteins in 76 species: Archae - 86; Bacteria - 48; Metazoa - 0; Fungi - 0; Plants - 39; Viruses - 0; Other Eukaryotes - 86 (…
AT3G50760	1.00343	1.68199e-08	Symbols: GATL2 | GATL2 (Galacturonosyltransferase-like 2); polygalacturonate 4-alpha-galacturonosyltransferase/ transferase, transferring glycosyl groups / transferase, transferring hexosyl groups | chr3:18868065-18869384 FORWARD
AT1G72770	1.00369	8.94879e-15	Symbols: HAB1 | HAB1 (HOMOLOGY TO ABI1); catalytic/ protein serine/threonine phosphatase | chr1:27390058-27393281 FORWARD
AT1G56120	1.004	1.27204e-08	kinase | chr1:20987288-20993072 REVERSE
AT1G71490	1.00438	0.0134127	pentatricopeptide (PPR) repeat-containing protein | chr1:26932905-26935825 REVERSE
AT1G10930	1.00526	1.14387e-07	Symbols: ATSGS1, RECQ4A, ATRECQ4A | RECQ4A; ATP binding / ATP-dependent helicase/ helicase/ nucleic acid binding | chr1:3647894-3655590 REVERSE
AT3G52170	1.0053	4.46478e-06	DNA binding | chr3:19346799-19349513 REVERSE
AT3G25740	1.00579	3.559e-08	Symbols: MAP1B, MAP1C | MAP1B (METHIONINE AMINOPEPTIDASE 1C); aminopeptidase/ metalloexopeptidase | chr3:9397786-9399762 FORWARD
AT5G28500	1.0064	7.0461e-11	unknown protein | chr5:10477771-10479384 FORWARD
AT1G16540	1.00704	1.07322e-05	Symbols: SIR3, LOS5, ABA3, ATABA3 | ABA3 (ABA DEFICIENT 3); Mo-molybdopterin cofactor sulfurase/ selenocysteine lyase | chr1:5659415-5665449 FORWARD
AT2G28470	1.00829	3.65345e-25	Symbols: BGAL8 | BGAL8 (beta-galactosidase 8); beta-galactosidase/ catalytic/ cation binding / sugar binding | chr2:12168840-12173570 REVERSE
AT2G43180	1.00939	2.52325e-09	catalytic | chr2:17953497-17955829 REVERSE
AT3G21670	1.00948	2.52946e-23	nitrate transporter (NTP3) | chr3:7626757-7629151 REVERSE
AT1G07370	1.00966	2.16483e-06	Symbols: PCNA1 | PCNA1 (PROLIFERATING CELLULAR NUCLEAR ANTIGEN); DNA binding / DNA polymerase processivity factor/ protein binding | chr1:2263140-2264551 FORWARD
AT5G53420	1.00975	3.57546e-17	FUNCTIONS IN: molecular_function unknown; INVOLVED IN: biological_process unknown; LOCATED IN: cellular_component unknown; EXPRESSED IN: 23 plant structures; EXPRESSED DURING: 13 growth stages; CONTAINS InterPro DOMAIN/s: CCT domain (InterPro:IPR010402); BEST Arabidopsis thaliana protein match is: unknown protein (TAIR:AT4G27900.2); Has 863 Blast hits to 863 proteins in 62 species: Archae - 0; Ba…
AT3G53400	1.01013	1.33948e-11	FUNCTIONS IN: molecular_function unknown; INVOLVED IN: biological_process unknown; BEST Arabidopsis thaliana protein match is: CPUORF47 (CONSERVED PEPTIDE UPSTREAM OPEN READING FRAME 47) (TAIR:AT5G03190.1); Has 120 Blast hits to 120 proteins in 12 species: Archae - 0; Bacteria - 0; Metazoa - 0; Fungi - 0; Plants - 115; Viruses - 0; Other Eukaryotes - 5 (source: NCBI BLink). | chr3:19798107-198001…
AT4G21670	1.01016	4.36381e-12	Symbols: CPL1, FRY2, ATCPL1 | CPL1 (C-TERMINAL DOMAIN PHOSPHATASE-LIKE 1); double-stranded RNA binding / nucleotide phosphatase | chr4:11511115-11517396 FORWARD
AT4G26850	1.0103	3.01913e-42	Symbols: VTC2 | VTC2 (vitamin c defective 2); GDP-D-glucose phosphorylase/ GDP-galactose:glucose-1-phosphate guanyltransferase/ GDP-galactose:mannose-1-phosphate guanyltransferase/ GDP-galactose:myoinositol-1-phosphate guanyltransferase/ galactose-1-phosphate guanylyltra | chr4:13499010-13501648 REVERSE
AT4G17550	1.01045	8.26197e-13	transporter-related | chr4:9777648-9779738 REVERSE
AT3G03250	1.01063	2.29006e-33	Symbols: UGP | UGP (UDP-glucose pyrophosphorylase); UTP:glucose-1-phosphate uridylyltransferase/ nucleotidyltransferase | chr3:749390-754159 REVERSE
AT1G20380	1.01064	0.00360085	prolyl oligopeptidase, putative / prolyl endopeptidase, putative / post-proline cleaving enzyme, putative | chr1:7061665-7065178 FORWARD
AT1G10270	1.01076	1.52731e-07	Symbols: GRP23 | GRP23 (GLUTAMINE-RICH PROTEIN23); binding | chr1:3363504-3366488 FORWARD
AT3G23160	1.01162	0.000226437	unknown protein | chr3:8259855-8262028 REVERSE
AT4G34290	1.01224	7.66941e-14	SWIB complex BAF60b domain-containing protein | chr4:16410832-16412385 FORWARD
AT2G33580	1.01246	2.0512e-13	protein kinase family protein / peptidoglycan-binding LysM domain-containing protein | chr2:14219623-14221861 REVERSE
AT1G54040	1.01407	1.32348e-24	Symbols: ESP, TASTY | ESP (EPITHIOSPECIFIER PROTEIN); enzyme regulator | chr1:20170715-20173949 REVERSE
AT3G23410	1.01497	2.53016e-12	alcohol oxidase-related | chr3:8382805-8386148 FORWARD
AT5G66910	1.01553	1.1923e-07	disease resistance protein (CC-NBS-LRR class), putative | chr5:26718232-26721256 REVERSE
AT5G59550	1.01617	1.6433e-17	zinc finger (C3HC4-type RING finger) family protein | chr5:23998259-23999793 REVERSE
AT5G50360	1.01721	8.32512e-06	unknown protein | chr5:20505180-20506338 REVERSE
AT4G12880	1.01731	1.21268e-15	plastocyanin-like domain-containing protein | chr4:7544381-7545327 REVERSE
AT2G37400	1.01755	3.43406e-09	chloroplast lumen common family protein | chr2:15696155-15697402 REVERSE
AT4G04790	1.01765	0.00819846	FUNCTIONS IN: molecular_function unknown; INVOLVED IN: biological_process unknown; LOCATED IN: cellular_component unknown; EXPRESSED IN: 21 plant structures; EXPRESSED DURING: 13 growth stages; CONTAINS InterPro DOMAIN/s: Pentatricopeptide repeat (InterPro:IPR002885); BEST Arabidopsis thaliana protein match is: unknown protein (TAIR:AT4G21880.1); Has 8701 Blast hits to 4047 proteins in 142 specie…
AT3G11720	1.01787	0.00102392	unknown protein | chr3:3705912-3708721 REVERSE
AT5G17380	1.01834	7.52427e-29	pyruvate decarboxylase family protein | chr5:5724759-5726746 REVERSE
AT5G46570	1.01886	1.57548e-06	Symbols: BSK2 | BSK2 (BR-SIGNALING KINASE 2); ATP binding / binding / kinase/ protein kinase/ protein tyrosine kinase | chr5:18894402-18897406 FORWARD
AT5G26690	1.01918	0.000531389	heavy-metal-associated domain-containing protein | chr5:9310797-9311572 FORWARD
AT4G38020	1.02026	3.70224e-06	tRNA/rRNA methyltransferase (SpoU) family protein | chr4:17861523-17863060 FORWARD
AT2G46650	1.02043	2.59089e-13	Symbols: B5 #1, ATCB5-C, CB5-C | CB5-C (CYTOCHROME B5 ISOFORM C); heme binding | chr2:19151646-19152600 FORWARD
AT1G11170	1.02045	0.00186772	unknown protein | chr1:3740765-3744675 FORWARD
AT3G52180	1.02087	1.33015e-31	Symbols: ATPTPKIS1, DSP4, SEX4 | SEX4 (STARCH-EXCESS 4); polysaccharide binding / protein tyrosine/serine/threonine phosphatase | chr3:19349652-19353596 REVERSE
AT5G58700	1.02094	0.00285146	Symbols: ATPLC4, PLC4 | phosphoinositide-specific phospholipase C family protein | chr5:23713000-23716098 REVERSE
AT2G12550	1.02107	5.62776e-06	ubiquitin-associated (UBA)/TS-N domain-containing protein | chr2:5114868-5118747 FORWARD
AT1G60590	1.02113	6.84328e-08	polygalacturonase, putative / pectinase, putative | chr1:22314170-22316970 REVERSE
AT4G17260	1.02205	0.000452901	L-lactate dehydrogenase, putative | chr4:9673991-9675448 FORWARD
AT2G41240	1.02226	2.14167e-06	Symbols: BHLH100 | BHLH100 (BASIC HELIX-LOOP-HELIX PROTEIN 100); DNA binding / transcription factor | chr2:17198331-17199320 REVERSE
AT3G27300	1.02254	8.94203e-22	Symbols: G6PD5 | G6PD5 (glucose-6-phosphate dehydrogenase 5); glucose-6-phosphate dehydrogenase | chr3:10083049-10086696 REVERSE
AT4G13250	1.02337	4.70254e-34	short-chain dehydrogenase/reductase (SDR) family protein | chr4:7684234-7686876 REVERSE
AT4G28740	1.02437	1.92663e-19	FUNCTIONS IN: molecular_function unknown; INVOLVED IN: biological_process unknown; LOCATED IN: chloroplast; EXPRESSED IN: 21 plant structures; EXPRESSED DURING: 13 growth stages; BEST Arabidopsis thaliana protein match is: LPA1 (LOW PSII ACCUMULATION1); binding (TAIR:AT1G02910.1); Has 65 Blast hits to 65 proteins in 19 species: Archae - 0; Bacteria - 17; Metazoa - 0; Fungi - 0; Plants - 46; Virus…
AT5G15740	1.02469	2.43869e-13	unknown protein | chr5:5134527-5137626 REVERSE
AT1G32240	1.02481	6.46445e-05	Symbols: KAN2 | KAN2 (KANADI 2); DNA binding / transcription factor | chr1:11625700-11630626 REVERSE
AT1G65860	1.0265	2.55776e-19	Symbols: FMO GS-OX1 | FMO GS-OX1 (FLAVIN-MONOOXYGENASE GLUCOSINOLATE S-OXYGENASE 1); 3-methylthiopropyl glucosinolate S-oxygenase/ 4-methylthiopropyl glucosinolate S-oxygenase/ 5-methylthiopropyl glucosinolate S-oxygenase/ 6-methylthiopropyl glucosinolate S-oxygenase/ 7-methyl | chr1:24499066-24502745 REVERSE
AT4G26600	1.02658	6.26995e-05	nucleolar protein, putative | chr4:13419567-13423790 FORWARD
AT3G18280	1.02699	1.27242e-17	protease inhibitor/seed storage/lipid transfer protein (LTP) family protein | chr3:6267049-6267643 FORWARD
AT2G31160	1.02706	0.0164311	Symbols: LSH3 | LSH3 (LIGHT SENSITIVE HYPOCOTYLS 3) | chr2:13277811-13278745 FORWARD
AT2G43120	1.02768	7.29945e-06	pirin, putative | chr2:17927264-17928984 FORWARD
AT5G05340	1.02827	2.77331e-05	peroxidase, putative | chr5:1578951-1580875 REVERSE
AT2G31400	1.02832	2.16855e-38	pentatricopeptide (PPR) repeat-containing protein | chr2:13387004-13390706 REVERSE
AT1G69610	1.02998	3.28849e-05	structural constituent of ribosome | chr1:26186954-26189489 FORWARD
AT1G55210	1.03013	2.76593e-12	disease resistance response | chr1:20597869-20598708 REVERSE
AT4G15910	1.03063	1.47817e-07	Symbols: ATDI21, DI21 | ATDI21 (ARABIDOPSIS THALIANA DROUGHT-INDUCED 21) | chr4:9028461-9029423 FORWARD
AT2G21860	1.03099	4.63337e-16	violaxanthin de-epoxidase-related | chr2:9318258-9320002 REVERSE
AT1G31010	1.03107	0.000987996	Symbols: OSB4 | OSB4 (organellar single-stranded DNA binding protein 4); single-stranded DNA binding | chr1:11054731-11056921 REVERSE
AT5G24200	1.03271	0.00877422	triacylglycerol lipase | chr5:8203003-8205793 FORWARD
AT1G07180	1.03282	1.10052e-20	Symbols: ATNDI1, NDA1 | NDA1 (ALTERNATIVE NAD(P)H DEHYDROGENASE 1); NADH dehydrogenase | chr1:2204320-2206934 FORWARD
AT4G34630	1.03297	3.0495e-17	unknown protein | chr4:16536865-16537746 REVERSE
AT5G60460	1.03311	8.32136e-10	sec61beta family protein | chr5:24317437-24317935 REVERSE
AT1G44100	1.03354	2.27145e-13	Symbols: AAP5 | AAP5; amino acid transmembrane transporter/ basic amino acid transmembrane transporter | chr1:16764405-16767685 REVERSE
AT3G20240	1.03374	5.33834e-06	mitochondrial substrate carrier family protein | chr3:7057011-7058891 FORWARD
AT4G14950	1.03386	2.4e-08	unknown protein | chr4:8545171-8548055 FORWARD
AT3G15210	1.03509	2.64451e-11	Symbols: ATERF-4, ERF4, RAP2.5, ATERF4 | ERF4 (ETHYLENE RESPONSIVE ELEMENT BINDING FACTOR 4); DNA binding / protein binding / transcription factor/ transcription repressor | chr3:5121422-5122562 FORWARD
AT5G45600	1.03516	2.87133e-06	Symbols: GAS41, TAF14B | GAS41; protein binding | chr5:18487902-18489869 FORWARD
AT5G47500	1.03568	2.11334e-05	pectinesterase family protein | chr5:19270959-19272883 REVERSE
AT5G04530	1.03612	5.05527e-06	Symbols: KCS19 | KCS19 (3-KETOACYL-COA SYNTHASE 19); acyltransferase/ catalytic/ transferase, transferring acyl groups other than amino-acyl groups | chr5:1291822-1293688 REVERSE
AT5G15070	1.03708	0.000517674	acid phosphatase/ oxidoreductase/ transition metal ion binding | chr5:4876515-4885821 FORWARD
AT3G06125	1.03833	1.25663e-09	other RNA | chr3:1848883-1850596 FORWARD
AT5G59450	1.03856	4.09082e-05	scarecrow-like transcription factor 11 (SCL11) | chr5:23974668-23976791 FORWARD
AT1G73880	1.03862	2.70131e-06	Symbols: UGT89B1 | UGT89B1 (UDP-GLUCOSYL TRANSFERASE 89B1); UDP-glycosyltransferase/ quercetin 3-O-glucosyltransferase/ quercetin 4'-O-glucosyltransferase/ quercetin 7-O-glucosyltransferase/ transferase, transferring glycosyl groups / transferase, transferring hexosyl group | chr1:27784981-27786804 FORWARD
AT3G48425	1.03885	0.00120962	endonuclease/exonuclease/phosphatase family protein | chr3:17931818-17934744 FORWARD
AT2G34450	1.04011	0.00930693	high mobility group (HMG1/2) family protein | chr2:14527736-14529492 REVERSE
AT5G67330	1.04323	3.11328e-26	Symbols: ATNRAMP4, NRAMP4 | ATNRAMP4; inorganic anion transmembrane transporter/ manganese ion transmembrane transporter/ metal ion transmembrane transporter | chr5:26861727-26863897 FORWARD
AT4G34050	1.04401	4.0248e-39	caffeoyl-CoA 3-O-methyltransferase, putative | chr4:16310775-16312216 FORWARD
AT4G13650	1.04527	0.0147096	pentatricopeptide (PPR) repeat-containing protein | chr4:7938967-7942898 REVERSE
AT5G55450	1.04632	0.00156503	protease inhibitor/seed storage/lipid transfer protein (LTP) family protein | chr5:22467430-22468263 FORWARD
AT5G48880	1.04715	1.4869e-18	Symbols: PKT2, KAT5 | PKT2 (PEROXISOMAL 3-KETO-ACYL-COA THIOLASE 2); acetyl-CoA C-acyltransferase/ catalytic | chr5:19814395-19817204 REVERSE
AT1G79630	1.048	4.08946e-06	protein phosphatase 2C family protein / PP2C family protein | chr1:29962730-29965460 REVERSE
AT4G38100	1.04835	1.24873e-08	unknown protein | chr4:17886869-17888204 REVERSE
AT5G13880	1.04872	0.0132625	unknown protein | chr5:4477354-4478109 REVERSE
AT3G62700	1.04963	8.75866e-37	Symbols: ATMRP10 | ATMRP10; ATPase, coupled to transmembrane movement of substances | chr3:23190267-23195762 REVERSE
AT1G13080	1.05218	1.27114e-12	Symbols: CYP71B2 | CYP71B2 (CYTOCHROME P450 71B2); electron carrier/ heme binding / iron ion binding / monooxygenase/ oxygen binding | chr1:4459187-4460940 FORWARD
AT4G39510	1.05235	5.42084e-08	Symbols: CYP96A12 | CYP96A12; electron carrier/ heme binding / iron ion binding / monooxygenase/ oxygen binding | chr4:18368803-18370652 REVERSE
AT5G52320	1.05414	4.76958e-17	Symbols: CYP96A4 | CYP96A4; electron carrier/ heme binding / iron ion binding / monooxygenase/ oxygen binding | chr5:21244978-21246682 REVERSE
AT1G51140	1.05446	5.85121e-24	basic helix-loop-helix (bHLH) family protein | chr1:18943457-18945753 REVERSE
AT2G31790	1.05547	1.05453e-23	UDP-glucoronosyl/UDP-glucosyl transferase family protein | chr2:13518211-13520364 FORWARD
AT3G03560	1.05768	4.79e-07	unknown protein | chr3:852910-856486 REVERSE
AT4G23320	1.05878	0.000941044	protein kinase family protein | chr4:12189182-12191626 REVERSE
AT5G42250	1.0588	6.50294e-07	alcohol dehydrogenase, putative | chr5:16894009-16897620 FORWARD
AT5G10300	1.05884	5.74173e-09	Symbols: ATMES5, MES5 | MES5 (METHYL ESTERASE 5); hydrolase | chr5:3239617-3240870 FORWARD
AT1G27120	1.05893	5.82857e-09	galactosyltransferase family protein | chr1:9421177-9424069 FORWARD
AT2G37420	1.06155	0.00820954	kinesin motor protein-related | chr2:15700331-15705346 FORWARD
AT3G57062	1.06258	1.46e-07	unknown protein | chr3:21121346-21121878 FORWARD
AT5G54490	1.06284	0.0144972	Symbols: PBP1 | PBP1 (PINOID-BINDING PROTEIN 1); calcium ion binding / protein binding | chr5:22121404-22121931 FORWARD
AT5G25130	1.06291	2.32985e-09	Symbols: CYP71B12 | CYP71B12; electron carrier/ heme binding / iron ion binding / monooxygenase/ oxygen binding | chr5:8668299-8670194 FORWARD
AT2G23910	1.06448	0.000164344	cinnamoyl-CoA reductase-related | chr2:10177834-10180064 FORWARD
AT4G34950	1.06504	7.47385e-42	nodulin family protein | chr4:16642316-16644818 REVERSE
AT4G15490	1.06551	1.10411e-19	Symbols: UGT84A3 | UGT84A3; UDP-glycosyltransferase/ sinapate 1-glucosyltransferase/ transferase, transferring glycosyl groups | chr4:8852698-8854545 REVERSE
AT5G56000	1.06612	4.77407e-10	heat shock protein 81-4 (HSP81-4) | chr5:22677451-22680152 REVERSE
AT5G53920	1.06944	0.00312579	ribosomal protein L11 methyltransferase-related | chr5:21892124-21894267 FORWARD
AT2G40840	1.07034	2.57651e-41	Symbols: DPE2 | DPE2 (DISPROPORTIONATING ENZYME 2); 4-alpha-glucanotransferase/ heteroglycan binding | chr2:17044963-17050947 FORWARD
AT1G29170	1.07161	8.7e-08	Symbols: WAVE2, ATSCAR3, SCAR3 | WAVE2 | chr1:10190352-10194900 REVERSE
AT5G15700	1.07534	7.6353e-06	DNA-directed RNA polymerase (RPOT2) | chr5:5115300-5121840 REVERSE
AT1G53230	1.07574	0.0143413	Symbols: TCP3 | TCP3; transcription factor | chr1:19849788-19851725 REVERSE
AT2G05100	1.07614	5.94092e-46	Symbols: LHCB2.1, LHCB2 | LHCB2.1; chlorophyll binding | chr2:1823240-1824425 REVERSE
AT3G49240	1.07664	8.56631e-08	Symbols: emb1796 | emb1796 (embryo defective 1796); ATP binding | chr3:18255979-18258100 FORWARD
AT1G47900	1.07776	4.37133e-06	unknown protein | chr1:17647144-17651035 REVERSE
AT5G02890	1.08028	4.08668e-07	transferase family protein | chr5:670065-671471 REVERSE
AT1G07610	1.08076	1.48711e-07	Symbols: MT1C | MT1C; copper ion binding | chr1:2341542-2342123 FORWARD
AT4G04870	1.08274	4.23672e-05	Symbols: CLS | CLS (CARDIOLIPIN SYNTHASE); cardiolipin synthase/ phosphatidyltransferase | chr4:2461674-2464143 REVERSE
AT2G31380	1.0833	4.03818e-18	Symbols: STH | STH; protein domain specific binding / transcription factor/ zinc ion binding | chr2:13381910-13383470 FORWARD
AT3G61360	1.0836	0.00687538	pentatricopeptide (PPR) repeat-containing protein | chr3:22704304-22706138 REVERSE
AT1G72950	1.08372	0.00863401	disease resistance protein (TIR-NBS class), putative | chr1:27444585-27445980 FORWARD
AT4G00930	1.08453	5.67615e-05	Symbols: CIP4.1 | CIP4.1 | chr4:396558-400734 FORWARD
AT1G75710	1.08614	1.05172e-08	zinc finger (C2H2 type) family protein | chr1:28428706-28431249 FORWARD
AT4G36580	1.08646	0.00159514	AAA-type ATPase family protein | chr4:17257945-17260661 FORWARD
AT1G62030	1.08688	0.00033997	DC1 domain-containing protein | chr1:22924250-22926598 REVERSE
AT5G50840	1.08694	0.0091809	INVOLVED IN: biological_process unknown; EXPRESSED IN: 22 plant structures; EXPRESSED DURING: 13 growth stages; BEST Arabidopsis thaliana protein match is: myosin heavy chain-related (TAIR:AT5G59210.1); Has 48881 Blast hits to 26998 proteins in 1148 species: Archae - 400; Bacteria - 3488; Metazoa - 25141; Fungi - 2545; Plants - 1208; Viruses - 169; Other Eukaryotes - 15930 (source: NCBI BLink). |…
AT1G63100	1.08837	0.00435895	scarecrow transcription factor family protein | chr1:23399391-23401367 REVERSE
AT5G44635	1.08844	1.20385e-06	Symbols: MCM6 | minichromosome maintenance family protein / MCM family protein | chr5:18006431-18010542 REVERSE
AT2G25060	1.08977	2.70491e-06	plastocyanin-like domain-containing protein | chr2:10662241-10663103 FORWARD
AT5G54190	1.09051	2.54385e-09	Symbols: PORA | PORA; oxidoreductase/ protochlorophyllide reductase | chr5:21990999-21992812 REVERSE
AT1G08640	1.09131	3.05988e-29	unknown protein | chr1:2748398-2751278 REVERSE
AT5G35220	1.09149	4.08297e-22	Symbols: EGY1 | EGY1 (ETHYLENE-DEPENDENT GRAVITROPISM-DEFICIENT AND YELLOW-GREEN 1); metalloendopeptidase | chr5:13484431-13487584 REVERSE
AT3G27880	1.09164	0.000166772	unknown protein | chr3:10338212-10339436 FORWARD
AT3G27690	1.09185	3.46639e-23	Symbols: LHCB2.4, LHCB2.3, LHCB2 | LHCB2.3; chlorophyll binding | chr3:10255947-10257011 FORWARD
AT3G20600	1.09402	5.06463e-08	Symbols: NDR1 | NDR1 (non race-specific disease resistance 1); signal transducer | chr3:7194846-7195736 FORWARD
AT1G28570	1.09407	1.97191e-07	GDSL-motif lipase, putative | chr1:10041641-10044147 REVERSE
AT3G55160	1.09493	2.38344e-09	EXPRESSED IN: 11 plant structures; EXPRESSED DURING: 4 anthesis, F mature embryo stage, petal differentiation and expansion stage, D bilateral stage, E expanded cotyledon stage; CONTAINS InterPro DOMAIN/s: HEAT (InterPro:IPR000357); Has 244 Blast hits to 237 proteins in 110 species: Archae - 0; Bacteria - 0; Metazoa - 124; Fungi - 72; Plants - 17; Viruses - 0; Other Eukaryotes - 31 (source: NCBI …
AT4G23800	1.0953	9.1868e-09	high mobility group (HMG1/2) family protein | chr4:12390167-12392710 FORWARD
AT1G67328	1.09653	0.000123593	other RNA | chr1:25213843-25215050 REVERSE
AT4G37320	1.09766	9.33191e-08	Symbols: CYP81D5 | CYP81D5; electron carrier/ heme binding / iron ion binding / monooxygenase/ oxygen binding | chr4:17559580-17561727 REVERSE
AT3G55510	1.09773	1.83623e-05	Symbols: RBL | RBL (REBELOTE) | chr3:20578978-20582405 FORWARD
AT3G07940	1.09798	3.8768e-11	zinc finger and C2 domain protein, putative | chr3:2529204-2531533 FORWARD
AT3G53560	1.09843	1.29575e-13	chloroplast lumen common family protein | chr3:19859627-19861031 REVERSE
AT5G59700	1.09946	5.77392e-06	protein kinase, putative | chr5:24052385-24055425 REVERSE
AT5G05960	1.1	3.72279e-12	protease inhibitor/seed storage/lipid transfer protein (LTP) family protein | chr5:1790231-1790833 FORWARD
AT1G09800	1.10058	0.00370474	tRNA pseudouridine synthase family protein | chr1:3176883-3180421 REVERSE
AT1G68050	1.10374	4.08699e-14	Symbols: ADO3, FKF1 | FKF1 (FLAVIN-BINDING, KELCH REPEAT, F BOX 1); signal transducer/ two-component sensor/ ubiquitin-protein ligase | chr1:25508676-25510889 FORWARD
AT5G02190	1.10594	0.0056913	Symbols: ATASP38, PCS1 | PCS1 (PROMOTION OF CELL SURVIVAL 1); aspartic-type endopeptidase/ peptidase | chr5:435211-436897 FORWARD
AT1G12200	1.10615	4.01942e-11	flavin-containing monooxygenase family protein / FMO family protein | chr1:4137533-4140028 FORWARD
AT4G12700	1.10658	5.97031e-06	unknown protein | chr4:7482466-7484405 REVERSE
AT4G12030	1.10861	2.95027e-19	bile acid:sodium symporter family protein | chr4:7210918-7212992 FORWARD
AT3G02640	1.10946	4.30777e-05	unknown protein | chr3:564884-565708 REVERSE
AT1G04000	1.10967	9.168e-08	unknown protein | chr1:1028106-1029119 REVERSE
AT5G41650	1.11077	0.0162923	lactoylglutathione lyase family protein / glyoxalase I family protein | chr5:16654913-16655810 FORWARD
AT3G51090	1.11301	6.6162e-05	FUNCTIONS IN: molecular_function unknown; INVOLVED IN: biological_process unknown; LOCATED IN: cellular_component unknown; EXPRESSED IN: 22 plant structures; EXPRESSED DURING: 7 growth stages; CONTAINS InterPro DOMAIN/s: Protein of unknown function DUF1640 (InterPro:IPR012439); BEST Arabidopsis thaliana protein match is: metal ion binding (TAIR:AT2G16460.1); Has 369 Blast hits to 367 proteins in …
AT1G58280	1.11349	1.46302e-07	LOCATED IN: chloroplast; CONTAINS InterPro DOMAIN/s: Phosphoglycerate mutase (InterPro:IPR013078); BEST Arabidopsis thaliana protein match is: unknown protein (TAIR:AT5G64460.6); Has 209 Blast hits to 206 proteins in 47 species: Archae - 0; Bacteria - 0; Metazoa - 0; Fungi - 84; Plants - 67; Viruses - 0; Other Eukaryotes - 58 (source: NCBI BLink). | chr1:21620331-21622519 REVERSE
AT4G01990	1.11413	0.00135869	pentatricopeptide (PPR) repeat-containing protein | chr4:871145-872913 REVERSE
AT2G41010	1.11592	1.80807e-12	Symbols: ATCAMBP25 | ATCAMBP25 (ARABIDOPSIS THALIANA CALMODULIN (CAM)-BINDING PROTEIN OF 25 KDA); calmodulin binding | chr2:17113866-17114804 REVERSE
AT2G45245	1.1162	0.00916025	other RNA | chr2:18659422-18660655 REVERSE
AT1G19920	1.11635	1.228e-29	Symbols: APS2, ASA1 | APS2; sulfate adenylyltransferase (ATP) | chr1:6914613-6916805 REVERSE
AT1G17920	1.11742	0.00183487	Symbols: HDG12 | HDG12 (HOMEODOMAIN GLABROUS 12); transcription factor | chr1:6161872-6165382 REVERSE
AT5G39710	1.11827	4.81159e-06	Symbols: EMB2745 | EMB2745 (EMBRYO DEFECTIVE 2745) | chr5:15895729-15897972 FORWARD
AT5G03760	1.11976	7.20241e-30	Symbols: ATCSLA09, CSLA09, ATCSLA9, CSLA9, RAT4 | ATCSLA09; mannan synthase/ transferase, transferring glycosyl groups | chr5:985675-990549 REVERSE
AT4G21140	1.12212	0.000134403	unknown protein | chr4:11277491-11278222 REVERSE
AT5G52810	1.12305	2.37951e-15	ornithine cyclodeaminase/mu-crystallin family protein | chr5:21399331-21400603 FORWARD
AT4G02800	1.12483	0.00145372	unknown protein | chr4:1250015-1251681 FORWARD
AT5G62990	1.1253	8.64565e-06	Symbols: emb1692 | emb1692 (embryo defective 1692); ubiquitin thiolesterase | chr5:25277438-25279312 FORWARD
AT2G40390	1.12662	0.0146979	unknown protein | chr2:16867293-16869089 FORWARD
AT4G04210	1.12826	3.26211e-18	Symbols: PUX4 | PUX4; protein binding | chr4:2030319-2031853 FORWARD
AT1G16070	1.12899	0.00142975	Symbols: AtTLP8 | AtTLP8 (TUBBY LIKE PROTEIN 8); transcription factor | chr1:5511874-5513896 REVERSE
AT4G35270	1.13271	2.22596e-10	RWP-RK domain-containing protein | chr4:16777338-16780824 REVERSE
AT5G59540	1.1328	2.32171e-18	oxidoreductase, 2OG-Fe(II) oxygenase family protein | chr5:23996079-23997590 REVERSE
AT1G27760	1.1336	1.62036e-27	Symbols: SAT32, ATSAT32 | interferon-related developmental regulator family protein / IFRD protein family | chr1:9668584-9671616 FORWARD
AT5G64660	1.13372	6.88704e-09	Symbols: ATCMPG2, CMPG2 | U-box domain-containing protein | chr5:25841913-25843452 REVERSE
AT4G27820	1.13379	4.96951e-10	Symbols: BGLU9 | BGLU9 (BETA GLUCOSIDASE 9); catalytic/ cation binding / hydrolase, hydrolyzing O-glycosyl compounds | chr4:13857749-13860571 REVERSE
AT3G10840	1.13487	1.02033e-11	hydrolase, alpha/beta fold family protein | chr3:3391065-3393290 REVERSE
AT5G38240	1.13515	1.29143e-06	serine/threonine protein kinase, putative | chr5:15277239-15279317 REVERSE
AT3G53370	1.13539	2.3612e-06	DNA-binding S1FA family protein | chr3:19787894-19788843 REVERSE
AT2G39300	1.13567	0.0041975	unknown protein | chr2:16410109-16412869 REVERSE
AT3G56320	1.13677	0.0013428	nucleotidyltransferase family protein | chr3:20885894-20889656 REVERSE
AT4G26780	1.13686	1.33689e-07	Symbols: AR192 | AR192; adenyl-nucleotide exchange factor/ chaperone binding / protein binding / protein homodimerization | chr4:13484839-13486771 REVERSE
AT1G18810	1.13807	4.75369e-07	phytochrome kinase substrate-related | chr1:6485596-6487030 REVERSE
AT2G14247	1.13821	5.44955e-05	Expressed protein | chr2:6034348-6034835 FORWARD
AT1G03940	1.13893	5.67491e-06	transferase family protein | chr1:1009542-1011056 REVERSE
AT3G10530	1.13907	6.84784e-06	transducin family protein / WD-40 repeat family protein | chr3:3285892-3288880 FORWARD
AT1G31230	1.14219	1.42179e-36	Symbols: AK-HSDH I, AK-HSDH | AK-HSDH I (ASPARTATE KINASE-HOMOSERINE DEHYDROGENASE I); aspartate kinase/ homoserine dehydrogenase | chr1:11158618-11163274 REVERSE
AT2G47260	1.14314	0.000908527	Symbols: WRKY23, ATWRKY23 | WRKY23; transcription factor | chr2:19404820-19407084 REVERSE
AT1G31770	1.14566	2.79041e-05	ABC transporter family protein | chr1:11374893-11377794 REVERSE
AT5G46230	1.14589	0.0115533	unknown protein | chr5:18742440-18743045 REVERSE
AT3G17840	1.14763	6.42534e-18	Symbols: RLK902 | RLK902; ATP binding / kinase/ protein serine/threonine kinase | chr3:6106028-6108675 FORWARD
AT3G51280	1.14849	0.00330429	male sterility MS5, putative | chr3:19037140-19038951 FORWARD
AT5G27395	1.15132	2.4603e-08	P-P-bond-hydrolysis-driven protein transmembrane transporter | chr5:9671496-9674256 REVERSE
AT1G23190	1.1525	9.06615e-42	phosphoglucomutase, cytoplasmic, putative / glucose phosphomutase, putative | chr1:8219869-8224469 FORWARD
AT4G36180	1.15257	5.01028e-10	leucine-rich repeat family protein | chr4:17120085-17123841 REVERSE
AT4G27280	1.15562	2.04227e-16	calcium-binding EF hand family protein | chr4:13663576-13664240 REVERSE
AT3G47950	1.15587	0.000289455	Symbols: AHA4 | AHA4; ATPase/ hydrogen-exporting ATPase, phosphorylative mechanism | chr3:17692702-17697999 FORWARD
AT3G55710	1.15605	0.00208343	UDP-glucoronosyl/UDP-glucosyl transferase family protein | chr3:20673847-20675946 FORWARD
AT1G52910	1.15715	0.00681858	unknown protein | chr1:19708057-19709323 FORWARD
AT1G27370	1.15751	0.00399674	squamosa promoter-binding protein-like 10 (SPL10) | chr1:9505201-9508280 REVERSE
AT1G80270	1.15798	1.9841e-06	DNA-binding protein, putative | chr1:30180988-30183507 FORWARD
AT3G02535	1.15859	0.00934861	NA
AT5G65120	1.15886	0.00310598	unknown protein | chr5:26012833-26014640 FORWARD
AT2G46535	1.15923	1.0987e-06	unknown protein | chr2:19109620-19110497 FORWARD
AT1G11720	1.15942	2.36093e-21	Symbols: ATSS3 | ATSS3 (starch synthase 3); starch synthase/ transferase, transferring glycosyl groups | chr1:3952511-3957044 FORWARD
AT5G14580	1.16037	0.000207728	polyribonucleotide nucleotidyltransferase, putative | chr5:4697240-4703084 REVERSE
AT2G04852	1.16152	0.00514591	Potential natural antisense gene, locus overlaps with AT2G04850 | chr2:1705148-1706465 REVERSEmoderately similar to ( 282)AT2G04850auxin-responsive protein-related | chr2:1704295-1705605 FORWARD
AT5G38690	1.16196	6.61474e-06	FUNCTIONS IN: molecular_function unknown; INVOLVED IN: biological_process unknown; LOCATED IN: cellular_component unknown; EXPRESSED IN: 21 plant structures; EXPRESSED DURING: 13 growth stages; CONTAINS InterPro DOMAIN/s: DDT superfamily (InterPro:IPR018501), DDT subgroup (InterPro:IPR018500), Cell division cycle-associated protein (InterPro:IPR018866); BEST Arabidopsis thaliana protein match is:…
AT3G57660	1.16227	1.76251e-15	Symbols: NRPA1 | NRPA1; DNA binding / DNA-directed RNA polymerase/ zinc ion binding | chr3:21353746-21362814 FORWARD
AT5G24155	1.16251	0.00773488	squalene monooxygenase, putative / squalene epoxidase, putative | chr5:8180118-8181027 REVERSE
AT5G43620	1.16339	0.000874347	S-locus protein-related | chr5:17522520-17524001 FORWARD
AT5G19850	1.16353	1.9107e-17	hydrolase, alpha/beta fold family protein | chr5:6709734-6711673 REVERSE
AT4G23700	1.16365	0.00474515	Symbols: ATCHX17, CHX17 | ATCHX17 (CATION/H+ EXCHANGER 17); monovalent cation:proton antiporter/ sodium:hydrogen antiporter | chr4:12342428-12346043 REVERSE
AT1G56430	1.16631	3.23893e-12	Symbols: ATNAS4, NAS4 | NAS4 (NICOTIANAMINE SYNTHASE 4); nicotianamine synthase | chr1:21136944-21138087 FORWARD
AT3G21250	1.167	2.34498e-27	Symbols: ATMRP6, MRP6 | ATMRP6; ATPase, coupled to transmembrane movement of substances | chr3:7457433-7462734 REVERSE
AT2G43110	1.16809	0.000677173	unknown protein | chr2:17922060-17924355 FORWARD
AT1G07135	1.17012	3.34894e-08	glycine-rich protein | chr1:2189928-2190659 REVERSE
AT5G22320	1.17144	4.76685e-06	leucine-rich repeat family protein | chr5:7388004-7390485 REVERSE
AT3G18420	1.1715	5.27095e-20	tetratricopeptide repeat (TPR)-containing protein | chr3:6324633-6325793 REVERSE
AT4G21215	1.17177	4.2692e-14	unknown protein | chr4:11310385-11313709 REVERSE
AT3G23240	1.17204	0.017085	Symbols: ERF1, ATERF1 | ERF1 (ETHYLENE RESPONSE FACTOR 1); DNA binding / transcription activator/ transcription factor | chr3:8295644-8296604 FORWARD
AT3G60440	1.17417	2.75794e-17	LOCATED IN: chloroplast; EXPRESSED IN: 19 plant structures; EXPRESSED DURING: 13 growth stages; CONTAINS InterPro DOMAIN/s: Phosphoglycerate mutase (InterPro:IPR013078), PRIB5 (InterPro:IPR012398); BEST Arabidopsis thaliana protein match is: unknown protein (TAIR:AT3G60450.1); Has 180 Blast hits to 178 proteins in 74 species: Archae - 0; Bacteria - 37; Metazoa - 8; Fungi - 48; Plants - 35; Viruse…
AT1G23140	1.17719	7.94735e-06	C2 domain-containing protein | chr1:8202261-8203215 REVERSE
AT1G22340	1.18018	0.00371352	Symbols: AtUGT85A7 | AtUGT85A7 (UDP-glucosyl transferase 85A7); UDP-glycosyltransferase/ glucuronosyltransferase/ transferase, transferring glycosyl groups | chr1:7890464-7892090 REVERSE
AT3G51960	1.18044	6.79842e-05	bZIP family transcription factor | chr3:19282601-19284146 REVERSE
AT2G33180	1.18115	1.04142e-12	unknown protein | chr2:14066463-14067467 FORWARD
AT3G48320	1.18238	8.9343e-12	Symbols: CYP71A21 | CYP71A21; electron carrier/ heme binding / iron ion binding / monooxygenase/ oxygen binding | chr3:17891134-17892847 FORWARD
AT4G14200	1.18466	2.12733e-07	unknown protein | chr4:8185370-8188783 REVERSE
AT3G16290	1.18534	9.80819e-23	Symbols: EMB2083 | EMB2083 (embryo defective 2083); ATP binding / ATP-dependent peptidase/ ATPase/ metalloendopeptidase/ metallopeptidase/ nucleoside-triphosphatase/ nucleotide binding / serine-type endopeptidase | chr3:5521071-5524995 REVERSE
AT1G73770	1.18616	0.0108028	unknown protein | chr1:27742128-27743148 FORWARD
AT1G73177	1.18618	0.00740388	Symbols: BNS | BNS (BONSAI) | chr1:27516572-27517854 REVERSE
AT5G01600	1.18754	3.52581e-39	Symbols: ATFER1, FER1 | ATFER1; ferric iron binding / iron ion binding | chr5:227953-230051 REVERSE
AT3G16000	1.18762	9.14891e-13	Symbols: MFP1 | MFP1 (MAR BINDING FILAMENT-LIKE PROTEIN 1); DNA binding | chr3:5430889-5433817 REVERSE
AT2G38940	1.18843	1.51175e-05	Symbols: ATPT2, PHT1;4 | ATPT2 (ARABIDOPSIS THALIANA PHOSPHATE TRANSPORTER 2); carbohydrate transmembrane transporter/ inorganic phosphate transmembrane transporter/ phosphate transmembrane transporter/ sugar:hydrogen symporter | chr2:16257228-16260225 FORWARD
AT2G36630	1.18926	2.53651e-17	unknown protein | chr2:15352491-15355177 REVERSE
AT1G53310	1.19019	1.5259e-50	Symbols: ATPPC1 | ATPPC1 (PHOSPHOENOLPYRUVATE CARBOXYLASE 1); catalytic/ phosphoenolpyruvate carboxylase | chr1:19884027-19888276 REVERSE
AT5G02180	1.19098	4.64392e-10	amino acid transporter family protein | chr5:430877-433741 FORWARD
AT1G55760	1.19139	2.9395e-06	BTB/POZ domain-containing protein | chr1:20846908-20849054 REVERSE
AT2G32390	1.19143	1.19e-07	Symbols: ATGLR3.5, GLR3.5, GLR6 | ATGLR3.5 (GLUTAMATE RECEPTOR 3.5); intracellular ligand-gated ion channel | chr2:13748468-13751923 REVERSE
AT1G77920	1.19164	2.91156e-07	bZIP family transcription factor | chr1:29298243-29300863 FORWARD
AT1G66500	1.1935	1.18833e-07	zinc finger (C2H2-type) family protein | chr1:24811149-24812650 REVERSE
AT3G12965	1.19428	0.00514887	other RNA | chr3:4136961-4137674 REVERSE
AT3G02870	1.19459	5.66335e-18	Symbols: VTC4 | VTC4; 3'(2'),5'-bisphosphate nucleotidase/ L-galactose-1-phosphate phosphatase/ inositol or phosphatidylinositol phosphatase/ inositol-1(or 4)-monophosphatase | chr3:627512-629845 REVERSE
AT2G47750	1.19568	0.0035358	Symbols: GH3.9 | GH3.9 (PUTATIVE INDOLE-3-ACETIC ACID-AMIDO SYNTHETASE GH3.9) | chr2:19560127-19563191 REVERSE
AT4G30150	1.19595	1.81116e-08	EXPRESSED IN: 13 plant structures; EXPRESSED DURING: 6 growth stages; CONTAINS InterPro DOMAIN/s: Nucleolar 27S pre-rRNA processing, Urb2/Npa2 (InterPro:IPR018849); Has 31 Blast hits to 27 proteins in 14 species: Archae - 0; Bacteria - 2; Metazoa - 3; Fungi - 0; Plants - 19; Viruses - 3; Other Eukaryotes - 4 (source: NCBI BLink). | chr4:14742452-14749987 FORWARD
AT5G09840	1.1981	0.0079334	unknown protein | chr5:3058997-3061970 FORWARD
AT4G13930	1.20438	3.86191e-40	Symbols: SHM4 | SHM4 (serine hydroxymethyltransferase 4); catalytic/ glycine hydroxymethyltransferase/ pyridoxal phosphate binding | chr4:8047692-8050106 REVERSE
AT2G22200	1.20445	0.00107324	AP2 domain-containing transcription factor | chr2:9443128-9444423 REVERSE
AT3G09440	1.20449	8.57756e-53	heat shock cognate 70 kDa protein 3 (HSC70-3) (HSP70-3) | chr3:2903199-2905724 REVERSE
AT1G60640	1.20479	2.08066e-07	unknown protein | chr1:22337375-22339672 REVERSE
AT4G02390	1.20646	0.00191674	Symbols: APP, PARP1, ATPARP1 | APP (ARABIDOPSIS POLY(ADP-RIBOSE) POLYMERASE); NAD+ ADP-ribosyltransferase/ nucleic acid binding | chr4:1049957-1054065 FORWARD
AT1G69200	1.20699	2.53916e-13	kinase | chr1:26015877-26018493 FORWARD
AT5G67030	1.20781	2.71954e-57	Symbols: ABA1, LOS6, NPQ2, ATABA1, ZEP, IBS3, ATZEP | ABA1 (ABA DEFICIENT 1); zeaxanthin epoxidase | chr5:26753510-26757236 REVERSE
AT4G18270	1.2086	3.35827e-09	Symbols: ATTRANS11, TRANS11 | ATTRANS11; P-P-bond-hydrolysis-driven protein transmembrane transporter/ catalytic | chr4:10099208-10101897 REVERSE
AT2G25880	1.21176	0.0158015	Symbols: AtAUR2 | AtAUR2 (AtAurora2); histone kinase(H3-S10 specific) / kinase | chr2:11034652-11036910 REVERSE
AT1G26770	1.21394	7.34022e-26	Symbols: ATEXPA10, AT-EXP10, ATEXP10, ATHEXP ALPHA 1.1, EXP10 | ATEXPA10 (ARABIDOPSIS THALIANA EXPANSIN A 10); structural constituent of cell wall | chr1:9259750-9260792 FORWARD
AT5G01840	1.21417	0.00839671	Symbols: ATOFP1, OFP1 | OFP1 (OVATE FAMILY PROTEIN 1); protein binding / transcription repressor | chr5:324552-325516 FORWARD
AT5G48310	1.21479	0.00609046	unknown protein | chr5:19574859-19580362 REVERSE
AT3G17680	1.21837	0.00634201	FUNCTIONS IN: molecular_function unknown; INVOLVED IN: biological_process unknown; LOCATED IN: cellular_component unknown; EXPRESSED IN: 16 plant structures; EXPRESSED DURING: 8 growth stages; CONTAINS InterPro DOMAIN/s: KIP1-like (InterPro:IPR011684); BEST Arabidopsis thaliana protein match is: unknown protein (TAIR:AT1G48405.1); Has 75 Blast hits to 73 proteins in 16 species: Archae - 0; Bacter…
AT2G39710	1.21992	1.22474e-07	aspartyl protease family protein | chr2:16561788-16563380 REVERSE
AT1G62305	1.21994	1.00853e-06	unknown protein | chr1:23026776-23029339 REVERSE
AT5G19730	1.2217	5.40027e-05	pectinesterase family protein | chr5:6670458-6673282 FORWARD
AT4G13990	1.22223	7.83661e-05	exostosin family protein | chr4:8084395-8086095 FORWARD
AT3G49210	1.22406	1.53e-07	unknown protein | chr3:18238048-18241237 REVERSE
AT1G49230	1.22478	4.7687e-05	zinc finger (C3HC4-type RING finger) family protein | chr1:18209261-18210128 FORWARD
AT5G66230	1.22541	0.00112368	unknown protein | chr5:26462585-26464131 FORWARD
AT2G18050	1.22646	1.86992e-20	Symbols: HIS1-3 | HIS1-3 (HISTONE H1-3); DNA binding / nucleosomal DNA binding | chr2:7846050-7846884 FORWARD
AT2G41870	1.2272	5.18573e-29	remorin family protein | chr2:17470866-17472936 REVERSE
AT2G34640	1.22835	3.35534e-19	Symbols: PTAC12 | PTAC12 (PLASTID TRANSCRIPTIONALLY ACTIVE12) | chr2:14581886-14584699 REVERSE
AT2G46870	1.22886	1.14322e-05	Symbols: NGA1 | NGA1 (NGATHA1); transcription factor | chr2:19260918-19262404 FORWARD
AT3G15550	1.22896	0.00317951	unknown protein | chr3:5267351-5270118 FORWARD
AT4G08870	1.22926	7.20653e-39	arginase, putative | chr4:5646439-5648727 REVERSE
AT4G34610	1.23009	6.15821e-10	Symbols: BLH6 | BLH6 (BELL1-LIKE HOMEODOMAIN 6); DNA binding / transcription factor | chr4:16530346-16533034 REVERSE
AT1G03340	1.23043	0.000839404	unknown protein | chr1:819662-821317 FORWARD
AT5G56120	1.23106	0.00202741	unknown protein | chr5:22721373-22722613 FORWARD
AT3G21540	1.23198	1.60545e-10	transducin family protein / WD-40 repeat family protein | chr3:7585946-7590856 REVERSE
AT3G15400	1.23249	4.77399e-13	Symbols: ATA20 | ATA20 | chr3:5201644-5203197 FORWARD
AT4G05190	1.23267	0.000102707	Symbols: ATK5 | ATK5 (ARABIDOPSIS THALIANA KINESIN 5); microtubule motor | chr4:2675101-2680214 FORWARD
AT3G15460	1.23278	9.19625e-06	brix domain-containing protein | chr3:5214084-5216261 REVERSE
AT4G26660	1.23325	0.00174578	INVOLVED IN: biological_process unknown; LOCATED IN: chloroplast; EXPRESSED IN: 13 plant structures; EXPRESSED DURING: 7 growth stages; CONTAINS InterPro DOMAIN/s: Kinesin-related (InterPro:IPR010544); BEST Arabidopsis thaliana protein match is: unknown protein (TAIR:AT5G55520.2); Has 17522 Blast hits to 11235 proteins in 728 species: Archae - 194; Bacteria - 1012; Metazoa - 10222; Fungi - 1306; …
AT2G18193	1.23488	0.0028981	AAA-type ATPase family protein | chr2:7917505-7919277 REVERSE
AT3G03450	1.23513	5.10883e-06	Symbols: RGL2 | RGL2 (RGA-LIKE 2); transcription factor | chr3:819337-821406 REVERSE
AT1G05170	1.23571	2.83359e-10	galactosyltransferase family protein | chr1:1491164-1494248 REVERSE
AT2G43040	1.23968	0.00350773	Symbols: NPG1 | NPG1 (no pollen germination 1); calmodulin binding | chr2:17895883-17899374 REVERSE
AT4G11280	1.2403	1.09258e-24	Symbols: ACS6 | ACS6 (1-AMINOCYCLOPROPANE-1-CARBOXYLIC ACID (ACC) SYNTHASE 6); 1-aminocyclopropane-1-carboxylate synthase | chr4:6864097-6866116 FORWARD
AT1G74590	1.24318	0.0135754	Symbols: ATGSTU10, GSTU10 | GSTU10 (GLUTATHIONE S-TRANSFERASE TAU 10); glutathione transferase | chr1:28023627-28024726 REVERSE
AT5G58760	1.24336	0.00055986	Symbols: DDB2 | DDB2 (damaged DNA-binding 2); nucleic acid binding / nucleotide binding / zinc ion binding | chr5:23730500-23733698 REVERSE
AT5G23300	1.24435	2.17001e-08	Symbols: PYRD | PYRD (pyrimidine d); dihydroorotate dehydrogenase | chr5:7847587-7850404 REVERSE
AT5G25790	1.24458	0.0132414	transcription factor | chr5:8977100-8979259 REVERSE
AT1G32928	1.24779	5.69821e-07	unknown protein | chr1:11931203-11931801 FORWARD
AT3G05400	1.24801	0.00030892	sugar transporter, putative | chr3:1549586-1554148 FORWARD
AT5G37770	1.24941	3.89851e-27	Symbols: TCH2, CML24 | TCH2 (TOUCH 2); calcium ion binding | chr5:14998854-14999619 REVERSE
AT2G21590	1.24957	0.00165478	Symbols: APL4 | APL4; glucose-1-phosphate adenylyltransferase | chr2:9238482-9242440 FORWARD
AT3G58520	1.24961	0.00643885	ubiquitin thiolesterase | chr3:21643770-21645486 REVERSE
AT1G17480	1.25068	0.0149343	Symbols: IQD7 | IQD7 (IQ-domain 7); calmodulin binding | chr1:6006461-6008266 REVERSE
AT5G44400	1.25142	9.34741e-22	FAD-binding domain-containing protein | chr5:17886194-17888480 REVERSE
AT5G11470	1.25296	0.00730563	DNA binding / nucleic acid binding | chr5:3663216-3667041 REVERSE
AT5G23910	1.25364	0.00022682	ATP binding / microtubule motor | chr5:8068452-8072991 FORWARD
AT1G34380	1.25384	1.9666e-07	5'-3' exonuclease family protein | chr1:12552670-12554358 REVERSE
AT4G16370	1.25469	2.18705e-40	Symbols: ATOPT3, OPT3 | ATOPT3 (OLIGOPEPTIDE TRANSPORTER); oligopeptide transporter | chr4:9247302-9250091 REVERSE
AT2G19650	1.25474	2.30981e-10	DC1 domain-containing protein | chr2:8493475-8495823 REVERSE
AT5G50800	1.25928	8.06737e-11	nodulin MtN3 family protein | chr5:20665077-20667304 REVERSE
AT1G69480	1.25968	4.38927e-07	EXS family protein / ERD1/XPR1/SYG1 family protein | chr1:26114112-26117479 REVERSE
AT5G51600	1.26025	0.00362643	Symbols: PLE, ATMAP65-3, MAP65-3 | PLE (PLEIADE); microtubule binding | chr5:20960911-20964484 REVERSE
AT5G15980	1.26197	1.70898e-10	pentatricopeptide (PPR) repeat-containing protein | chr5:5213081-5215620 FORWARD
AT5G63550	1.26393	1.03515e-08	EXPRESSED IN: guard cell; CONTAINS InterPro DOMAIN/s: DEK, C-terminal (InterPro:IPR014876); BEST Arabidopsis thaliana protein match is: unknown protein (TAIR:AT3G48710.1). | chr5:25444672-25448172 FORWARD
AT2G26760	1.26433	0.0006888	Symbols: CYCB1;4 | CYCB1;4 (Cyclin B1;4); cyclin-dependent protein kinase regulator | chr2:11401329-11403427 FORWARD
AT4G18440	1.26681	5.51501e-65	adenylosuccinate lyase, putative / adenylosuccinase, putative | chr4:10186131-10188909 REVERSE
AT2G25260	1.26748	0.00588604	unknown protein | chr2:10755524-10757772 REVERSE
AT5G02590	1.26774	3.96889e-05	chloroplast lumen common family protein | chr5:583086-584179 FORWARD
AT1G76600	1.26815	7.06106e-17	unknown protein | chr1:28746888-28747845 FORWARD
AT2G26840	1.26821	2.40489e-06	unknown protein | chr2:11447232-11448904 REVERSE
AT5G61370	1.26884	0.00389891	pentatricopeptide (PPR) repeat-containing protein | chr5:24671770-24673657 REVERSE
AT1G23740	1.27172	2.31099e-52	oxidoreductase, zinc-binding dehydrogenase family protein | chr1:8398115-8399749 REVERSE
AT3G19370	1.2735	3.11887e-08	LOCATED IN: plasma membrane; EXPRESSED IN: 23 plant structures; EXPRESSED DURING: 13 growth stages; CONTAINS InterPro DOMAIN/s: Protein of unknown function DUF869, plant (InterPro:IPR008587); BEST Arabidopsis thaliana protein match is: transport protein-related (TAIR:AT2G23360.1); Has 35914 Blast hits to 20425 proteins in 933 species: Archae - 357; Bacteria - 2527; Metazoa - 19254; Fungi - 2459; …
AT5G37010	1.27487	0.00129766	unknown protein | chr5:14620732-14622941 REVERSE
AT3G57240	1.27584	3.06234e-11	Symbols: BG3 | BG3 (BETA-1,3-GLUCANASE 3); cellulase/ hydrolase, hydrolyzing O-glycosyl compounds | chr3:21181742-21183075 REVERSE
AT1G79520	1.27788	2.42922e-25	cation efflux family protein | chr1:29912252-29914614 REVERSE
AT2G04235	1.27885	0.000397468	unknown protein | chr2:1449414-1455237 FORWARD
AT4G32980	1.27925	3.40561e-13	Symbols: ATH1 | ATH1 (ARABIDOPSIS THALIANA HOMEOBOX GENE 1); DNA binding / sequence-specific DNA binding / transcription factor | chr4:15914722-15918044 REVERSE
AT5G37360	1.27941	2.50584e-51	unknown protein | chr5:14805229-14808236 REVERSE
AT4G13840	1.27987	2.03626e-37	transferase family protein | chr4:8013893-8016486 REVERSE
AT2G18240	1.28021	1.85819e-07	RER1 protein, putative | chr2:7935285-7936721 FORWARD
AT4G04610	1.28319	1.45936e-48	Symbols: APR1, APR, PRH19, ATAPR1 | APR1 (APS REDUCTASE 1); adenylyl-sulfate reductase | chr4:2325003-2327013 FORWARD
AT5G02230	1.28338	3.13846e-19	haloacid dehalogenase-like hydrolase family protein | chr5:448105-450654 FORWARD
AT3G05660	1.28524	8.1414e-08	Symbols: AtRLP33 | AtRLP33 (Receptor Like Protein 33); kinase/ protein binding | chr3:1648843-1652001 REVERSE
AT4G39330	1.28527	1.10154e-47	Symbols: ATCAD9, CAD9 | CAD9 (CINNAMYL ALCOHOL DEHYDROGENASE 9); binding / catalytic/ oxidoreductase/ zinc ion binding | chr4:18291218-18293383 FORWARD
AT5G61000	1.28547	2.0443e-08	replication protein, putative | chr5:24549578-24552723 REVERSE
AT4G14760	1.28621	1.33107e-07	LOCATED IN: nucleus; EXPRESSED IN: 22 plant structures; EXPRESSED DURING: 13 growth stages; CONTAINS InterPro DOMAIN/s: Prefoldin (InterPro:IPR009053), KIP1-like (InterPro:IPR011684); BEST Arabidopsis thaliana protein match is: kinase interacting family protein (TAIR:AT3G22790.1); Has 167525 Blast hits to 63593 proteins in 2151 species: Archae - 1921; Bacteria - 21978; Metazoa - 82150; Fungi - 11…
AT1G60890	1.28873	4.11617e-16	phosphatidylinositol-4-phosphate 5-kinase family protein | chr1:22412246-22417244 REVERSE
AT5G25820	1.28942	0.0114006	exostosin family protein | chr5:8997183-9000329 REVERSE
AT1G16850	1.28944	2.1272e-19	unknown protein | chr1:5764807-5765651 REVERSE
AT5G52310	1.29017	4.34762e-63	Symbols: COR78, LTI78, RD29A, LTI140 | LTI78 (LOW-TEMPERATURE-INDUCED 78) | chr5:21240849-21243613 FORWARD
AT1G45010	1.2907	2.81681e-06	FUNCTIONS IN: molecular_function unknown; INVOLVED IN: biological_process unknown; LOCATED IN: endomembrane system, integral to membrane; CONTAINS InterPro DOMAIN/s: TRAM, LAG1 and CLN8 homology (InterPro:IPR006634); BEST Arabidopsis thaliana protein match is: unknown protein (TAIR:AT1G35180.1); Has 139 Blast hits to 139 proteins in 42 species: Archae - 0; Bacteria - 0; Metazoa - 61; Fungi - 4; P…
AT1G11700	1.2974	8.87479e-11	unknown protein | chr1:3945737-3946613 FORWARD
AT3G47640	1.29817	8.47899e-14	basic helix-loop-helix (bHLH) family protein | chr3:17567597-17569315 FORWARD
AT1G18370	1.30225	1.55008e-05	Symbols: HIK, ATNACK1, NACK1 | HIK (HINKEL); ATP binding / microtubule motor | chr1:6319650-6323820 REVERSE
AT2G46340	1.30456	5.34988e-42	Symbols: SPA1 | SPA1 (SUPPRESSOR OF PHYA-105 1); protein binding / signal transducer | chr2:19022173-19027413 REVERSE
AT3G04040	1.30493	0.00591454	unknown protein | chr3:1047640-1049260 FORWARD
AT5G08275	1.30753	5.19513e-14	NA
AT5G40800	1.30777	0.0015322	unknown protein | chr5:16334810-16335628 REVERSE
AT5G59660	1.30887	0.00348077	leucine-rich repeat protein kinase, putative | chr5:24035687-24039979 FORWARD
AT1G66540	1.31068	0.000829622	cytochrome P450, putative | chr1:24824459-24826586 FORWARD
AT5G57050	1.3133	6.07222e-26	Symbols: ABI2 | ABI2 (ABA INSENSITIVE 2); protein serine/threonine phosphatase | chr5:23087235-23089627 FORWARD
AT1G11320	1.31404	0.000888691	unknown protein | chr1:3807128-3808875 FORWARD
AT2G12190	1.31738	0.00013929	cytochrome P450, putative | chr2:4891642-4893345 REVERSE
AT2G25820	1.31762	0.0170078	transcription factor | chr2:11014890-11015800 FORWARD
AT3G01060	1.3179	4.84044e-11	unknown protein | chr3:16643-18840 REVERSE
AT3G62270	1.32231	0.00183304	anion exchange family protein | chr3:23042284-23046048 REVERSE
AT1G22950	1.32279	4.01501e-05	iron ion binding / oxidoreductase/ oxidoreductase, acting on paired donors, with incorporation or reduction of molecular oxygen, 2-oxoglutarate as one donor, and incorporation of one atom each of oxygen into both donors | chr1:8125023-8127196 REVERSE
AT5G67280	1.32547	9.22187e-21	Symbols: RLK | RLK (Receptor-like kinase); ATP binding / kinase/ protein serine/threonine kinase | chr5:26842270-26845190 REVERSE
AT3G61890	1.32567	1.1e-08	Symbols: ATHB-12, ATHB12 | ATHB-12 (ARABIDOPSIS THALIANA HOMEOBOX 12); transcription activator/ transcription factor | chr3:22914154-22915325 REVERSE
AT5G41620	1.32621	0.00148918	FUNCTIONS IN: molecular_function unknown; INVOLVED IN: biological_process unknown; LOCATED IN: chloroplast, plasma membrane; EXPRESSED IN: 9 plant structures; EXPRESSED DURING: 6 growth stages; BEST Arabidopsis thaliana protein match is: intracellular protein transport protein USO1-related (TAIR:AT1G64180.1); Has 2568 Blast hits to 2157 proteins in 267 species: Archae - 27; Bacteria - 258; Metazo…
AT4G36830	1.331	0.00325536	GNS1/SUR4 membrane family protein | chr4:17349436-17350480 FORWARD
AT3G19440	1.33347	0.00326388	pseudouridine synthase family protein | chr3:6740695-6743253 FORWARD
AT5G53486	1.33564	2.6903e-06	unknown protein | chr5:21721822-21722837 FORWARD
AT3G56880	1.3358	2.69772e-35	VQ motif-containing protein | chr3:21059915-21060965 FORWARD
AT1G56670	1.33614	0.000118364	GDSL-motif lipase/hydrolase family protein | chr1:21241673-21244047 FORWARD
AT1G55550	1.33666	2.63631e-05	ATP binding / microtubule motor | chr1:20748915-20753079 FORWARD
AT1G77960	1.33844	3.39466e-06	unknown protein | chr1:29310057-29313571 REVERSE
AT2G34925	1.33848	0.0146045	Symbols: CLE42 | CLE42 (CLAVATA3/ESR-RELATED 42) | chr2:14734270-14734536 FORWARD
AT4G01920	1.33988	0.00171776	DC1 domain-containing protein | chr4:828890-831200 REVERSE
AT2G27660	1.3429	0.000478266	DC1 domain-containing protein | chr2:11798537-11800850 REVERSE
AT1G72970	1.3437	4.34672e-22	Symbols: HTH, EDA17 | HTH (HOTHEAD); FAD binding / aldehyde-lyase/ mandelonitrile lyase | chr1:27452766-27455964 FORWARD
AT1G52905	1.345	1.29382e-07	unknown protein | chr1:19706085-19706706 FORWARD
AT1G25510	1.34568	0.00876652	aspartyl protease family protein | chr1:8959186-8960848 REVERSE
AT1G54020	1.34762	7.46808e-05	myrosinase-associated protein, putative | chr1:20161670-20163743 REVERSE
AT1G64780	1.34802	1.97995e-15	Symbols: ATAMT1;2, AMT1;2 | ATAMT1;2 (AMMONIUM TRANSPORTER 1;2); ammonium transmembrane transporter | chr1:24060770-24062630 REVERSE
AT5G64580	1.34809	2.94151e-27	AAA-type ATPase family protein | chr5:25817092-25821530 REVERSE
AT3G57540	1.35442	4.67422e-07	remorin family protein | chr3:21301397-21303061 REVERSE
AT4G03070	1.3561	0.000893924	Symbols: AOP1, AOP, AOP1.1 | AOP1; oxidoreductase, acting on paired donors, with incorporation or reduction of molecular oxygen, 2-oxoglutarate as one donor, and incorporation of one atom each of oxygen into both donors | chr4:1358432-1359698 FORWARD
AT1G64900	1.35702	5.24073e-43	Symbols: CYP89A2, CYP89 | CYP89A2 (CYTOCHROME P450 89A2); electron carrier/ heme binding / iron ion binding / monooxygenase/ oxygen binding | chr1:24113215-24114984 FORWARD
AT5G08400	1.3577	1.45638e-13	unknown protein | chr5:2706458-2708939 REVERSE
AT4G03100	1.35912	0.000619907	rac GTPase activating protein, putative | chr4:1374281-1376231 FORWARD
AT2G18950	1.36049	1.39972e-26	Symbols: HPT1, TPT1, ATHPT, VTE2 | HPT1 (HOMOGENTISATE PHYTYLTRANSFERASE 1); homogentisate phytyltransferase/ prenyltransferase | chr2:8207342-8210463 FORWARD
AT2G39800	1.36096	4.84828e-82	Symbols: P5CS1, ATP5CS | P5CS1 (DELTA1-PYRROLINE-5-CARBOXYLATE SYNTHASE 1); delta1-pyrroline-5-carboxylate synthetase | chr2:16598164-16603319 REVERSE
AT4G15620	1.36185	4.23568e-09	integral membrane family protein | chr4:8913838-8915663 FORWARD
AT3G56260	1.36261	2.48152e-07	unknown protein | chr3:20867971-20869024 REVERSE
AT5G09530	1.3641	8.89644e-06	hydroxyproline-rich glycoprotein family protein | chr5:2959734-2961271 REVERSE
AT5G17460	1.36615	4.87075e-17	unknown protein | chr5:5757098-5759795 REVERSE
AT2G02150	1.36899	0.00367773	pentatricopeptide (PPR) repeat-containing protein | chr2:547261-552229 REVERSE
AT3G55120	1.37007	3.32675e-09	Symbols: TT5, A11, CFI | TT5 (TRANSPARENT TESTA 5); chalcone isomerase | chr3:20430114-20431470 REVERSE
AT5G47060	1.37033	1.57097e-05	senescence-associated protein-related | chr5:19116788-19118046 FORWARD
AT5G41040	1.37384	0.000107726	transferase family protein | chr5:16431374-16433305 FORWARD
AT1G15520	1.37682	1.01625e-07	Symbols: PDR12, ATPDR12 | PDR12 (PLEIOTROPIC DRUG RESISTANCE 12); ATPase, coupled to transmembrane movement of substances | chr1:5331858-5338326 REVERSE
AT1G04463	1.37909	0.0165969	NA
AT3G53940	1.37933	0.00142909	mitochondrial substrate carrier family protein | chr3:19971019-19973769 REVERSE
AT3G54600	1.38556	3.80955e-50	DJ-1 family protein | chr3:20210859-20213080 FORWARD
AT2G30770	1.38561	1.83767e-08	Symbols: CYP71A13 | CYP71A13 (cytochrome P450, family 71, subfamily A, polypeptide 13); indoleacetaldoxime dehydratase/ oxygen binding | chr2:13109794-13112011 REVERSE
AT3G27060	1.38601	1.2432e-39	Symbols: TSO2 | TSO2 (TSO meaning 'ugly' in Chinese); oxidoreductase/ ribonucleoside-diphosphate reductase/ transition metal ion binding | chr3:9979866-9981295 REVERSE
AT5G06150	1.38622	4.42546e-06	Symbols: CYC1BAT, CYCB1;2 | CYC1BAT; cyclin-dependent protein kinase regulator | chr5:1859279-1861649 REVERSE
AT1G74600	1.38763	0.000127633	pentatricopeptide (PPR) repeat-containing protein | chr1:28025153-28027840 REVERSE
AT1G55910	1.39605	4.44519e-20	Symbols: ZIP11 | ZIP11 (ZINC TRANSPORTER 11 PRECURSOR); cation transmembrane transporter/ metal ion transmembrane transporter | chr1:20906134-20907413 FORWARD
AT3G20440	1.39888	3.2451e-09	Symbols: EMB2729, BE1 | alpha-amylase/ catalytic/ cation binding | chr3:7123197-7130436 REVERSE
AT3G01710	1.40002	0.00761298	FUNCTIONS IN: molecular_function unknown; INVOLVED IN: biological_process unknown; LOCATED IN: cellular_component unknown; CONTAINS InterPro DOMAIN/s: Targeting for Xklp2 (InterPro:IPR009675); BEST Arabidopsis thaliana protein match is: unknown protein (TAIR:AT3G27350.1); Has 1029 Blast hits to 851 proteins in 111 species: Archae - 0; Bacteria - 24; Metazoa - 456; Fungi - 52; Plants - 192; Viruse…
AT4G29400	1.40203	1.28076e-10	unknown protein | chr4:14466295-14468143 FORWARD
AT1G54180	1.40314	0.000781612	Symbols: ATBRXL3, BRX-LIKE3 | BRX-LIKE3 (BREVIS RADIX-LIKE 3) | chr1:20227291-20230237 FORWARD
AT1G11210	1.40535	2.20045e-23	unknown protein | chr1:3755677-3756998 REVERSE
AT3G66652	1.40628	0.00351251	fip1 motif-containing protein | chr3:2084030-2087556 FORWARD
AT5G51590	1.40673	0.000553798	DNA-binding protein-related | chr5:20956567-20959113 REVERSE
AT3G10150	1.40682	0.00349292	Symbols: ATPAP16, PAP16 | PAP16 (PURPLE ACID PHOSPHATASE 16); acid phosphatase/ protein serine/threonine phosphatase | chr3:3137362-3139056 REVERSE
AT3G17170	1.41336	7.92035e-20	Symbols: RFC3 | RFC3 (REGULATOR OF FATTY-ACID COMPOSITION 3); structural constituent of ribosome | chr3:5853059-5854906 REVERSE
AT1G62870	1.41568	6.53269e-05	unknown protein | chr1:23284012-23286760 REVERSE
AT1G72920	1.41585	5.13092e-13	disease resistance protein (TIR-NBS class), putative | chr1:27437928-27439091 FORWARD
AT2G16890	1.41818	9.72212e-07	UDP-glucoronosyl/UDP-glucosyl transferase family protein | chr2:7316889-7319181 FORWARD
AT2G24190	1.42008	0.00118248	short-chain dehydrogenase/reductase (SDR) family protein | chr2:10283621-10284980 REVERSE
AT3G22620	1.42063	9.3127e-08	protease inhibitor/seed storage/lipid transfer protein (LTP) family protein | chr3:8008534-8009590 FORWARD
AT4G04223	1.42117	0.00027739	other RNA | chr4:2036511-2037800 FORWARD
AT1G54385	1.42299	0.00268083	binding | chr1:20301126-20303885 REVERSE
AT2G27360	1.42464	0.000130517	lipase, putative | chr2:11706198-11708065 FORWARD
AT4G39950	1.42479	9.13657e-41	Symbols: CYP79B2 | CYP79B2; electron carrier/ heme binding / iron ion binding / monooxygenase/ oxygen binding | chr4:18525246-18527579 FORWARD
AT1G12775	1.42863	0.000365408	LOCATED IN: mitochondrion; EXPRESSED IN: 7 plant structures; EXPRESSED DURING: F mature embryo stage, petal differentiation and expansion stage, D bilateral stage, E expanded cotyledon stage; CONTAINS InterPro DOMAIN/s: Pentatricopeptide repeat (InterPro:IPR002885); BEST Arabidopsis thaliana protein match is: pentatricopeptide (PPR) repeat-containing protein (TAIR:AT1G12300.1); Has 27792 Blast hi…
AT5G64230	1.43078	1.93516e-06	unknown protein | chr5:25692453-25694053 FORWARD
AT1G53035	1.43409	0.000793222	unknown protein | chr1:19761700-19762551 REVERSE
AT2G32220	1.4404	5.3518e-05	60S ribosomal protein L27 (RPL27A) | chr2:13678919-13679523 FORWARD
AT5G44480	1.44068	0.00419186	Symbols: DUR | DUR (DEFECTIVE UGE IN ROOT); UDP-glucose 4-epimerase/ binding / catalytic/ coenzyme binding | chr5:17921515-17923643 FORWARD
AT2G46790	1.44114	0.00973777	Symbols: APRR9, PRR9, TL1 | APRR9 (ARABIDOPSIS PSEUDO-RESPONSE REGULATOR 9); protein binding / transcription regulator/ two-component response regulator | chr2:19232649-19235087 FORWARD
AT1G79450	1.44315	1.17869e-07	Symbols: ALIS5 | ALIS5 (ALA-Interacting Subunit 5) | chr1:29887692-29890145 FORWARD
AT3G14360	1.44346	1.2171e-05	lipase class 3 family protein | chr3:4791589-4793684 FORWARD
AT1G07430	1.4435	1.75152e-20	protein phosphatase 2C, putative / PP2C, putative | chr1:2280835-2282828 REVERSE
AT3G60660	1.447	0.00931664	unknown protein | chr3:22421410-22423477 FORWARD
AT1G17170	1.44935	0.00725503	Symbols: ATGSTU24, GST | ATGSTU24 (GLUTATHIONE S-TRANSFERASE TAU 24); glutathione binding / glutathione transferase | chr1:5869846-5870840 FORWARD
AT4G21760	1.45017	0.00166881	Symbols: BGLU47 | BGLU47 (Beta-glucosidase 47); catalytic/ cation binding / hydrolase, hydrolyzing O-glycosyl compounds | chr4:11561229-11563950 FORWARD
AT1G66400	1.45245	5.36604e-05	calmodulin-related protein, putative | chr1:24770575-24771371 REVERSE
AT4G27595	1.45307	7.56411e-05	unknown protein | chr4:13772819-13777290 REVERSE
AT5G23310	1.45472	1.30858e-22	Symbols: FSD3 | FSD3 (FE SUPEROXIDE DISMUTASE 3); superoxide dismutase | chr5:7850523-7852532 FORWARD
AT2G22560	1.46051	1.20138e-06	FUNCTIONS IN: molecular_function unknown; INVOLVED IN: biological_process unknown; LOCATED IN: plasma membrane; EXPRESSED IN: 15 plant structures; EXPRESSED DURING: 6 growth stages; CONTAINS InterPro DOMAIN/s: KIP1-like (InterPro:IPR011684); BEST Arabidopsis thaliana protein match is: kinase interacting family protein (TAIR:AT5G10500.1); Has 47807 Blast hits to 30104 proteins in 1314 species: Arc…
AT3G03460	1.46209	0.00222587	unknown protein | chr3:822937-824546 REVERSE
AT2G47770	1.46368	5.7078e-13	benzodiazepine receptor-related | chr2:19568464-19569507 FORWARD
AT4G37608	1.46551	0.0115026	unknown protein | chr4:17668951-17670631 FORWARD
AT5G04895	1.46604	9.19622e-07	ATP binding / ATP-dependent helicase/ double-stranded RNA binding / helicase/ nucleic acid binding | chr5:1428724-1434769 FORWARD
AT3G49142	1.46949	0.010213	Tetratricopeptide repeat (TPR)-like superfamily protein; CONTAINS InterPro DOMAIN/s: Pentatricopeptide repeat (InterPro:IPR002885); BEST Arabidopsis thaliana protein match is: Tetratricopeptide repeat (TPR)-like superfamily protein (TAIR:AT4G33990.1).
AT1G17190	1.47188	0.0053649	Symbols: ATGSTU26, GSTU26 | ATGSTU26 (ARABIDOPSIS THALIANA GLUTATHIONE S-TRANSFERASE TAU 26); glutathione transferase | chr1:5875350-5876545 FORWARD
AT1G79150	1.4745	3.86632e-10	binding | chr1:29772588-29777989 REVERSE
AT5G24990	1.47533	0.00225912	unknown protein | chr5:8610537-8611694 FORWARD
AT3G50970	1.47591	7.40696e-15	Symbols: LTI30, XERO2 | LTI30 (LOW TEMPERATURE-INDUCED 30) | chr3:18940777-18941554 FORWARD
AT5G52300	1.47819	4.17866e-12	Symbols: RD29B, LTI65 | LTI65 (LOW-TEMPERATURE-INDUCED 65) | chr5:21237056-21239529 FORWARD
AT4G13410	1.48021	4.50581e-05	Symbols: ATCSLA15, CSLA15 | ATCSLA15; cellulose synthase/ transferase, transferring glycosyl groups | chr4:7792219-7795824 REVERSE
AT2G36870	1.48216	4.90936e-05	xyloglucan:xyloglucosyl transferase, putative / xyloglucan endotransglycosylase, putative / endo-xyloglucan transferase, putative | chr2:15472645-15474681 REVERSE
AT5G43630	1.48249	9.19776e-15	Symbols: TZP | TZP; DNA binding / nucleic acid binding / zinc ion binding | chr5:17526751-17530516 FORWARD
AT4G15730	1.48445	3.14917e-05	zinc ion binding | chr4:8951533-8957632 REVERSE
AT5G55620	1.48453	1.08659e-27	unknown protein | chr5:22530202-22530939 FORWARD
AT2G23470	1.48552	2.0845e-05	FUNCTIONS IN: molecular_function unknown; INVOLVED IN: biological_process unknown; EXPRESSED IN: stem, stamen; EXPRESSED DURING: petal differentiation and expansion stage; CONTAINS InterPro DOMAIN/s: Protein of unknown function DUF647 (InterPro:IPR006968); BEST Arabidopsis thaliana protein match is: emb1879 (embryo defective 1879) (TAIR:AT5G49820.1); Has 259 Blast hits to 258 proteins in 85 speci…
AT2G39560	1.48722	0.0152262	unknown protein | chr2:16504846-16506008 REVERSE
AT2G34650	1.48885	1.16232e-10	Symbols: PID, ABR | PID (PINOID); kinase/ protein kinase/ protein serine/threonine kinase | chr2:14589760-14591788 REVERSE
AT1G19940	1.48928	0.00293953	Symbols: AtGH9B5 | AtGH9B5 (Arabidopsis thaliana Glycosyl Hydrolase 9B5); catalytic/ hydrolase, hydrolyzing O-glycosyl compounds | chr1:6918191-6920377 REVERSE
AT1G64390	1.49125	3.22699e-55	Symbols: AtGH9C2 | AtGH9C2 (Arabidopsis thaliana glycosyl hydrolase 9C2); carbohydrate binding / catalytic/ hydrolase, hydrolyzing O-glycosyl compounds | chr1:23911119-23915229 FORWARD
AT4G30980	1.49373	0.0010434	basic helix-loop-helix (bHLH) family protein | chr4:15079243-15081657 REVERSE
AT1G73620	1.49419	0.0142923	thaumatin-like protein, putative / pathogenesis-related protein, putative | chr1:27681408-27683130 FORWARD
AT2G34490	1.49709	3.91969e-15	Symbols: CYP710A2 | CYP710A2 (cytochrome P450, family 710, subfamily A, polypeptide 2); C-22 sterol desaturase/ oxygen binding | chr2:14535645-14537432 REVERSE
AT4G15810	1.49731	0.000415808	GTP binding | chr4:8989162-8992591 REVERSE
AT1G32900	1.49779	3.79612e-56	starch synthase, putative | chr1:11920390-11923766 REVERSE
AT1G75580	1.49797	0.00210066	auxin-responsive protein, putative | chr1:28377461-28378178 FORWARD
AT1G13470	1.50338	7.02808e-22	unknown protein | chr1:4620228-4621580 REVERSE
AT1G60270	1.50357	6.36039e-06	Symbols: BGLU6 | pseudogene, glycosyl hydrolase family 1, contains Pfam PF00232 : Glycosyl hydrolase family 1 domain; TIGRFAM TIGR01233: 6-phospho-beta-galactosidase; similar to hydroxyisourate hydrolase (GI:19569603) (Glycine max); blastp match of 57% identity and 2.8e-127 P-value to GP|12746303|gb|AAK07429.1|AF321287_1|AF321287 beta-glucosidase {Musa acuminata} | chr1:22221726-22224257 REVERSE
AT4G21680	1.50852	8.77471e-12	proton-dependent oligopeptide transport (POT) family protein | chr4:11517353-11519765 REVERSE
AT2G25090	1.50896	0.003736	Symbols: CIPK16, SnRK3.18 | CIPK16 (CBL-INTERACTING PROTEIN KINASE 16); ATP binding / kinase/ protein kinase/ protein serine/threonine kinase | chr2:10670467-10672653 REVERSE
AT2G13810	1.51119	0.00585393	Symbols: ALD1 | ALD1 (AGD2-LIKE DEFENSE RESPONSE PROTEIN1); catalytic/ pyridoxal phosphate binding / transaminase/ transferase, transferring nitrogenous groups | chr2:5768446-5772259 FORWARD
AT3G58990	1.51287	2.1577e-17	aconitase C-terminal domain-containing protein | chr3:21797058-21798303 REVERSE
AT3G23810	1.51414	2.62641e-44	Symbols: SAHH2, ATSAHH2 | SAHH2 (S-ADENOSYL-L-HOMOCYSTEINE (SAH) HYDROLASE 2); adenosylhomocysteinase/ binding / catalytic | chr3:8587664-8589713 REVERSE
AT4G02710	1.5152	7.91839e-10	kinase interacting family protein | chr4:1193516-1197061 REVERSE
AT5G10440	1.5157	0.0124441	Symbols: CYCD4;2 | CYCD4;2 (cyclin d4;2); cyclin-dependent protein kinase | chr5:3280516-3282411 REVERSE
AT3G04485	1.51615	0.000692861	other RNA | chr3:1198114-1200104 FORWARD
AT2G17270	1.51723	0.000338208	mitochondrial substrate carrier family protein | chr2:7510100-7512387 FORWARD
AT5G36120	1.51753	8.56796e-10	Symbols: CCB3 | CCB3 (COFACTOR ASSEMBLY, COMPLEX C (B6F),) | chr5:14198587-14199243 REVERSE
AT3G25110	1.51868	7.41305e-09	Symbols: AtFaTA | AtFaTA (Arabidopsis FatA acyl-ACP thioesterase); acyl carrier/ acyl-[acyl-carrier-protein] hydrolase | chr3:9146271-9148486 REVERSE
AT3G03780	1.52142	3.11848e-40	Symbols: ATMS2 | AtMS2; 5-methyltetrahydropteroyltriglutamate-homocysteine S-methyltransferase/ methionine synthase | chr3:957235-960980 FORWARD
AT1G78370	1.52221	1.05344e-91	Symbols: ATGSTU20 | ATGSTU20 (GLUTATHIONE S-TRANSFERASE TAU 20); glutathione transferase | chr1:29484269-29485290 REVERSE
AT3G48830	1.52587	8.27163e-05	polynucleotide adenylyltransferase family protein / RNA recognition motif (RRM)-containing protein | chr3:18103152-18110216 FORWARD
AT3G26960	1.52628	1.97614e-11	unknown protein | chr3:9944668-9945579 REVERSE
AT4G16140	1.52995	2.29337e-07	proline-rich family protein | chr4:9129016-9129841 FORWARD
AT3G55580	1.53082	0.0105924	regulator of chromosome condensation (RCC1) family protein | chr3:20612700-20615920 FORWARD
AT5G66740	1.5317	0.0156383	unknown protein | chr5:26647114-26648558 FORWARD
AT5G20700	1.53576	1.2077e-70	senescence-associated protein-related | chr5:7005844-7007117 REVERSE
AT3G24360	1.53703	0.00517787	enoyl-CoA hydratase/isomerase family protein | chr3:8839728-8842831 REVERSE
AT3G09540	1.53722	5.99429e-14	pectate lyase family protein | chr3:2928811-2931228 REVERSE
AT5G61270	1.54833	5.78942e-14	Symbols: PIF7 | PIF7 (PHYTOCHROME-INTERACTING FACTOR7); DNA binding / double-stranded DNA binding / transcription factor | chr5:24638775-24640600 REVERSE
AT1G16630	1.54876	0.00387341	unknown protein | chr1:5682118-5684867 REVERSE
AT5G67160	1.5492	1.252e-06	Symbols: EPS1 | EPS1 (ENHANCED PSEUDOMONAS SUSCEPTIBILTY 1); transferase/ transferase, transferring acyl groups other than amino-acyl groups | chr5:26797613-26799041 REVERSE
AT3G22235	1.54966	3.10035e-35	FUNCTIONS IN: molecular_function unknown; INVOLVED IN: biological_process unknown; BEST Arabidopsis thaliana protein match is: PCC1 (PATHOGEN AND CIRCADIAN CONTROLLED 1) (TAIR:AT3G22231.1); Has 1 Blast hits to 1 proteins in 1 species: Archae - 0; Bacteria - 0; Metazoa - 0; Fungi - 0; Plants - 1; Viruses - 0; Other Eukaryotes - 0 (source: NCBI BLink). | chr3:7854419-7855791 REVERSE
AT2G32960	1.55886	7.1e-08	tyrosine specific protein phosphatase family protein | chr2:13987767-13990976 FORWARD
AT5G56010	1.55889	1.5185e-78	Symbols: HSP81-3 | HSP81-3; ATP binding / unfolded protein binding | chr5:22681305-22684129 FORWARD
AT5G24530	1.55924	1.50075e-54	Symbols: DMR6 | DMR6 (DOWNY MILDEW RESISTANT 6); oxidoreductase/ oxidoreductase, acting on paired donors, with incorporation or reduction of molecular oxygen, 2-oxoglutarate as one donor, and incorporation of one atom each of oxygen into both donors | chr5:8378833-8383401 FORWARD
AT3G51750	1.56469	7.3523e-06	unknown protein | chr3:19196503-19197334 REVERSE
AT2G05940	1.56966	1.41526e-36	protein kinase, putative | chr2:2287238-2289307 REVERSE
AT3G52370	1.56969	4.78368e-10	Symbols: FLA15 | FLA15 (FASCICLIN-LIKE ARABINOGALACTAN PROTEIN 15 PRECURSOR) | chr3:19417490-19419782 FORWARD
AT3G59530	1.57157	2.91026e-05	strictosidine synthase family protein | chr3:21993297-21995308 FORWARD
AT4G01070	1.57548	1.77578e-58	Symbols: GT72B1, UGT72B1 | GT72B1; UDP-glucosyltransferase/ UDP-glycosyltransferase/ transferase, transferring glycosyl groups | chr4:461592-463449 REVERSE
AT4G37490	1.58059	0.00674756	Symbols: CYC1, CYCB1;1, CYCB1 | CYCB1;1 (CYCLIN B1;1); cyclin-dependent protein kinase regulator | chr4:17621886-17624285 REVERSE
AT3G22231	1.58087	5.61204e-93	Symbols: PCC1 | PCC1 (PATHOGEN AND CIRCADIAN CONTROLLED 1) | chr3:7845823-7846605 REVERSE
AT5G07700	1.5828	1.87941e-06	Symbols: MYB76, AtMYB76 | MYB76 (myb domain protein 76); DNA binding / transcription factor | chr5:2450325-2451578 FORWARD
AT5G42760	1.58646	1.95286e-05	INVOLVED IN: biological_process unknown; LOCATED IN: cellular_component unknown; EXPRESSED IN: 21 plant structures; EXPRESSED DURING: 13 growth stages; CONTAINS InterPro DOMAIN/s: Conserved hypothetical protein CHP00027, methylltransferase (InterPro:IPR011610), O-methyltransferase, N-terminal (InterPro:IPR003455); Has 888 Blast hits to 888 proteins in 139 species: Archae - 36; Bacteria - 741; Met…
AT3G03200	1.58815	3.6946e-08	Symbols: anac045 | anac045 (Arabidopsis NAC domain containing protein 45); transcription factor | chr3:736141-738527 REVERSE
AT3G49570	1.59357	3.42067e-06	Symbols: LSU3 | LSU3 (RESPONSE TO LOW SULFUR 3) | chr3:18372533-18373024 REVERSE
AT3G60110	1.59481	4.13732e-08	DNA binding | chr3:22197826-22201451 FORWARD
AT1G48120	1.60399	4.30885e-13	calcineurin-like phosphoesterase family protein | chr1:17773688-17779624 REVERSE
AT1G65060	1.60726	1.28829e-07	Symbols: 4CL3 | 4CL3; 4-coumarate-CoA ligase | chr1:24167202-24171502 REVERSE
AT5G42450	1.60764	0.012707	pentatricopeptide (PPR) repeat-containing protein | chr5:16977643-16979016 FORWARD
AT2G40435	1.60844	1.09025e-06	EXPRESSED IN: 20 plant structures; EXPRESSED DURING: 13 growth stages; BEST Arabidopsis thaliana protein match is: transcription regulator (TAIR:AT3G56220.1); Has 165 Blast hits to 165 proteins in 20 species: Archae - 0; Bacteria - 0; Metazoa - 0; Fungi - 0; Plants - 165; Viruses - 0; Other Eukaryotes - 0 (source: NCBI BLink). | chr2:16886824-16888638 FORWARD
AT1G47395	1.6096	0.00027976	unknown protein | chr1:17383034-17383408 FORWARD
AT1G18590	1.61834	3.17596e-35	Symbols: SOT17, ATSOT17, ATST5C | SOT17 (SULFOTRANSFERASE 17); desulfoglucosinolate sulfotransferase/ sulfotransferase | chr1:6398580-6399942 FORWARD
AT1G52080	1.6243	9.0932e-09	Symbols: AR791 | AR791; actin binding | chr1:19369131-19372065 FORWARD
AT3G23670	1.63014	2.62069e-05	Symbols: PAKRP1L, KINESIN-12B | KINESIN-12B; microtubule motor/ plus-end-directed microtubule motor | chr3:8519164-8525289 FORWARD
AT2G04050	1.63015	5.35206e-07	MATE efflux family protein | chr2:1337386-1339270 REVERSE
AT5G43860	1.6366	0.000617712	Symbols: ATCLH2, CLH2 | ATCLH2; chlorophyllase | chr5:17630450-17632312 FORWARD
AT1G75300	1.63687	0.000421954	isoflavone reductase, putative | chr1:28255495-28257040 FORWARD
AT5G47230	1.64122	9.08404e-15	Symbols: ERF5, ATERF-5, ATERF5 | ERF5 (ETHYLENE RESPONSIVE ELEMENT BINDING FACTOR 5); DNA binding / transcription activator/ transcription factor | chr5:19179939-19181129 FORWARD
AT5G44390	1.64238	1.74027e-06	FAD-binding domain-containing protein | chr5:17882196-17885004 REVERSE
AT5G05250	1.64452	1.93428e-52	unknown protein | chr5:1557037-1557998 REVERSE
AT1G04220	1.65261	0.00016208	Symbols: KCS2 | KCS2 (3-KETOACYL-COA SYNTHASE 2); fatty acid elongase | chr1:1119699-1122526 REVERSE
AT4G17770	1.65275	6.80417e-37	Symbols: ATTPS5, TPS5 | ATTPS5; protein binding / transferase, transferring glycosyl groups / trehalose-phosphatase | chr4:9876238-9880254 FORWARD
AT3G18250	1.65312	0.00514551	unknown protein | chr3:6258067-6258417 REVERSE
AT2G44940	1.655	1.62522e-15	AP2 domain-containing transcription factor TINY, putative | chr2:18537257-18538418 FORWARD
AT5G39980	1.65722	2.49755e-07	pentatricopeptide (PPR) repeat-containing protein | chr5:16000712-16003072 REVERSE
AT3G57920	1.6581	0.00351927	Symbols: SPL15 | SPL15 (SQUAMOSA PROMOTER BINDING PROTEIN-LIKE 15); DNA binding / transcription factor | chr3:21444321-21446035 REVERSE
AT2G23180	1.66164	1.2476e-06	Symbols: CYP96A1 | CYP96A1; electron carrier/ heme binding / iron ion binding / monooxygenase/ oxygen binding | chr2:9874907-9876594 FORWARD
AT2G39220	1.66208	8.51768e-13	Symbols: PLP6, PLA IIB | PLP6 (PATATIN-LIKE PROTEIN 6); nutrient reservoir | chr2:16374896-16377020 REVERSE
AT2G41180	1.66275	1.18304e-28	sigA-binding protein-related | chr2:17165191-17166025 FORWARD
AT2G32830	1.66311	0.0110761	Symbols: PHT5 | PHT5; inorganic phosphate transmembrane transporter/ phosphate transmembrane transporter | chr2:13927699-13929713 REVERSE
AT5G61030	1.66473	1.29834e-20	Symbols: GR-RBP3 | GR-RBP3 (glycine-rich RNA-binding protein 3); ATP binding / RNA binding | chr5:24560451-24562306 FORWARD
AT1G29640	1.66499	3.50824e-06	unknown protein | chr1:10355703-10356482 REVERSE
AT3G15020	1.66947	7.06455e-32	malate dehydrogenase (NAD), mitochondrial, putative | chr3:5056068-5058248 FORWARD
AT4G16880	1.67435	4.02586e-15	disease resistance protein-related | chr4:9496187-9498926 REVERSE
AT4G21380	1.67559	7.62928e-21	Symbols: ARK3 | ARK3 (A. THALIANA RECEPTOR KINASE 3); kinase/ transmembrane receptor protein serine/threonine kinase | chr4:11388925-11393226 REVERSE
AT1G13650	1.67839	1.38549e-09	FUNCTIONS IN: molecular_function unknown; INVOLVED IN: biological_process unknown; LOCATED IN: cellular_component unknown; EXPRESSED IN: 15 plant structures; EXPRESSED DURING: 6 growth stages; BEST Arabidopsis thaliana protein match is: 18S pre-ribosomal assembly protein gar2-related (TAIR:AT2G03810.4); Has 3725 Blast hits to 1574 proteins in 203 species: Archae - 2; Bacteria - 168; Metazoa - 816…
AT5G54610	1.68093	1.08821e-42	Symbols: ANK | ANK (ankyrin); protein binding | chr5:22184779-22186525 REVERSE
AT4G28250	1.68191	1.42193e-29	Symbols: ATEXPB3, EXPB3, ATHEXP BETA 1.6 | ATEXPB3 (ARABIDOPSIS THALIANA EXPANSIN B3) | chr4:14000038-14002069 REVERSE
AT5G53450	1.68645	1.95694e-97	Symbols: ORG1 | ORG1 (OBP3-responsive gene 1); ATP binding / kinase/ protein kinase | chr5:21688773-21692429 FORWARD
AT5G25090	1.68799	0.000206692	plastocyanin-like domain-containing protein | chr5:8647018-8647817 REVERSE
AT4G28040	1.69153	9.42645e-08	nodulin MtN21 family protein | chr4:13940359-13942309 FORWARD
AT4G01060	1.6916	0.0129808	Symbols: ETC3, CPL3 | CPL3 (CAPRICE-LIKE MYB3); DNA binding / transcription factor | chr4:460531-461074 FORWARD
AT1G36280	1.69258	6.21549e-16	adenylosuccinate lyase, putative / adenylosuccinase, putative | chr1:13640508-13643017 FORWARD
AT1G28610	1.69667	6.97878e-07	GDSL-motif lipase, putative | chr1:10053617-10055731 REVERSE
AT1G77580	1.70242	2.52553e-10	myosin heavy chain-related | chr1:29144027-29147584 REVERSE
AT2G32290	1.70437	4.64223e-18	Symbols: BMY5, BAM6 | BAM6 (BETA-AMYLASE 6); beta-amylase/ catalytic/ cation binding | chr2:13714547-13716929 REVERSE
AT1G77870	1.70633	0.0113708	Symbols: MUB5 | MUB5 (MEMBRANE-ANCHORED UBIQUITIN-FOLD PROTEIN 5 PRECURSOR) | chr1:29285078-29285889 FORWARD
AT4G28320	1.70765	3.65819e-06	glycosyl hydrolase family 5 protein / cellulase family protein | chr4:14018183-14020251 REVERSE
AT5G55950	1.70849	7.8254e-05	transporter-related | chr5:22658112-22660434 REVERSE
AT2G03090	1.70859	6.02647e-15	Symbols: ATEXPA15, EXP15, ATEXP15, ATHEXP ALPHA 1.3 | ATEXPA15 (ARABIDOPSIS THALIANA EXPANSIN A15) | chr2:916854-918643 REVERSE
AT3G59140	1.70871	3.08792e-43	Symbols: ATMRP14 | ATMRP14; ATPase, coupled to transmembrane movement of substances | chr3:21863420-21868701 REVERSE
AT2G34150	1.70877	4.21459e-06	Symbols: WAVE1 | WAVE1; actin monomer binding | chr2:14419295-14423467 REVERSE
AT2G30230	1.70967	1.91424e-12	unknown protein | chr2:12897071-12897885 FORWARD
AT2G31230	1.71214	6.87902e-08	Symbols: ATERF15 | ATERF15 (Ethylene-responsive element binding factor 15); DNA binding / transcription activator/ transcription factor | chr2:13306593-13307475 REVERSE
AT5G25620	1.71238	3.23364e-05	Symbols: YUC6 | YUC6 (YUCCA6); FAD binding / NADP or NADPH binding / flavin-containing monooxygenase/ monooxygenase/ oxidoreductase | chr5:8935109-8938666 REVERSE
AT2G36750	1.71287	0.00618099	Symbols: UGT73C1 | UGT73C1 (UDP-GLUCOSYL TRANSFERASE 73C1); UDP-glucosyltransferase/ UDP-glycosyltransferase/ cis-zeatin O-beta-D-glucosyltransferase/ trans-zeatin O-beta-D-glucosyltransferase/ transferase, transferring glycosyl groups | chr2:15410462-15412038 REVERSE
AT2G28620	1.71779	6.40258e-07	kinesin motor protein-related | chr2:12265167-12270020 REVERSE
AT1G73870	1.72096	1.31342e-41	zinc finger (B-box type) family protein | chr1:27779166-27780676 FORWARD
AT2G12462	1.72629	0.000872249	unknown protein | chr2:5050434-5051613 REVERSE
AT3G03480	1.73207	0.00127618	Symbols: CHAT | CHAT (acetyl CoA:(Z)-3-hexen-1-ol acetyltransferase); acetyl CoA:(Z)-3-hexen-1-ol acetyltransferase | chr3:828296-829896 REVERSE
AT3G56330	1.73259	5.73491e-08	N2,N2-dimethylguanosine tRNA methyltransferase family protein | chr3:20890250-20892002 FORWARD
AT2G33850	1.73741	9.5361e-07	unknown protein | chr2:14321062-14322049 REVERSE
AT1G68795	1.73776	0.00360654	Symbols: CLE12 | CLE12 (CLAVATA3/ESR-RELATED 12); protein binding / receptor binding | chr1:25840855-25841652 REVERSE
AT1G03310	1.73797	1.35994e-60	Symbols: ATISA2, ISA2, DBE1, BE2 | isoamylase, putative / starch debranching enzyme, putative | chr1:813486-816749 FORWARD
AT2G41312	1.7405	0.000257518	other RNA | chr2:17225542-17226693 FORWARD
AT3G17130	1.74165	2.27562e-06	invertase/pectin methylesterase inhibitor family protein | chr3:5844495-5845046 REVERSE
AT2G29650	1.74831	1.06423e-84	Symbols: ANTR1, PHT4;1 | PHT4;1; carbohydrate transmembrane transporter/ inorganic diphosphate transmembrane transporter/ inorganic phosphate transmembrane transporter/ organic anion transmembrane transporter/ sugar:hydrogen symporter | chr2:12673383-12676049 REVERSE
AT5G15960	1.75115	9.54099e-18	Symbols: KIN1 | KIN1 | chr5:5209898-5210727 FORWARD
AT2G43100	1.75489	1.76874e-25	aconitase C-terminal domain-containing protein | chr2:17920660-17921689 FORWARD
AT4G17760	1.7561	0.017047	damaged DNA binding / exodeoxyribonuclease III | chr4:9871789-9873373 FORWARD
AT1G18360	1.75948	2.19625e-35	hydrolase, alpha/beta fold family protein | chr1:6316695-6319427 REVERSE
AT1G68568	1.76357	3.31759e-05	other RNA | chr1:25746977-25747654 REVERSE
AT5G40790	1.76473	0.0146008	unknown protein | chr5:16330115-16331026 REVERSE
AT5G15950	1.7712	2.8644e-80	adenosylmethionine decarboxylase family protein | chr5:5205869-5207987 FORWARD
AT3G21470	1.77672	0.00421104	pentatricopeptide (PPR) repeat-containing protein | chr3:7563608-7565248 FORWARD
AT2G21320	1.78261	2.46228e-20	zinc finger (B-box type) family protein | chr2:9126263-9127843 FORWARD
AT1G54120	1.78449	0.000347158	unknown protein | chr1:20207020-20207540 FORWARD
AT5G15910	1.7879	3.31276e-17	dehydrogenase-related | chr5:5193111-5195396 FORWARD
AT1G18265	1.78847	0.000565117	unknown protein | chr1:6282252-6283293 REVERSE
AT2G30480	1.7923	2.37034e-05	unknown protein | chr2:12987876-12993403 REVERSE
AT3G25250	1.79242	0.000234126	Symbols: AGC2-1, AGC2, OXI1 | AGC2-1 (OXIDATIVE SIGNAL-INDUCIBLE1); kinase | chr3:9195503-9197124 FORWARD
AT3G10570	1.80102	8.12117e-09	Symbols: CYP77A6 | CYP77A6; electron carrier/ heme binding / iron ion binding / monooxygenase/ oxygen binding | chr3:3302102-3303839 FORWARD
AT5G59310	1.8047	6.58469e-85	Symbols: LTP4 | LTP4 (LIPID TRANSFER PROTEIN 4); lipid binding | chr5:23925085-23925852 REVERSE
AT3G55890	1.80939	0.00505885	yippee family protein | chr3:20740817-20742002 FORWARD
AT1G08290	1.81315	5.43779e-05	zinc finger (C2H2 type) protein (WIP3) | chr1:2609996-2613242 REVERSE
AT5G07690	1.8179	8.14544e-35	Symbols: MYB29, ATMYB29, PMG2 | ATMYB29 (ARABIDOPSIS THALIANA MYB DOMAIN PROTEIN 29); DNA binding / transcription factor | chr5:2446764-2448543 FORWARD
AT1G65870	1.82094	0.00111971	disease resistance-responsive family protein | chr1:24503624-24504193 FORWARD
AT4G26790	1.82207	5.4371e-11	GDSL-motif lipase/hydrolase family protein | chr4:13487457-13489371 FORWARD
AT3G44450	1.82281	1.87991e-06	unknown protein | chr3:16074096-16074678 REVERSE
AT3G17120	1.82937	7.82933e-33	unknown protein | chr3:5841096-5843485 FORWARD
AT4G01430	1.8445	1.52e-13	nodulin MtN21 family protein | chr4:585598-588029 FORWARD
AT4G17030	1.84911	2.05786e-46	Symbols: ATEXLB1, EXPR, AT-EXPR, ATEXPR1, ATHEXP BETA 3.1 | ATEXLB1 (ARABIDOPSIS THALIANA EXPANSIN-LIKE B1) | chr4:9581586-9583290 REVERSE
AT4G37410	1.84981	0.00335282	Symbols: CYP81F4 | CYP81F4; electron carrier/ heme binding / iron ion binding / monooxygenase/ oxygen binding | chr4:17590772-17592920 FORWARD
AT3G06035	1.85712	1.11937e-22	unknown protein | chr3:1823099-1824216 REVERSE
AT2G40340	1.86234	0.00192229	AP2 domain-containing transcription factor, putative (DRE2B) | chr2:16848438-16850487 REVERSE
AT4G37430	1.86243	9.28124e-64	Symbols: CYP91A2, CYP81F1 | CYP91A2 (CYTOCHROME P450 MONOOXYGENASE 91A2); electron carrier/ heme binding / iron ion binding / monooxygenase/ oxygen binding | chr4:17597110-17598958 FORWARD
AT3G14900	1.86506	1.18004e-08	unknown protein | chr3:5013291-5015292 REVERSE
AT2G25680	1.86721	3.32591e-07	Symbols: MOT1 | MOT1 (molybdate transporter 1); molybdate ion transmembrane transporter/ sulfate transmembrane transporter | chr2:10933061-10934551 REVERSE
AT2G36980	1.87381	0.00112665	pentatricopeptide (PPR) repeat-containing protein | chr2:15531161-15533265 FORWARD
AT1G30530	1.87481	5.91482e-51	Symbols: UGT78D1 | UGT78D1 (UDP-GLUCOSYL TRANSFERASE 78D1); UDP-glycosyltransferase/ quercetin 3-O-glucosyltransferase/ transferase, transferring glycosyl groups | chr1:10814659-10816583 FORWARD
AT2G45900	1.87527	9.89048e-05	unknown protein | chr2:18886069-18888674 REVERSE
AT4G11650	1.87714	0.000217914	Symbols: ATOSM34 | ATOSM34 (osmotin 34) | chr4:7024856-7026146 REVERSE
AT2G42560	1.87923	1.48424e-35	late embryogenesis abundant domain-containing protein / LEA domain-containing protein | chr2:17714638-17716912 REVERSE
AT2G31270	1.88255	1.03224e-10	Symbols: ATCDT1A, CDT1A, CDT1 | CDT1A (ARABIDOPSIS HOMOLOG OF YEAST CDT1 A); cyclin-dependent protein kinase/ protein binding | chr2:13329009-13331830 FORWARD
AT3G25882	1.88283	3.23284e-05	Symbols: NIMIN-2 | NIMIN-2 (NIM1-INTERACTING 2) | chr3:9470417-9470950 REVERSE
AT2G14560	1.88294	2.94286e-124	Symbols: LURP1 | LURP1 (LATE UPREGULATED IN RESPONSE TO HYALOPERONOSPORA PARASITICA) | chr2:6213972-6215901 FORWARD
AT2G40475	1.89254	1.6747e-34	unknown protein | chr2:16906911-16908128 REVERSE
AT3G03341	1.89949	2.42309e-14	unknown protein | chr3:790130-790648 REVERSE
AT4G37900	1.89973	9.70682e-05	glycine-rich protein | chr4:17821737-17824627 REVERSE
AT1G45201	1.90447	1.00058e-120	Symbols: ATTLL1, TLL1 | TLL1 (TRIACYLGLYCEROL LIPASE-LIKE 1); triacylglycerol lipase | chr1:17123821-17128651 FORWARD
AT3G23120	1.9088	1.37662e-33	Symbols: AtRLP38 | AtRLP38 (Receptor Like Protein 38); kinase/ protein binding | chr3:8227222-8229576 REVERSE
AT5G06760	1.91014	9.5086e-32	late embryogenesis abundant group 1 domain-containing protein / LEA group 1 domain-containing protein | chr5:2089492-2090430 REVERSE
AT5G24655	1.91372	0.00815669	Symbols: LSU4 | LSU4 (RESPONSE TO LOW SULFUR 4) | chr5:8440694-8441218 REVERSE
AT2G44300	1.91399	4.51113e-14	lipid transfer protein-related | chr2:18307309-18308349 REVERSE
AT1G61930	1.93076	0.0103296	unknown protein | chr1:22893101-22893976 FORWARD
AT1G08650	1.93087	5.11704e-87	Symbols: PPCK1 | PPCK1 (PHOSPHOENOLPYRUVATE CARBOXYLASE KINASE); kinase/ protein serine/threonine kinase | chr1:2752156-2753703 FORWARD
AT1G17870	1.93144	1.5162e-14	Symbols: ATEGY3, EGY3 | EGY3 (ETHYLENE-DEPENDENT GRAVITROPISM-DEFICIENT AND YELLOW-GREEN-LIKE 3) | chr1:6149939-6152222 REVERSE
AT4G12735	1.94296	0.000751568	unknown protein | chr4:7493716-7494234 REVERSE
AT4G14330	1.9452	2.51984e-06	phragmoplast-associated kinesin-related protein 2 (PAKRP2) | chr4:8244194-8247444 FORWARD
AT4G15550	1.95339	4.81599e-47	Symbols: IAGLU | IAGLU (INDOLE-3-ACETATE BETA-D-GLUCOSYLTRANSFERASE); UDP-glycosyltransferase/ transferase, transferring glycosyl groups | chr4:8877590-8879327 REVERSE
AT5G64170	1.957	2.75975e-24	dentin sialophosphoprotein-related | chr5:25672466-25676746 REVERSE
AT1G09470	1.96794	0.000384853	unknown protein | chr1:3055231-3056974 REVERSE
AT3G44260	1.97535	2.21681e-73	CCR4-NOT transcription complex protein, putative | chr3:15952045-15953084 REVERSE
AT5G15500	1.98798	6.32001e-52	ankyrin repeat family protein | chr5:5031676-5033465 REVERSE
AT5G56310	1.98915	0.0042441	pentatricopeptide (PPR) repeat-containing protein | chr5:22802316-22804377 FORWARD
AT3G47420	1.99163	3.32839e-75	glycerol-3-phosphate transporter, putative / glycerol 3-phosphate permease, putative | chr3:17472342-17475258 REVERSE
AT3G48020	2.00245	6.73694e-13	FUNCTIONS IN: molecular_function unknown; INVOLVED IN: biological_process unknown; LOCATED IN: chloroplast; EXPRESSED IN: 11 plant structures; EXPRESSED DURING: 4 anthesis, LP.04 four leaves visible; BEST Arabidopsis thaliana protein match is: F-box family protein-related (TAIR:AT5G62860.1); Has 38 Blast hits to 38 proteins in 8 species: Archae - 0; Bacteria - 0; Metazoa - 0; Fungi - 0; Plants - …
AT1G74290	2.00499	0.00104343	esterase/lipase/thioesterase family protein | chr1:27931836-27934268 FORWARD
AT4G39670	2.02177	1.02626e-20	glycolipid binding / glycolipid transporter | chr4:18410172-18411000 FORWARD
AT1G48000	2.02192	7.61648e-06	Symbols: MYB112, AtMYB112 | MYB112 (myb domain protein 112); DNA binding / transcription factor | chr1:17704179-17706460 REVERSE
AT2G36780	2.02867	1.00514e-30	UDP-glucoronosyl/UDP-glucosyl transferase family protein | chr2:15417490-15419154 REVERSE
AT4G36240	2.03135	2.66373e-15	zinc finger (GATA type) family protein | chr4:17147196-17148221 REVERSE
AT2G15220	2.03869	0.000612302	secretory protein, putative | chr2:6608659-6609506 FORWARD
AT1G62370	2.05337	1.6387e-05	zinc finger (C3HC4-type RING finger) family protein | chr1:23072575-23073189 FORWARD
AT4G29110	2.05816	2.03242e-10	unknown protein | chr4:14348801-14349701 FORWARD
AT1G23205	2.06554	1.59588e-06	invertase/pectin methylesterase inhibitor family protein | chr1:8233997-8234893 REVERSE
AT2G22610	2.08424	1.99753e-06	kinesin motor protein-related | chr2:9599550-9604775 FORWARD
AT1G04580	2.08944	8.63832e-08	Symbols: AAO4, ATAO-4, ATAO2 | AAO4 (ARABIDOPSIS ALDEHYDE OXIDASE 4); aldehyde oxidase/ aryl-aldehyde oxidase | chr1:1252122-1257510 REVERSE
AT1G72260	2.09402	0.00129794	Symbols: THI2.1, THI2.1.1 | THI2.1 (THIONIN 2.1); toxin receptor binding | chr1:27198433-27199444 REVERSE
AT1G61470	2.10122	7.2688e-06	CCR4-NOT transcription complex protein, putative | chr1:22678185-22679021 FORWARD
AT2G07325	2.10633	0.000280953	NA
AT3G03530	2.10856	7.27736e-05	Symbols: NPC4 | NPC4 (NONSPECIFIC PHOSPHOLIPASE C4); hydrolase, acting on ester bonds / phospholipase C | chr3:842499-845043 REVERSE
AT2G15020	2.10919	1.09301e-42	unknown protein | chr2:6491434-6493352 REVERSE
AT1G35310	2.10972	0.00657323	Symbols: MLP168 | MLP168 (MLP-LIKE PROTEIN 168) | chr1:12956159-12957090 REVERSE
AT2G33793	2.11517	0.0146339	unknown protein | chr2:14296994-14300506 FORWARD
AT1G19960	2.11605	5.04333e-70	FUNCTIONS IN: molecular_function unknown; INVOLVED IN: biological_process unknown; LOCATED IN: cellular_component unknown; EXPRESSED IN: 21 plant structures; EXPRESSED DURING: 13 growth stages; BEST Arabidopsis thaliana protein match is: transmembrane receptor (TAIR:AT2G32140.1); Has 41 Blast hits to 41 proteins in 16 species: Archae - 0; Bacteria - 2; Metazoa - 25; Fungi - 0; Plants - 9; Viruses…
AT4G38080	2.11898	0.000355336	hydroxyproline-rich glycoprotein family protein | chr4:17882964-17883612 FORWARD
AT5G59130	2.1271	1.26314e-34	subtilase family protein | chr5:23870147-23873691 REVERSE
AT1G16410	2.13614	1.19322e-157	Symbols: CYP79F1, BUS1, SPS1 | CYP79F1 (CYTOCHROME P450 79F1); oxidoreductase, acting on paired donors, with incorporation or reduction of molecular oxygen, NADH or NADPH as one donor, and incorporation of one atom of oxygen | chr1:5608807-5611426 FORWARD
AT4G29780	2.13629	1.21737e-97	unknown protein | chr4:14579704-14581700 FORWARD
AT2G27420	2.13826	0.00164825	cysteine proteinase, putative | chr2:11726144-11727614 REVERSE
AT4G14120	2.14135	0.000895242	unknown protein | chr4:8135124-8136967 FORWARD
AT3G46620	2.15158	1.38771e-43	zinc finger (C3HC4-type RING finger) family protein | chr3:17178697-17180067 REVERSE
AT3G52740	2.15482	1.88257e-08	unknown protein | chr3:19546374-19546964 REVERSE
AT1G06260	2.15968	0.00215327	cysteine proteinase, putative | chr1:1916430-1917585 FORWARD
AT1G62560	2.16948	3.00056e-81	Symbols: FMO GS-OX3 | FMO GS-OX3 (FLAVIN-MONOOXYGENASE GLUCOSINOLATE S-OXYGENASE 3); 3-methylthiopropyl glucosinolate S-oxygenase/ 4-methylthiopropyl glucosinolate S-oxygenase/ 5-methylthiopropyl glucosinolate S-oxygenase/ 6-methylthiopropyl glucosinolate S-oxygenase/ 7-methyl | chr1:23159823-23162649 FORWARD
AT1G71000	2.18421	0.00962541	heat shock protein binding | chr1:26769336-26770111 REVERSE
AT4G39630	2.1938	0.0027908	unknown protein | chr4:18397591-18399387 REVERSE
AT1G01250	2.21474	7.67921e-13	AP2 domain-containing transcription factor, putative | chr1:104491-105330 REVERSE
AT3G06520	2.22587	1.4032e-07	agenet domain-containing protein | chr3:2020284-2021955 FORWARD
AT3G15670	2.22983	1.75232e-06	late embryogenesis abundant protein, putative / LEA protein, putative | chr3:5309886-5310988 REVERSE
AT5G01300	2.23722	0.000300644	phosphatidylethanolamine-binding family protein | chr5:121483-122525 REVERSE
AT1G15150	2.2427	0.000159421	MATE efflux family protein | chr1:5212615-5214858 FORWARD
AT1G14250	2.25106	1.80844e-106	nucleoside phosphatase family protein / GDA1/CD39 family protein | chr1:4868452-4871488 FORWARD
AT1G77570	2.25622	0.00369448	DNA binding / transcription factor | chr1:29143350-29144003 FORWARD
AT1G64110	2.25672	2.49967e-12	AAA-type ATPase family protein | chr1:23796719-23801725 REVERSE
AT1G16515	2.26462	0.000186469	unknown protein | chr1:5647549-5647813 REVERSE
AT1G18300	2.27537	5.69136e-45	Symbols: atnudt4 | atnudt4 (Arabidopsis thaliana Nudix hydrolase homolog 4); hydrolase | chr1:6299687-6301086 FORWARD
AT5G20790	2.27594	1.9885e-08	unknown protein | chr5:7039911-7040654 REVERSE
AT2G38995	2.28862	2.14177e-13	FUNCTIONS IN: molecular_function unknown; INVOLVED IN: biological_process unknown; LOCATED IN: cellular_component unknown; CONTAINS InterPro DOMAIN/s: Protein of unknown function DUF1298 (InterPro:IPR009721), Uncharacterised protein family UPF0089 (InterPro:IPR004255); BEST Arabidopsis thaliana protein match is: WSD1; diacylglycerol O-acyltransferase/ long-chain-alcohol O-fatty-acyltransferase (T…
AT5G17780	2.29363	0.000601511	hydrolase, alpha/beta fold family protein | chr5:5867283-5869050 REVERSE
AT1G16400	2.30544	8.03714e-14	Symbols: CYP79F2 | CYP79F2; oxidoreductase, acting on paired donors, with incorporation or reduction of molecular oxygen, NADH or NADPH as one donor, and incorporation of one atom of oxygen / oxygen binding | chr1:5605159-5607473 FORWARD
AT3G05630	2.30614	1.47689e-41	Symbols: PLDP2, PDLZ2, PLDZETA2 | PLDP2; phospholipase D | chr3:1635200-1640348 FORWARD
AT5G02420	2.30855	1.5083e-05	unknown protein | chr5:523389-524076 FORWARD
AT5G57510	2.31394	0.000138163	unknown protein | chr5:23289164-23289556 REVERSE
AT1G74930	2.33005	3.65373e-55	Symbols: ORA47 | ORA47; DNA binding / transcription factor | chr1:28144132-28145049 FORWARD
AT2G01505	2.33702	6.25275e-10	Symbols: CLE16 | CLE16 (CLAVATA3/ESR-RELATED 16); protein binding / receptor binding | chr2:228745-229237 REVERSE
AT4G01080	2.3392	2.51906e-44	unknown protein | chr4:466391-468294 REVERSE
AT1G22990	2.35352	8.73102e-09	heavy-metal-associated domain-containing protein / copper chaperone (CCH)-related | chr1:8139165-8140202 FORWARD
AT3G55110	2.35455	3.29672e-13	ABC transporter family protein | chr3:20424550-20427377 REVERSE
AT2G30766	2.36612	4.33218e-66	unknown protein | chr2:13108007-13108470 FORWARD
AT2G38490	2.40325	0.00190412	Symbols: CIPK22, SnRK3.19 | CIPK22 (CBL-INTERACTING PROTEIN KINASE 22); ATP binding / kinase/ protein kinase/ protein serine/threonine kinase/ protein tyrosine kinase | chr2:16113491-16115285 REVERSE
AT3G21890	2.40909	0.00144124	zinc finger (B-box type) family protein | chr3:7709113-7709733 REVERSE
AT5G48410	2.41126	6.849e-06	Symbols: ATGLR1.3, GLR1.3 | ATGLR1.3; intracellular ligand-gated ion channel | chr5:19620267-19623425 FORWARD
AT1G13130	2.41775	5.01377e-05	glycosyl hydrolase family 5 protein / cellulase family protein | chr1:4474720-4477941 FORWARD
AT4G26950	2.4226	0.00209476	unknown protein | chr4:13533564-13534159 REVERSE
AT5G22570	2.43309	4e-08	Symbols: WRKY38, ATWRKY38 | WRKY38; transcription factor | chr5:7495539-7496784 REVERSE
AT3G09870	2.44471	0.0151801	auxin-responsive family protein | chr3:3027424-3027957 REVERSE
AT5G04660	2.45236	6.51519e-13	Symbols: CYP77A4 | CYP77A4; electron carrier/ heme binding / iron ion binding / monooxygenase/ oxygen binding | chr5:1335995-1337670 FORWARD
AT1G02450	2.4939	0.000113246	Symbols: NIMIN1, NIMIN-1 | NIMIN1 (NIM1-INTERACTING 1); protein binding | chr1:497976-498516 REVERSE
AT1G54890	2.49949	0.00124769	late embryogenesis abundant protein-related / LEA protein-related | chr1:20463083-20464470 FORWARD
AT3G21520	2.51789	1.59479e-05	unknown protein | chr3:7581959-7582793 FORWARD
AT5G01790	2.53386	6.05601e-19	unknown protein | chr5:304897-305696 REVERSE
AT1G35910	2.53449	6.5004e-05	trehalose-6-phosphate phosphatase, putative | chr1:13363003-13365060 REVERSE
AT5G20150	2.53785	8.02544e-34	Symbols: ATSPX1, SPX1 | SPX1 (SPX DOMAIN GENE 1) | chr5:6802372-6803625 FORWARD
AT5G43840	2.54298	0.000595319	Symbols: AT-HSFA6A, HSFA6A | AT-HSFA6A; DNA binding / transcription factor | chr5:17625437-17626364 REVERSE
AT4G31870	2.58034	3.14048e-06	Symbols: ATGPX7 | ATGPX7 (glutathione peroxidase 7); glutathione peroxidase | chr4:15410205-15411617 FORWARD
AT3G48580	2.59813	0.0102081	xyloglucan:xyloglucosyl transferase, putative / xyloglucan endotransglycosylase, putative / endo-xyloglucan transferase, putative | chr3:18007181-18008488 FORWARD
AT4G23020	2.61094	5.3023e-13	unknown protein | chr4:12066194-12068442 REVERSE
AT4G36620	2.64741	0.00450052	zinc finger (GATA type) family protein | chr4:17268906-17269743 REVERSE
AT3G26290	2.65887	2.4845e-94	Symbols: CYP71B26 | CYP71B26; electron carrier/ heme binding / iron ion binding / monooxygenase/ oxygen binding | chr3:9632682-9634470 REVERSE
AT2G35700	2.67578	0.00130022	Symbols: ATERF38, ERF38 | ERF38 (ERF FAMILY PROTEIN 38); DNA binding / transcription factor | chr2:15005205-15005789 FORWARD
AT2G43870	2.67686	0.00069409	polygalacturonase, putative / pectinase, putative | chr2:18166615-18168264 REVERSE
AT3G55660	2.71792	0.000152259	Symbols: ATROPGEF6, ROPGEF6 | ROPGEF6; Rho guanyl-nucleotide exchange factor | chr3:20648942-20651388 REVERSE
AT5G11930	2.726	0.0133479	glutaredoxin family protein | chr5:3844940-3845645 REVERSE
AT4G27652	2.74947	6.64052e-16	unknown protein | chr4:13809833-13810356 FORWARD
AT3G56400	2.75331	1.19545e-151	Symbols: WRKY70, ATWRKY70 | WRKY70; transcription factor/ transcription repressor | chr3:20908928-20910481 REVERSE
AT3G56710	2.76615	3.88404e-101	Symbols: SIB1 | SIB1 (SIGMA FACTOR BINDING PROTEIN 1); binding / protein binding | chr3:21006750-21007565 REVERSE
AT5G65320	2.78173	0.00105862	basic helix-loop-helix (bHLH) family protein | chr5:26107169-26108726 REVERSE
AT4G24570	2.79846	8.06802e-88	Symbols: DIC2 | mitochondrial substrate carrier family protein | chr4:12686459-12687650 FORWARD
AT5G17390	2.82011	0.000800887	universal stress protein (USP) family protein | chr5:5727640-5728688 FORWARD
AT1G26390	2.83444	5.93653e-10	FAD-binding domain-containing protein | chr1:9130017-9131779 REVERSE
AT5G37550	2.8712	0.00268246	unknown protein | chr5:14918901-14919868 REVERSE
AT1G73010	2.88362	5.18203e-20	phosphatase | chr1:27464572-27466256 REVERSE
AT5G56300	2.8895	0.00144515	Symbols: GAMT2 | GAMT2 (GIBBERELLIC ACID METHYLTRANSFERASE 2); S-adenosylmethionine-dependent methyltransferase/ gibberellin carboxyl-O-methyltransferase | chr5:22799507-22801692 FORWARD
AT5G50760	2.89316	8.8696e-05	auxin-responsive family protein | chr5:20644661-20645469 FORWARD
AT1G19200	2.89395	7.42985e-10	senescence-associated protein-related | chr1:6625020-6625856 REVERSE
AT2G01890	2.91738	4.06915e-13	Symbols: PAP8, ATPAP8 | PAP8 (PURPLE ACID PHOSPHATASE 8); acid phosphatase/ protein serine/threonine phosphatase | chr2:396768-399208 REVERSE
AT5G03350	2.92868	5.24585e-67	legume lectin family protein | chr5:815674-816658 REVERSE
AT3G53040	2.95616	1.30852e-08	late embryogenesis abundant protein, putative / LEA protein, putative | chr3:19664674-19666487 REVERSE
AT4G36430	2.96532	0.000863742	peroxidase, putative | chr4:17204478-17205966 REVERSE
AT1G72910	2.96885	9.32111e-140	disease resistance protein (TIR-NBS class), putative | chr1:27435614-27437144 FORWARD
AT4G07995	2.96937	0.000380665	NA
AT2G03850	2.97172	1.95484e-05	late embryogenesis abundant domain-containing protein / LEA domain-containing protein | chr2:1175581-1176702 FORWARD
AT1G47400	2.98692	1.35533e-07	unknown protein | chr1:17385717-17386186 FORWARD
AT5G21960	3.01167	1.58891e-09	AP2 domain-containing transcription factor, putative | chr5:7258363-7259308 REVERSE
AT5G09470	3.0172	1.55504e-07	Symbols: DIC3 | mitochondrial substrate carrier family protein | chr5:2949241-2950513 REVERSE
AT1G61800	3.03072	2.20897e-47	Symbols: GPT2 | GPT2; antiporter/ glucose-6-phosphate transmembrane transporter | chr1:22824440-22826774 FORWARD
AT4G15248	3.03885	1.79295e-12	zinc ion binding | chr4:8708848-8709373 FORWARD
AT3G10930	3.04219	8.41463e-35	unknown protein | chr3:3420130-3420832 REVERSE
AT5G07510	3.06871	0.00130079	Symbols: GRP14, ATGRP14, GRP-4, ATGRP-4 | GRP14; lipid binding / nutrient reservoir | chr5:2377710-2378829 REVERSE
AT2G48140	3.08548	0.010665	Symbols: EDA4 | EDA4 (embryo sac development arrest 4); lipid binding | chr2:19686409-19687664 FORWARD
AT5G08030	3.09379	0.000424464	glycerophosphoryl diester phosphodiesterase family protein | chr5:2575033-2576783 REVERSE
AT3G57010	3.11352	1.87463e-27	strictosidine synthase family protein | chr3:21095654-21097451 REVERSE
AT1G73540	3.14464	1.14062e-96	Symbols: atnudt21 | atnudt21 (Arabidopsis thaliana Nudix hydrolase homolog 21); hydrolase | chr1:27645658-27646698 REVERSE
AT1G68250	3.17649	0.00105238	unknown protein | chr1:25579373-25580194 REVERSE
AT5G50790	3.25802	0.0146578	nodulin MtN3 family protein | chr5:20656253-20658001 REVERSE
AT2G40750	3.31818	1.01863e-75	Symbols: WRKY54, ATWRKY54 | WRKY54; transcription factor | chr2:17000454-17002468 REVERSE
AT5G53820	3.31836	0.0070805	unknown protein | chr5:21853397-21854117 FORWARD
AT1G03710	3.336	0.0107419	FUNCTIONS IN: molecular_function unknown; INVOLVED IN: biological_process unknown; LOCATED IN: cellular_component unknown; EXPRESSED IN: 10 plant structures; EXPRESSED DURING: 8 growth stages; CONTAINS InterPro DOMAIN/s: Cystatin-related, plant (InterPro:IPR006525); BEST Arabidopsis thaliana protein match is: unknown protein (TAIR:AT5G17110.1); Has 51 Blast hits to 49 proteins in 5 species: Archa…
AT4G16740	3.35394	5.27406e-06	Symbols: ATTPS03 | ATTPS03; (E)-beta-ocimene synthase/ myrcene synthase | chr4:9407768-9410877 FORWARD
AT5G16960	3.40697	4.14553e-06	NADP-dependent oxidoreductase, putative | chr5:5574281-5575910 REVERSE
AT1G15380	3.47511	1.0491e-21	lactoylglutathione lyase family protein / glyoxalase I family protein | chr1:5290745-5292535 FORWARD
AT2G35730	3.50278	4.85399e-09	heavy-metal-associated domain-containing protein | chr2:15020492-15021556 REVERSE
AT1G04103	3.50564	0.00774951	NA
AT1G66390	3.52913	0.0125184	Symbols: ATMYB90, PAP2, MYB90 | MYB90 (MYB DOMAIN PROTEIN 90); DNA binding / transcription factor | chr1:24763957-24765541 FORWARD
AT1G07373	3.53236	0.0146162	NA
AT3G44990	3.58514	4.56563e-41	Symbols: XTR8, ATXTR8 | XTR8 (XYLOGLUCAN ENDO-TRANSGLYCOSYLASE-RELATED 8); hydrolase, acting on glycosyl bonds / xyloglucan:xyloglucosyl transferase | chr3:16446975-16448764 REVERSE
AT3G09450	3.59281	1.93851e-12	unknown protein | chr3:2907548-2910091 FORWARD
AT5G45960	3.69716	4.27178e-05	GDSL-motif lipase/hydrolase family protein | chr5:18637023-18640361 REVERSE
AT1G33430	3.75784	0.00026261	galactosyltransferase family protein | chr1:12124363-12126469 REVERSE
AT5G11590	3.80252	1.15364e-14	Symbols: TINY2 | TINY2 (TINY2); DNA binding / transcription factor | chr5:3727534-3728726 REVERSE
AT3G07255	3.81122	9.0639e-05	NA
AT1G11925	3.83903	1.58051e-09	Encodes a Stigma-specific Stig1 family protein | chr1:4025930-4026732 REVERSE
AT2G11810	3.89071	1.11277e-09	Symbols: MGDC, MGD3, ATMGD3 | MGDC; 1,2-diacylglycerol 3-beta-galactosyltransferase | chr2:4743322-4746780 FORWARD
AT4G38000	3.8954	1.34756e-07	Dof-type zinc finger domain-containing protein | chr4:17858351-17859325 FORWARD
AT4G19810	3.90149	1.39985e-70	glycosyl hydrolase family 18 protein | chr4:10763934-10765753 REVERSE
AT2G01520	3.90185	1.01646e-05	Symbols: MLP328 | MLP328 (MLP-LIKE PROTEIN 328); copper ion binding | chr2:235925-237147 FORWARD
AT1G09500	3.92743	1.47296e-174	cinnamyl-alcohol dehydrogenase family / CAD family | chr1:3066753-3068598 FORWARD
AT3G49130	3.94223	2.09533e-06	RNA binding | chr3:18210453-18211708 FORWARD
AT2G42990	3.98424	0.000345843	GDSL-motif lipase/hydrolase family protein | chr2:17879031-17880563 FORWARD
AT1G73260	3.99385	2.88624e-176	trypsin and protease inhibitor family protein / Kunitz family protein | chr1:27547274-27548190 REVERSE
AT3G11430	4.27927	2.82912e-17	Symbols: ATGPAT5, GPAT5 | GPAT5 (GLYCEROL-3-PHOSPHATE ACYLTRANSFERASE 5); 1-acylglycerol-3-phosphate O-acyltransferase/ acyltransferase/ organic anion transmembrane transporter | chr3:3595765-3597952 FORWARD
AT1G63710	4.29319	6.31914e-08	Symbols: CYP86A7 | CYP86A7; fatty acid (omega-1)-hydroxylase/ oxygen binding | chr1:23632178-23633942 REVERSE
AT5G26730	4.30576	0.0116843	FUNCTIONS IN: molecular_function unknown; INVOLVED IN: biological_process unknown; LOCATED IN: mitochondrion; CONTAINS InterPro DOMAIN/s: FAS1 domain (InterPro:IPR000782); BEST Arabidopsis thaliana protein match is: unknown protein (TAIR:AT5G16920.1); Has 15 Blast hits to 15 proteins in 4 species: Archae - 0; Bacteria - 0; Metazoa - 0; Fungi - 0; Plants - 15; Viruses - 0; Other Eukaryotes - 0 (so…
AT1G02190	4.31533	1.71652e-07	CER1 protein, putative | chr1:415079-418010 FORWARD
AT2G45130	4.34868	0.00781514	Symbols: ATSPX3, SPX3 | SPX3 (SPX DOMAIN GENE 3) | chr2:18606410-18607853 FORWARD
AT5G39220	4.4068	3.53305e-05	hydrolase, alpha/beta fold family protein | chr5:15705816-15708228 FORWARD
AT1G03790	4.42033	2.97731e-11	Symbols: SOM | SOM (SOMNUS); nucleic acid binding / transcription factor | chr1:954525-956097 FORWARD
AT3G61930	4.53403	0.00117167	unknown protein | chr3:22935510-22936181 FORWARD
AT2G30370	4.5442	0.00459239	allergen-related | chr2:12940577-12942167 REVERSE
AT3G54340	4.6444	6.781e-06	Symbols: AP3, ATAP3 | AP3 (APETALA 3); DNA binding / transcription factor | chr3:20119173-20121170 REVERSE
AT3G60140	4.71115	1.00318e-87	Symbols: DIN2, SRG2, BGLU30 | DIN2 (DARK INDUCIBLE 2); catalytic/ cation binding / hydrolase, hydrolyzing O-glycosyl compounds | chr3:22216672-22220824 FORWARD
AT5G06665	4.7453	0.00129187	NA
AT1G17710	4.92905	1.12187e-09	phosphatase | chr1:6090560-6092027 REVERSE
AT5G62080	4.9927	0.000160551	protease inhibitor/seed storage/lipid transfer protein (LTP) family protein | chr5:24933471-24934445 REVERSE
AT2G15780	5.05911	7.91919e-05	glycine-rich protein | chr2:6873545-6874741 REVERSE
AT3G59710	5.12971	8.88247e-05	short-chain dehydrogenase/reductase (SDR) family protein | chr3:22054937-22057156 REVERSE
AT4G16270	5.24777	2.82038e-05	peroxidase 40 (PER40) (P40) | chr4:9205016-9206552 FORWARD
AT4G34850	5.31979	4.43836e-06	chalcone and stilbene synthase family protein | chr4:16608313-16609829 FORWARD
AT5G20240	5.66509	3.41591e-07	Symbols: PI | PI (PISTILLATA); DNA binding / transcription factor | chr5:6829042-6831515 FORWARD
AT1G09510	5.74976	0.00411786	cinnamyl-alcohol dehydrogenase family / CAD family | chr1:3069385-3070910 FORWARD
AT3G01420	5.76844	1.14677e-221	Symbols: ALPHA-DOX1, DOX1, DIOX1 | DOX1; lipoxygenase | chr3:159466-162837 REVERSE
AT3G02310	5.78124	4.47236e-07	Symbols: SEP2, AGL4 | SEP2 (SEPALLATA 2); DNA binding / protein binding / transcription factor | chr3:464279-467074 REVERSE
AT1G44970	5.91857	1.50527e-07	peroxidase, putative | chr1:17002117-17003688 FORWARD
AT5G42510	6.19102	8.70012e-11	disease resistance-responsive family protein | chr5:16998268-16998816 REVERSE
AT5G07550	6.92162	6.42688e-22	Symbols: GRP19, ATGRP19 | GRP19 (GLYCINE-RICH PROTEIN 19); lipid binding | chr5:2388310-2389249 REVERSE
AT5G22430	7.82363	2.0399e-58	unknown protein | chr5:7433790-7434935 FORWARD
986 down-regulated genes
AT4G31380	-6.81158	0.00165368	Symbols: FLP1 | FLP1 (FPF1-LIKE PROTEIN 1) | chr4:15229785-15230718 FORWARD
AT1G12610	-6.75775	1.32262e-37	Symbols: DDF1 | DDF1 (DWARF AND DELAYED FLOWERING 1); DNA binding / sequence-specific DNA binding / transcription factor | chr1:4289944-4291017 REVERSE
AT1G19320	-5.91836	1.87975e-06	pathogenesis-related thaumatin family protein | chr1:6679281-6680252 FORWARD
AT1G62440	-5.72223	4.39607e-34	Symbols: LRX2 | LRX2 (LEUCINE-RICH REPEAT/EXTENSIN 2); protein binding / structural constituent of cell wall | chr1:23111818-23115293 FORWARD
AT3G03830	-5.64315	1.15397e-05	auxin-responsive protein, putative | chr3:979984-980488 REVERSE
AT3G23230	-5.39983	8.21878e-05	ethylene-responsive factor, putative | chr3:8289647-8290066 REVERSE
AT3G22275	-5.28859	3.31649e-13	unknown protein | chr3:7878982-7879808 REVERSE
AT3G23550	-5.22731	7.04521e-103	MATE efflux family protein | chr3:8448273-8450697 REVERSE
AT1G30730	-5.22135	1.56266e-31	FAD-binding domain-containing protein | chr1:10900854-10902534 FORWARD
AT1G21110	-5.17346	1.88369e-40	O-methyltransferase, putative | chr1:7389981-7391553 REVERSE
AT1G56240	-5.10717	1.4809e-08	Symbols: AtPP2-B13 | AtPP2-B13 (Phloem protein 2-B13); carbohydrate binding | chr1:21056232-21057577 REVERSE
AT1G04180	-5.09084	4.95493e-41	flavin-containing monooxygenase family protein / FMO family protein | chr1:1104623-1105988 FORWARD
AT1G22810	-4.72948	3.55216e-08	AP2 domain-containing transcription factor, putative | chr1:8074231-8075037 REVERSE
AT1G15125	-4.59955	1.34458e-193	S-adenosylmethionine-dependent methyltransferase/ methyltransferase | chr1:5204625-5205912 FORWARD
AT3G03265	-4.5958	4.35823e-25	NA
AT5G57220	-4.43749	1.14973e-91	Symbols: CYP81F2 | CYP81F2; electron carrier/ heme binding / iron ion binding / monooxygenase/ oxygen binding | chr5:23187840-23189857 FORWARD
AT1G50040	-4.43498	3.41658e-43	unknown protein | chr1:18542130-18543948 FORWARD
AT5G20250	-4.37327	0	Symbols: DIN10 | DIN10 (DARK INDUCIBLE 10); hydrolase, hydrolyzing O-glycosyl compounds | chr5:6833678-6836788 FORWARD
AT1G33055	-4.29041	0.000552403	unknown protein | chr1:11972240-11972590 REVERSE
AT3G29370	-4.28843	2.86068e-17	unknown protein | chr3:11278589-11279108 FORWARD
AT1G19610	-4.2599	1.46467e-06	Symbols: LCR78, PDF1.4 | PDF1.4 | chr1:6781483-6782039 REVERSE
AT4G34770	-4.23175	2.09396e-44	auxin-responsive family protein | chr4:16591229-16591892 FORWARD
AT1G30720	-4.10088	1.3188e-27	FAD-binding domain-containing protein | chr1:10898172-10899912 FORWARD
AT1G16370	-4.05812	2.71279e-13	Symbols: ATOCT6, OCT6 | OCT6 (ORGANIC CATION/CARNITINE TRANSPORTER 6); carbohydrate transmembrane transporter/ sugar:hydrogen symporter | chr1:5596694-5598447 FORWARD
AT1G21100	-4.05046	5.07486e-118	O-methyltransferase, putative | chr1:7386839-7388428 REVERSE
AT2G27690	-4.02642	1.42533e-64	Symbols: CYP94C1 | CYP94C1; fatty acid (omega-1)-hydroxylase/ oxygen binding | chr2:11809306-11811215 FORWARD
AT4G36850	-3.99645	8.68745e-223	INVOLVED IN: biological_process unknown; LOCATED IN: membrane; CONTAINS InterPro DOMAIN/s: Cystinosin/ERS1p repeat (InterPro:IPR006603); BEST Arabidopsis thaliana protein match is: PQ-loop repeat family protein / transmembrane family protein (TAIR:AT2G41050.1); Has 599 Blast hits to 441 proteins in 106 species: Archae - 0; Bacteria - 0; Metazoa - 197; Fungi - 311; Plants - 38; Viruses - 0; Other …
AT2G22810	-3.9917	1.29644e-11	Symbols: ACS4, ACC4, ATACS4 | ACS4 (1-AMINOCYCLOPROPANE-1-CARBOXYLATE SYNTHASE 4); 1-aminocyclopropane-1-carboxylate synthase | chr2:9717791-9719472 REVERSE
AT4G37770	-3.98879	1.94307e-29	Symbols: ACS8 | ACS8; 1-aminocyclopropane-1-carboxylate synthase | chr4:17752084-17754157 FORWARD
AT3G15450	-3.95572	0	unknown protein | chr3:5212984-5214121 FORWARD
AT1G05675	-3.95495	2.36279e-19	UDP-Glycosyltransferase superfamily protein; FUNCTIONS IN: transferase activity, transferring hexosyl groups; INVOLVED IN: metabolic process; CONTAINS InterPro DOMAIN/s: UDP-glucuronosyl/UDP-glucosyltransferase (InterPro:IPR002213); BEST Arabidopsis thaliana protein match is: Uridine diphosphate glycosyltransferase 74E2 (TAIR:AT1G05680.1).
AT5G14120	-3.91915	2.26285e-254	nodulin family protein | chr5:4555949-4558710 FORWARD
AT2G34600	-3.91268	9.62649e-40	Symbols: JAZ7, TIFY5B | JAZ7 (JASMONATE-ZIM-DOMAIN PROTEIN 7) | chr2:14573080-14573856 FORWARD
AT4G27450	-3.91159	2.05457e-275	unknown protein | chr4:13727484-13728886 REVERSE
AT1G11260	-3.88638	2.52384e-160	Symbols: STP1, ATSTP1 | STP1 (SUGAR TRANSPORTER 1); carbohydrate transmembrane transporter/ sugar:hydrogen symporter | chr1:3777328-3780337 FORWARD
AT3G48360	-3.88516	0	Symbols: BT2, ATBT2 | BT2 (BTB AND TAZ DOMAIN PROTEIN 2); protein binding / transcription factor/ transcription regulator | chr3:17908192-17910525 REVERSE
AT1G66600	-3.86731	0.00914145	Symbols: WRKY63, ATWRKY63 | WRKY63; transcription factor | chr1:24848320-24849364 FORWARD
AT1G36060	-3.82707	1.26771e-05	AP2 domain-containing transcription factor, putative | chr1:13454496-13456331 REVERSE
AT2G02930	-3.81358	6.2017e-25	Symbols: ATGSTF3, GST16 | ATGSTF3 (GLUTATHIONE S-TRANSFERASE F3); glutathione transferase | chr2:851164-852222 REVERSE
AT4G38820	-3.81075	5.65806e-15	unknown protein | chr4:18121543-18121975 REVERSE
AT3G21330	-3.7954	1.87101e-08	basic helix-loop-helix (bHLH) family protein | chr3:7507240-7509175 FORWARD
AT4G28720	-3.77238	4.03607e-10	flavin-containing monooxygenase family protein / FMO family protein | chr4:14192583-14194256 FORWARD
AT3G47340	-3.74455	3.57442e-142	Symbols: ASN1, DIN6, AT-ASN1 | ASN1 (GLUTAMINE-DEPENDENT ASPARAGINE SYNTHASE 1); asparagine synthase (glutamine-hydrolyzing) | chr3:17437884-17441243 REVERSE
AT4G22710	-3.74413	1.74448e-23	Symbols: CYP706A2 | CYP706A2; electron carrier/ heme binding / iron ion binding / monooxygenase/ oxygen binding | chr4:11934969-11936755 FORWARD
AT4G35770	-3.74363	1.40992e-258	Symbols: SEN1, ATSEN1, DIN1 | SEN1 (SENESCENCE 1) | chr4:16944941-16946192 FORWARD
AT1G02640	-3.73236	4.08234e-154	Symbols: BXL2, ATBXL2 | BXL2 (BETA-XYLOSIDASE 2); hydrolase, hydrolyzing O-glycosyl compounds | chr1:564205-567769 FORWARD
AT2G15880	-3.72944	1.27995e-34	leucine-rich repeat family protein / extensin family protein | chr2:6918039-6920319 REVERSE
AT1G56242	-3.6972	0.00177829	other RNA | chr1:21056401-21057815 FORWARD
AT5G36925	-3.6963	2.91598e-07	unknown protein | chr5:14565813-14566244 REVERSE
AT2G28630	-3.68558	8.87719e-223	Symbols: KCS12 | KCS12 (3-KETOACYL-COA SYNTHASE 12); acyltransferase/ catalytic/ transferase, transferring acyl groups other than amino-acyl groups | chr2:12275319-12277245 REVERSE
AT3G22961	-3.65788	1.46201e-07	FUNCTIONS IN: molecular_function unknown; INVOLVED IN: regulation of transcription, DNA-dependent; LOCATED IN: nucleus; CONTAINS InterPro DOMAIN/s: Paired amphipathic helix (InterPro:IPR003822); BEST Arabidopsis thaliana protein match is: unknown protein (TAIR:AT3G24093.1); Has 11 Blast hits to 11 proteins in 2 species: Archae - 0; Bacteria - 0; Metazoa - 0; Fungi - 0; Plants - 11; Viruses - 0; O…
AT1G72060	-3.61534	1.94971e-09	serine-type endopeptidase inhibitor | chr1:27118447-27119011 FORWARD
AT1G70990	-3.49862	0.0146143	proline-rich family protein | chr1:26767297-26768076 REVERSE
AT1G06257	-3.48429	0.00927813	NA
AT5G18010	-3.48206	7.04162e-14	auxin-responsive protein, putative | chr5:5962897-5963405 REVERSE
AT4G00970	-3.42818	2.77449e-114	protein kinase family protein | chr4:418437-421694 FORWARD
AT5G49360	-3.39356	1.46892e-264	Symbols: BXL1, ATBXL1 | BXL1 (BETA-XYLOSIDASE 1); hydrolase, hydrolyzing O-glycosyl compounds | chr5:20011879-20016742 REVERSE
AT5G13220	-3.39323	2.58325e-66	Symbols: JAZ10, TIFY9, JAS1 | JAZ10 (JASMONATE-ZIM-DOMAIN PROTEIN 10) | chr5:4218888-4220814 FORWARD
AT5G18050	-3.38858	9.36438e-31	auxin-responsive protein, putative | chr5:5974567-5975054 REVERSE
AT5G61160	-3.38677	9.22384e-26	Symbols: AACT1 | AACT1 (anthocyanin 5-aromatic acyltransferase 1); transferase/ transferase, transferring acyl groups other than amino-acyl groups | chr5:24608724-24610304 FORWARD
AT5G44430	-3.35421	1.08718e-55	Symbols: PDF1.2c | PDF1.2c (plant defensin 1.2c) | chr5:17908945-17909507 REVERSE
AT4G32280	-3.34776	1.0888e-41	Symbols: IAA29 | IAA29 (INDOLE-3-ACETIC ACID INDUCIBLE 29); transcription factor | chr4:15583387-15584769 FORWARD
AT5G04770	-3.27961	4.00932e-20	Symbols: ATCAT6, CAT6 | CAT6 (CATIONIC AMINO ACID TRANSPORTER 6); amino acid transmembrane transporter/ basic amino acid transmembrane transporter/ cationic amino acid transmembrane transporter | chr5:1379068-1382419 FORWARD
AT1G33770	-3.2768	1.09692e-16	protein kinase family protein | chr1:12242126-12244462 FORWARD
AT5G66580	-3.27183	1.37906e-43	unknown protein | chr5:26572631-26573408 FORWARD
AT1G49130	-3.24625	5.40628e-165	zinc finger (B-box type) family protein | chr1:18174740-18175964 REVERSE
AT3G13750	-3.23453	0	Symbols: BGAL1 | BGAL1 (Beta galactosidase 1); beta-galactosidase/ catalytic/ cation binding / heme binding / peroxidase/ sugar binding | chr3:4510965-4516298 FORWARD
AT5G04190	-3.23101	1.75249e-45	Symbols: PKS4 | PKS4 (phytochrome kinase substrate 4) | chr5:1150892-1152481 FORWARD
AT3G49110	-3.22545	6.78132e-25	Symbols: PRX33, PRXCA, ATPRX33, ATPCA | PRXCA (PEROXIDASE CA); peroxidase | chr3:18200664-18203142 FORWARD
AT4G08950	-3.2128	1.99948e-201	Symbols: EXO | EXO (EXORDIUM) | chr4:5740297-5741524 FORWARD
AT5G44420	-3.19206	2.97663e-93	Symbols: PDF1.2, PDF1.2A, LCR77 | PDF1.2 | chr5:17907069-17907598 REVERSE
AT1G09460	-3.16883	8.05674e-10	glucan endo-1,3-beta-glucosidase-related | chr1:3053901-3055360 FORWARD
AT1G02610	-3.14952	4.02315e-12	zinc finger (C3HC4-type RING finger) family protein | chr1:553181-555854 REVERSE
AT1G79700	-3.1341	1.09904e-63	ovule development protein, putative | chr1:29990336-29993724 REVERSE
AT5G22920	-3.11906	1.97855e-142	zinc finger (C3HC4-type RING finger) family protein | chr5:7664991-7667265 FORWARD
AT1G02340	-3.11293	4.82661e-38	Symbols: HFR1, RSF1, FBI1, REP1 | HFR1 (LONG HYPOCOTYL IN FAR-RED); DNA binding / protein binding / transcription factor | chr1:465718-467844 REVERSE
AT5G52900	-3.10498	5.53094e-126	unknown protein | chr5:21452442-21453808 REVERSE
AT4G39675	-3.09201	0.00110966	unknown protein | chr4:18413775-18414240 FORWARD
AT4G20820	-3.07135	2.90327e-19	FAD-binding domain-containing protein | chr4:11150160-11151758 FORWARD
AT4G36670	-3.0531	8.69243e-134	mannitol transporter, putative | chr4:17287499-17289590 REVERSE
AT1G78450	-3.04654	2.03628e-64	SOUL heme-binding family protein | chr1:29516989-29517933 REVERSE
AT3G23880	-3.04052	1.55863e-18	F-box family protein | chr3:8621986-8623162 REVERSE
AT2G20670	-3.01658	1.48446e-217	unknown protein | chr2:8911860-8913534 REVERSE
AT2G37950	-3.00159	2.47255e-26	zinc finger (C3HC4-type RING finger) family protein | chr2:15882488-15883979 REVERSE
AT2G44578	-2.99272	6.4795e-05	protein binding / zinc ion binding | chr2:18400646-18401326 REVERSE
AT3G26512	-2.97767	1.57363e-32	NA
AT1G72070	-2.95585	3.26659e-17	DNAJ heat shock N-terminal domain-containing protein | chr1:27118621-27119708 REVERSE
AT5G01100	-2.95558	4.15808e-48	unknown protein | chr5:34596-37948 REVERSE
AT1G78460	-2.95453	1.72911e-89	SOUL heme-binding family protein | chr1:29518316-29519323 REVERSE
AT2G20880	-2.95301	1.17932e-30	AP2 domain-containing transcription factor, putative | chr2:8985973-8987263 FORWARD
AT5G51550	-2.95021	6.68251e-76	Symbols: EXL3 | EXL3 (EXORDIUM LIKE 3) | chr5:20939494-20940895 REVERSE
AT1G04360	-2.94802	1.74455e-07	zinc finger (C3HC4-type RING finger) family protein | chr1:1167457-1168878 REVERSE
AT1G68330	-2.94322	4.06354e-16	unknown protein | chr1:25610923-25612202 FORWARD
AT4G10160	-2.92689	0.00480328	zinc finger (C3HC4-type RING finger) family protein | chr4:6336023-6337332 FORWARD
AT2G41100	-2.92563	1.88606e-282	Symbols: TCH3, ATCAL4 | TCH3 (TOUCH 3); calcium ion binding | chr2:17138073-17139610 FORWARD
AT1G11185	-2.92349	0.0131415	other RNA | chr1:3749510-3750035 FORWARD
AT3G45970	-2.91878	3.39858e-54	Symbols: ATEXLA1, EXPL1, ATEXPL1, ATHEXP BETA 2.1 | ATEXLA1 (ARABIDOPSIS THALIANA EXPANSIN-LIKE A1) | chr3:16896166-16897308 FORWARD
AT4G17460	-2.91687	2.15726e-64	Symbols: HAT1 | HAT1; DNA binding / transcription factor | chr4:9739663-9741146 FORWARD
AT1G17420	-2.88899	8.47774e-95	Symbols: LOX3 | LOX3; electron carrier/ iron ion binding / lipoxygenase/ metal ion binding / oxidoreductase, acting on single donors with incorporation of molecular oxygen, incorporation of two atoms of oxygen | chr1:5977411-5981480 FORWARD
AT1G13670	-2.88059	1.91817e-06	unknown protein | chr1:4688156-4688966 FORWARD
AT1G30250	-2.88016	1.77617e-114	unknown protein | chr1:10646987-10647511 REVERSE
AT3G15630	-2.87968	9.4958e-115	unknown protein | chr3:5296847-5297599 REVERSE
AT1G08930	-2.86728	6.06501e-247	Symbols: ERD6 | ERD6 (EARLY RESPONSE TO DEHYDRATION 6); carbohydrate transmembrane transporter/ sugar transmembrane transporter/ sugar:hydrogen symporter | chr1:2873465-2877223 FORWARD
AT2G42870	-2.86507	8.12494e-28	Symbols: PAR1, HLH1 | PAR1 (PHY RAPIDLY REGULATED 1) | chr2:17836416-17837250 REVERSE
AT5G64190	-2.85923	1.36924e-11	unknown protein | chr5:25679432-25681265 FORWARD
AT5G56870	-2.8477	1.86217e-93	Symbols: BGAL4 | BGAL4 (beta-galactosidase 4); beta-galactosidase | chr5:23004196-23008649 FORWARD
AT3G15540	-2.84495	6.06213e-29	Symbols: IAA19, MSG2 | IAA19 (INDOLE-3-ACETIC ACID INDUCIBLE 19); transcription factor | chr3:5264024-5265678 FORWARD
AT2G36050	-2.84263	2.20352e-70	Symbols: ATOFP15, OFP15 | OFP15 (ARABIDOPSIS THALIANA OVATE FAMILY PROTEIN 15) | chr2:15135572-15136749 REVERSE
AT3G19680	-2.82724	2.89955e-119	unknown protein | chr3:6840281-6842320 FORWARD
AT3G24420	-2.81096	6.35529e-125	hydrolase, alpha/beta fold family protein | chr3:8862840-8864914 REVERSE
AT5G18030	-2.80979	1.97393e-29	auxin-responsive protein, putative | chr5:5968435-5968938 FORWARD
AT5G19120	-2.8023	9.5996e-177	aspartic-type endopeptidase | chr5:6414488-6415907 FORWARD
AT5G21170	-2.80093	1.59635e-150	5'-AMP-activated protein kinase beta-2 subunit, putative | chr5:7205667-7208496 FORWARD
AT3G30775	-2.79967	1.88925e-57	Symbols: ERD5, PRODH, AT-POX, ATPOX, ATPDH, PRO1 | ERD5 (EARLY RESPONSIVE TO DEHYDRATION 5); proline dehydrogenase | chr3:12448636-12451248 REVERSE
AT2G40330	-2.77438	0.000382661	Bet v I allergen family protein | chr2:16844864-16845934 REVERSE
AT1G75590	-2.75739	1.17164e-08	auxin-responsive family protein | chr1:28382896-28383768 REVERSE
AT5G01595	-2.74008	0.0101705	other RNA | chr5:227024-230013 FORWARD
AT5G52020	-2.72795	0.0139826	AP2 domain-containing protein | chr5:21123958-21124948 REVERSE
AT5G62280	-2.72213	3.97102e-59	unknown protein | chr5:25017073-25018246 FORWARD
AT4G16780	-2.72056	5.70516e-159	Symbols: ATHB-2, HAT4, ATHB2 | ATHB-2 (ARABIDOPSIS THALIANA HOMEOBOX PROTEIN 2); DNA binding / protein homodimerization/ sequence-specific DNA binding / transcription factor | chr4:9449114-9450743 FORWARD
AT4G34139	-2.71897	0.000774202	NA
AT3G53232	-2.70141	1.27165e-05	Symbols: RTFL1, DVL20 | RTFL1 (ROTUNDIFOLIA LIKE 1) | chr3:19730978-19731423 REVERSE
AT4G27460	-2.70057	1.14318e-13	CBS domain-containing protein | chr4:13732910-13734304 FORWARD
AT1G30135	-2.70052	1.61772e-06	Symbols: JAZ8, TIFY5A | JAZ8 (JASMONATE-ZIM-DOMAIN PROTEIN 8) | chr1:10596492-10597239 FORWARD
AT1G22890	-2.70027	8.03452e-114	unknown protein | chr1:8102818-8103532 FORWARD
AT1G17147	-2.68739	8.87333e-11	FUNCTIONS IN: molecular_function unknown; INVOLVED IN: biological_process unknown; LOCATED IN: cellular_component unknown; CONTAINS InterPro DOMAIN/s: VQ (InterPro:IPR008889); BEST Arabidopsis thaliana protein match is: VQ motif-containing protein (TAIR:AT1G78410.1); Has 18 Blast hits to 18 proteins in 5 species: Archae - 0; Bacteria - 0; Metazoa - 0; Fungi - 0; Plants - 18; Viruses - 0; Other Eu…
AT3G01290	-2.68082	3.73707e-178	band 7 family protein | chr3:88054-89422 REVERSE
AT1G32170	-2.67724	1.55246e-23	Symbols: XTR4, XTH30 | XTR4 (XYLOGLUCAN ENDOTRANSGLYCOSYLASE 4); hydrolase, acting on glycosyl bonds / hydrolase, hydrolyzing O-glycosyl compounds / xyloglucan:xyloglucosyl transferase | chr1:11575320-11577927 FORWARD
AT1G35140	-2.67626	6.83929e-21	Symbols: PHI-1, EXL7 | PHI-1 (PHOSPHATE-INDUCED 1) | chr1:12851997-12853128 FORWARD
AT2G26710	-2.67389	6.2564e-22	Symbols: BAS1, CYP734A1, CYP72B1 | BAS1 (PHYB ACTIVATION TAGGED SUPPRESSOR 1); oxygen binding / steroid hydroxylase | chr2:11380492-11383612 FORWARD
AT1G02650	-2.67346	0.000792516	DNAJ heat shock N-terminal domain-containing protein | chr1:568704-570418 FORWARD
AT1G69570	-2.66319	0.000998561	Dof-type zinc finger domain-containing protein | chr1:26161528-26163496 REVERSE
AT1G72430	-2.65769	2.43329e-81	auxin-responsive protein-related | chr1:27264911-27265630 REVERSE
AT1G15010	-2.64622	1.84511e-44	unknown protein | chr1:5171207-5171742 FORWARD
AT1G28330	-2.63755	3.24355e-88	Symbols: DYL1 | DYL1 (DORMANCY-ASSOCIATED PROTEIN-LIKE 1) | chr1:9933909-9935264 REVERSE
AT5G19230	-2.63544	3.03012e-29	unknown protein | chr5:6467527-6468484 FORWARD
AT2G44130	-2.63194	1.4678e-110	kelch repeat-containing F-box family protein | chr2:18253610-18255054 FORWARD
AT1G02400	-2.61014	1.98554e-43	Symbols: ATGA2OX4, ATGA2OX6, DTA1, GA2OX6 | GA2OX6 (GIBBERELLIN 2-OXIDASE 6); gibberellin 2-beta-dioxygenase | chr1:486801-489577 FORWARD
AT1G62515	-2.59077	0.000900317	NA
AT4G13340	-2.58239	4.15252e-66	leucine-rich repeat family protein / extensin family protein | chr4:7758610-7761057 FORWARD
AT2G23170	-2.57433	6.29758e-36	Symbols: GH3.3 | GH3.3; indole-3-acetic acid amido synthetase | chr2:9863855-9866562 REVERSE
AT1G09575	-2.57334	1.37626e-14	unknown protein | chr1:3101671-3102925 REVERSE
AT5G63450	-2.55941	7.66445e-20	Symbols: CYP94B1 | CYP94B1; electron carrier/ heme binding / iron ion binding / monooxygenase/ oxygen binding | chr5:25408895-25410573 REVERSE
AT3G59880	-2.5579	1.43998e-11	unknown protein | chr3:22120969-22121700 FORWARD
AT1G64380	-2.55426	1.14893e-45	AP2 domain-containing transcription factor, putative | chr1:23890646-23892173 REVERSE
AT1G75490	-2.5498	1.42156e-13	DNA binding / transcription factor | chr1:28335502-28336706 FORWARD
AT4G24230	-2.54629	7.61198e-94	Symbols: ACBP3 | ACBP3 (ACYL-COA-BINDING DOMAIN 3); acyl-CoA binding | chr4:12566935-12568754 REVERSE
AT4G19420	-2.54052	2.11931e-172	pectinacetylesterase family protein | chr4:10587166-10590588 REVERSE
AT5G25240	-2.53853	6.77067e-18	FUNCTIONS IN: molecular_function unknown; INVOLVED IN: biological_process unknown; LOCATED IN: cellular_component unknown; EXPRESSED IN: 23 plant structures; EXPRESSED DURING: 13 growth stages; BEST Arabidopsis thaliana protein match is: NHL repeat-containing protein (TAIR:AT5G14890.1); Has 23 Blast hits to 23 proteins in 7 species: Archae - 0; Bacteria - 0; Metazoa - 0; Fungi - 0; Plants - 23; V…
AT1G33760	-2.53314	0.00133867	AP2 domain-containing transcription factor, putative | chr1:12237878-12238598 FORWARD
AT5G08980	-2.52202	2.9029e-09	NA
AT3G55500	-2.51683	2.18451e-61	Symbols: ATEXPA16, EXP16, ATEXP16, ATHEXP ALPHA 1.7 | ATEXPA16 (ARABIDOPSIS THALIANA EXPANSIN A16) | chr3:20574831-20576182 REVERSE
AT4G27260	-2.51161	4.22335e-41	Symbols: GH3.5, WES1 | WES1; indole-3-acetic acid amido synthetase | chr4:13653609-13656204 FORWARD
AT4G08040	-2.50595	1.41407e-09	Symbols: ACS11 | ACS11; 1-aminocyclopropane-1-carboxylate synthase | chr4:4887112-4888939 FORWARD
AT5G63160	-2.50433	1.0205e-145	Symbols: BT1 | BT1 (BTB AND TAZ DOMAIN PROTEIN 1); protein binding / transcription regulator | chr5:25333263-25335485 REVERSE
AT5G66590	-2.5039	3.15317e-45	allergen V5/Tpx-1-related family protein | chr5:26574181-26574874 FORWARD
AT3G43430	-2.5007	4.08572e-06	zinc finger (C3HC4-type RING finger) family protein | chr3:15354535-15355304 REVERSE
AT2G25200	-2.48765	4.23903e-79	unknown protein | chr2:10736483-10737654 REVERSE
AT5G06570	-2.47792	5.93956e-10	hydrolase | chr5:2007990-2011041 REVERSE
AT1G31350	-2.46504	7.52117e-35	F-box family protein | chr1:11221335-11222786 REVERSE
AT1G22530	-2.46073	6.25514e-123	Symbols: PATL2 | PATL2 (PATELLIN 2); transporter | chr1:7955493-7958442 REVERSE
AT1G23870	-2.45475	6.17889e-107	Symbols: ATTPS9, TPS9 | ATTPS9; transferase, transferring glycosyl groups / trehalose-phosphatase | chr1:8432179-8435656 FORWARD
AT2G33830	-2.43492	7.28979e-98	dormancy/auxin associated family protein | chr2:14309484-14310351 REVERSE
AT5G47370	-2.42837	7.45842e-74	Symbols: HAT2 | HAT2; DNA binding / transcription factor/ transcription repressor | chr5:19216312-19217909 REVERSE
AT5G64750	-2.42578	1.39966e-33	Symbols: ABR1 | ABR1 (ABA REPRESSOR1); DNA binding / transcription factor | chr5:25891506-25893888 FORWARD
AT1G25230	-2.4226	8.43971e-91	purple acid phosphatase family protein | chr1:8840402-8842317 REVERSE
AT4G08985	-2.4217	3.02028e-19	NA
AT5G36001	-2.42086	0.000725422	FUNCTIONS IN: molecular_function unknown; INVOLVED IN: biological_process unknown; LOCATED IN: endomembrane system; BEST Arabidopsis thaliana protein match is: zinc finger (C3HC4-type RING finger) family protein (TAIR:AT2G46495.1); Has 53 Blast hits to 51 proteins in 4 species: Archae - 0; Bacteria - 0; Metazoa - 0; Fungi - 0; Plants - 53; Viruses - 0; Other Eukaryotes - 0 (source: NCBI BLink). |…
AT4G30290	-2.41382	2.23046e-17	Symbols: ATXTH19, XTH19 | XTH19 (XYLOGLUCAN ENDOTRANSGLUCOSYLASE/HYDROLASE 19); hydrolase, acting on glycosyl bonds / hydrolase, hydrolyzing O-glycosyl compounds / xyloglucan:xyloglucosyl transferase | chr4:14828712-14830016 REVERSE
AT4G01330	-2.41019	5.60367e-119	ATP binding / kinase/ protein kinase/ protein serine/threonine kinase/ protein tyrosine kinase | chr4:550420-552941 FORWARD
AT4G35640	-2.39302	6.24737e-14	Symbols: ATSERAT3;2 | ATSERAT3;2 (Serine acetyltransferase 3;2); acetyltransferase/ serine O-acetyltransferase | chr4:16905579-16908357 REVERSE
AT4G38470	-2.38313	4.76355e-146	protein kinase family protein | chr4:17999432-18003681 FORWARD
AT5G12340	-2.37998	0.00872134	unknown protein | chr5:3992948-3993610 REVERSE
AT4G34138	-2.37596	5.91149e-71	Symbols: UGT73B1 | UGT73B1 (UDP-glucosyl transferase 73B1); UDP-glycosyltransferase/ abscisic acid glucosyltransferase/ quercetin 3-O-glucosyltransferase/ quercetin 7-O-glucosyltransferase | chr4:16348106-16349982 REVERSE
AT3G02170	-2.36527	3.20636e-144	Symbols: LNG2 | LNG2 (LONGIFOLIA2) | chr3:396012-399779 REVERSE
AT5G64120	-2.35613	4.66759e-50	peroxidase, putative | chr5:25659306-25661002 REVERSE
AT1G62480	-2.35418	1.01622e-125	vacuolar calcium-binding protein-related | chr1:23128705-23129759 FORWARD
AT4G21870	-2.35347	7.35265e-10	26.5 kDa class P-related heat shock protein (HSP26.5-P) | chr4:11603568-11604331 REVERSE
AT3G10720	-2.34679	3.8906e-81	pectinesterase, putative | chr3:3354482-3357614 REVERSE
AT3G13790	-2.3444	6.52643e-67	Symbols: ATCWINV1, ATBFRUCT1 | ATBFRUCT1; beta-fructofuranosidase/ hydrolase, hydrolyzing O-glycosyl compounds | chr3:4532911-4535867 REVERSE
AT2G28120	-2.34348	7.94444e-42	nodulin family protein | chr2:11985687-11987738 FORWARD
AT1G67910	-2.33919	3.0316e-17	unknown protein | chr1:25471309-25472440 REVERSE
AT5G64410	-2.33183	5.15774e-71	Symbols: ATOPT4, OPT4 | OPT4 (OLIGOPEPTIDE TRANSPORTER 4); oligopeptide transporter | chr5:25750845-25755052 REVERSE
AT1G49000	-2.33081	1.44126e-09	unknown protein | chr1:18123459-18124165 REVERSE
AT3G03840	-2.32769	8.20048e-06	auxin-responsive protein, putative | chr3:981072-981798 FORWARD
AT1G21830	-2.3272	1.33296e-52	unknown protein | chr1:7661118-7662608 REVERSE
AT1G65845	-2.32229	1.69758e-23	unknown protein | chr1:24493174-24493798 REVERSE
AT4G27970	-2.31849	0.000421359	Symbols: SLAH2 | SLAH2 (SLAC1 HOMOLOGUE 2); transporter | chr4:13918290-13920132 REVERSE
AT1G67265	-2.31532	7.22153e-07	Symbols: DVL3, RTFL21 | RTFL21 (ROTUNDIFOLIA LIKE 21) | chr1:25175558-25176202 REVERSE
AT2G18700	-2.31448	8.39759e-141	Symbols: ATTPS11, TPS11, ATTPSB | ATTPS11; transferase, transferring glycosyl groups | chr2:8109043-8112010 FORWARD
AT4G30090	-2.30969	0.000160364	Symbols: emb1353 | emb1353 (embryo defective 1353) | chr4:14708712-14711612 REVERSE
AT4G02330	-2.29083	7.50782e-52	Symbols: ATPMEPCRB | ATPMEPCRB; pectinesterase | chr4:1032413-1035037 FORWARD
AT5G44260	-2.29015	7.23917e-33	zinc finger (CCCH-type) family protein | chr5:17829626-17831225 REVERSE
AT3G26510	-2.28646	3.00916e-106	octicosapeptide/Phox/Bem1p (PB1) domain-containing protein | chr3:9710337-9712660 REVERSE
AT4G34410	-2.28491	1.27886e-07	Symbols: RRTF1 | RRTF1 ({REDOX RESPONSIVE TRANSCRIPTION FACTOR 1); DNA binding / transcription factor | chr4:16451876-16453260 FORWARD
AT5G51465	-2.2835	0.00781816	NA
AT5G22310	-2.28148	1.89798e-11	unknown protein | chr5:7383629-7385734 REVERSE
AT1G17060	-2.26896	1.81619e-05	Symbols: CYP72C1, SOB7 | CYP72C1 (CYTOCHROME P450 72C1); electron carrier/ heme binding / iron ion binding / monooxygenase/ oxygen binding | chr1:5832097-5835456 REVERSE
AT3G53250	-2.26878	0.0118309	auxin-responsive family protein | chr3:19742968-19743297 FORWARD
AT3G58620	-2.25592	7.37338e-45	Symbols: TTL4 | TTL4 (Tetratricopetide-repeat Thioredoxin-Like 4); binding | chr3:21680326-21683135 FORWARD
AT1G72520	-2.25433	8.55364e-98	lipoxygenase, putative | chr1:27308515-27312754 FORWARD
AT4G12690	-2.24333	5.467e-06	unknown protein | chr4:7480807-7481870 FORWARD
AT1G21130	-2.23663	1.09908e-172	O-methyltransferase, putative | chr1:7399062-7400605 REVERSE
AT3G18530	-2.23615	0.000806522	binding | chr3:6373535-6375723 REVERSE
AT3G05320	-2.22944	1.24962e-09	unknown protein | chr3:1513450-1514895 REVERSE
AT2G01818	-2.2278	7.69242e-05	zinc ion binding | chr2:353457-355522 REVERSE
AT4G36570	-2.22432	1.05496e-12	Symbols: ATRL3 | ATRL3 (ARABIDOPSIS RAD-LIKE 3); DNA binding / transcription factor | chr4:17254660-17255716 FORWARD
AT5G67480	-2.22028	1.42051e-167	Symbols: BT4 | BT4 (BTB AND TAZ DOMAIN PROTEIN 4); protein binding / transcription regulator | chr5:26930940-26932756 REVERSE
AT2G22770	-2.21693	2.10234e-05	Symbols: NAI1 | NAI1; DNA binding / transcription factor | chr2:9684725-9686595 FORWARD
AT4G33420	-2.20843	2.05444e-10	peroxidase, putative | chr4:16084828-16086296 FORWARD
AT1G51620	-2.20735	0.000509861	protein kinase family protein | chr1:19140130-19141787 FORWARD
AT2G30930	-2.20673	9.66222e-72	unknown protein | chr2:13162369-13163398 FORWARD
AT5G40850	-2.20482	2.66081e-56	Symbols: UPM1 | UPM1 (UROPHORPHYRIN METHYLASE 1); uroporphyrin-III C-methyltransferase | chr5:16366470-16369099 FORWARD
AT5G16480	-2.20008	5.30076e-16	tyrosine specific protein phosphatase family protein | chr5:5381113-5382897 REVERSE
AT2G41480	-2.17863	0.000829289	electron carrier/ heme binding / peroxidase | chr2:17296812-17298731 REVERSE
AT4G23190	-2.17759	1.83313e-52	Symbols: CRK11, AT-RLK3 | CRK11 (CYSTEINE-RICH RLK11); kinase/ protein kinase | chr4:12141032-12143833 REVERSE
AT5G56985	-2.17692	4.281e-18	NA
AT5G20230	-2.1731	6.65234e-92	Symbols: ATBCB, BCB | ATBCB (ARABIDOPSIS BLUE-COPPER-BINDING PROTEIN); copper ion binding / electron carrier | chr5:6826506-6827629 FORWARD
AT2G31810	-2.16807	4.82632e-139	acetolactate synthase small subunit, putative | chr2:13524221-13528557 FORWARD
AT3G15620	-2.16684	6.35596e-12	Symbols: UVR3 | UVR3 (UV REPAIR DEFECTIVE 3); DNA (6-4) photolyase | chr3:5293306-5296592 REVERSE
AT5G02170	-2.14951	0.00273905	amino acid transporter family protein | chr5:427833-430695 FORWARD
AT2G39400	-2.14927	1.82606e-60	hydrolase, alpha/beta fold family protein | chr2:16452612-16454801 FORWARD
AT1G78860	-2.14863	1.97536e-05	curculin-like (mannose-binding) lectin family protein | chr1:29646168-29647499 REVERSE
AT3G49620	-2.14686	1.46441e-20	Symbols: DIN11 | DIN11 (DARK INDUCIBLE 11); iron ion binding / oxidoreductase | chr3:18393747-18396816 FORWARD
AT1G23850	-2.14395	9.37542e-12	unknown protein | chr1:8425739-8427235 REVERSE
AT1G77210	-2.14238	4.41893e-49	sugar transporter, putative | chr1:29008939-29011090 REVERSE
AT3G24518	-2.14098	0.00440418	other RNA | chr3:8941129-8942488 REVERSE
AT4G21390	-2.1372	1.33039e-16	Symbols: B120 | B120; ATP binding / protein kinase/ protein serine/threonine kinase/ sugar binding | chr4:11394355-11397583 REVERSE
AT2G23290	-2.13566	7.15745e-16	Symbols: AtMYB70 | AtMYB70 (myb domain protein 70); DNA binding / transcription factor | chr2:9904787-9905920 REVERSE
AT1G22740	-2.12942	5.05789e-35	Symbols: RAB7, ATRABG3B, RAB75, RABG3B | RABG3B; GTP binding | chr1:8049100-8050708 FORWARD
AT3G52520	-2.12613	3.01667e-10	unknown protein | chr3:19473483-19473884 FORWARD
AT2G15890	-2.12504	6.91122e-154	Symbols: MEE14 | MEE14 (maternal effect embryo arrest 14) | chr2:6920369-6922025 REVERSE
AT4G30850	-2.12103	1.08215e-06	Symbols: HHP2 | HHP2 (HEPTAHELICAL TRANSMEMBRANE PROTEIN2); receptor | chr4:15020415-15022445 REVERSE
AT3G62860	-2.11639	2.33341e-12	esterase/lipase/thioesterase family protein | chr3:23239446-23242251 REVERSE
AT4G28703	-2.11296	0.000554941	FUNCTIONS IN: molecular_function unknown; LOCATED IN: cellular_component unknown; EXPRESSED IN: 6 plant structures; EXPRESSED DURING: 4 anthesis, F mature embryo stage, petal differentiation and expansion stage, D bilateral stage, E expanded cotyledon stage; CONTAINS InterPro DOMAIN/s: Cupin, RmlC-type (InterPro:IPR011051), Protein of unknown function DUF861, cupin-3 (InterPro:IPR008579), RmlC-li…
AT4G18340	-2.10906	6.40024e-17	glycosyl hydrolase family 17 protein | chr4:10130050-10132061 REVERSE
AT5G44910	-2.1056	0.000940141	Toll-Interleukin-Resistance (TIR) domain-containing protein | chr5:18137354-18138235 FORWARD
AT3G26500	-2.10524	5.64481e-19	leucine-rich repeat family protein | chr3:9708109-9709964 REVERSE
AT5G19110	-2.10059	5.39825e-06	extracellular dermal glycoprotein-related / EDGP-related | chr5:6411561-6413170 REVERSE
AT1G13700	-2.09584	1.77876e-22	glucosamine/galactosamine-6-phosphate isomerase family protein | chr1:4694372-4696023 REVERSE
AT5G53160	-2.09417	1.71841e-116	unknown protein | chr5:21560718-21562260 FORWARD
AT5G18170	-2.08896	5.62463e-143	Symbols: GDH1 | GDH1 (GLUTAMATE DEHYDROGENASE 1); ATP binding / glutamate dehydrogenase [NAD(P)+]/ oxidoreductase | chr5:6006039-6008472 FORWARD
AT5G57660	-2.08565	1.96624e-135	Symbols: ATCOL5, COL5 | zinc finger (B-box type) family protein | chr5:23355464-23356989 FORWARD
AT3G54020	-2.08539	1.31314e-28	phosphatidic acid phosphatase-related / PAP2-related | chr3:20005733-20008254 FORWARD
AT1G15580	-2.08257	0.000901979	Symbols: IAA5, ATAUX2-27, AUX2-27 | IAA5 (INDOLE-3-ACETIC ACID INDUCIBLE 5); transcription factor | chr1:5365665-5366497 REVERSE
AT3G15770	-2.0813	2.92116e-41	unknown protein | chr3:5340098-5341339 FORWARD
AT5G66110	-2.07904	0.00832265	metal ion binding | chr5:26430202-26430912 FORWARD
AT5G28770	-2.07205	7.25987e-29	Symbols: BZO2H3 | BZO2H3; DNA binding / protein heterodimerization/ transcription factor | chr5:10796459-10798222 REVERSE
AT5G15330	-2.05781	9.36591e-19	Symbols: ATSPX4, SPX4 | SPX4 (SPX DOMAIN GENE 4) | chr5:4980488-4982231 FORWARD
AT3G51910	-2.05705	0.0014676	Symbols: AT-HSFA7A, HSFA7A | AT-HSFA7A; DNA binding / transcription factor | chr3:19265294-19266619 FORWARD
AT1G70290	-2.04917	2.05159e-129	Symbols: ATTPS8, TPS8, ATTPSC | ATTPS8; alpha,alpha-trehalose-phosphate synthase (UDP-forming)/ transferase, transferring glycosyl groups / trehalose-phosphatase | chr1:26471078-26474786 REVERSE
AT2G34360	-2.04682	0.00928519	antiporter/ drug transporter/ transporter | chr2:14507294-14510231 FORWARD
AT3G54150	-2.04062	3.01805e-05	embryo-abundant protein-related | chr3:20050644-20052815 REVERSE
AT4G32480	-2.04045	4.50805e-47	unknown protein | chr4:15676404-15677973 FORWARD
AT3G29670	-2.02953	8.08356e-38	transferase family protein | chr3:11527872-11529350 FORWARD
AT3G49790	-2.02913	2.10688e-46	ATP binding | chr3:18468051-18469763 REVERSE
AT1G01620	-2.02228	2.89146e-74	Symbols: PIP1C, TMP-B, PIP1;3 | PIP1C (PLASMA MEMBRANE INTRINSIC PROTEIN 1C); water channel | chr1:225665-227302 REVERSE
AT5G02200	-2.02227	4.63431e-05	Symbols: FHL | FHL (FAR-RED-ELONGATED HYPOCOTYL1-LIKE); protein binding | chr5:437460-438894 FORWARD
AT3G62070	-2.0118	4.45502e-19	unknown protein | chr3:22983138-22984513 REVERSE
AT3G06020	-2.00728	0.000367679	unknown protein | chr3:1813267-1814169 FORWARD
AT4G03110	-2.00328	1.62815e-60	RNA-binding protein, putative | chr4:1376306-1379420 REVERSE
AT1G14780	-2.00133	7.73493e-07	FUNCTIONS IN: molecular_function unknown; INVOLVED IN: biological_process unknown; LOCATED IN: cellular_component unknown; EXPRESSED IN: 13 plant structures; EXPRESSED DURING: 6 growth stages; CONTAINS InterPro DOMAIN/s: Membrane attack complex component/perforin/complement C9 (InterPro:IPR001862); BEST Arabidopsis thaliana protein match is: unknown protein (TAIR:AT4G24290.2); Has 119 Blast hits …
AT2G06050	-1.99942	1.45196e-112	Symbols: OPR3 | OPR3 (OPDA-REDUCTASE 3); 12-oxophytodienoate reductase | chr2:2359115-2362180 REVERSE
AT5G56980	-1.99693	5.1656e-59	unknown protein | chr5:23056080-23057742 REVERSE
AT2G45170	-1.9964	4.31641e-72	Symbols: ATATG8E, ATG8E | AtATG8e; microtubule binding | chr2:18624264-18625717 FORWARD
AT3G59350	-1.99405	1.47788e-56	serine/threonine protein kinase, putative | chr3:21932685-21935192 FORWARD
AT2G44910	-1.98511	2.69667e-05	Symbols: ATHB4, ATHB-4 | ATHB4 (ARABIDOPSIS THALIANA HOMEOBOX-LEUCINE ZIPPER PROTEIN 4); DNA binding / transcription factor | chr2:18517887-18519525 REVERSE
AT4G36110	-1.98099	1.53565e-07	auxin-responsive protein, putative | chr4:17089949-17090825 FORWARD
AT3G26760	-1.97574	0.00702235	short-chain dehydrogenase/reductase (SDR) family protein | chr3:9843591-9845176 FORWARD
AT4G36410	-1.97236	1.04618e-07	Symbols: UBC17 | UBC17 (UBIQUITIN-CONJUGATING ENZYME 17); small conjugating protein ligase/ ubiquitin-protein ligase | chr4:17201922-17202988 FORWARD
AT4G18550	-1.96934	0.0160946	lipase class 3 family protein | chr4:10224921-10226862 REVERSE
AT5G56550	-1.96934	8.32451e-24	Symbols: OXS3, ATOXS3 | OXS3 (OXIDATIVE STRESS 3) | chr5:22895616-22896653 REVERSE
AT3G49780	-1.96539	2.33584e-38	Symbols: ATPSK4, ATPSK3 (FORMER SYMBOL) | ATPSK4 (PHYTOSULFOKINE 4 PRECURSOR); growth factor | chr3:18465679-18466376 FORWARD
AT3G23030	-1.96444	2.76882e-27	Symbols: IAA2 | IAA2 (INDOLE-3-ACETIC ACID INDUCIBLE 2); transcription factor | chr3:8180768-8181800 REVERSE
AT3G06370	-1.96385	1.4887e-09	Symbols: NHX4, ATNHX4 | NHX4 (SODIUM HYDROGEN EXCHANGER 4); sodium ion transmembrane transporter/ sodium:hydrogen antiporter | chr3:1930396-1934073 REVERSE
AT5G41080	-1.96192	0.0036872	glycerophosphoryl diester phosphodiesterase family protein | chr5:16441744-16443985 FORWARD
AT3G10985	-1.96111	9.48446e-107	Symbols: SAG20, WI12, ATWI-12 | SAG20 (SENESCENCE ASSOCIATED GENE 20) | chr3:3442528-3443445 FORWARD
AT3G10020	-1.96017	2.95125e-102	unknown protein | chr3:3091043-3091766 REVERSE
AT5G25810	-1.95556	0.00865427	Symbols: tny | tny (TINY); DNA binding / transcription factor | chr5:8986771-8987787 REVERSE
AT5G18290	-1.94734	7.46535e-05	Symbols: SIP1;2, SIP1B | SIP1;2; water channel | chr5:6055028-6056700 REVERSE
AT1G12780	-1.94329	1.6451e-95	Symbols: UGE1 | UGE1 (UDP-D-glucose/UDP-D-galactose 4-epimerase 1); UDP-glucose 4-epimerase/ protein dimerization | chr1:4355926-4358328 REVERSE
AT4G39830	-1.94251	6.53679e-15	L-ascorbate oxidase, putative | chr4:18478929-18481343 FORWARD
AT3G50560	-1.94134	8.1e-07	short-chain dehydrogenase/reductase (SDR) family protein | chr3:18761088-18764016 REVERSE
AT3G06355	-1.94027	9.46019e-56	NA
AT5G06870	-1.93382	1.63735e-101	Symbols: PGIP2, ATPGIP2 | PGIP2 (POLYGALACTURONASE INHIBITING PROTEIN 2); protein binding | chr5:2133918-2135166 FORWARD
AT5G52120	-1.93259	0.000189556	Symbols: AtPP2-A14 | AtPP2-A14 (Phloem protein 2-A14); carbohydrate binding | chr5:21176422-21180310 REVERSE
AT1G80440	-1.91862	1.06688e-90	kelch repeat-containing F-box family protein | chr1:30241607-30243071 FORWARD
AT4G23220	-1.91511	5.66407e-52	kinase | chr4:12153956-12157091 REVERSE
AT3G18773	-1.91427	1.51252e-20	zinc finger (C3HC4-type RING finger) family protein | chr3:6465825-6467175 FORWARD
AT1G76890	-1.89844	1.20698e-12	Symbols: GT2, AT-GT2 | GT2; transcription factor | chr1:28873059-28875292 REVERSE
AT1G36940	-1.89685	1.18838e-10	unknown protein | chr1:14003903-14004911 FORWARD
AT1G51270	-1.89598	1.52688e-10	structural molecule/ transmembrane receptor | chr1:19007510-19011272 FORWARD
AT1G21910	-1.89356	2.19202e-08	AP2 domain-containing transcription factor family protein | chr1:7696536-7697699 FORWARD
AT2G24240	-1.89233	2.3535e-13	potassium channel tetramerisation domain-containing protein | chr2:10310648-10312328 FORWARD
AT1G03610	-1.88508	6.6179e-42	unknown protein | chr1:900887-903003 FORWARD
AT4G13570	-1.88155	0.00044683	Symbols: HTA4 | HTA4; DNA binding | chr4:7884516-7885664 FORWARD
AT2G24600	-1.88112	4.5944e-65	ankyrin repeat family protein | chr2:10452116-10454524 REVERSE
AT1G06830	-1.87959	1.27178e-12	glutaredoxin family protein | chr1:2097151-2097655 FORWARD
AT1G11380	-1.87599	1.66392e-16	unknown protein | chr1:3832623-3834191 FORWARD
AT1G23050	-1.86975	4.84833e-23	hydroxyproline-rich glycoprotein family protein | chr1:8168443-8169267 FORWARD
AT4G37240	-1.86907	3.64235e-10	unknown protein | chr4:17524461-17525159 FORWARD
AT1G49530	-1.86746	0.00264107	Symbols: GGPS6 | GGPS6 (geranylgeranyl pyrophosphate synthase 6); farnesyltranstransferase | chr1:18332429-18333689 FORWARD
AT2G42170	-1.86394	0.000170126	actin, putative | chr2:17577714-17580392 FORWARD
AT5G54380	-1.85842	6.93005e-70	Symbols: THE1 | THE1 (THESEUS1); kinase/ protein kinase | chr5:22077092-22079880 REVERSE
AT4G28140	-1.85606	3.59107e-24	AP2 domain-containing transcription factor, putative | chr4:13974691-13975908 REVERSE
AT4G01250	-1.8386	2.99565e-21	Symbols: WRKY22, AtWRKY22 | WRKY22; transcription factor | chr4:522604-524216 REVERSE
AT2G31010	-1.82931	6.96642e-25	protein kinase family protein | chr2:13194185-13200128 FORWARD
AT3G54920	-1.82923	5.31276e-78	Symbols: PMR6 | PMR6 (powdery mildew resistant 6); lyase/ pectate lyase | chr3:20345082-20348582 FORWARD
AT5G54585	-1.82485	1.93257e-11	unknown protein | chr5:22175539-22176691 FORWARD
AT4G24275	-1.82239	1.37156e-08	Identified as a screen for stress-responsive genes. | chr4:12588519-12589062 FORWARD
AT1G74950	-1.82165	1.27829e-80	Symbols: JAZ2, TIFY10B | TIFY10B | chr1:28148575-28150444 REVERSE
AT1G70700	-1.8146	1.97305e-114	Symbols: JAZ9, TIFY7 | TIFY7 | chr1:26654768-26657064 FORWARD
AT3G28857	-1.81228	0.0036179	transcription regulator | chr3:10855632-10856624 REVERSE
AT1G75800	-1.8122	1.24736e-69	pathogenesis-related thaumatin family protein | chr1:28458782-28460854 FORWARD
AT1G61340	-1.80971	7.53501e-12	F-box family protein | chr1:22628265-22630009 FORWARD
AT4G31800	-1.80927	9.07086e-48	Symbols: WRKY18, ATWRKY18 | WRKY18; transcription factor | chr4:15383201-15385029 FORWARD
AT1G72150	-1.80878	1.01029e-137	Symbols: PATL1 | PATL1 (PATELLIN 1); transporter | chr1:27148460-27150980 FORWARD
AT3G61260	-1.80671	1.69391e-96	DNA-binding family protein / remorin family protein | chr3:22675238-22676788 REVERSE
AT1G52190	-1.80448	9.89927e-82	proton-dependent oligopeptide transport (POT) family protein | chr1:19434509-19438971 FORWARD
AT4G15700	-1.80059	4.41286e-33	glutaredoxin family protein | chr4:8937393-8937892 FORWARD
AT1G49205	-1.79458	0.000193773	NA
AT5G05320	-1.79171	4.16912e-08	monooxygenase, putative (MO3) | chr5:1575006-1576731 REVERSE
AT5G61440	-1.78772	3.05166e-19	Symbols: ACHT5 | ACHT5 (ATYPICAL CYS HIS RICH THIOREDOXIN 5) | chr5:24707500-24708893 FORWARD
AT5G54300	-1.78748	1.92494e-23	unknown protein | chr5:22053969-22055430 REVERSE
AT2G20210	-1.78692	1.59581e-20	leucine-rich repeat family protein | chr2:8721437-8725127 REVERSE
AT3G25900	-1.78565	2.81869e-10	Symbols: HMT-1, ATHMT-1 | HMT-1; homocysteine S-methyltransferase | chr3:9480833-9482926 FORWARD
AT5G18060	-1.78524	3.06238e-15	auxin-responsive protein, putative | chr5:5975954-5976496 FORWARD
AT3G17100	-1.78432	4.85197e-81	transcription factor | chr3:5831253-5832419 FORWARD
AT3G62950	-1.77979	1.26964e-24	glutaredoxin family protein | chr3:23266249-23266934 FORWARD
AT1G03850	-1.77476	0.000799725	glutaredoxin family protein | chr1:976097-977761 REVERSE
AT4G14365	-1.77356	2.10047e-74	zinc finger (C3HC4-type RING finger) family protein / ankyrin repeat family protein | chr4:8271464-8273765 REVERSE
AT1G51760	-1.76893	2.69182e-81	Symbols: IAR3, JR3 | IAR3 (IAA-ALANINE RESISTANT 3); IAA-Ala conjugate hydrolase/ metallopeptidase | chr1:19199419-19201642 FORWARD
AT3G59900	-1.76891	0.00133119	Symbols: ARGOS | ARGOS (AUXIN-REGULATED GENE INVOLVED IN ORGAN SIZE) | chr3:22129726-22130464 FORWARD
AT4G25810	-1.76889	2.22564e-08	Symbols: XTR6, XTH23 | XTR6 (XYLOGLUCAN ENDOTRANSGLYCOSYLASE 6); hydrolase, acting on glycosyl bonds / hydrolase, hydrolyzing O-glycosyl compounds / xyloglucan:xyloglucosyl transferase | chr4:13128643-13129884 FORWARD
AT4G20835	-1.76884	1.13351e-24	NA
AT5G07100	-1.76557	3.62192e-19	Symbols: WRKY26 | WRKY26; transcription factor | chr5:2204248-2205811 FORWARD
AT5G54170	-1.76481	1.44541e-82	FUNCTIONS IN: molecular_function unknown; INVOLVED IN: response to wounding; EXPRESSED IN: 22 plant structures; EXPRESSED DURING: 13 growth stages; CONTAINS InterPro DOMAIN/s: Lipid-binding START (InterPro:IPR002913); BEST Arabidopsis thaliana protein match is: CP5 (TAIR:AT1G64720.1); Has 233 Blast hits to 233 proteins in 57 species: Archae - 0; Bacteria - 0; Metazoa - 142; Fungi - 0; Plants - 80…
AT1G15550	-1.76463	5.15372e-15	Symbols: GA4, ATGA3OX1, GA3OX1 | GA3OX1 (GIBBERELLIN 3-OXIDASE 1); gibberellin 3-beta-dioxygenase/ transcription factor binding | chr1:5344478-5346166 REVERSE
AT4G34970	-1.75661	2.12601e-05	Symbols: ADF9 | ADF9 (ACTIN DEPOLYMERIZING FACTOR 9); actin binding | chr4:16653704-16654871 FORWARD
AT3G47800	-1.75506	7.49782e-78	aldose 1-epimerase family protein | chr3:17634810-17637204 FORWARD
AT1G47655	-1.75344	4.76883e-06	Dof-type zinc finger domain-containing protein | chr1:17525365-17526306 FORWARD
AT1G54740	-1.75318	5.71545e-31	FUNCTIONS IN: molecular_function unknown; INVOLVED IN: biological_process unknown; EXPRESSED IN: 21 plant structures; EXPRESSED DURING: 14 growth stages; BEST Arabidopsis thaliana protein match is: structural constituent of ribosome (TAIR:AT1G22110.1); Has 479 Blast hits to 317 proteins in 60 species: Archae - 0; Bacteria - 25; Metazoa - 81; Fungi - 16; Plants - 88; Viruses - 0; Other Eukaryotes …
AT4G31408	-1.74932	0.00221614	other RNA | chr4:15242729-15242969 REVERSE
AT2G26650	-1.74916	4.70817e-16	Symbols: AKT1, ATAKT1 | AKT1 (ARABIDOPSIS K TRANSPORTER 1); cyclic nucleotide binding / inward rectifier potassium channel | chr2:11331850-11336607 REVERSE
AT2G17740	-1.74403	0.0111099	DC1 domain-containing protein | chr2:7706896-7707861 REVERSE
AT5G25280	-1.74231	5.42075e-109	serine-rich protein-related | chr5:8773789-8775487 FORWARD
AT4G26288	-1.73692	0.00636307	FUNCTIONS IN: molecular_function unknown; INVOLVED IN: biological_process unknown; LOCATED IN: cellular_component unknown; BEST Arabidopsis thaliana protein match is: OXS3 (OXIDATIVE STRESS 3) (TAIR:AT5G56550.1); Has 272 Blast hits to 170 proteins in 34 species: Archae - 0; Bacteria - 10; Metazoa - 90; Fungi - 21; Plants - 81; Viruses - 2; Other Eukaryotes - 68 (source: NCBI BLink). | chr4:133074…
AT3G14870	-1.73321	8.42905e-13	unknown protein | chr3:5003920-5005739 FORWARD
AT3G56000	-1.7308	0.00294031	Symbols: ATCSLA14, CSLA14 | ATCSLA14; cellulose synthase/ transferase, transferring glycosyl groups | chr3:20783318-20785796 REVERSE
AT5G67190	-1.7277	2.91903e-15	AP2 domain-containing transcription factor, putative | chr5:26809135-26809689 REVERSE
AT3G01490	-1.7212	1.73191e-40	protein kinase, putative | chr3:190872-193537 REVERSE
AT5G60800	-1.71725	3.4126e-14	heavy-metal-associated domain-containing protein | chr5:24460887-24462536 REVERSE
AT5G18650	-1.71563	1.00775e-76	zinc finger (C3HC4-type RING finger) family protein | chr5:6217912-6220702 FORWARD
AT5G43700	-1.71396	1.83566e-24	Symbols: ATAUX2-11, IAA4 | ATAUX2-11 (AUXIN INDUCIBLE 2-11); DNA binding / transcription factor | chr5:17550233-17551581 FORWARD
AT3G06080	-1.71393	2.11412e-47	unknown protein | chr3:1834707-1837984 REVERSE
AT4G04810	-1.71372	1e-09	Symbols: ATMSRB4 | methionine sulfoxide reductase domain-containing protein / SeIR domain-containing protein | chr4:2441327-2442567 FORWARD
AT4G15690	-1.71308	2.14027e-25	glutaredoxin family protein | chr4:8934324-8934921 FORWARD
AT1G76160	-1.70988	6.79661e-35	Symbols: sks5 | sks5 (SKU5 Similar 5); copper ion binding / oxidoreductase | chr1:28577942-28581133 REVERSE
AT3G17510	-1.70805	2.99027e-20	Symbols: CIPK1, SnRK3.16 | CIPK1 (CBL-INTERACTING PROTEIN KINASE 1); kinase/ protein binding | chr3:5988991-5992912 REVERSE
AT5G49520	-1.70533	3.57872e-08	Symbols: WRKY48, ATWRKY48 | WRKY48; transcription factor | chr5:20090776-20093346 FORWARD
AT3G18535	-1.70492	5.30269e-43	other RNA | chr3:6375677-6377220 REVERSE
AT5G40330	-1.69971	0.00476998	Symbols: MYB23, ATMYB23, ATMYBRTF | MYB23 (MYB DOMAIN PROTEIN 23); DNA binding / protein binding / transcription factor | chr5:16127725-16129655 FORWARD
AT5G03470	-1.69641	1.30019e-29	Symbols: ATB' ALPHA | ATB' ALPHA; protein phosphatase type 2A regulator | chr5:866449-869024 FORWARD
AT1G58190	-1.69388	2.97723e-05	Symbols: AtRLP9 | AtRLP9 (Receptor Like Protein 9); protein binding | chr1:21540720-21547996 FORWARD
AT1G18330	-1.68282	1.3492e-20	Symbols: EPR1 | EPR1 (EARLY-PHYTOCHROME-RESPONSIVE1); DNA binding / transcription factor | chr1:6305971-6308010 REVERSE
AT5G28237	-1.67915	8.73323e-08	tryptophan synthase, beta subunit, putative | chr5:10207353-10213598 REVERSE
AT2G16586	-1.6778	2.20766e-12	unknown protein | chr2:7190937-7191938 FORWARD
AT1G78000	-1.67725	6.83262e-19	Symbols: SULTR1;2, SEL1 | SULTR1;2 (SULFATE TRANSPORTER 1;2); sulfate transmembrane transporter | chr1:29329735-29333146 FORWARD
AT4G04455	-1.67416	3.42593e-05	NA
AT3G21080	-1.67398	0.00448646	ABC transporter-related | chr3:7388367-7389974 REVERSE
AT1G80240	-1.67385	0.00735161	unknown protein | chr1:30171357-30172839 REVERSE
AT1G15670	-1.67332	1.35631e-13	kelch repeat-containing F-box family protein | chr1:5389952-5391490 FORWARD
AT1G44830	-1.66862	0.00394612	AP2 domain-containing transcription factor TINY, putative | chr1:16933792-16934511 FORWARD
AT3G50260	-1.66794	1.71169e-20	Symbols: CEJ1, ATERF#011 | CEJ1 (COOPERATIVELY REGULATED BY ETHYLENE AND JASMONATE 1); DNA binding / transcription factor | chr3:18634576-18635398 FORWARD
AT1G56140	-1.66471	3.52734e-39	leucine-rich repeat family protein / protein kinase family protein | chr1:21001574-21007809 REVERSE
AT5G16110	-1.66437	2.21323e-41	unknown protein | chr5:5260604-5262840 REVERSE
AT3G28420	-1.65935	0.0067633	unknown protein | chr3:10654470-10655388 REVERSE
AT1G26420	-1.65656	1.01644e-07	FAD-binding domain-containing protein | chr1:9141567-9143304 REVERSE
AT2G27080	-1.65653	9.23164e-09	harpin-induced protein-related / HIN1-related / harpin-responsive protein-related | chr2:11566288-11567504 FORWARD
AT1G49210	-1.65405	0.0016285	zinc finger (C3HC4-type RING finger) family protein | chr1:18201889-18202764 FORWARD
AT5G14920	-1.65214	1.26755e-33	gibberellin-regulated family protein | chr5:4826479-4827980 FORWARD
AT3G48520	-1.64978	1.83453e-33	Symbols: CYP94B3 | CYP94B3; electron carrier/ heme binding / iron ion binding / monooxygenase/ oxygen binding | chr3:17974977-17976670 REVERSE
AT1G23390	-1.649	1.10952e-80	kelch repeat-containing F-box family protein | chr1:8309112-8310649 REVERSE
AT2G46780	-1.64571	6.20761e-11	RNA binding / nucleic acid binding / nucleotide binding | chr2:19229293-19231505 FORWARD
AT1G61360	-1.64434	8.65087e-21	S-locus lectin protein kinase family protein | chr1:22637728-22641016 REVERSE
AT1G62510	-1.64303	0.01033	protease inhibitor/seed storage/lipid transfer protein (LTP) family protein | chr1:23136369-23137191 REVERSE
AT4G30110	-1.64263	2.34473e-36	Symbols: HMA2 | HMA2; cadmium-transporting ATPase | chr4:14720241-14724584 REVERSE
AT3G23250	-1.64211	2.59337e-05	Symbols: MYB15, ATY19, ATMYB15 | MYB15 (MYB DOMAIN PROTEIN 15); DNA binding / transcription factor | chr3:8309209-8310826 FORWARD
AT5G63195	-1.64043	1.96019e-59	other RNA | chr5:25346729-25348386 REVERSE
AT1G44350	-1.6367	2.40059e-41	Symbols: ILL6 | ILL6; IAA-amino acid conjugate hydrolase/ metallopeptidase | chr1:16834210-16838286 REVERSE
AT3G50120	-1.63431	0.00198281	unknown protein | chr3:18585000-18587312 REVERSE
AT1G69890	-1.63123	7.97764e-32	FUNCTIONS IN: molecular_function unknown; INVOLVED IN: biological_process unknown; EXPRESSED IN: 21 plant structures; EXPRESSED DURING: 13 growth stages; CONTAINS InterPro DOMAIN/s: Protein of unknown function DUF569 (InterPro:IPR007679), Actin_cross-linking (InterPro:IPR008999); BEST Arabidopsis thaliana protein match is: unknown protein (TAIR:AT1G27100.1); Has 121 Blast hits to 109 proteins in …
AT5G49450	-1.631	6.47621e-23	Symbols: AtbZIP1 | AtbZIP1 (Arabidopsis thaliana basic leucine-zipper 1); DNA binding / protein heterodimerization/ transcription factor | chr5:20051829-20052735 FORWARD
AT1G76650	-1.63097	7.68113e-16	Symbols: CML38 | calcium-binding EF hand family protein | chr1:28766750-28767517 REVERSE
AT5G18080	-1.62622	2.899e-12	auxin-responsive protein, putative | chr5:5983840-5984112 FORWARD
AT4G39640	-1.62507	2.30757e-62	Symbols: GGT1 | GGT1 (GAMMA-GLUTAMYL TRANSPEPTIDASE 1); gamma-glutamyltransferase/ glutathione gamma-glutamylcysteinyltransferase | chr4:18399955-18402963 FORWARD
AT4G35100	-1.6242	4.85233e-99	Symbols: PIP3, PIP3A, PIP2;7, SIMIP | PIP3 (PLASMA MEMBRANE INTRINSIC PROTEIN 3); water channel | chr4:16708598-16710248 FORWARD
AT5G16410	-1.62366	1.37293e-08	transferase family protein | chr5:5365669-5367385 REVERSE
AT1G80180	-1.62321	1.16e-38	unknown protein | chr1:30156826-30157584 REVERSE
AT4G17870	-1.61831	1.2255e-23	FUNCTIONS IN: molecular_function unknown; INVOLVED IN: biological_process unknown; LOCATED IN: cellular_component unknown; EXPRESSED IN: 25 plant structures; EXPRESSED DURING: 15 growth stages; CONTAINS InterPro DOMAIN/s: Streptomyces cyclase/dehydrase (InterPro:IPR005031); BEST Arabidopsis thaliana protein match is: unknown protein (TAIR:AT5G46790.1); Has 177 Blast hits to 177 proteins in 18 spe…
AT5G51670	-1.61583	5.81072e-05	unknown protein | chr5:20993560-20995096 FORWARD
AT2G37130	-1.61403	3.01789e-41	peroxidase 21 (PER21) (P21) (PRXR5) | chr2:15597921-15600077 REVERSE
AT2G29440	-1.61228	4.777e-06	Symbols: ATGSTU6, GST24 | ATGSTU6 (ARABIDOPSIS THALIANA GLUTATHIONE S-TRANSFERASE TAU 6); glutathione transferase | chr2:12620060-12621148 REVERSE
AT2G01850	-1.61214	1.46985e-74	Symbols: EXGT-A3, XTH27, ATXTH27 | EXGT-A3; hydrolase, acting on glycosyl bonds / xyloglucan:xyloglucosyl transferase | chr2:385199-387344 FORWARD
AT1G76800	-1.61008	0.000158272	nodulin, putative | chr1:28829308-28830277 FORWARD
AT5G66210	-1.60798	1.84039e-51	Symbols: CPK28 | CPK28; ATP binding / calcium ion binding / calmodulin-dependent protein kinase/ protein kinase/ protein serine/threonine kinase | chr5:26456291-26459624 REVERSE
AT3G16770	-1.60496	1.53291e-46	Symbols: RAP2.3, ATEBP, ERF72 | ATEBP (ETHYLENE-RESPONSIVE ELEMENT BINDING PROTEIN); DNA binding / protein binding / transcription activator/ transcription factor | chr3:5705662-5707023 FORWARD
AT2G01450	-1.60422	1.15e-58	Symbols: ATMPK17 | ATMPK17; MAP kinase | chr2:199512-202306 REVERSE
AT5G59580	-1.60291	0.0141914	Symbols: UGT76E1 | UGT76E1 (UDP-GLUCOSYL TRANSFERASE 76E1); UDP-glycosyltransferase/ quercetin 3-O-glucosyltransferase/ quercetin 7-O-glucosyltransferase | chr5:24006079-24007689 REVERSE
AT2G27500	-1.59839	8.12344e-40	glycosyl hydrolase family 17 protein | chr2:11752170-11754028 REVERSE
AT3G60390	-1.59769	1.89856e-22	Symbols: HAT3 | HAT3 (HOMEOBOX-LEUCINE ZIPPER PROTEIN 3); transcription factor | chr3:22320595-22322586 REVERSE
AT1G76700	-1.59756	1.45209e-36	DNAJ heat shock N-terminal domain-containing protein | chr1:28780408-28783248 REVERSE
AT1G29460	-1.59556	4.67067e-06	auxin-responsive protein, putative | chr1:10307507-10308143 REVERSE
AT4G17245	-1.59215	7.01734e-26	zinc finger (C3HC4-type RING finger) family protein | chr4:9669365-9670005 FORWARD
AT4G32460	-1.58991	1.8848e-09	FUNCTIONS IN: molecular_function unknown; INVOLVED IN: biological_process unknown; LOCATED IN: plant-type cell wall; EXPRESSED IN: 24 plant structures; EXPRESSED DURING: 15 growth stages; CONTAINS InterPro DOMAIN/s: Protein of unknown function DUF642 (InterPro:IPR006946), Galactose-binding like (InterPro:IPR008979); BEST Arabidopsis thaliana protein match is: unknown protein (TAIR:AT5G11420.1); H…
AT2G21500	-1.58661	3.8281e-30	protein binding / zinc ion binding | chr2:9207669-9210231 REVERSE
AT5G02020	-1.58656	6.26621e-55	unknown protein | chr5:386018-388123 REVERSE
AT1G67900	-1.58589	2.58537e-57	phototropic-responsive NPH3 family protein | chr1:25467024-25470017 FORWARD
AT5G05600	-1.58376	9.17306e-42	oxidoreductase, 2OG-Fe(II) oxygenase family protein | chr5:1672120-1674739 FORWARD
AT1G80420	-1.58222	2.85389e-13	DNA repair protein, putative (XRCC1) | chr1:30235220-30237716 REVERSE
AT5G54569	-1.578	0.00061247	other RNA | chr5:22167349-22170538 FORWARD
AT2G37180	-1.57596	1.45181e-19	Symbols: RD28, PIP2;3, PIP2C | RD28 (RESPONSIVE TO DESICCATION 28); water channel | chr2:15617708-15619155 FORWARD
AT3G49070	-1.57559	0.0134088	unknown protein | chr3:18192479-18193729 REVERSE
AT5G13210	-1.57266	0.000320705	CONTAINS InterPro DOMAIN/s: Uncharacterized conserved protein UCP015417, vWA (InterPro:IPR011205), von Willebrand factor, type A (InterPro:IPR002035); BEST Arabidopsis thaliana protein match is: unknown protein (TAIR:AT3G24780.1); Has 250 Blast hits to 233 proteins in 28 species: Archae - 0; Bacteria - 8; Metazoa - 0; Fungi - 23; Plants - 45; Viruses - 15; Other Eukaryotes - 159 (source: NCBI BLi…
AT5G58360	-1.57145	0.00802212	Symbols: ATOFP3, OFP3 | ATOFP3 | chr5:23590079-23590969 REVERSE
AT5G63190	-1.5699	3.39529e-49	MA3 domain-containing protein | chr5:25345542-25348796 FORWARD
AT5G19530	-1.5673	5.73715e-36	Symbols: ACL5 | ACL5 (ACAULIS 5); spermine synthase/ thermospermine synthase | chr5:6588958-6591211 REVERSE
AT3G25717	-1.56562	2.11085e-12	Symbols: RTFL16, DVL6 | RTFL16 (ROTUNDIFOLIA LIKE 16) | chr3:9375102-9375671 REVERSE
AT4G12720	-1.56554	5.09363e-48	Symbols: AtNUDT7, GFG1, NUDT7 | NUDT7; ADP-ribose diphosphatase/ NAD or NADH binding / hydrolase/ nucleoside-diphosphatase/ protein homodimerization | chr4:7487343-7490077 FORWARD
AT1G45165	-1.56503	3.92683e-08	Expressed protein | chr1:17090807-17091338 FORWARD
AT2G35710	-1.56491	5.37709e-08	glycogenin glucosyltransferase (glycogenin)-related | chr2:15010796-15014284 REVERSE
AT2G27402	-1.56393	2.04561e-11	FUNCTIONS IN: molecular_function unknown; INVOLVED IN: biological_process unknown; LOCATED IN: cellular_component unknown; BEST Arabidopsis thaliana protein match is: PTAC18 (PLASTID TRANSCRIPTIONALLY ACTIVE 18) (TAIR:AT2G32180.1); Has 15 Blast hits to 15 proteins in 3 species: Archae - 0; Bacteria - 0; Metazoa - 0; Fungi - 0; Plants - 15; Viruses - 0; Other Eukaryotes - 0 (source: NCBI BLink). |…
AT2G29340	-1.56249	2.08115e-59	short-chain dehydrogenase/reductase (SDR) family protein | chr2:12597115-12599203 FORWARD
AT4G17970	-1.56242	4.16561e-10	unknown protein | chr4:9975408-9977722 FORWARD
AT2G18690	-1.56216	4.58724e-32	unknown protein | chr2:8097420-8098827 FORWARD
AT1G17380	-1.56071	7.30633e-16	Symbols: JAZ5, TIFY11A | JAZ5 (JASMONATE-ZIM-DOMAIN PROTEIN 5) | chr1:5955488-5957212 REVERSE
AT5G64260	-1.55939	8.87264e-65	Symbols: EXL2 | EXL2 (EXORDIUM LIKE 2) | chr5:25703929-25705316 FORWARD
AT4G30210	-1.55879	1.94511e-84	Symbols: ATR2, AR2 | ATR2 (ARABIDOPSIS P450 REDUCTASE 2); NADPH-hemoprotein reductase | chr4:14796764-14800922 FORWARD
AT3G28740	-1.55009	8.32251e-05	Symbols: CYP81D1 | CYP81D1; electron carrier/ heme binding / iron ion binding / monooxygenase/ oxygen binding | chr3:10788698-10790553 REVERSE
AT5G03720	-1.54947	6.41552e-06	Symbols: AT-HSFA3, HSFA3 | AT-HSFA3; DNA binding / transcription factor | chr5:971786-973683 REVERSE
AT5G07010	-1.54806	1.8182e-13	Symbols: ATST2A, ST2A | ST2A (SULFOTRANSFERASE 2A); hydroxyjasmonate sulfotransferase/ sulfotransferase | chr5:2174678-2176106 REVERSE
AT4G02075	-1.54692	1.09878e-05	Symbols: PIT1 | PIT1 (pitchoun 1); protein binding / zinc ion binding | chr4:913419-916476 REVERSE
AT2G47060	-1.54617	9.50976e-52	serine/threonine protein kinase, putative | chr2:19332904-19334971 REVERSE
AT1G19540	-1.54564	0.000330575	isoflavone reductase, putative | chr1:6765667-6767341 FORWARD
AT1G09570	-1.54331	3.18726e-64	Symbols: PHYA, FHY2, FRE1, HY8 | PHYA (PHYTOCHROME A); G-protein coupled photoreceptor/ protein histidine kinase/ red or far-red light photoreceptor/ signal transducer | chr1:3095256-3100357 REVERSE
AT1G11960	-1.54216	3.38365e-39	FUNCTIONS IN: molecular_function unknown; INVOLVED IN: biological_process unknown; LOCATED IN: plasma membrane; EXPRESSED IN: 22 plant structures; EXPRESSED DURING: 13 growth stages; CONTAINS InterPro DOMAIN/s: Protein of unknown function DUF221 (InterPro:IPR003864); BEST Arabidopsis thaliana protein match is: early-responsive to dehydration protein-related / ERD protein-related (TAIR:AT1G62320.1…
AT1G30260	-1.5421	1.17546e-37	FUNCTIONS IN: molecular_function unknown; INVOLVED IN: response to cytokinin stimulus; EXPRESSED IN: 18 plant structures; EXPRESSED DURING: 10 growth stages; BEST Arabidopsis thaliana protein match is: galactosyltransferase family protein (TAIR:AT4G21060.1); Has 16 Blast hits to 16 proteins in 5 species: Archae - 0; Bacteria - 0; Metazoa - 0; Fungi - 0; Plants - 16; Viruses - 0; Other Eukaryotes …
AT1G06160	-1.54166	8.4512e-09	Symbols: ORA59 | ORA59 (OCTADECANOID-RESPONSIVE ARABIDOPSIS AP2/ERF 59); DNA binding / transcription activator/ transcription factor | chr1:1883004-1883934 FORWARD
AT1G12080	-1.54038	5.23803e-11	unknown protein | chr1:4084162-4085045 FORWARD
AT3G07650	-1.53878	4.09528e-62	Symbols: COL9 | COL9 (CONSTANS-LIKE 9); transcription factor/ zinc ion binding | chr3:2441657-2444532 FORWARD
AT4G03510	-1.53581	8.8001e-19	Symbols: RMA1 | RMA1; protein binding / ubiquitin-protein ligase/ zinc ion binding | chr4:1557120-1559428 REVERSE
AT4G20830	-1.53548	5.97903e-53	FAD-binding domain-containing protein | chr4:11155453-11157806 FORWARD
AT5G21160	-1.53521	1.94372e-70	La domain-containing protein / proline-rich family protein | chr5:7198741-7204090 REVERSE
AT4G05120	-1.53246	2.15023e-06	Symbols: ENT3, FUR1, ATENT3 | FUR1 (FUDR RESISTANT 1); nucleoside transmembrane transporter | chr4:2632693-2635000 REVERSE
AT1G62770	-1.53201	0.000124172	invertase/pectin methylesterase inhibitor family protein | chr1:23245886-23246890 REVERSE
AT1G78970	-1.52975	9.47778e-25	Symbols: LUP1, ATLUP1 | LUP1 (LUPEOL SYNTHASE 1); beta-amyrin synthase/ lupeol synthase | chr1:29703340-29707844 FORWARD
AT3G45860	-1.52954	1.41337e-54	receptor-like protein kinase, putative | chr3:16863401-16866041 REVERSE
AT1G12790	-1.52764	4.41195e-08	INVOLVED IN: biological_process unknown; LOCATED IN: cellular_component unknown; EXPRESSED IN: 23 plant structures; EXPRESSED DURING: 13 growth stages; CONTAINS InterPro DOMAIN/s: RuvA domain 2-like (InterPro:IPR010994); Has 10 Blast hits to 10 proteins in 3 species: Archae - 0; Bacteria - 0; Metazoa - 0; Fungi - 0; Plants - 10; Viruses - 0; Other Eukaryotes - 0 (source: NCBI BLink). | chr1:43591…
AT1G21540	-1.52439	1.516e-06	AMP-binding protein, putative | chr1:7548614-7550565 REVERSE
AT2G17710	-1.52401	2.31114e-11	unknown protein | chr2:7693596-7694746 FORWARD
AT5G17300	-1.51846	3.49437e-33	myb family transcription factor | chr5:5690227-5692902 REVERSE
AT1G75450	-1.51546	2.11437e-08	Symbols: CKX5, ATCKX5, ATCKX6 | CKX5 (CYTOKININ OXIDASE 5); cytokinin dehydrogenase | chr1:28314458-28318362 REVERSE
AT1G61560	-1.51236	9.84887e-06	Symbols: MLO6, ATMLO6 | MLO6 (MILDEW RESISTANCE LOCUS O 6); calmodulin binding | chr1:22708697-22712044 REVERSE
AT1G12440	-1.51144	7.44627e-54	zinc finger (AN1-like) family protein | chr1:4241592-4243008 REVERSE
AT4G14130	-1.51079	0.00620061	Symbols: XTR7 | XTR7 (XYLOGLUCAN ENDOTRANSGLYCOSYLASE 7); hydrolase, acting on glycosyl bonds / hydrolase, hydrolyzing O-glycosyl compounds / xyloglucan:xyloglucosyl transferase | chr4:8137051-8138281 REVERSE
AT1G74330	-1.50928	2.94911e-20	ATP binding / protein kinase/ protein serine/threonine kinase/ protein tyrosine kinase | chr1:27943618-27947109 REVERSE
AT4G16480	-1.50881	2.68557e-23	Symbols: ATINT4, INT4 | INT4 (INOSITOL TRANSPORTER 4); carbohydrate transmembrane transporter/ myo-inositol:hydrogen symporter/ sugar:hydrogen symporter | chr4:9291119-9293203 FORWARD
AT1G63750	-1.50828	7.30985e-20	ATP binding / nucleoside-triphosphatase/ nucleotide binding / protein binding / transmembrane receptor | chr1:23650848-23655359 FORWARD
AT5G43190	-1.50674	2.91211e-30	F-box family protein (FBX6) | chr5:17340138-17341569 REVERSE
AT1G08980	-1.50224	1.38298e-42	Symbols: ATAMI1, AMI1, ATTOC64-I | AMI1 (AMIDASE 1); amidase/ hydrolase, acting on carbon-nitrogen (but not peptide) bonds / indoleacetamide hydrolase | chr1:2884411-2886620 FORWARD
AT2G34510	-1.49809	6.54131e-32	FUNCTIONS IN: molecular_function unknown; INVOLVED IN: biological_process unknown; LOCATED IN: anchored to membrane; EXPRESSED IN: 20 plant structures; EXPRESSED DURING: 14 growth stages; CONTAINS InterPro DOMAIN/s: Protein of unknown function DUF642 (InterPro:IPR006946), Galactose-binding like (InterPro:IPR008979); BEST Arabidopsis thaliana protein match is: unknown protein (TAIR:AT1G29980.1); H…
AT2G29720	-1.49767	4.67211e-21	Symbols: CTF2B | CTF2B; monooxygenase/ oxidoreductase | chr2:12700401-12702341 REVERSE
AT5G64240	-1.49714	3.84851e-53	Symbols: AtMC3 | AtMC3 (metacaspase 3); cysteine-type endopeptidase | chr5:25695620-25697416 FORWARD
AT1G74910	-1.49659	7.53427e-74	ADP-glucose pyrophosphorylase family protein | chr1:28135361-28138768 REVERSE
AT1G11080	-1.49634	0.000442112	Symbols: scpl31 | scpl31 (serine carboxypeptidase-like 31); serine-type carboxypeptidase | chr1:3694707-3698013 REVERSE
AT5G57560	-1.49524	1.07147e-25	Symbols: TCH4, XTH22 | TCH4 (Touch 4); hydrolase, acting on glycosyl bonds / xyloglucan:xyloglucosyl transferase | chr5:23307130-23308282 REVERSE
AT2G23320	-1.49427	2.75839e-62	Symbols: WRKY15 | WRKY15; calmodulin binding / transcription factor | chr2:9924933-9926372 FORWARD
AT1G67060	-1.49267	1.52656e-15	unknown protein | chr1:25036616-25039389 FORWARD
AT2G40230	-1.49165	1.05817e-09	transferase family protein | chr2:16803092-16804741 REVERSE
AT2G16060	-1.49068	0.00172689	Symbols: GLB1, AHB1, ARATH GLB1, NSHB1, ATGLB1 | AHB1 (ARABIDOPSIS HEMOGLOBIN 1); oxygen binding / oxygen transporter | chr2:6982531-6983631 REVERSE
AT4G13260	-1.48747	0.0141544	Symbols: YUC2 | YUC2 (YUCCA2); FAD binding / NADP or NADPH binding / flavin-containing monooxygenase/ oxidoreductase | chr4:7721618-7723989 REVERSE
AT5G57630	-1.48657	0.000141832	Symbols: CIPK21, SnRK3.4 | CIPK21 (CBL-interacting protein kinase 21); ATP binding / kinase/ protein kinase/ protein serine/threonine kinase | chr5:23340847-23343258 REVERSE
AT4G05100	-1.48624	5.42208e-11	Symbols: AtMYB74 | AtMYB74 (myb domain protein 74); DNA binding / transcription factor | chr4:2618454-2619887 FORWARD
AT1G80920	-1.48614	2.87358e-40	Symbols: J8 | J8; heat shock protein binding / unfolded protein binding | chr1:30403644-30404690 REVERSE
AT4G23870	-1.48347	1.30218e-16	unknown protein | chr4:12414230-12415049 FORWARD
AT1G70090	-1.48272	5.89482e-24	Symbols: GATL9, LGT8 | LGT8 (GLUCOSYL TRANSFERASE FAMILY 8); polygalacturonate 4-alpha-galacturonosyltransferase/ transferase, transferring glycosyl groups / transferase, transferring hexosyl groups | chr1:26400790-26402397 FORWARD
AT1G66940	-1.47941	1.74669e-32	protein kinase-related | chr1:24973028-24974791 REVERSE
AT1G09970	-1.47683	1.24107e-50	Symbols: LRR XI-23 | LRR XI-23; ATP binding / kinase/ protein kinase/ protein serine/threonine kinase | chr1:3252317-3255654 FORWARD
AT1G68520	-1.47624	5.95281e-86	zinc finger (B-box type) family protein | chr1:25709114-25710907 REVERSE
AT2G14900	-1.47608	1.0394e-07	gibberellin-regulated family protein | chr2:6404175-6405330 FORWARD
AT5G41270	-1.46937	2.09275e-05	FUNCTIONS IN: molecular_function unknown; INVOLVED IN: biological_process unknown; LOCATED IN: cellular_component unknown; EXPRESSED IN: male gametophyte; EXPRESSED DURING: M germinated pollen stage; CONTAINS InterPro DOMAIN/s: RNAse P, Rpr2/Rpp21 subunit (InterPro:IPR007175); Has 45 Blast hits to 45 proteins in 15 species: Archae - 0; Bacteria - 21; Metazoa - 8; Fungi - 0; Plants - 16; Viruses -…
AT5G52250	-1.46687	8.53692e-05	transducin family protein / WD-40 repeat family protein | chr5:21216855-21218226 FORWARD
AT3G60530	-1.46535	8.95498e-31	zinc finger (GATA type) family protein | chr3:22373215-22374387 FORWARD
AT1G68110	-1.46501	3.10948e-09	epsin N-terminal homology (ENTH) domain-containing protein / clathrin assembly protein-related | chr1:25524718-25526150 FORWARD
AT5G37710	-1.4645	2.44317e-16	lipase class 3 family protein / calmodulin-binding heat-shock protein, putative | chr5:14979159-14981400 FORWARD
AT3G50480	-1.46017	7.8325e-69	Symbols: HR4 | HR4 (HOMOLOG OF RPW8 4) | chr3:18733068-18734388 FORWARD
AT4G23210	-1.45934	6.56378e-07	Symbols: CRK13 | protein kinase family protein | chr4:12148714-12151479 REVERSE
AT3G22820	-1.45411	0.0165076	allergen-related | chr3:8073271-8074138 REVERSE
AT5G24110	-1.45361	0.012569	Symbols: WRKY30, ATWRKY30 | WRKY30; transcription factor | chr5:8153115-8154709 REVERSE
AT4G01720	-1.45319	2.83103e-11	Symbols: WRKY47, AtWRKY47 | WRKY47; transcription factor | chr4:744921-748554 FORWARD
AT1G13245	-1.45216	6.57118e-37	Symbols: RTFL17, DVL4 | RTFL17 (ROTUNDIFOLIA LIKE 17) | chr1:4525486-4526064 REVERSE
AT5G02010	-1.45207	3.3309e-15	Symbols: ATROPGEF7, ROPGEF7 | ROPGEF7; Rho guanyl-nucleotide exchange factor | chr5:383153-385850 FORWARD
AT5G25440	-1.45036	5.42676e-24	protein kinase family protein | chr5:8854775-8856758 REVERSE
AT1G75780	-1.44824	1.90052e-06	Symbols: TUB1 | TUB1; GTP binding / GTPase/ structural molecule | chr1:28451141-28453640 REVERSE
AT1G71697	-1.44804	1.21549e-12	Symbols: ATCK1, CK | ATCK1 (CHOLINE KINASE 1); choline kinase | chr1:26971223-26973464 FORWARD
AT5G25190	-1.44475	1.01537e-20	ethylene-responsive element-binding protein, putative | chr5:8706790-8707748 REVERSE
AT1G12010	-1.44419	5.93892e-08	1-aminocyclopropane-1-carboxylate oxidase, putative / ACC oxidase, putative | chr1:4056207-4057933 FORWARD
AT3G25760	-1.44317	1.8677e-57	Symbols: AOC1, ERD12 | AOC1 (ALLENE OXIDE CYCLASE 1); allene-oxide cyclase | chr3:9403883-9405250 FORWARD
AT3G48390	-1.44178	6.47653e-06	MA3 domain-containing protein | chr3:17920815-17923496 FORWARD
AT4G34150	-1.43842	2.53771e-51	C2 domain-containing protein | chr4:16354946-16357293 FORWARD
AT5G42200	-1.43806	3.8534e-10	zinc finger (C3HC4-type RING finger) family protein | chr5:16860467-16861232 FORWARD
AT4G26610	-1.43497	2.11072e-34	Symbols: D6PKL1, AGC1-2 | D6PKL1 (D6 PROTEIN KINASE LIKE 1); kinase | chr4:13424549-13427319 FORWARD
AT1G68190	-1.43013	5.60891e-13	zinc finger (B-box type) family protein | chr1:25559246-25561212 FORWARD
AT1G52750	-1.42915	0.00703489	hydrolase, alpha/beta fold family protein | chr1:19646465-19649261 REVERSE
AT5G52740	-1.429	0.0108618	heavy-metal-associated domain-containing protein | chr5:21382530-21383180 FORWARD
AT5G22690	-1.42603	2.8149e-15	disease resistance protein (TIR-NBS-LRR class), putative | chr5:7541271-7545182 FORWARD
AT2G41430	-1.42542	4.21778e-89	Symbols: ERD15, LSR1, CID1 | ERD15 (EARLY RESPONSIVE TO DEHYDRATION 15); protein binding | chr2:17269440-17270542 FORWARD
AT4G03190	-1.4254	9.86296e-24	Symbols: GRH1, ATGRH1, AFB1 | GRH1 (GRR1-LIKE PROTEIN 1); auxin binding / protein binding / ubiquitin-protein ligase | chr4:1404887-1407139 REVERSE
AT1G70940	-1.42389	1.41194e-63	Symbols: PIN3, ATPIN3 | PIN3 (PIN-FORMED 3); auxin:hydrogen symporter/ transporter | chr1:26743054-26746395 FORWARD
AT4G36730	-1.41863	8.38496e-45	Symbols: GBF1 | GBF1; sequence-specific DNA binding / transcription factor | chr4:17309612-17312488 REVERSE
AT1G66350	-1.41757	3.4589e-16	Symbols: RGL1, RGL | RGL1 (RGA-LIKE 1); transcription factor | chr1:24748195-24750043 FORWARD
AT1G17145	-1.41732	1.15439e-19	protein binding / zinc ion binding | chr1:5860119-5862682 REVERSE
AT5G40780	-1.41441	1.16311e-37	Symbols: LTH1 | LHT1; amino acid transmembrane transporter | chr5:16323651-16327281 FORWARD
AT5G16650	-1.41246	8.02643e-29	DNAJ heat shock N-terminal domain-containing protein | chr5:5463177-5465331 REVERSE
AT5G27920	-1.41035	9.86428e-24	F-box family protein | chr5:9941905-9944778 REVERSE
AT5G06865	-1.40998	0.0103808	other RNA | chr5:2132197-2133746 REVERSE
AT1G78410	-1.4094	0.00125004	VQ motif-containing protein | chr1:29502582-29503241 FORWARD
AT3G48530	-1.40801	6.31616e-57	Symbols: KING1 | KING1 (SNF1-RELATED PROTEIN KINASE REGULATORY SUBUNIT GAMMA 1) | chr3:17987378-17989763 FORWARD
AT1G23840	-1.40792	1.63711e-13	unknown protein | chr1:8424297-8425376 REVERSE
AT5G43420	-1.40756	4.245e-06	zinc finger (C3HC4-type RING finger) family protein | chr5:17451669-17453124 FORWARD
AT5G40890	-1.40725	2.13164e-67	Symbols: ATCLC-A, CLC-A, CLCA | ATCLC-A (CHLORIDE CHANNEL A); anion channel/ nitrate transmembrane transporter/ voltage-gated chloride channel | chr5:16381346-16385319 REVERSE
AT5G50335	-1.40675	2.29634e-15	unknown protein | chr5:20489094-20489727 REVERSE
AT3G18830	-1.40551	9.87703e-31	Symbols: ATPLT5 | ATPLT5 (POLYOL TRANSPORTER 5); D-ribose transmembrane transporter/ D-xylose transmembrane transporter/ carbohydrate transmembrane transporter/ galactose transmembrane transporter/ glucose transmembrane transporter/ glycerol transmembrane transporter/ mann | chr3:6488862-6491273 REVERSE
AT5G10150	-1.4032	1.82423e-09	unknown protein | chr5:3181983-3183865 REVERSE
AT3G57550	-1.40318	4.57479e-33	Symbols: AGK2, GK-2 | AGK2 (GUANYLATE KINASE); guanylate kinase | chr3:21306723-21309464 FORWARD
AT4G21510	-1.40163	8.37711e-05	F-box family protein | chr4:11445849-11447163 REVERSE
AT2G22860	-1.40162	0.000245029	Symbols: ATPSK2 | ATPSK2 (PHYTOSULFOKINE 2 PRECURSOR); growth factor | chr2:9737607-9738298 FORWARD
AT3G03820	-1.40104	0.000579526	auxin-responsive protein, putative | chr3:976933-977223 REVERSE
AT3G12710	-1.4005	1.03085e-11	methyladenine glycosylase family protein | chr3:4040324-4041982 REVERSE
AT1G22490	-1.39332	0.00430467	basic helix-loop-helix (bHLH) family protein | chr1:7938251-7940592 REVERSE
AT1G33050	-1.39208	1.35616e-50	unknown protein | chr1:11967827-11971021 REVERSE
AT2G30945	-1.39179	0.00134652
AT1G34060	-1.38725	1.2437e-15	alliinase family protein | chr1:12396420-12398369 REVERSE
AT1G29670	-1.38225	1.08997e-63	GDSL-motif lipase/hydrolase family protein | chr1:10375763-10377871 FORWARD
AT5G10520	-1.38141	0.00733717	Symbols: RBK1 | RBK1 (Rop Binding protein Kinases 1); ATP binding / kinase/ protein kinase/ protein serine/threonine kinase | chr5:3320370-3322910 REVERSE
AT3G19930	-1.38101	1.77007e-40	Symbols: STP4, ATSTP4 | STP4 (SUGAR TRANSPORTER 4); carbohydrate transmembrane transporter/ monosaccharide transmembrane transporter/ sucrose:hydrogen symporter/ sugar:hydrogen symporter | chr3:6934773-6937120 FORWARD
AT4G32300	-1.37959	1.62309e-34	Symbols: SD2-5 | SD2-5 (S-DOMAIN-2 5); carbohydrate binding / kinase/ protein kinase | chr4:15599475-15602595 FORWARD
AT4G10925	-1.37754	1.09421e-15	F-box family protein | chr4:6702743-6704603 REVERSE
AT3G44798	-1.37718	1.28602e-09	other RNA | chr3:16342295-16343014 FORWARD
AT4G30270	-1.37509	6.62654e-60	Symbols: MERI5B, MERI-5, SEN4 | MERI5B (meristem-5); hydrolase, acting on glycosyl bonds / xyloglucan:xyloglucosyl transferase | chr4:14819192-14820592 REVERSE
AT2G34070	-1.37451	5.81499e-24	unknown protein | chr2:14387421-14390230 REVERSE
AT5G06930	-1.37403	2.10466e-05	LOCATED IN: chloroplast; EXPRESSED IN: 15 plant structures; EXPRESSED DURING: 7 growth stages; BEST Arabidopsis thaliana protein match is: nucleolar protein gar2-related (TAIR:AT2G42320.2); Has 3144 Blast hits to 1363 proteins in 247 species: Archae - 2; Bacteria - 721; Metazoa - 835; Fungi - 297; Plants - 80; Viruses - 10; Other Eukaryotes - 1199 (source: NCBI BLink). | chr5:2144999-2148039 FORW…
AT2G29290	-1.37231	5.21876e-30	tropinone reductase, putative / tropine dehydrogenase, putative | chr2:12586498-12587727 FORWARD
AT2G35930	-1.37034	1.85334e-06	Symbols: PUB23 | PUB23 (PLANT U-BOX 23); ubiquitin-protein ligase | chr2:15082855-15084473 REVERSE
AT3G60260	-1.36862	1.22941e-10	phagocytosis and cell motility protein ELMO1-related | chr3:22273853-22277148 FORWARD
AT4G26690	-1.36853	1.07503e-32	Symbols: SHV3, MRH5, GPDL2 | SHV3 (SHAVEN 3); glycerophosphodiester phosphodiesterase/ kinase | chr4:13456434-13460060 REVERSE
AT3G12150	-1.36791	3.38044e-18	unknown protein | chr3:3876407-3878900 REVERSE
AT2G26980	-1.36783	3.03181e-11	Symbols: CIPK3 | CIPK3 (CBL-INTERACTING PROTEIN KINASE 3); kinase/ protein kinase/ protein serine/threonine kinase | chr2:11514703-11518505 REVERSE
AT3G26980	-1.36725	2.40822e-21	Symbols: MUB4 | MUB4 (MEMBRANE-ANCHORED UBIQUITIN-FOLD PROTEIN 4 PRECURSOR) | chr3:9946166-9948040 REVERSE
AT4G04955	-1.36318	6.86926e-12	Symbols: ATALN | ATALN (Arabidopsis allantoinase); allantoinase/ hydrolase | chr4:2522034-2525280 REVERSE
AT5G24920	-1.36095	0.00136927	Symbols: AtGDU5 | AtGDU5 (Arabidopsis thaliana GLUTAMINE DUMPER 5) | chr5:8584665-8585275 FORWARD
AT1G30320	-1.35877	1.33053e-21	remorin family protein | chr1:10680246-10682954 FORWARD
AT4G28270	-1.35677	6.96119e-34	zinc finger (C3HC4-type RING finger) family protein | chr4:14007539-14009019 REVERSE
AT2G47935	-1.35333	0.00305675	NA
AT2G32140	-1.35159	6.44811e-05	transmembrane receptor | chr2:13655627-13657175 REVERSE
AT4G38400	-1.35011	1.707e-06	Symbols: ATEXLA2, EXPL2, ATEXPL2, ATHEXP BETA 2.2 | ATEXLA2 (ARABIDOPSIS THALIANA EXPANSIN-LIKE A2) | chr4:17978443-17979740 REVERSE
AT4G27350	-1.34931	5.67888e-10	unknown protein | chr4:13690821-13692796 REVERSE
AT1G14870	-1.34731	8.37202e-07	FUNCTIONS IN: molecular_function unknown; INVOLVED IN: response to oxidative stress; LOCATED IN: plasma membrane; EXPRESSED IN: callus; CONTAINS InterPro DOMAIN/s: EGF-type aspartate/asparagine hydroxylation conserved site (InterPro:IPR000152), Protein of unknown function Cys-rich (InterPro:IPR006461); BEST Arabidopsis thaliana protein match is: unknown protein (TAIR:AT5G35525.1); Has 492 Blast h…
AT1G80190	-1.34703	9.60484e-11	Symbols: PSF1 | PSF1 (PARTNER OF SLD FIVE 1) | chr1:30159077-30161654 FORWARD
AT5G57655	-1.34632	9.51979e-64	xylose isomerase family protein | chr5:23346760-23350039 FORWARD
AT1G76410	-1.34555	0.00129507	Symbols: ATL8 | ATL8; protein binding / zinc ion binding | chr1:28668848-28669646 FORWARD
AT5G64360	-1.34529	2.3583e-16	DNAJ heat shock N-terminal domain-containing protein | chr5:25737071-25738667 REVERSE
AT1G79670	-1.34494	2.60975e-20	Symbols: RFO1, WAKL22 | RFO1 (RESISTANCE TO FUSARIUM OXYSPORUM 1); kinase | chr1:29976725-29979350 REVERSE
AT2G32800	-1.34467	1.3092e-41	Symbols: AP4.3A | AP4.3A; ATP binding / protein kinase/ protein serine/threonine kinase/ protein tyrosine kinase | chr2:13916452-13919179 FORWARD
AT1G61667	-1.34015	0.000409661	unknown protein | chr1:22767663-22768501 FORWARD
AT2G07850	-1.33881	0.0054555	NA
AT1G03590	-1.33842	8.50408e-17	catalytic/ protein serine/threonine phosphatase | chr1:894254-896440 REVERSE
AT1G25275	-1.33738	4.73821e-47	unknown protein | chr1:8860672-8861362 FORWARD
AT2G31865	-1.33491	7.78281e-23	poly (ADP-ribose) glycohydrolase (PARG) family protein | chr2:13546596-13549536 REVERSE
AT1G27290	-1.33444	4.36509e-43	unknown protein | chr1:9481532-9482912 FORWARD
AT1G04240	-1.33443	8.25286e-25	Symbols: SHY2, IAA3 | SHY2 (SHORT HYPOCOTYL 2); transcription factor | chr1:1128188-1129551 REVERSE
AT5G40540	-1.33075	2.44818e-06	protein kinase, putative | chr5:16237298-16239601 FORWARD
AT1G29510	-1.3307	1.71311e-05	Symbols: SAUR68 | SAUR68 (SMALL AUXIN UPREGULATED 68) | chr1:10322574-10323189 FORWARD
AT1G16170	-1.32846	9.18329e-15	unknown protein | chr1:5538732-5539821 REVERSE
AT4G38540	-1.32782	2.17383e-21	monooxygenase, putative (MO2) | chr4:18023121-18025027 FORWARD
AT1G22690	-1.32632	7.13982e-13	gibberellin-responsive protein, putative | chr1:8027298-8028125 FORWARD
AT4G36900	-1.32612	2.65084e-13	Symbols: RAP2.10 | RAP2.10 (related to AP2 10); DNA binding / transcription factor | chr4:17388814-17389837 FORWARD
AT3G46640	-1.32588	7.84161e-37	Symbols: PCL1, LUX | PCL1 (PHYTOCLOCK 1); DNA binding / transcription factor | chr3:17183090-17184464 FORWARD
AT2G27830	-1.32501	3.49355e-46	FUNCTIONS IN: molecular_function unknown; EXPRESSED IN: 22 plant structures; EXPRESSED DURING: 13 growth stages; BEST Arabidopsis thaliana protein match is: pentatricopeptide (PPR) repeat-containing protein (TAIR:AT4G22760.1); Has 68 Blast hits to 68 proteins in 11 species: Archae - 0; Bacteria - 0; Metazoa - 0; Fungi - 0; Plants - 68; Viruses - 0; Other Eukaryotes - 0 (source: NCBI BLink). | chr…
AT1G78830	-1.3241	2.37391e-33	curculin-like (mannose-binding) lectin family protein | chr1:29636955-29638552 REVERSE
AT4G07130	-1.32067	6.284e-06	NA
AT4G15760	-1.31833	1.58074e-27	Symbols: MO1 | MO1 (MONOOXYGENASE 1); electron carrier/ oxidoreductase | chr4:8972649-8974651 REVERSE
AT3G26910	-1.31634	1.17715e-21	hydroxyproline-rich glycoprotein family protein | chr3:9915128-9918743 REVERSE
AT1G30360	-1.31628	4.23421e-40	Symbols: ERD4 | ERD4 (early-responsive to dehydration 4) | chr1:10715665-10718997 FORWARD
AT2G13790	-1.31502	2.3089e-37	Symbols: ATSERK4, SERK4, BKK1 | SERK4 (SOMATIC EMBRYOGENESIS RECEPTOR-LIKE KINASE 4); protein binding / protein kinase/ transmembrane receptor protein serine/threonine kinase | chr2:5741820-5746793 FORWARD
AT1G02860	-1.31448	2.03544e-12	Symbols: NLA, BAH1 | NLA (nitrogen limitation adaptation); ubiquitin-protein ligase | chr1:635144-637262 FORWARD
AT3G61060	-1.31401	1.35631e-19	Symbols: AtPP2-A13 | AtPP2-A13 (Arabidopsis thaliana phloem protein 2-A13); carbohydrate binding | chr3:22602910-22604578 FORWARD
AT1G64620	-1.31173	4.2419e-06	Dof-type zinc finger domain-containing protein | chr1:24006992-24008694 FORWARD
AT3G45040	-1.31164	1.03479e-26	phosphatidate cytidylyltransferase family protein | chr3:16472662-16475753 REVERSE
AT4G39890	-1.31101	6.07529e-08	Symbols: AtRABH1c | AtRABH1c (Arabidopsis Rab GTPase homolog H1c); GTP binding / protein binding | chr4:18505962-18507586 FORWARD
AT5G07580	-1.31096	1.02296e-20	DNA binding / transcription factor | chr5:2399504-2400601 FORWARD
AT1G79760	-1.30991	0.0111821	Symbols: DTA4 | DTA4 (DOWNSTREAM TARGET OF AGL15-4) | chr1:30012048-30013495 FORWARD
AT5G56750	-1.309	1.6858e-26	Ndr family protein | chr5:22957877-22960916 FORWARD
AT4G37250	-1.30751	1.191e-13	leucine-rich repeat family protein / protein kinase family protein | chr4:17527650-17530506 REVERSE
AT1G73830	-1.30566	3.7e-08	Symbols: BEE3 | BEE3 (BR ENHANCED EXPRESSION 3); DNA binding / transcription factor | chr1:27759975-27761447 FORWARD
AT4G17615	-1.30527	5.1785e-10	Symbols: CBL1, ATCBL1, SCABP5 | CBL1 (CALCINEURIN B-LIKE PROTEIN 1); calcium ion binding | chr4:9816452-9819312 FORWARD
AT1G14740	-1.30515	2.78213e-45	unknown protein | chr1:5075213-5077791 REVERSE
AT1G15800	-1.30402	3.2094e-09	unknown protein | chr1:5441082-5443684 REVERSE
AT3G07350	-1.30383	1.90162e-11	unknown protein | chr3:2347468-2348791 FORWARD
AT2G36420	-1.30055	4.01577e-13	unknown protein | chr2:15286498-15288990 FORWARD
AT1G24530	-1.29925	4.43455e-05	transducin family protein / WD-40 repeat family protein | chr1:8693227-8694705 FORWARD
AT5G25930	-1.29924	6.68597e-21	leucine-rich repeat family protein / protein kinase family protein | chr5:9050794-9054143 FORWARD
AT2G27310	-1.2977	1.79009e-20	F-box family protein | chr2:11683862-11684967 REVERSE
AT4G19370	-1.29643	0.0156489	unknown protein | chr4:10566150-10567838 REVERSE
AT3G07780	-1.29404	3.12817e-46	Symbols: OBE1 | OBE1 (OBERON1); protein binding / zinc ion binding | chr3:2484469-2487024 FORWARD
AT3G23050	-1.29333	4.97812e-51	Symbols: IAA7, AXR2 | IAA7 (INDOLE-3-ACETIC ACID 7); transcription factor | chr3:8194679-8197153 FORWARD
AT1G03457	-1.29246	0.000867177	RNA-binding protein, putative | chr1:860788-864075 REVERSE
AT4G14680	-1.29167	3.16454e-27	Symbols: APS3 | APS3; sulfate adenylyltransferase (ATP) | chr4:8413288-8415391 REVERSE
AT1G70690	-1.29117	8.41938e-09	Symbols: HWI1, PDLP5 | HWI1 (HOPW1-1-INDUCED GENE1) | chr1:26652013-26653643 FORWARD
AT3G13450	-1.2905	2.93622e-18	Symbols: DIN4 | DIN4 (DARK INDUCIBLE 4); 3-methyl-2-oxobutanoate dehydrogenase (2-methylpropanoyl-transferring)/ catalytic | chr3:4382198-4384436 REVERSE
AT3G52070	-1.28918	3.25117e-06	unknown protein | chr3:19312718-19313224 FORWARD
AT2G34770	-1.28831	2.42625e-30	Symbols: FAH1 | FAH1 (FATTY ACID HYDROXYLASE 1); catalytic/ fatty acid alpha-hydroxylase | chr2:14665667-14668250 FORWARD
AT1G53430	-1.28808	6.88439e-08	leucine-rich repeat family protein / protein kinase family protein | chr1:19935167-19941088 FORWARD
AT5G13090	-1.28795	7.93352e-13	unknown protein | chr5:4153585-4154672 REVERSE
AT5G01240	-1.2874	5.26661e-19	amino acid permease, putative | chr5:97894-101835 FORWARD
AT1G35350	-1.28598	0.000743046	LOCATED IN: integral to membrane; EXPRESSED IN: 18 plant structures; EXPRESSED DURING: 9 growth stages; CONTAINS InterPro DOMAIN/s: EXS, C-terminal (InterPro:IPR004342), SPX, N-terminal (InterPro:IPR004331); BEST Arabidopsis thaliana protein match is: EXS family protein / ERD1/XPR1/SYG1 family protein (TAIR:AT1G26730.1); Has 734 Blast hits to 697 proteins in 158 species: Archae - 0; Bacteria - 21…
AT4G15233	-1.28568	0.00134872	ATP binding / ATPase/ nucleoside-triphosphatase/ nucleotide binding | chr4:8688292-8694432 FORWARD
AT5G54530	-1.28487	4.667e-06	unknown protein | chr5:22152725-22154429 FORWARD
AT3G19860	-1.28324	6.30533e-35	basic helix-loop-helix (bHLH) family protein | chr3:6903833-6906128 FORWARD
AT2G17840	-1.28234	1.39282e-49	Symbols: ERD7 | ERD7 (EARLY-RESPONSIVE TO DEHYDRATION 7) | chr2:7755605-7757852 REVERSE
AT5G67080	-1.28096	0.000192508	Symbols: MAPKKK19 | MAPKKK19; ATP binding / kinase/ protein kinase/ protein serine/threonine kinase | chr5:26772726-26773760 FORWARD
AT5G58310	-1.27821	3.84268e-10	Symbols: ATMES18, MES18 | MES18 (METHYL ESTERASE 18); hydrolase/ hydrolase, acting on ester bonds / methyl indole-3-acetate esterase | chr5:23574992-23576084 REVERSE
AT4G05150	-1.27703	5.10647e-32	octicosapeptide/Phox/Bem1p (PB1) domain-containing protein | chr4:2660338-2662908 FORWARD
AT5G49730	-1.27482	4.38763e-65	Symbols: ATFRO6, FRO6 | ATFRO6 (FERRIC REDUCTION OXIDASE 6); ferric-chelate reductase/ oxidoreductase | chr5:20201101-20204513 REVERSE
AT5G59010	-1.27482	3.69903e-17	protein kinase-related | chr5:23820368-23823265 REVERSE
AT2G23760	-1.2733	3.44876e-25	Symbols: BLH4, SAW2 | BLH4 (BEL1-LIKE HOMEODOMAIN 4); DNA binding / transcription factor | chr2:10107709-10112823 REVERSE
AT3G26220	-1.27145	6.23045e-21	Symbols: CYP71B3 | CYP71B3; electron carrier/ heme binding / iron ion binding / monooxygenase/ oxygen binding | chr3:9596077-9597833 REVERSE
AT2G39570	-1.27024	1.19582e-41	ACT domain-containing protein | chr2:16507896-16510198 FORWARD
AT2G46720	-1.2698	5.38363e-07	Symbols: HIC, KCS13 | KCS13 (3-KETOACYL-COA SYNTHASE 13); acyltransferase/ catalytic/ transferase, transferring acyl groups other than amino-acyl groups | chr2:19197383-19200221 FORWARD
AT2G20120	-1.269	8.13602e-20	Symbols: COV1 | COV1 (CONTINUOUS VASCULAR RING) | chr2:8687354-8689476 REVERSE
AT5G63470	-1.26893	5.57524e-21	Symbols: NF-YC4 | NF-YC4 (NUCLEAR FACTOR Y, SUBUNIT C4); DNA binding / transcription factor | chr5:25415701-25417098 REVERSE
AT2G38830	-1.26722	5.88307e-06	tumor susceptibility protein-related | chr2:16225777-16226872 FORWARD
AT5G65920	-1.26669	1.44706e-08	U-box domain-containing protein | chr5:26364015-26365998 REVERSE
AT5G06690	-1.26553	2.39887e-18	Symbols: WCRKC1 | WCRKC1 (WCRKC THIOREDOXIN 1) | chr5:2060503-2061956 REVERSE
AT1G65930	-1.26522	1.4e-66	isocitrate dehydrogenase, putative / NADP+ isocitrate dehydrogenase, putative | chr1:24538886-24542129 FORWARD
AT2G25900	-1.26398	3.22629e-20	Symbols: ATCTH | ATCTH; transcription factor | chr2:11041718-11043171 FORWARD
AT1G02660	-1.26383	4.44181e-23	lipase class 3 family protein | chr1:571955-574981 REVERSE
AT1G07753	-1.26376	0.000317059	NA
AT1G12450	-1.2614	4.70758e-11	FUNCTIONS IN: molecular_function unknown; INVOLVED IN: biological_process unknown; LOCATED IN: cellular_component unknown; EXPRESSED IN: 24 plant structures; EXPRESSED DURING: 15 growth stages; CONTAINS InterPro DOMAIN/s: SNARE associated Golgi protein (InterPro:IPR015414); BEST Arabidopsis thaliana protein match is: unknown protein (TAIR:AT4G22850.1); Has 1233 Blast hits to 1230 proteins in 347 …
AT1G51360	-1.2613	2.79553e-12	Symbols: ATDABB1, DABB1 | DABB1 (DIMERIC A/B BARREL DOMAINS-PROTEIN 1) | chr1:19044184-19044900 FORWARD
AT1G69780	-1.26054	1.08959e-09	Symbols: ATHB13 | ATHB13; DNA binding / sequence-specific DNA binding / transcription factor | chr1:26258939-26260751 FORWARD
AT2G33510	-1.26052	4.75009e-12	protein binding | chr2:14194150-14195647 FORWARD
AT3G52480	-1.25847	1.84194e-05	unknown protein | chr3:19452254-19453162 REVERSE
AT2G44500	-1.25541	1.20344e-23	unknown protein | chr2:18374341-18376790 FORWARD
AT1G75770	-1.25344	9.7146e-07	unknown protein | chr1:28449990-28451108 FORWARD
AT3G16857	-1.25299	3.07973e-21	Symbols: ARR1 | ARR1 (ARABIDOPSIS RESPONSE REGULATOR 1); transcription factor/ two-component response regulator | chr3:5755821-5759443 FORWARD
AT1G63180	-1.25217	5.98154e-10	Symbols: UGE3 | UGE3 (UDP-D-glucose/UDP-D-galactose 4-epimerase 3); UDP-glucose 4-epimerase/ protein dimerization | chr1:23427409-23429603 REVERSE
AT5G44572	-1.2516	0.00179555	unknown protein | chr5:17968152-17969563 FORWARD
AT1G09710	-1.25094	2.21771e-07	DNA binding | chr1:3140872-3144370 FORWARD
AT4G10390	-1.25076	0.000320523	protein kinase family protein | chr4:6441673-6443435 REVERSE
AT1G06620	-1.25045	5.00882e-11	2-oxoglutarate-dependent dioxygenase, putative | chr1:2025601-2027271 FORWARD
AT1G01180	-1.25025	7.07321e-15	unknown protein | chr1:75633-77446 FORWARD
AT1G09940	-1.24956	1.24985e-16	Symbols: HEMA2 | HEMA2; glutamyl-tRNA reductase | chr1:3236995-3239554 REVERSE
AT3G05165	-1.24652	1.37421e-36	sugar transporter, putative | chr3:1458136-1462917 REVERSE
AT5G06560	-1.24625	9.27044e-22	unknown protein | chr5:2003304-2006188 REVERSE
AT1G48260	-1.24613	0.00054948	Symbols: CIPK17, SnRK3.21 | CIPK17 (CBL-INTERACTING PROTEIN KINASE 17); ATP binding / kinase/ protein kinase/ protein serine/threonine kinase | chr1:17813976-17817283 REVERSE
AT2G37460	-1.24601	2.30368e-15	nodulin MtN21 family protein | chr2:15726448-15729098 REVERSE
AT4G39400	-1.2457	7.18835e-49	Symbols: BRI1, CBB2, DWF2, BIN1, ATBRI1 | BRI1 (BRASSINOSTEROID INSENSITIVE 1); kinase/ protein binding / protein heterodimerization/ protein homodimerization/ protein kinase/ protein serine/threonine kinase | chr4:18324661-18328826 FORWARD
AT2G32560	-1.24379	1.40435e-30	F-box family protein | chr2:13824794-13826986 FORWARD
AT1G61890	-1.23999	5.33855e-45	MATE efflux family protein | chr1:22867770-22871280 REVERSE
AT1G62520	-1.23933	3.57737e-06	unknown protein | chr1:23144412-23145509 FORWARD
AT4G15670	-1.23885	6.12912e-06	glutaredoxin family protein | chr4:8929179-8929765 FORWARD
AT1G09950	-1.23769	0.00652133	transcription factor-related | chr1:3240606-3241632 REVERSE
AT4G29900	-1.23645	3.09828e-49	Symbols: ACA10, CIF1, ATACA10 | ACA10 (AUTOINHIBITED CA(2+)-ATPASE 10); calcium-transporting ATPase/ calmodulin binding | chr4:14610883-14618775 REVERSE
AT1G76110	-1.23636	1.12732e-21	high mobility group (HMG1/2) family protein / ARID/BRIGHT DNA-binding domain-containing protein | chr1:28555042-28557586 REVERSE
AT5G25250	-1.23592	9.19837e-24	FUNCTIONS IN: molecular_function unknown; INVOLVED IN: biological_process unknown; LOCATED IN: plasma membrane, vacuole; EXPRESSED IN: cultured cell; CONTAINS InterPro DOMAIN/s: Band 7 protein (InterPro:IPR001107); BEST Arabidopsis thaliana protein match is: unknown protein (TAIR:AT5G25260.1); Has 4072 Blast hits to 3210 proteins in 656 species: Archae - 10; Bacteria - 1411; Metazoa - 994; Fungi …
AT3G04910	-1.23535	4.21729e-53	Symbols: WNK1, ZIK4, ATWNK1 | WNK1 (WITH NO LYSINE (K) 1); kinase/ protein kinase/ protein serine/threonine kinase | chr3:1354635-1358211 FORWARD
AT5G24580	-1.2343	8.4696e-09	copper-binding family protein | chr5:8410258-8412240 REVERSE
AT5G08520	-1.23425	9.54067e-38	myb family transcription factor | chr5:2755175-2758362 REVERSE
AT4G21500	-1.23111	0.00856971	unknown protein | chr4:11440936-11441734 REVERSE
AT2G32150	-1.23019	1.6886e-33	haloacid dehalogenase-like hydrolase family protein | chr2:13659006-13660764 FORWARD
AT3G17860	-1.229	2.10788e-28	Symbols: JAZ3, JAI3, TIFY6B | JAZ3 (JASMONATE-ZIM-DOMAIN PROTEIN 3) | chr3:6119767-6123019 FORWARD
AT5G63810	-1.2287	1.99031e-25	Symbols: BGAL10 | BGAL10 (beta-galactosidase 10); beta-galactosidase/ catalytic/ cation binding | chr5:25537074-25541529 FORWARD
AT4G20380	-1.22859	9.50628e-21	zinc finger protein (LSD1) | chr4:11004517-11006788 FORWARD
AT1G45180	-1.22771	1.26155e-07	zinc finger (C3HC4-type RING finger) family protein | chr1:17098491-17101896 FORWARD
AT1G73080	-1.22665	2.19387e-12	Symbols: PEPR1 | PEPR1 (PEP1 receptor 1); ATP binding / kinase/ protein binding / protein serine/threonine kinase | chr1:27484513-27488201 FORWARD
AT5G05435	-1.22625	0.000160872	other RNA | chr5:1606552-1607656 FORWARD
AT1G26945	-1.2258	2.21498e-12	Symbols: KDR | KDR (KIDARI); transcription regulator | chr1:9351454-9352761 FORWARD
AT4G37610	-1.22552	1.85558e-13	Symbols: BT5 | BT5 (BTB AND TAZ DOMAIN PROTEIN 5); protein binding / transcription regulator | chr4:17670481-17672353 REVERSE
AT5G66080	-1.22461	1.48478e-05	protein phosphatase 2C family protein / PP2C family protein | chr5:26423419-26425406 REVERSE
AT1G69840	-1.22449	4.52406e-33	band 7 family protein | chr1:26293660-26295834 REVERSE
AT1G14480	-1.22411	0.00610029	protein binding | chr1:4956257-4957971 FORWARD
AT1G10140	-1.22372	7.38535e-12	FUNCTIONS IN: molecular_function unknown; INVOLVED IN: biological_process unknown; LOCATED IN: plasma membrane; EXPRESSED IN: 23 plant structures; EXPRESSED DURING: 13 growth stages; CONTAINS InterPro DOMAIN/s: Uncharacterised conserved protein UCP031279 (InterPro:IPR016972); BEST Arabidopsis thaliana protein match is: unknown protein (TAIR:AT1G58420.1); Has 38 Blast hits to 38 proteins in 10 spe…
AT4G28260	-1.22341	5.02662e-41	unknown protein | chr4:14004485-14006970 FORWARD
AT4G01120	-1.22178	2.21956e-18	Symbols: GBF2, ATBZIP54 | GBF2 (G-BOX BINDING FACTOR 2); DNA binding / sequence-specific DNA binding / transcription factor | chr4:481597-484483 REVERSE
AT1G21920	-1.22137	9.49426e-35	MORN (Membrane Occupation and Recognition Nexus) repeat-containing protein /phosphatidylinositol-4-phosphate 5-kinase-related | chr1:7704255-7706140 REVERSE
AT5G12420	-1.22075	7.92252e-06	unknown protein | chr5:4024314-4026741 REVERSE
AT1G15530	-1.22065	2.77164e-13	receptor lectin kinase, putative | chr1:5339961-5341931 REVERSE
AT4G37300	-1.22022	1.59933e-49	Symbols: MEE59 | MEE59 (maternal effect embryo arrest 59) | chr4:17554641-17555861 FORWARD
AT4G31270	-1.21995	7.299e-06	transcription factor | chr4:15183188-15184961 REVERSE
AT2G03270	-1.21957	4.98202e-08	DNA-binding protein, putative | chr2:993756-996128 FORWARD
AT1G14205	-1.21921	0.00106058	ribosomal protein L18 family protein | chr1:4855582-4856762 FORWARD
AT1G22500	-1.21859	2.82483e-10	zinc finger (C3HC4-type RING finger) family protein | chr1:7949476-7950900 FORWARD
AT3G13062	-1.21776	1.18482e-38	FUNCTIONS IN: molecular_function unknown; INVOLVED IN: biological_process unknown; LOCATED IN: cellular_component unknown; EXPRESSED IN: 22 plant structures; EXPRESSED DURING: 13 growth stages; CONTAINS InterPro DOMAIN/s: Lipid-binding START (InterPro:IPR002913); BEST Arabidopsis thaliana protein match is: unknown protein (TAIR:AT1G55960.1); Has 235 Blast hits to 235 proteins in 48 species: Archa…
AT5G54510	-1.21429	6.40317e-17	Symbols: GH3.6, DFL1 | DFL1 (DWARF IN LIGHT 1); indole-3-acetic acid amido synthetase | chr5:22131093-22133678 REVERSE
AT4G35985	-1.21293	2.24491e-08	senescence/dehydration-associated protein-related | chr4:17032268-17033862 REVERSE
AT1G07150	-1.21267	0.00116696	Symbols: MAPKKK13 | MAPKKK13; ATP binding / kinase/ protein kinase/ protein serine/threonine kinase | chr1:2194279-2195796 REVERSE
AT5G07000	-1.21224	1.25949e-07	Symbols: ATST2B, ST2B | ST2B (SULFOTRANSFERASE 2B); hydroxyjasmonate sulfotransferase/ sulfotransferase | chr5:2171403-2172939 REVERSE
AT5G05100	-1.21018	1.49978e-11	nucleic acid binding | chr5:1505122-1507224 REVERSE
AT4G25835	-1.20828	1.08093e-06	AAA-type ATPase family protein | chr4:13136107-13137859 FORWARD
AT2G41560	-1.20825	6.46904e-57	Symbols: ACA4 | ACA4 (AUTO-INHIBITED CA(2+)-ATPASE, ISOFORM 4); calcium-transporting ATPase/ calmodulin binding | chr2:17332084-17337269 REVERSE
AT3G44610	-1.20727	2.1542e-05	protein kinase family protein | chr3:16188129-16192175 REVERSE
AT1G07490	-1.2062	0.000212418	Symbols: RTFL3, DVL9 | RTFL3 (ROTUNDIFOLIA LIKE 3) | chr1:2301380-2302021 REVERSE
AT3G06380	-1.20432	7.83806e-26	Symbols: ATTLP9, TLP9 | ATTLP9 (TUBBY-LIKE PROTEIN 9); phosphoric diester hydrolase/ protein binding / transcription factor | chr3:1936124-1938221 FORWARD
AT1G49032	-1.20414	1.09065e-21	unknown protein | chr1:18138268-18139005 FORWARD
AT1G01760	-1.20228	0.00192399	RNA binding / adenosine deaminase | chr1:276266-278448 REVERSE
AT2G18670	-1.20206	9e-09	zinc finger (C3HC4-type RING finger) family protein | chr2:8093220-8095729 FORWARD
AT3G07340	-1.20111	5.11612e-08	basic helix-loop-helix (bHLH) family protein | chr3:2340899-2343470 REVERSE
AT5G01730	-1.20033	0.000310876	Symbols: WAVE3, ATSCAR4 | ATSCAR4 | chr5:272832-277561 REVERSE
AT3G62390	-1.19992	2.59827e-09	unknown protein | chr3:23087017-23089206 REVERSE
AT1G78850	-1.19955	5.10708e-54	curculin-like (mannose-binding) lectin family protein | chr1:29641926-29643431 REVERSE
AT1G59980	-1.19908	6.21281e-07	Symbols: ATDJC39, ARL2 | ARL2 (ARG1-LIKE 2); heat shock protein binding / unfolded protein binding | chr1:22080789-22083651 FORWARD
AT3G47675	-1.19835	0.0157609	unknown protein | chr3:17576004-17579578 REVERSE
AT5G56100	-1.19799	3.939e-06	glycine-rich protein / oleosin | chr5:22717115-22717751 FORWARD
AT1G23340	-1.19742	0.00623507	unknown protein | chr1:8283896-8286832 REVERSE
AT2G34930	-1.19707	3.00347e-19	disease resistance family protein | chr2:14737066-14739904 REVERSE
AT1G75230	-1.1955	6.88102e-15	HhH-GPD base excision DNA repair family protein | chr1:28234349-28235784 FORWARD
AT2G38185	-1.19427	1.24112e-05	zinc finger (C3HC4-type RING finger) family protein | chr2:15999964-16003168 FORWARD
AT1G20840	-1.19373	3.09329e-16	Symbols: TMT1 | TMT1 (TONOPLAST MONOSACCHARIDE TRANSPORTER1); carbohydrate transmembrane transporter/ nucleoside transmembrane transporter/ sugar:hydrogen symporter | chr1:7244939-7248143 REVERSE
AT1G53440	-1.19326	1.11914e-05	leucine-rich repeat family protein / protein kinase family protein | chr1:19945959-19951562 FORWARD
AT3G57140	-1.19305	1.93091e-07	Symbols: SDP1-LIKE | patatin-related | chr3:21150422-21153507 REVERSE
AT4G28290	-1.19281	1.04111e-06	unknown protein | chr4:14011844-14012583 REVERSE
AT5G37260	-1.19265	2.02389e-32	Symbols: RVE2, CIR1 | RVE2 (REVEILLE 2); DNA binding / transcription factor | chr5:14751344-14753088 REVERSE
AT5G27520	-1.19218	6.60714e-22	Symbols: PNC2 | PNC2 (PEROXISOMAL ADENINE NUCLEOTIDE CARRIER 2); ADP transmembrane transporter/ ATP transmembrane transporter/ binding | chr5:9714382-9716354 REVERSE
AT5G54280	-1.19037	3.3382e-07	Symbols: ATM2, ATMYOS1, ATM4 | ATM2 (ARABIDOPSIS THALIANA MYOSIN 2); motor | chr5:22039389-22046298 REVERSE
AT3G54880	-1.18814	1.28786e-07	unknown protein | chr3:20336856-20338522 REVERSE
AT5G60850	-1.1876	1.5499e-20	Symbols: OBP4 | OBP4; DNA binding / transcription factor | chr5:24480449-24481873 FORWARD
AT3G50900	-1.1869	9.78e-06	unknown protein | chr3:18918019-18918618 FORWARD
AT5G02150	-1.18566	5.7354e-13	binding | chr5:424291-426079 REVERSE
AT1G03090	-1.18559	6.50471e-30	Symbols: MCCA | MCCA; methylcrotonoyl-CoA carboxylase | chr1:739679-744184 FORWARD
AT5G09440	-1.18085	1.75455e-09	Symbols: EXL4 | EXL4 (EXORDIUM LIKE 4) | chr5:2938347-2939461 FORWARD
AT5G65660	-1.18051	1.13672e-29	hydroxyproline-rich glycoprotein family protein | chr5:26245249-26246379 REVERSE
AT2G46030	-1.18013	6.06457e-24	Symbols: UBC6 | UBC6 (ubiquitin-conjugating enzyme 6); ubiquitin-protein ligase | chr2:18932019-18933507 REVERSE
AT3G02880	-1.17937	1.88441e-24	leucine-rich repeat transmembrane protein kinase, putative | chr3:634653-637284 FORWARD
AT1G72645	-1.17925	0.000724384	unknown protein | chr1:27348381-27349219 FORWARD
AT1G17970	-1.17865	1.13844e-14	zinc finger (C3HC4-type RING finger) family protein | chr1:6184904-6187472 FORWARD
AT4G23180	-1.17816	1.11147e-42	Symbols: CRK10, RLK4 | CRK10 (CYSTEINE-RICH RLK10); ATP binding / kinase/ protein kinase/ protein serine/threonine kinase/ protein tyrosine kinase | chr4:12138137-12140921 FORWARD
AT2G32710	-1.17793	2.75431e-14	Symbols: KRP4, ACK2, ICK7 | KRP4; cyclin binding / cyclin-dependent protein kinase inhibitor | chr2:13873436-13875831 FORWARD
AT5G07440	-1.1778	1.28772e-43	Symbols: GDH2 | GDH2 (GLUTAMATE DEHYDROGENASE 2); ATP binding / glutamate dehydrogenase [NAD(P)+]/ glutamate dehydrogenase/ oxidoreductase | chr5:2355937-2358194 FORWARD
AT4G35600	-1.17753	3.69976e-21	Symbols: CONNEXIN 32 | CONNEXIN 32; ATP binding / kinase/ protein kinase/ protein serine/threonine kinase | chr4:16896237-16898876 FORWARD
AT5G16370	-1.17737	5.77024e-12	Symbols: AAE5 | AAE5 (ACYL ACTIVATING ENZYME 5); catalytic | chr5:5356605-5358511 REVERSE
AT5G48450	-1.17689	7.63463e-05	Symbols: sks3 | sks3 (SKU5 Similar 3); copper ion binding / oxidoreductase | chr5:19633295-19635664 REVERSE
AT5G15780	-1.17524	7.83747e-29	pollen Ole e 1 allergen and extensin family protein | chr5:5144727-5146403 REVERSE
AT3G23255	-1.17462	0.000292456	unknown protein | chr3:8311781-8313086 FORWARD
AT5G24490	-1.17443	2.90107e-56	30S ribosomal protein, putative | chr5:8365601-8367460 FORWARD
AT1G78270	-1.17427	1.77839e-20	Symbols: AtUGT85A4 | AtUGT85A4 (UDP-glucosyl transferase 85A4); UDP-glycosyltransferase/ glucuronosyltransferase/ transferase, transferring hexosyl groups | chr1:29450563-29452417 REVERSE
AT2G21880	-1.17402	0.0028521	Symbols: ATRAB7A, ATRABG2 | ATRAB7A; GTP binding | chr2:9324633-9326321 REVERSE
AT3G10640	-1.17375	9.28631e-21	Symbols: VPS60.1 | VPS60.1 | chr3:3323310-3325039 REVERSE
AT1G57990	-1.17126	5.62593e-35	Symbols: ATPUP18 | ATPUP18; purine transmembrane transporter | chr1:21441505-21442920 REVERSE
AT4G24630	-1.17026	4.91124e-14	receptor/ zinc ion binding | chr4:12714624-12717111 FORWARD
AT5G25265	-1.16982	1.88389e-39	unknown protein | chr5:8754553-8756948 REVERSE
AT5G46050	-1.16563	0.0011146	Symbols: ATPTR3, PTR3 | PTR3 (PEPTIDE TRANSPORTER 3); dipeptide transporter/ transporter/ tripeptide transporter | chr5:18675035-18679146 REVERSE
AT4G26400	-1.16555	2.51232e-25	zinc finger (C3HC4-type RING finger) family protein | chr4:13344848-13346574 REVERSE
AT2G01100	-1.16547	7.05801e-22	unknown protein | chr2:81437-83290 FORWARD
AT3G55430	-1.16325	8.56198e-20	glycosyl hydrolase family 17 protein / beta-1,3-glucanase, putative | chr3:20549599-20552215 REVERSE
AT3G29644	-1.16317	8.71298e-07	other RNA | chr3:11499199-11501366 REVERSE
AT4G09460	-1.16163	1.42792e-11	Symbols: ATMYB6 | ATMYB6; DNA binding / transcription factor | chr4:5992966-5994258 FORWARD
AT5G41761	-1.16009	7.36363e-06	unknown protein | chr5:16711437-16712031 FORWARD
AT1G67050	-1.1593	6.59242e-17	unknown protein | chr1:25028627-25029788 REVERSE
AT2G03890	-1.15928	3.34933e-43	phosphatidylinositol 3- and 4-kinase family protein | chr2:1185522-1188545 FORWARD
AT1G12730	-1.15854	1.19259e-07	cell division cycle protein-related | chr1:4334615-4337844 FORWARD
AT3G18035	-1.15736	9.76627e-41	Symbols: HON4 | HON4; DNA binding | chr3:6169090-6171724 REVERSE
AT1G01140	-1.15568	2.44543e-36	Symbols: CIPK9, PKS6 | CIPK9 (CBL-INTERACTING PROTEIN KINASE 9); ATP binding / kinase/ protein kinase/ protein serine/threonine kinase | chr1:64167-67625 REVERSE
AT5G60710	-1.15488	7.9184e-27	zinc finger (C3HC4-type RING finger) family protein | chr5:24410718-24415068 REVERSE
AT4G35470	-1.15107	1.47224e-27	leucine-rich repeat family protein | chr4:16846301-16849150 FORWARD
AT3G20680	-1.15022	7.28769e-16	unknown protein | chr3:7230068-7231194 REVERSE
AT3G50750	-1.14919	1.29878e-23	brassinosteroid signalling positive regulator-related | chr3:18861839-18863234 REVERSE
AT4G36050	-1.14897	6.05898e-05	endonuclease/exonuclease/phosphatase family protein | chr4:17051982-17055059 REVERSE
AT1G69530	-1.14876	2.6484e-46	Symbols: ATEXPA1, EXP1, AT-EXP1, ATEXP1, ATHEXP ALPHA 1.2 | ATEXPA1 (ARABIDOPSIS THALIANA EXPANSIN A1) | chr1:26141836-26143496 FORWARD
AT4G31000	-1.14617	0.00107502	calmodulin-binding protein | chr4:15103159-15105979 FORWARD
AT5G21930	-1.14494	5.37826e-37	Symbols: PAA2, HMA8 | PAA2 (P-TYPE ATPASE OF ARABIDOPSIS 2); ATPase, coupled to transmembrane movement of ions, phosphorylative mechanism / copper ion transmembrane transporter | chr5:7243129-7248895 FORWARD
AT5G65430	-1.14417	5.44911e-38	Symbols: GRF8, 14-3-3KAPPA, GF14 KAPPA | GRF8 (GENERAL REGULATORY FACTOR 8); protein binding / protein phosphorylated amino acid binding | chr5:26148201-26150342 REVERSE
AT1G14920	-1.14355	4.63635e-28	Symbols: GAI, RGA2 | GAI (GIBBERELLIC ACID INSENSITIVE); transcription factor | chr1:5149226-5151354 FORWARD
AT5G64330	-1.13853	1.69671e-27	Symbols: NPH3, RPT3, JK218 | NPH3 (NON-PHOTOTROPIC HYPOCOTYL 3); protein binding / signal transducer | chr5:25727337-25730358 FORWARD
AT4G03400	-1.13793	9.95146e-26	Symbols: DFL2, GH3-10 | DFL2 (DWARF IN LIGHT 2) | chr4:1497536-1499865 REVERSE
AT5G15580	-1.13757	1.23523e-18	Symbols: LNG1 | LNG1 (LONGIFOLIA1) | chr5:5068301-5072492 REVERSE
AT3G55840	-1.13722	0.000947406	FUNCTIONS IN: molecular_function unknown; INVOLVED IN: biological_process unknown; LOCATED IN: cellular_component unknown; EXPRESSED IN: 10 plant structures; EXPRESSED DURING: 6 growth stages; CONTAINS InterPro DOMAIN/s: Hs1pro-1, C-terminal (InterPro:IPR009743), Hs1pro-1, N-terminal (InterPro:IPR009869); BEST Arabidopsis thaliana protein match is: HSPRO2 (ARABIDOPSIS ORTHOLOG OF SUGAR BEET HS1 P…
AT3G02550	-1.1363	0.00416705	Symbols: LBD41 | LBD41 (LOB DOMAIN-CONTAINING PROTEIN 41) | chr3:536505-537998 REVERSE
AT2G13800	-1.13623	7.39644e-11	Symbols: ATSERK5, SERK5 | SERK5 (SOMATIC EMBRYOGENESIS RECEPTOR-LIKE KINASE 5); ATP binding / protein kinase/ transmembrane receptor protein serine/threonine kinase | chr2:5753271-5757239 FORWARD
AT4G17900	-1.13513	6.90427e-26	zinc-binding family protein | chr4:9945870-9948078 FORWARD
AT4G35110	-1.13474	2.74887e-08	FUNCTIONS IN: molecular_function unknown; INVOLVED IN: biological_process unknown; LOCATED IN: cellular_component unknown; EXPRESSED IN: 15 plant structures; EXPRESSED DURING: 10 growth stages; CONTAINS InterPro DOMAIN/s: Phospholipase-like, arabidopsis (InterPro:IPR007942); BEST Arabidopsis thaliana protein match is: unknown protein (TAIR:AT2G16900.1); Has 491 Blast hits to 408 proteins in 102 s…
AT4G31820	-1.13429	6.08633e-31	Symbols: ENP, NPY1, MAB4 | ENP (ENHANCER OF PINOID); protein binding / signal transducer | chr4:15390650-15394430 REVERSE
AT1G77060	-1.13394	9.75498e-25	mutase family protein | chr1:28951685-28953509 REVERSE
AT3G22460	-1.13362	0.00397031	Symbols: OASA2 | OASA2 (O-ACETYLSERINE (THIOL) LYASE (OAS-TL) ISOFORM A1); catalytic/ cysteine synthase/ pyridoxal phosphate binding | chr3:7963537-7965907 FORWARD
AT4G28085	-1.13307	0.0133243	unknown protein | chr4:13960032-13960483 FORWARD
AT5G58120	-1.13194	1.33172e-11	disease resistance protein (TIR-NBS-LRR class), putative | chr5:23517492-23521067 FORWARD
AT4G38280	-1.13172	1.58855e-14	unknown protein | chr4:17941796-17943363 FORWARD
AT5G62865	-1.13116	3.28956e-05	unknown protein; BEST Arabidopsis thaliana protein match is: unknown protein (TAIR:AT3G48020.1).
AT4G30510	-1.13086	8.3e-08	Symbols: ATATG18B, ATG18B | AtATG18b | chr4:14905137-14907591 REVERSE
AT2G37940	-1.1301	4.0637e-27	FUNCTIONS IN: molecular_function unknown; INVOLVED IN: biological_process unknown; EXPRESSED IN: 22 plant structures; EXPRESSED DURING: 13 growth stages; BEST Arabidopsis thaliana protein match is: phosphatidic acid phosphatase-related / PAP2-related (TAIR:AT3G54020.1); Has 316 Blast hits to 316 proteins in 75 species: Archae - 0; Bacteria - 0; Metazoa - 213; Fungi - 0; Plants - 48; Viruses - 0; …
AT1G22550	-1.12991	0.0065365	proton-dependent oligopeptide transport (POT) family protein | chr1:7966533-7968641 REVERSE
AT1G56090	-1.12897	7.67887e-10	tetratricopeptide repeat (TPR)-containing protein | chr1:20977695-20979357 REVERSE
AT5G13190	-1.128	6.93162e-19	INVOLVED IN: biological_process unknown; LOCATED IN: cellular_component unknown; EXPRESSED IN: 24 plant structures; EXPRESSED DURING: 15 growth stages; CONTAINS InterPro DOMAIN/s: LPS-induced tumor necrosis factor alpha factor (InterPro:IPR006629); Has 21 Blast hits to 21 proteins in 10 species: Archae - 0; Bacteria - 0; Metazoa - 2; Fungi - 0; Plants - 19; Viruses - 0; Other Eukaryotes - 0 (sour…
AT5G23130	-1.12693	9.35289e-09	peptidoglycan-binding LysM domain-containing protein | chr5:7781196-7783601 FORWARD
AT1G30200	-1.12678	2.05348e-23	F-box family protein | chr1:10625029-10627105 FORWARD
AT1G15910	-1.12591	1.90326e-06	XH/XS domain-containing protein / XS zinc finger domain-containing protein | chr1:5465336-5469125 FORWARD
AT5G13140	-1.12507	4.33934e-25	FUNCTIONS IN: molecular_function unknown; INVOLVED IN: biological_process unknown; EXPRESSED IN: 22 plant structures; EXPRESSED DURING: 13 growth stages; CONTAINS InterPro DOMAIN/s: Pollen Ole e 1 allergen and extensin (InterPro:IPR006041); BEST Arabidopsis thaliana protein match is: unknown protein (TAIR:AT3G26960.1); Has 90 Blast hits to 85 proteins in 14 species: Archae - 0; Bacteria - 0; Meta…
AT3G28860	-1.12503	3.02487e-39	Symbols: ATMDR1, ATMDR11, PGP19, MDR11, MDR1, ATPGP19, ABCB19, ATABCB19 | ABCB19; ATPase, coupled to transmembrane movement of substances / auxin efflux transmembrane transporter | chr3:10870038-10877506 REVERSE
AT2G39010	-1.12458	1.54025e-42	Symbols: PIP2E, PIP2;6 | PIP2E (PLASMA MEMBRANE INTRINSIC PROTEIN 2E); water channel | chr2:16291477-16294034 FORWARD
AT1G60140	-1.12431	2.82248e-35	Symbols: ATTPS10, TPS10 | ATTPS10 (trehalose phosphate synthase); transferase, transferring glycosyl groups / trehalose-phosphatase | chr1:22176934-22180875 REVERSE
AT5G65925	-1.12133	0.000752197	unknown protein | chr5:26369045-26369751 FORWARD
AT1G22510	-1.121	1.13637e-08	zinc finger (C3HC4-type RING finger) family protein | chr1:7950819-7952673 REVERSE
AT5G18600	-1.1201	4.72073e-28	glutaredoxin family protein | chr5:6183258-6183954 REVERSE
AT4G17230	-1.11807	5.10159e-33	Symbols: SCL13 | SCL13 (Scarecrow-like 13); transcription factor | chr4:9660985-9663774 REVERSE
AT1G03010	-1.11806	2.92683e-06	phototropic-responsive NPH3 family protein | chr1:693480-696382 FORWARD
AT1G06840	-1.11752	6.14929e-15	leucine-rich repeat transmembrane protein kinase, putative | chr1:2097747-2103479 REVERSE
AT1G27210	-1.11738	1.51767e-20	binding | chr1:9455368-9458026 REVERSE
AT1G60010	-1.11725	1.45346e-27	unknown protein | chr1:22095360-22096577 REVERSE
AT3G52400	-1.11548	3.14357e-19	Symbols: SYP122, ATSYP122 | SYP122 (SYNTAXIN OF PLANTS 122); SNAP receptor | chr3:19425634-19427141 REVERSE
AT5G23380	-1.11426	3.61224e-07	unknown protein | chr5:7866742-7870302 FORWARD
AT1G15740	-1.11402	1.98133e-44	leucine-rich repeat family protein | chr1:5410908-5414919 FORWARD
AT2G02410	-1.11312	2.60732e-10	unknown protein | chr2:632640-634899 FORWARD
AT1G60870	-1.11279	8.67906e-26	Symbols: MEE9 | MEE9 (maternal effect embryo arrest 9) | chr1:22409472-22410654 FORWARD
AT1G09932	-1.11169	6.57837e-09	phosphoglycerate/bisphosphoglycerate mutase-related | chr1:3230450-3233109 REVERSE
AT1G70518	-1.11155	0.00130604	Unknown gene | chr1:26583570-26584684 FORWARD
AT1G17410	-1.11117	5.73574e-06	nucleoside diphosphate kinase family protein | chr1:5968573-5969975 REVERSE
AT1G12910	-1.1108	5.97405e-11	Symbols: ATAN11, LWD1 | ATAN11 (ANTHOCYANIN11); nucleotide binding | chr1:4394897-4396291 REVERSE
AT1G59870	-1.1094	1.42789e-54	Symbols: PEN3, PDR8, ATPDR8 | PEN3 (PENETRATION 3); ATPase, coupled to transmembrane movement of substances / cadmium ion transmembrane transporter | chr1:22034506-22040038 FORWARD
AT5G60300	-1.10908	7.77948e-11	lectin protein kinase family protein | chr5:24264622-24268029 FORWARD
AT3G58490	-1.10812	3.90903e-12	phosphatidic acid phosphatase family protein / PAP2 family protein | chr3:21632812-21635101 FORWARD
AT3G21070	-1.10735	1.67153e-17	Symbols: NADK1, ATNADK-1 | NADK1 (NAD KINASE 1); NAD+ kinase/ NADH kinase/ calmodulin binding | chr3:7380191-7383980 REVERSE
AT5G23810	-1.10725	1.39468e-06	Symbols: AAP7 | AAP7; amino acid transmembrane transporter | chr5:8028378-8030816 FORWARD
AT3G20040	-1.1071	0.00140326	Symbols: ATHXK4, HKL2 | ATHXK4; ATP binding / fructokinase/ glucokinase/ hexokinase | chr3:6994894-6998171 FORWARD
AT2G46260	-1.10701	7.07627e-28	BTB/POZ domain-containing protein | chr2:18995968-18998633 FORWARD
AT3G18560	-1.10639	1.33072e-05	unknown protein | chr3:6393910-6394785 FORWARD
AT5G66620	-1.10105	0.000118684	Symbols: DAR6 | DAR6 (DA1-RELATED PROTEIN 6); zinc ion binding | chr5:26588585-26592006 FORWARD
AT5G67570	-1.1009	6.60909e-06	Symbols: DG1, EMB1408 | DG1 (DELAYED GREENING 1) | chr5:26952325-26954847 FORWARD
AT3G10405	-1.10007	2.54651e-17	unknown protein | chr3:3233715-3235289 REVERSE
AT1G05453	-1.09931	2.76793e-10	NA
AT4G40060	-1.09837	4.33657e-33	Symbols: ATHB16, ATHB-16 | ATHB16 (ARABIDOPSIS THALIANA HOMEOBOX PROTEIN 16); sequence-specific DNA binding / transcription activator/ transcription factor | chr4:18571359-18573084 REVERSE
AT1G77660	-1.09661	6.09441e-06	MORN (Membrane Occupation and Recognition Nexus) repeat-containing protein /phosphatidylinositol-4-phosphate 5-kinase-related | chr1:29185899-29187825 REVERSE
AT1G61900	-1.09638	7.14204e-18	unknown protein | chr1:22882215-22885053 REVERSE
AT1G49840	-1.09584	1.01271e-07	unknown protein | chr1:18452070-18454358 FORWARD
AT2G36000	-1.09504	5.42221e-27	mitochondrial transcription termination factor-related / mTERF-related | chr2:15117075-15118627 FORWARD
AT5G56590	-1.09475	3.83e-07	glycosyl hydrolase family 17 protein | chr5:22907319-22909559 FORWARD
AT5G11000	-1.09443	1.7003e-12	unknown protein | chr5:3479029-3480425 REVERSE
AT4G04830	-1.09407	6.52721e-14	Symbols: ATMSRB5 | methionine sulfoxide reductase domain-containing protein / SeIR domain-containing protein | chr4:2445859-2447086 FORWARD
AT4G12710	-1.09395	2e-08	armadillo/beta-catenin repeat family protein | chr4:7484837-7486801 REVERSE
AT1G64200	-1.09338	9.38144e-13	Symbols: VHA-E3 | VHA-E3 (VACUOLAR H+-ATPASE SUBUNIT E ISOFORM 3); proton-transporting ATPase, rotational mechanism | chr1:23828526-23830002 REVERSE
AT3G26890	-1.09252	6.87868e-32	unknown protein | chr3:9907282-9911589 REVERSE
AT3G62660	-1.0901	5.0706e-22	Symbols: GATL7 | GATL7 (Galacturonosyltransferase-like 7); polygalacturonate 4-alpha-galacturonosyltransferase/ transferase, transferring glycosyl groups / transferase, transferring hexosyl groups | chr3:23172806-23174762 FORWARD
AT3G04730	-1.08904	1.71721e-43	Symbols: IAA16 | IAA16; transcription factor | chr3:1288612-1290602 REVERSE
AT4G05060	-1.08829	9.40988e-15	vesicle-associated membrane family protein / VAMP family protein | chr4:2590065-2592163 REVERSE
AT2G22300	-1.08815	2.93333e-06	Symbols: CAMTA3, SR1 | SR1 (SIGNAL RESPONSIVE 1); calmodulin binding / transcription regulator | chr2:9471388-9476646 FORWARD
AT5G55060	-1.08794	1.0293e-11	unknown protein | chr5:22341952-22346577 FORWARD
AT1G74360	-1.08719	7.73805e-12	leucine-rich repeat transmembrane protein kinase, putative | chr1:27954231-27958114 FORWARD
AT1G63860	-1.087	7.01658e-06	ATP binding / protein binding / transmembrane receptor | chr1:23701484-23706005 REVERSE
AT1G01120	-1.08629	5.60798e-27	Symbols: KCS1 | KCS1 (3-KETOACYL-COA SYNTHASE 1); acyltransferase/ fatty acid elongase | chr1:57269-59167 REVERSE
AT2G46150	-1.08453	0.0126532	FUNCTIONS IN: molecular_function unknown; INVOLVED IN: biological_process unknown; LOCATED IN: plasma membrane; EXPRESSED IN: 15 plant structures; EXPRESSED DURING: 7 growth stages; CONTAINS InterPro DOMAIN/s: Harpin-induced 1 (InterPro:IPR010847); BEST Arabidopsis thaliana protein match is: unknown protein (TAIR:AT3G54200.1); Has 137 Blast hits to 136 proteins in 12 species: Archae - 0; Bacteria…
AT5G17490	-1.08296	9.04344e-06	Symbols: RGL3 | RGL3 (RGA-LIKE PROTEIN 3); transcription factor | chr5:5764063-5766077 REVERSE
AT3G03020	-1.0794	6.06556e-07	unknown protein | chr3:680944-681999 FORWARD
AT5G08130	-1.07889	7.6436e-29	Symbols: BIM1 | BIM1; DNA binding / protein binding / transcription factor | chr5:2606200-2610123 REVERSE
AT1G08900	-1.07806	2.05504e-15	carbohydrate transmembrane transporter | chr1:2852454-2855779 FORWARD
AT2G35390	-1.07796	7.3152e-21	ribose-phosphate pyrophosphokinase 1 / phosphoribosyl diphosphate synthetase 1 (PRSI) | chr2:14895279-14897822 REVERSE
AT1G70590	-1.0773	4.48566e-09	F-box family protein | chr1:26618321-26620388 FORWARD
AT1G13450	-1.0751	2.99202e-19	DNA binding protein GT-1 | chr1:4612731-4615205 REVERSE
AT1G20070	-1.07466	7.54087e-06	unknown protein | chr1:6958010-6959123 REVERSE
AT4G28350	-1.07285	0.000148716	lectin protein kinase family protein | chr4:14026577-14028622 FORWARD
AT3G06210	-1.07156	6.31943e-11	binding | chr3:1880093-1883491 FORWARD
AT3G24550	-1.06924	1.06564e-15	Symbols: ATPERK1 | ATPERK1 (PROLINE EXTENSIN-LIKE RECEPTOR KINASE 1); ATP binding / protein kinase | chr3:8960258-8963568 FORWARD
AT3G62630	-1.06833	7.62815e-20	FUNCTIONS IN: molecular_function unknown; INVOLVED IN: biological_process unknown; LOCATED IN: cellular_component unknown; EXPRESSED IN: 22 plant structures; EXPRESSED DURING: 14 growth stages; CONTAINS InterPro DOMAIN/s: Protein of unknown function DUF1645 (InterPro:IPR012442); BEST Arabidopsis thaliana protein match is: calmodulin-binding protein (TAIR:AT2G15760.1); Has 207 Blast hits to 197 pr…
AT5G01950	-1.06789	9.22157e-20	ATP binding / kinase/ protein serine/threonine kinase | chr5:364902-370186 REVERSE
AT2G33330	-1.06685	7.99879e-10	Symbols: PDLP3 | PDLP3 (PLASMODESMATA-LOCATED PROTEIN 3) | chr2:14122890-14125137 REVERSE
AT5G65590	-1.06648	0.00187938	Dof-type zinc finger domain-containing protein | chr5:26211746-26213136 REVERSE
AT1G55450	-1.06606	1.2184e-35	embryo-abundant protein-related | chr1:20704918-20706890 REVERSE
AT4G26555	-1.06566	1.56302e-19	immunophilin / FKBP-type peptidyl-prolyl cis-trans isomerase family protein | chr4:13404465-13406245 REVERSE
AT2G37330	-1.06496	2.18326e-10	Symbols: ALS3 | ALS3 (ALUMINUM SENSITIVE 3) | chr2:15669138-15670187 FORWARD
AT3G04720	-1.06458	4.05362e-23	Symbols: PR4, HEL, PR-4 | PR4 (PATHOGENESIS-RELATED 4); chitin binding | chr3:1285524-1286562 REVERSE
AT1G67710	-1.06444	0.000130709	Symbols: ARR11 | ARR11 (RESPONSE REGULATOR 11); transcription factor/ two-component response regulator | chr1:25376751-25379144 REVERSE
AT3G05936	-1.06375	0.000396018	unknown protein | chr3:1773832-1774589 REVERSE
AT1G53830	-1.06362	0.000924211	Symbols: ATPME2 | ATPME2; pectinesterase | chr1:20098522-20100889 FORWARD
AT3G27960	-1.06355	2.17666e-08	kinesin light chain-related | chr3:10380380-10383092 REVERSE
AT2G17880	-1.06112	1.51993e-08	DNAJ heat shock protein, putative | chr2:7766962-7767931 REVERSE
AT3G57330	-1.06014	3.20645e-30	Symbols: ACA11 | ACA11 (autoinhibited Ca2+-ATPase 11); calcium-transporting ATPase/ calmodulin binding | chr3:21211456-21216375 REVERSE
AT1G37130	-1.05907	4.05752e-30	Symbols: NIA2, B29, NIA2-1, CHL3, NR, NR2, ATNR2 | NIA2 (NITRATE REDUCTASE 2); nitrate reductase (NADH)/ nitrate reductase | chr1:14158527-14161938 FORWARD
AT1G74430	-1.05863	5.2424e-08	Symbols: MYB95, ATMYB95, ATMYBCP66 | MYB95 (myb domain protein 95); DNA binding / transcription factor | chr1:27975179-27977434 FORWARD
AT4G05330	-1.05839	8.60754e-10	Symbols: AGD13 | AGD13 (ARF-GAP domain 13); ARF GTPase activator/ zinc ion binding | chr4:2720561-2723125 REVERSE
AT1G14890	-1.05824	1.90683e-10	enzyme inhibitor/ pectinesterase/ pectinesterase inhibitor | chr1:5137014-5137957 FORWARD
AT4G28300	-1.05742	1.62718e-22	hydroxyproline-rich glycoprotein family protein | chr4:14014653-14017068 FORWARD
AT1G78895	-1.05725	5.58766e-07	INVOLVED IN: biological_process unknown; LOCATED IN: endomembrane system, endoplasmic reticulum; EXPRESSED IN: 24 plant structures; EXPRESSED DURING: 15 growth stages; CONTAINS InterPro DOMAIN/s: Reticulon (InterPro:IPR003388); BEST Arabidopsis thaliana protein match is: unknown protein (TAIR:AT1G16825.1); Has 81 Blast hits to 81 proteins in 9 species: Archae - 0; Bacteria - 0; Metazoa - 0; Fungi…
AT2G17787	-1.05689	1.93479e-07	unknown protein | chr2:7731075-7733019 FORWARD
AT2G32880	-1.05687	4.01005e-19	meprin and TRAF homology domain-containing protein / MATH domain-containing protein | chr2:13948750-13950556 REVERSE
AT4G14930	-1.05658	4.06779e-27	acid phosphatase survival protein SurE, putative | chr4:8538586-8541899 FORWARD
AT2G36830	-1.05528	7.84137e-22	Symbols: GAMMA-TIP, TIP1;1, GAMMA-TIP1 | GAMMA-TIP (GAMMA TONOPLAST INTRINSIC PROTEIN); water channel | chr2:15445425-15446574 FORWARD
AT1G27130	-1.05508	1.33445e-30	Symbols: ATGSTU13, GST12 | ATGSTU13 (ARABIDOPSIS THALIANA GLUTATHIONE S-TRANSFERASE TAU 13); glutathione transferase | chr1:9425460-9426886 FORWARD
AT4G38550	-1.05483	2.81739e-22	LOCATED IN: chloroplast; EXPRESSED IN: 21 plant structures; EXPRESSED DURING: 13 growth stages; CONTAINS InterPro DOMAIN/s: Phospholipase-like, arabidopsis (InterPro:IPR007942); BEST Arabidopsis thaliana protein match is: unknown protein (TAIR:AT2G20950.1); Has 2527 Blast hits to 1973 proteins in 273 species: Archae - 3; Bacteria - 103; Metazoa - 1039; Fungi - 619; Plants - 503; Viruses - 44; Oth…
AT5G59030	-1.0538	7.32611e-07	Symbols: COPT1 | COPT1 (copper transporter 1); copper ion transmembrane transporter | chr5:23833728-23834511 REVERSE
AT3G12520	-1.05338	3.59065e-15	Symbols: SULTR4;2 | SULTR4;2; sulfate transmembrane transporter | chr3:3967816-3971927 REVERSE
AT5G06860	-1.05309	6.3537e-21	Symbols: PGIP1, ATPGIP1 | PGIP1 (POLYGALACTURONASE INHIBITING PROTEIN 1); protein binding | chr5:2132350-2133587 FORWARD
AT1G27090	-1.0527	6.39503e-32	glycine-rich protein | chr1:9403900-9406256 REVERSE
AT1G01540	-1.05225	4.44365e-29	protein kinase family protein | chr1:195780-198684 FORWARD
AT2G17550	-1.05219	7.09022e-05	unknown protein | chr2:7634283-7637611 REVERSE
AT3G55950	-1.05135	3.80602e-05	Symbols: CCR3, ATCRR3 | CCR3 (ARABIDOPSIS THALIANA CRINKLY4 RELATED 3); kinase | chr3:20753691-20756395 REVERSE
AT1G01110	-1.05121	0.000173856	Symbols: IQD18 | IQD18 (IQ-domain 18) | chr1:52239-54692 FORWARD
AT2G40620	-1.0497	1.94836e-05	bZIP transcription factor family protein | chr2:16954541-16956978 REVERSE
AT3G07580	-1.04874	0.000314546	unknown protein | chr3:2420902-2422742 REVERSE
AT5G14510	-1.04759	0.00808294	armadillo/beta-catenin repeat family protein | chr5:4677973-4679194 REVERSE
AT4G21810	-1.04691	1.4435e-21	Symbols: DER2.1 | DER2.1 (DERLIN-2.1) | chr4:11575096-11577195 REVERSE
AT5G53550	-1.04671	3.0325e-25	Symbols: YSL3, ATYSL3 | YSL3 (YELLOW STRIPE LIKE 3); oligopeptide transporter | chr5:21756038-21758917 FORWARD
AT1G75080	-1.04481	2.07488e-16	Symbols: BZR1 | BZR1 (BRASSINAZOLE-RESISTANT 1); DNA binding / transcription regulator/ transcription repressor | chr1:28185504-28187410 FORWARD
AT5G57710	-1.04443	2.33354e-36	heat shock protein-related | chr5:23384794-23388353 FORWARD
AT5G09220	-1.04309	1.21214e-23	Symbols: AAP2 | AAP2 (AMINO ACID PERMEASE 2); amino acid transmembrane transporter | chr5:2866252-2869054 FORWARD
AT1G24150	-1.04255	3.61919e-12	Symbols: ATFH4, FH4 | FH4 (FORMIN HOMOLOGUE 4); actin binding / protein binding | chr1:8549518-8551993 FORWARD
AT1G05840	-1.04008	3.49518e-20	aspartyl protease family protein | chr1:1762734-1766281 REVERSE
AT5G66790	-1.03964	2.90691e-14	protein kinase family protein | chr5:26665142-26667531 FORWARD
AT2G15960	-1.03962	2.44294e-27	unknown protein | chr2:6947309-6947688 FORWARD
AT3G11700	-1.03886	1.0608e-30	Symbols: FLA18 | FLA18 (FASCICLIN-LIKE ARABINOGALACTAN PROTEIN 18 PRECURSOR) | chr3:3698839-3701493 FORWARD
AT3G48380	-1.03837	1.69116e-22	FUNCTIONS IN: molecular_function unknown; INVOLVED IN: biological_process unknown; LOCATED IN: cellular_component unknown; CONTAINS InterPro DOMAIN/s: Peptidase C78, ubiquitin fold modifier-specific peptidase 1 and 2 (InterPro:IPR012462); Has 257 Blast hits to 257 proteins in 79 species: Archae - 0; Bacteria - 0; Metazoa - 209; Fungi - 0; Plants - 15; Viruses - 0; Other Eukaryotes - 33 (source: N…
AT2G30250	-1.03781	3.39584e-22	Symbols: WRKY25, ATWRKY25 | WRKY25; transcription factor | chr2:12903236-12905198 REVERSE
AT1G63800	-1.03743	1.77791e-19	Symbols: UBC5 | UBC5 (ubiquitin-conjugating enzyme 5); ubiquitin-protein ligase | chr1:23667616-23669080 REVERSE
AT2G39420	-1.03598	1.78975e-20	esterase/lipase/thioesterase family protein | chr2:16460364-16463061 FORWARD
AT2G27050	-1.03597	4.86431e-32	Symbols: EIL1 | EIL1 (ETHYLENE-INSENSITIVE3-LIKE 1); transcription factor/ transcription regulator | chr2:11545753-11548293 FORWARD
AT4G11000	-1.03555	2.39105e-07	ankyrin repeat family protein | chr4:6731020-6732464 FORWARD
AT5G19780	-1.03524	2.28351e-36	Symbols: TUA5 | TUA5; structural constituent of cytoskeleton | chr5:6687074-6689171 FORWARD
AT4G23570	-1.03509	1.42185e-23	Symbols: SGT1A | SGT1A; protein binding | chr4:12299963-12302719 FORWARD
AT4G39910	-1.03278	2.24529e-21	Symbols: ATUBP3, UBP3 | ATUBP3 (ARABIDOPSIS THALIANA UBIQUITIN-SPECIFIC PROTEASE 3); ubiquitin-specific protease | chr4:18511575-18514338 REVERSE
AT1G76490	-1.03175	2.17743e-27	Symbols: HMG1, HMGR1 | HMG1 (HYDROXY METHYLGLUTARYL COA REDUCTASE 1); hydroxymethylglutaryl-CoA reductase | chr1:28695760-28698793 FORWARD
AT2G30990	-1.03136	3.51349e-13	unknown protein | chr2:13187583-13190283 REVERSE
AT1G29690	-1.03088	1.47662e-16	Symbols: CAD1 | CAD1 (constitutively activated cell death 1) | chr1:10379020-10382123 REVERSE
AT5G62180	-1.02997	0.00474561	Symbols: AtCXE20 | AtCXE20 (Arabidopsis thaliana carboxyesterase 20); carboxylesterase | chr5:24978844-24979849 REVERSE
AT5G23860	-1.0295	2.92683e-11	Symbols: TUB8 | TUB8; structural constituent of cytoskeleton | chr5:8042876-8044819 FORWARD
AT5G66920	-1.02714	2.44433e-08	Symbols: sks17 | sks17 (SKU5 Similar 17); copper ion binding / oxidoreductase | chr5:26722823-26725626 FORWARD
AT4G30410	-1.02611	1.88063e-05	transcription factor | chr4:14871109-14872176 REVERSE
AT2G21050	-1.02546	5.19645e-10	amino acid permease, putative | chr2:9034090-9036636 FORWARD
AT1G51745	-1.02502	8.4991e-09	FUNCTIONS IN: molecular_function unknown; INVOLVED IN: biological_process unknown; LOCATED IN: cellular_component unknown; EXPRESSED IN: cultured cell; CONTAINS InterPro DOMAIN/s: PWWP (InterPro:IPR000313); BEST Arabidopsis thaliana protein match is: unknown protein (TAIR:AT3G21295.1); Has 414 Blast hits to 307 proteins in 88 species: Archae - 0; Bacteria - 106; Metazoa - 143; Fungi - 35; Plants …
AT1G07200	-1.02473	8.55319e-22	ATP-dependent Clp protease ClpB protein-related | chr1:2208719-2212546 REVERSE
AT3G53180	-1.02462	4.24358e-31	catalytic/ glutamate-ammonia ligase | chr3:19706894-19711439 FORWARD
AT2G36120	-1.02352	0.00013235	Symbols: DOT1 | DOT1 (DEFECTIVELY ORGANIZED TRIBUTARIES 1) | chr2:15165437-15166465 FORWARD
AT2G07180	-1.02255	3.30371e-24	protein kinase, putative | chr2:2980899-2983495 REVERSE
AT4G24240	-1.02243	1.56736e-09	Symbols: WRKY7, ATWRKY7 | WRKY7; calmodulin binding / transcription factor | chr4:12571766-12573725 FORWARD
AT3G12600	-1.02238	1.67681e-11	Symbols: atnudt16 | atnudt16 (Arabidopsis thaliana Nudix hydrolase homolog 16); hydrolase | chr3:4004512-4006198 FORWARD
AT1G53190	-1.0219	3.23494e-18	zinc finger (C3HC4-type RING finger) family protein | chr1:19837110-19840227 FORWARD
AT1G68840	-1.02179	1.80939e-24	Symbols: RAV2, RAP2.8, TEM2 | RAV2 (REGULATOR OF THE ATPASE OF THE VACUOLAR MEMBRANE); DNA binding / transcription factor/ transcription repressor | chr1:25880327-25881736 FORWARD
AT2G01930	-1.02168	2.78405e-09	Symbols: BPC1, BBR, ATBPC1 | BPC1 (BASIC PENTACYSTEINE1); DNA binding / specific transcriptional repressor/ transcription factor | chr2:427121-428839 REVERSE
AT1G75295	-1.0198	0.00223036	other RNA | chr1:28255327-28257139 REVERSE
AT1G72630	-1.01905	5.50203e-09	Symbols: ELF4-L2 | ELF4-L2 (ELF4-Like 2) | chr1:27344270-27345576 FORWARD
AT1G68810	-1.01892	3.55475e-06	basic helix-loop-helix (bHLH) family protein | chr1:25861123-25863120 FORWARD
AT3G10572	-1.01891	3.57927e-08	3-phosphoinositide-dependent protein kinase-1, putative | chr3:3304268-3306504 FORWARD
AT5G57340	-1.01775	3.69361e-10	unknown protein | chr5:23227300-23229203 FORWARD
AT4G33565	-1.0173	6.96076e-13	protein binding / zinc ion binding | chr4:16136749-16138201 FORWARD
AT1G60550	-1.01619	4.80624e-24	Symbols: ECHID, DHNS | ECHID (ENOYL-COA HYDRATASE/ISOMERASE D); catalytic/ naphthoate synthase | chr1:22305831-22308229 REVERSE
AT5G63905	-1.01522	0.000873407	unknown protein | chr5:25570858-25571586 REVERSE
AT3G04670	-1.01492	4.40631e-17	Symbols: WRKY39, ATWRKY39 | WRKY39; calmodulin binding / transcription factor | chr3:1266295-1268287 REVERSE
AT3G57760	-1.01489	0.00425821	protein kinase family protein | chr3:21395593-21397244 FORWARD
AT4G25030	-1.0147	5.24449e-17	unknown protein | chr4:12864614-12866827 FORWARD
AT3G02070	-1.01429	2.25063e-10	OTU-like cysteine protease family protein | chr3:360921-363429 FORWARD
AT4G31290	-1.01388	3.17304e-19	ChaC-like family protein | chr4:15185886-15188484 FORWARD
AT2G24755	-1.01318	8.78796e-14	other RNA | chr2:10547283-10549434 REVERSE
AT2G39580	-1.0131	0.00223632	unknown protein | chr2:16510425-16517073 FORWARD
AT3G18930	-1.0124	1.03754e-10	zinc finger (C3HC4-type RING finger) family protein | chr3:6523379-6525543 REVERSE
AT3G17470	-1.01229	5.93545e-16	Symbols: ATCRSH | RelA/SpoT domain-containing protein / calcium-binding EF-hand family protein | chr3:5979834-5982115 FORWARD
AT4G21450	-1.01217	1.79758e-30	vesicle-associated membrane family protein / VAMP family protein | chr4:11425999-11428345 FORWARD
AT1G06850	-1.01176	2.83943e-08	Symbols: AtbZIP52 | AtbZIP52 (Arabidopsis thaliana basic leucine zipper 52); DNA binding / transcription factor | chr1:2105048-2106749 FORWARD
AT5G65300	-1.01084	0.00232311	unknown protein | chr5:26095147-26095771 REVERSE
AT5G48160	-1.01072	6.26368e-32	Symbols: OBE2 | OBE2 (OBERON2); protein binding / zinc ion binding | chr5:19527837-19530316 REVERSE
AT3G47610	-1.0107	3.06122e-14	transcription regulator/ zinc ion binding | chr3:17549121-17551420 FORWARD
AT1G75190	-1.01041	1.73206e-05	unknown protein | chr1:28219382-28220227 FORWARD
AT3G01830	-1.00969	0.000822886	calmodulin-related protein, putative | chr3:296054-297133 FORWARD
AT4G28150	-1.00963	0.000457275	unknown protein | chr4:13977303-13979006 REVERSE
AT1G18773	-1.00655	0.000761	FUNCTIONS IN: molecular_function unknown; INVOLVED IN: biological_process unknown; LOCATED IN: endomembrane system; BEST Arabidopsis thaliana protein match is: SOBER1 (SUPPRESSOR OF AVRBST-ELICITED RESISTANCE 1); carboxylesterase (TAIR:AT4G22300.1); Has 30 Blast hits to 26 proteins in 7 species: Archae - 0; Bacteria - 0; Metazoa - 0; Fungi - 0; Plants - 30; Viruses - 0; Other Eukaryotes - 0 (sour…
AT1G71020	-1.00649	1.83991e-12	armadillo/beta-catenin repeat family protein / U-box domain-containing protein | chr1:26790597-26793175 REVERSE
AT3G51840	-1.00564	4.12703e-33	Symbols: ACX4, ATSCX, ATG6 | ACX4 (ACYL-COA OXIDASE 4); acyl-CoA oxidase/ oxidoreductase | chr3:19225360-19229163 REVERSE
AT5G61380	-1.00469	8.57369e-27	Symbols: TOC1, APRR1, PRR1 | TOC1 (TIMING OF CAB EXPRESSION 1); transcription regulator/ two-component response regulator | chr5:24675064-24678550 FORWARD
AT2G27385	-1.00446	4.12237e-24	unknown protein | chr2:11716496-11717330 REVERSE
AT5G64880	-1.004	8.88657e-10	unknown protein | chr5:25932290-25934156 FORWARD
AT5G40740	-1.00374	6.24573e-11	unknown protein | chr5:16301914-16306413 REVERSE
AT5G62570	-1.00353	1.26336e-15	calmodulin-binding protein | chr5:25114391-25116967 FORWARD
AT2G46800	-1.00332	1.16157e-19	Symbols: ZAT, ATMTP1, MTP1, ZAT1, ATCDF1 | ZAT (ZINC TRANSPORTER OF ARABIDOPSIS THALIANA); inorganic anion transmembrane transporter/ metal ion transmembrane transporter/ zinc ion transmembrane transporter | chr2:19237490-19239405 FORWARD
AT4G18710	-1.00327	4.39349e-35	Symbols: BIN2, DWF12, UCU1, ATSK21, SK21 | BIN2 (BRASSINOSTEROID-INSENSITIVE 2); glycogen synthase kinase 3/ kinase/ protein kinase | chr4:10296273-10299362 FORWARD
AT2G44490	-1.00321	5.24733e-35	Symbols: PEN2, BGLU26 | PEN2 (PENETRATION 2); hydrolase, hydrolyzing O-glycosyl compounds / thioglucosidase | chr2:18364756-18367725 FORWARD
AT2G36900	-1.00237	2.25326e-13	Symbols: MEMB11, ATMEMB11 | MEMB11 (MEMBRIN 11); SNAP receptor | chr2:15491435-15492822 REVERSE
AT3G05490	-1.00203	4.09811e-11	Symbols: RALFL22 | RALFL22 (ralf-like 22); signal transducer | chr3:1591277-1591983 FORWARD
AT3G02340	-1.00162	2.935e-12	zinc finger (C3HC4-type RING finger) family protein | chr3:477003-478442 FORWARD
AT3G32980	-1.00123	0.000336109	peroxidase 32 (PER32) (P32) (PRXR3) | chr3:13526097-13529997 REVERSE
AT4G19160	-1.00056	2.70674e-26	unknown protein | chr4:10477306-10480141 FORWARD
AT5G60700	-1.00005	1.65704e-12	glycosyltransferase family protein 2 | chr5:24402129-24404948 REVERSE
