# Supplementary material for: Transcriptomic Profiling Provides Molecular Insights Into Hydrogen Peroxide-Enhanced Arabidopsis Growth and Its Salt Tolerance
Source: Front Plant Sci. 2022 Apr 6;13:866063. doi: 10.3389/fpls.2022.866063 (PMC9019583; doi:10.3389/fpls.2022.866063)
Supplement: Supplementary file 3 [file Data_Sheet_2.zip › Supplementary Tables S1-23/Table S18.xlsx]

## Sheet: Sheet1
Functional classification of up-regulated DEGs in HW vs. WW (two-fold or more changes with a False Discovery Rate (FDR) adjusted p-value ≤0.05)
Gene_ID	Log2FC	P-value	Annotation
Signal transduction
AT3G45640	1.33446	4.26075e-36	MPK3
AT3G56100	2.4556	7.87425e-07	MRLK, IMK3
AT5G01820	1.10944	1.39871e-22	CIPK14
AT3G17840	1.2617	4.29373e-17	RLK902
AT4G23320	1.07615	0.00235052	protein kinase family protein
Cell cycle progress
AT1G03780	2.43267	1.31158e-09	TPX2
AT2G28620	2.76552	1.24917e-17	kinesin motor protein-related
AT2G33560	2.22624	9.7521e-07	spindle checkpoint protein-related
AT5G51600	2.64291	1.48104e-16	MAP65-3
AT3G19050	2.63853	1.1897e-19	POK2
AT3G23890	2.31251	1.08662e-36	TOPII, ATTOPII
AT4G21270	2.2527	2.00222e-15	ATK1, KATA
AT5G05510	1.98364	0.000337903	protein kinase-related
AT5G60930	1.91334	3.83657e-06	chromosome-associated kinesin
AT1G18550	1.2008	0.000352715	ATP binding
AT1G61000	1.21077	0.0110547	molecular_function unknown
AT2G27170	1.14077	8.63875e-06	SMC3
AT3G25980	1.12522	9.07801e-05	MAD2
AT3G54630	1.33179	0.000457312	molecular_function unknown
AT3G54670	1.20138	4.51401e-11	SMC1
AT4G37490	1.75043	0.00188581	CYCB1;1
AT5G06150	2.46968	1.56897e-22	CYCB1;2
AT2G25880	2.06921	1.93545e-06	AtAUR2
AT3G17360	2.22942	1.14202e-16	POK1
AT5G67270	1.59631	5.31726e-07	ATEB1C
AT1G02730	1.95987	1.7911e-25	CSLD5
AT1G06660	2.02929	0.000818742	unknown protein
AT1G16330	2.56779	1.30944e-06	CYCB3;1
AT1G18370	2.40327	2.09885e-10	HIK, ATNACK1
AT1G20610	1.85767	1.05005e-08	CYCB2;3
AT1G20720	1.5841	1.64561e-06	ATP binding
AT1G44110	1.57022	1.62218e-05	CYCA1;1
AT1G76310	2.08133	1.66936e-11	CYCB2;4
AT1G80370	1.66587	4.94447e-05	CYCA2;4
AT2G26760	1.72998	4.17423e-07	CYCB1;4
AT2G30820	1.58688	0.00310131	unknown protein
AT2G31270	1.68663	8.10944e-09	ATCDT1A
AT2G33793	2.7927	1.34764e-05	unknown protein
AT2G44190	1.98055	4.06698e-05	EDE1
AT3G02930	1.57673	0.000144124	unknown protein
AT3G22880	1.70326	0.00412065	ATDMC1, ARLIM15
AT3G23670	2.79429	7.72421e-08	PAKRP1L, KINESIN-12B
AT3G54710	2.1077	3.60764e-05	ATCDT1B, CDT1B
AT3G58650	1.59277	4.89823e-07	unknown protein
AT4G05190	2.20329	5.03183e-18	ATK5
AT4G14150	2.274	1.84055e-08	PAKRP1
AT4G22970	1.74718	1.13863e-08	AESP
AT4G23990	1.9734	1.5733e-14	ATCSLG3
AT4G27595	1.84261	1.17476e-11	unknown protein
AT4G35620	1.76312	1.53352e-05	CYCB2;2
AT5G44635	1.70701	3.93031e-12	MCM6
AT1G09450	1.74043	0.000798854	haspin-related
AT2G19910	6.87359	3.21672e-17	RNA-dependent RNA polymerase family protein
AT4G25340	1.85373	3.3532e-18	immunophilin-related
AT5G11470	1.6518	2.06429e-05	nucleic acid binding
AT5G24330	2.10731	0.00730845	ATXR6, SDG34
AT5G62410	1.82363	3.30199e-10	SMC2
Response to osmotic stress
AT1G14440	1.47894	5.484e-08	AtHB31
AT1G16220	1.01274	0.00688853	protein phosphatase 2C family protein / PP2C family protein
AT1G29290	1.4019	0.0022716	unknown protein
AT1G51460	2.96284	3.01134e-11	ABC transporter family protein
AT1G75240	1.41511	1.91168e-06	HB33
AT2G38470	2.05231	6.12108e-76	WRKY33
AT3G09260	1.11786	0.000165357	PYK10, PSR3.1, BGLU23
AT3G25230	1.06724	6.81312e-17	ROF1, ATFKBP62, FKBP62
AT3G45640	1.33446	4.26075e-36	ATMPK3, MPK3
AT3G56960	1.43193	0.00558914	PIP5K4
AT5G17220	1.83772	0.000221218	ATGSTF12, GST26, TT19
AT5G24780	3.29936	4.73401e-144	VSP1
AT5G46830	1.79226	0.00026164	basic helix-loop-helix (bHLH) family protein
AT1G60270	1.3232	0.000191456	BGLU6
AT2G40750	2.42448	1.88988e-21	WRKY54
AT3G56400	2.75356	1.3902e-103	WRKY70
AT4G11650	2.11394	7.81322e-06	OSM34
AT4G37900	2.60592	7.81889e-17	ATGRDP2
Response to oxidation-reduction process
AT1G02730	1.95987	1.7911e-25	SOS6
AT1G13220	1.35441	7.05061e-05	CRWN2
AT1G16420	1.86163	0.00134825	ATMC8
AT1G68790	1.09919	0.000254254	CRWN3
AT1G70260	2.0568	0.00032724	nodulin MtN21 family protein
AT2G31320	1.17518	1.37524e-07	PARP2
AT3G45640	1.33446	4.26075e-36	ATMPK3
AT3G46090	1.36909	0.00132033	ZAT7
AT3G49580	2.44892	2.00525e-31	LSU1
AT4G08770	1.44884	0.00284373	peroxidase, putative
AT4G13540	2.06427	7.79549e-05	unknown protein
AT5G01820	1.10944	1.39871e-22	ATSR1, SnRK3.15, CIPK14
AT5G10530	1.22764	0.00270137	lectin protein kinase, putative
AT5G27620	1.12286	1.54691e-06	CYCH;1
AT5G37940	4.93579	3.63274e-30	NADP-dependent oxidoreductase, putative
AT5G45340	1.61173	5.0041e-28	CYP707A3
AT5G47910	1.01155	5.92512e-12	RBOHD
AT5G65770	1.12323	2.21483e-05	CRWN4
AT1G44970	5.46402	3.79105e-06	peroxidase, putative
AT1G78410	1.92473	3.64895e-14	VQ motif-containing protein
AT3G10930	2.09059	1.61987e-11	unknown protein
AT3G49620	1.55385	3.67292e-21	DIN11
AT4G11280	1.53611	1.20768e-30	ACS6
AT4G16270	5.16593	3.66013e-05	PER40
AT5G13930	2.24856	4.07287e-52	TT4
AT5G16960	3.06539	0.000105708	oxidoreductase
Response to cell wall organizations
AT1G02730	1.95987	1.7911e-25	CSLD5
AT1G05675	1.15935	7.60118e-10	UDP-Glycosyltransferase superfamily protein
AT1G18570	1.20223	3.27906e-14	MYB51, AtMYB51, BW51A, BW51B, HIG1
AT1G28290	2.30305	2.05317e-27	AGP31
AT1G45191	1.10542	1.56975e-05	BGLU1
AT1G49430	1.00108	7.27648e-11	LRD2, LACS2
AT1G60270	1.3232	0.000191456	BGLU6
AT1G70710	1.0481	1.65661e-09	GH9B1
AT2G03090	1.10468	1.0054e-05	ATEXPA15, EXP15, ATEXP15, ATHEXP ALPHA 1.3
AT2G15390	1.19716	1.21643e-18	FUT4
AT2G43580	2.36667	4.51923e-05	chitinase
AT3G09260	1.11786	0.000165357	PYK10, PSR3.1, BGLU23
AT3G12810	1.11666	2.28255e-08	PIE1, SRCAP
AT4G02290	2.70082	1.90368e-18	GH9B13
AT4G16260	1.98336	3.4087e-52	catalytic/ cation binding / hydrolase, hydrolyzing O-glycosyl compounds
AT4G28250	1.28341	6.65544e-11	ATEXPB3, EXPB3, ATHEXP BETA 1.6
AT5G07530	9.90516	3.03144e-56	GRP17
AT5G07560	3.27159	1.09007e-09	GRP20
AT5G38010	1.46861	0.00764165	UDP-glucoronosyl/UDP-glucosyl transferase family protein
AT1G19940	1.22616	0.0115643	AtGH9B5
AT1G64390	1.07222	5.01998e-08	AtGH9C2
AT2G16890	1.0843	0.000599077	UDP-glucoronosyl/UDP-glucosyl transferase family protein
AT2G47750	1.40492	0.000442118	GH3.9
AT3G55710	1.61849	2.64631e-06	UDP-glucoronosyl/UDP-glucosyl transferase family protein
AT5G03350	1.7496	1.29932e-22	legume lectin family protein
AT5G07510	3.68959	1.93056e-06	GRP14
AT5G07550	8.00499	3.56984e-12	GRP19
Response to transcription factors
AT1G12370	1.11226	0.00202256	PHR1, UVR2
AT1G14350	1.08791	1.23284e-07	FLP, AtMYB124, MYB124
AT1G18570	1.20223	3.27906e-14	MYB51, AtMYB51, BW51A, BW51B, HIG1
AT1G73805	1.08073	3.20491e-15	calmodulin binding
AT2G26150	1.4518	9.54612e-06	HSFA2
AT2G31320	1.17518	1.37524e-07	PARP2
AT2G38470	2.05231	6.12108e-76	WRKY33
AT2G40140	1.16996	7.61358e-25	CZF1, ZFAR1, SZF2, ATSZF2
AT2G44840	1.10214	0.000217374	ATERF13, EREBP, ERF13
AT2G46400	2.35172	3.99027e-24	WRKY46
AT2G46810	1.18151	2.40699e-07	basic helix-loop-helix (bHLH) family protein
AT3G10040	1.80359	5.10302e-07	transcription factor
AT3G19210	1.29695	0.00292504	ATRAD54, CHR25
AT3G46090	1.36909	0.00132033	ZAT7
AT3G56970	2.67043	1.11001e-08	BHLH038, ORG2
AT3G56980	3.17382	5.04717e-08	BHLH039, ORG3
AT4G17490	1.19798	1.3033e-06	ERF6
AT4G18880	1.24133	2.06376e-21	HSFA4A
AT4G21070	1.33035	1.68033e-05	ATBRCA1
AT4G23810	1.73583	3.1674e-26	WRKY53
AT5G04150	2.18227	6.61157e-12	BHLH101
AT5G08790	1.05217	6.71654e-18	ATAF2
AT5G24850	1.32517	2.48358e-06	CRY3
AT5G46830	1.79226	0.00026164	basic helix-loop-helix (bHLH) family protein
AT5G47230	2.39591	2.1177e-07	ERF5
AT5G61600	1.95443	2.9311e-12	ERF104
AT5G63960	1.56717	3.01381e-06	EMB2780
AT5G64810	1.18208	0.00676162	WRKY51
AT1G48000	1.5695	0.00203352	MYB112
AT1G77920	1.27537	7.84181e-13	bZIP family transcription factor
AT2G21320	1.04083	5.70932e-06	zinc finger (B-box type) family protein
AT2G31230	1.202	0.00807658	ERF15
AT2G40750	2.42448	1.88988e-21	WRKY54
AT2G41240	2.42528	5.34598e-10	BHLH100
AT3G47640	1.22121	3.87518e-11	basic helix-loop-helix (bHLH) family protein
AT3G56400	2.75356	1.3902e-103	WRKY70
AT5G22570	1.90895	0.000187973	WRKY38
AT3G48160	1.36681	0.00193458	E2FE
