# Supplementary material for: Transcriptomic Profiling Provides Molecular Insights Into Hydrogen Peroxide-Enhanced Arabidopsis Growth and Its Salt Tolerance
Source: Front Plant Sci. 2022 Apr 6;13:866063. doi: 10.3389/fpls.2022.866063 (PMC9019583; doi:10.3389/fpls.2022.866063)
Supplement: Supplementary file 3 [file Data_Sheet_2.zip › Supplementary Tables S1-23/Table S19.xlsx]

## Sheet: Sheet1
Functional classification of down-regulated DEGs in HW vs. WW (two-fold or more changes with a False Discovery Rate (FDR) adjusted p-value ≤0.05)
Gene_ID	Log2FC	P-value	Annotation
Signal transduction
AT1G05100	-3.5322	1.98647e-27	MAPKKK18
AT1G07150	-2.3004	1.07517e-08	MAPKKK13
AT2G30040	-1.58183	8.74958e-15	MAPKKK14
AT4G36950	-3.04471	1.8743e-13	MAPKKK21
AT3G48520	-2.54658	4.7354e-54	CYP94B3
AT2G27690	-2.51531	4.66343e-36	CYP94C1
AT2G34930	-1.55129	1.31453e-22	disease resistance family protein
AT5G67480	-1.53885	8.8647e-49	BT4
AT4G33420	-1.05777	0.000187275	peroxidase, putative
AT4G23220	-1.02037	2.23879e-15	kinase
Response to osmotic stress
AT5G38710	-1.60902	8.74222e-11	proline oxidase, putative / osmotic stress-responsive proline dehydrogenase, putative | chr5:15501245-15504109 FORWARD
AT1G05680	-2.28455	5.62506e-06	UDP-glucoronosyl/UDP-glucosyl transferase family protein
AT1G20440	-1.0675	3.1917e-19	COR47, RD17
AT1G43160	-4.06216	6.4925e-27	RAP2.6
AT1G61340	-1.5228	4.89909e-10	F-box family protein
AT2G37180	-2.14282	7.06368e-32	RD28, PIP2;3, PIP2C
AT2G39010	-1.3159	8.64633e-38	PIP2E, PIP2;6 | PIP2E
AT2G47770	-3.65713	6.09598e-27	benzodiazepine receptor-related
AT3G02480	-4.12136	1.23857e-27	ABA-responsive protein-related
AT3G14440	-1.08852	1.84514e-11	NCED3, ATNCED3, STO1, SIS7
AT3G58620	-1.56203	6.2698e-22	TTL4
AT3G63060	-3.71939	1.75489e-13	EDL3
AT4G21440	-1.12682	0.0013552	ATMYB102, ATM4
AT4G23400	-1.31813	3.86792e-35	PIP1D, PIP1;5
AT4G24960	-1.36887	2.76952e-19	ATHVA22D
AT4G37990	-3.06141	1.64613e-34	ELI3-2, ELI3, ATCAD8, CAD-B2
AT4G39090	-1.07032	1.2193e-24	RD19, RD19A
AT5G06760	-3.837	1.16854e-21	late embryogenesis abundant group 1 domain-containing protein / LEA group 1 domain-containing protein
AT5G15960	-1.54869	1.11331e-06	KIN1
AT5G40390	-1.02563	2.79918e-09	SIP1
AT5G50720	-1.30113	3.70601e-05	ATHVA22E
AT5G59220	-2.41017	1.2825e-44	PP2C
AT5G59310	-2.48191	2.58154e-34	LTP4
AT5G64750	-4.34329	2.05288e-64	ABR1
AT5G67480	-1.53885	8.8647e-49	BT4
Response to oxidation-reduction process
AT1G01580	-1.25339	0.0107552	FRO2, FRD1
AT1G20620	-1.12274	2.34028e-20	CAT3, SEN2
AT1G45145	-1.05708	2.10942e-13	ATTRX5, ATH5, LIV1
AT1G54100	-1.32671	2.78897e-31	ALDH7B4
AT1G72060	-1.6966	0.000172038	serine-type endopeptidase inhibitor
AT2G06050	-1.71532	1.37519e-55	OPR3
AT2G27690	-2.51531	4.66343e-36	CYP94C1
AT2G33380	-2.06139	6.97395e-64	RD20
AT2G37770	-2.53829	4.65663e-26	aldo/keto reductase family protein
AT2G41480	-4.15137	1.11324e-06	electron carrier/ heme binding / peroxidase
AT2G42580	-1.01489	1.61168e-17	TTL3, VIT
AT2G47180	-1.24174	5.12986e-14	AtGolS1
AT3G09940	-1.03641	6.38358e-06	MDHAR, ATMDAR3
AT3G13450	-1.08579	6.32883e-13	DIN4
AT3G14440	-1.08852	1.84514e-11	NCED3, ATNCED3, STO1, SIS7
AT3G25180	-1.05566	0.00814918	CYP82G1
AT3G28740	-1.71273	9.53973e-05	CYP81D1
AT3G48520	-2.54658	4.7354e-54	CYP94B3
AT3G58620	-1.56203	6.2698e-22	TTL4
AT4G12000	-1.07837	2.57993e-07	response to oxidative stress
AT4G25100	-1.75427	1.58299e-56	FSD1
AT4G33420	-1.05777	0.000187275	peroxidase
AT4G35770	-1.85574	1.0661e-60	SEN1, ATSEN1, DIN1
AT4G37990	-3.06141	1.64613e-34	ELI3-2, ELI3, ATCAD8, CAD-B2
AT5G01600	-1.64671	9.3351e-32	ATFER1
AT5G20250	-1.64956	8.38569e-57	DIN10
AT5G38710	-1.60902	8.74222e-11	proline oxidase
AT5G40390	-1.02563	2.79918e-09	SIP1
AT5G63450	-4.25806	1.14662e-31	CYP94B1
Response to cell wall organizations
AT2G23170	-2.30613	1.80713e-29	GH3.3
AT2G34930	-1.55129	1.31453e-22	disease resistance family protein
AT2G41480	-4.15137	1.11324e-06	electron carrier/ heme binding
AT4G33420	-1.05777	0.000187275	peroxidase
AT4G37390	-1.42283	7.39076e-05	YDK1, GH3.2, BRU6, GH3-2, AUR3
Response to transcription factors
AT1G12610	-1.33454	8.09628e-08	DDF1
AT1G14920	-1.32663	3.04028e-21	GAI, RGA2
AT1G43160	-4.06216	6.4925e-27	RAP2.6
AT1G52890	-1.42359	7.27317e-11	ANAC019
AT1G66350	-1.20882	8.98724e-14	RGL1
AT1G72360	-1.66489	0.000339196	ethylene-responsive element-binding protein
AT2G20880	-3.25722	1.20867e-33	AP2 domain-containing transcription factor
AT3G16770	-1.29724	6.09077e-34	RAP2.3, ATEBP, ERF72
AT3G50260	-1.12337	3.40548e-10	CEJ1, ATERF#011
AT4G05100	-2.98056	2.49853e-29	AtMYB74
AT4G21440	-1.12682	0.0013552	ATMYB102, ATM4
AT4G31800	-1.01725	2.76798e-15	WRKY18, ATWRKY18
AT4G34410	-1.29155	6.28646e-05	RRTF1
AT5G44210	-1.26378	0.00160931	ERF9
AT5G59220	-2.41017	1.2825e-44	PP2C
AT5G60890	-1.13725	3.39982e-08	ATMYB34, ATR1
AT5G64750	-4.34329	2.05288e-64	ABR1
AT5G67300	-1.27011	1.05153e-29	ATMYBR1, ATMYB44, MYBR1
