# Supplementary material for: Transcriptomic Profiling Provides Molecular Insights Into Hydrogen Peroxide-Enhanced Arabidopsis Growth and Its Salt Tolerance
Source: Front Plant Sci. 2022 Apr 6;13:866063. doi: 10.3389/fpls.2022.866063 (PMC9019583; doi:10.3389/fpls.2022.866063)
Supplement: Supplementary file 3 [file Data_Sheet_2.zip › Supplementary Tables S1-23/Table S2.xlsx]

## Sheet: Sheet1
1493 differentially expressed genes in HW vs. WW (two-fold or more changes with a False Discovery Rate (FDR) adjusted p-value ≤0.05)
993 up-regulated genes
Gene_ID	Log2FC	P-value	Annotation
AT5G65860	1.00003	0.000258297	ankyrin repeat family protein | chr5:26347593-26349044 REVERSE
AT4G36120	1.001	0.00111652	unknown protein | chr4:17093088-17096573 REVERSE
AT1G49430	1.00108	7.27648e-11	Symbols: LRD2, LACS2 | LACS2 (LONG-CHAIN ACYL-COA SYNTHETASE 2); long-chain-fatty-acid-CoA ligase | chr1:18291043-18295825 FORWARD
AT5G41740	1.00128	5.52926e-16	disease resistance protein (TIR-NBS-LRR class), putative | chr5:16688626-16693119 FORWARD
AT1G30600	1.00231	9.12149e-05	subtilase family protein | chr1:10841142-10845050 REVERSE
AT4G02390	1.00251	0.00914823	Symbols: APP, PARP1, ATPARP1 | APP (ARABIDOPSIS POLY(ADP-RIBOSE) POLYMERASE); NAD+ ADP-ribosyltransferase/ nucleic acid binding | chr4:1049957-1054065 FORWARD
AT1G06360	1.00416	5.82549e-06	fatty acid desaturase family protein | chr1:1938963-1940459 REVERSE
AT4G25730	1.0043	1.46289e-14	FtsJ-like methyltransferase family protein | chr4:13102679-13106780 REVERSE
AT4G12600	1.00488	3.32442e-06	ribosomal protein L7Ae/L30e/S12e/Gadd45 family protein | chr4:7453202-7454481 FORWARD
AT1G10570	1.00509	0.00574067	Symbols: OTS2, ULP1C | OTS2 (OVERLY TOLERANT TO SALT 2); SUMO-specific protease/ cysteine-type peptidase | chr1:3487594-3491277 FORWARD
AT3G60110	1.00601	0.00118081	DNA binding | chr3:22197826-22201451 FORWARD
AT5G23420	1.0079	6.2128e-08	Symbols: HMGB6 | HMGB6; transcription factor | chr5:7888513-7890180 REVERSE
AT3G16320	1.00835	0.00836395	Symbols: CDC27a | CDC27a; binding | chr3:5529534-5534663 FORWARD
AT3G17330	1.00842	2.33905e-08	Symbols: ECT6 | ECT6 (evolutionarily conserved C-terminal region 6) | chr3:5916940-5920188 REVERSE
AT4G20325	1.0102	0.00115008	unknown protein | chr4:10979741-10982646 FORWARD
AT3G04690	1.0103	0.00759979	protein kinase family protein | chr3:1273386-1275938 REVERSE
AT5G21140	1.011	0.00733282	Symbols: emb1379 | emb1379 (embryo defective 1379) | chr5:7187096-7189619 REVERSE
AT5G15910	1.01155	0.00231034	dehydrogenase-related | chr5:5193111-5195396 FORWARD
AT5G47910	1.01155	5.92512e-12	Symbols: RBOHD, ATRBOHD | RBOHD (RESPIRATORY BURST OXIDASE HOMOLOGUE D); NAD(P)H oxidase | chr5:19397443-19402061 FORWARD
AT1G32928	1.01155	6.02544e-05	unknown protein | chr1:11931203-11931801 FORWARD
AT2G43120	1.01213	2.54026e-05	pirin, putative | chr2:17927264-17928984 FORWARD
AT1G56210	1.01218	1.83274e-05	copper chaperone (CCH)-related | chr1:21035618-21037211 FORWARD
AT5G15980	1.01237	2.51937e-06	pentatricopeptide (PPR) repeat-containing protein | chr5:5213081-5215620 FORWARD
AT1G16220	1.01274	0.00688853	protein phosphatase 2C family protein / PP2C family protein | chr1:5548653-5550553 FORWARD
AT5G56890	1.01431	1.9094e-05	protein kinase family protein | chr5:23010523-23015671 REVERSE
AT1G12380	1.0148	2.45079e-06	unknown protein | chr1:4214262-4217132 REVERSE
AT3G18130	1.0148	2.28111e-12	Symbols: RACK1C_AT | RACK1C_AT (RECEPTOR FOR ACTIVATED C KINASE 1 C); nucleotide binding | chr3:6210904-6212433 REVERSE
AT4G27180	1.01484	1.40074e-06	Symbols: ATK2, KATB | ATK2 (ARABIDOPSIS THALIANA KINESIN 2); microtubule binding / microtubule motor | chr4:13614856-13619156 REVERSE
AT3G46370	1.01584	0.00183323	leucine-rich repeat protein kinase, putative | chr3:17051955-17055514 FORWARD
AT5G37590	1.01848	4.00877e-06	binding | chr5:14927313-14932787 REVERSE
AT1G18300	1.01953	5.7873e-07	Symbols: atnudt4 | atnudt4 (Arabidopsis thaliana Nudix hydrolase homolog 4); hydrolase | chr1:6299687-6301086 FORWARD
AT5G46740	1.01962	6.86045e-05	Symbols: UBP21 | UBP21 (UBIQUITIN-SPECIFIC PROTEASE 21); ubiquitin thiolesterase/ ubiquitin-specific protease | chr5:18965271-18968742 REVERSE
AT2G44080	1.01999	2.17798e-07	Symbols: ARL | ARL (ARGOS-LIKE) | chr2:18237152-18238173 FORWARD
AT5G46280	1.02032	3.17808e-09	Symbols: MCM3 | DNA replication licensing factor, putative | chr5:18769697-18773658 REVERSE
AT2G29200	1.02138	6.06865e-09	Symbols: APUM1 | APUM1 (Arabidopsis Pumilio 1); RNA binding / binding | chr2:12549284-12553185 REVERSE
AT1G13040	1.02161	0.00232421	pentatricopeptide (PPR) repeat-containing protein | chr1:4447647-4449200 FORWARD
AT3G21300	1.02367	3.0406e-06	RNA methyltransferase family protein | chr3:7493439-7496289 REVERSE
AT3G03630	1.02397	7.39859e-07	Symbols: CS26 | CS26; cysteine synthase | chr3:877928-880446 REVERSE
AT3G10690	1.0264	2.10712e-12	DNA gyrase subunit A family protein | chr3:3339392-3346340 REVERSE
AT4G10955	1.02693	0.000357192	lipase class 3 family protein | chr4:6713557-6718555 REVERSE
AT3G13810	1.02827	1.06457e-06	Symbols: AtIDD11 | AtIDD11 (Arabidopsis thaliana Indeterminate(ID)-Domain 11); nucleic acid binding / transcription factor/ zinc ion binding | chr3:4544490-4547410 FORWARD
AT3G25130	1.02937	0.00187197	unknown protein | chr3:9152404-9153871 FORWARD
AT5G46580	1.03027	1.49618e-17	pentatricopeptide (PPR) repeat-containing protein | chr5:18897445-18899645 REVERSE
AT3G13150	1.03079	0.0093641	pentatricopeptide (PPR) repeat-containing protein | chr3:4227740-4229651 REVERSE
AT2G47300	1.03128	0.00351742	ribonuclease P | chr2:19418471-19422241 FORWARD
AT2G22560	1.03172	0.00105458	FUNCTIONS IN: molecular_function unknown; INVOLVED IN: biological_process unknown; LOCATED IN: plasma membrane; EXPRESSED IN: 15 plant structures; EXPRESSED DURING: 6 growth stages; CONTAINS InterPro DOMAIN/s: KIP1-like (InterPro:IPR011684); BEST Arabidopsis thaliana protein match is: kinase interacting family protein (TAIR:AT5G10500.1); Has 47807 Blast hits to 30104 proteins in 1314 species: Arc…
AT4G09500	1.03255	0.000133708	glycosyltransferase family protein | chr4:6018135-6019759 FORWARD
AT4G10380	1.03267	0.00193807	Symbols: NIP5;1, NLM6, NLM8 | NIP5;1; arsenite transmembrane transporter/ boron transporter/ water channel | chr4:6431236-6434822 REVERSE
AT3G59550	1.033	0.00106189	Symbols: SYN3, ATRAD21.2, ATSYN3 | SYN3 | chr3:21997054-22000678 FORWARD
AT5G37020	1.03321	6.18832e-08	Symbols: ARF8, ATARF8 | ARF8 (AUXIN RESPONSE FACTOR 8); transcription factor | chr5:14630028-14634387 FORWARD
AT5G10240	1.03516	2.05765e-08	Symbols: ASN3 | ASN3 (ASPARAGINE SYNTHETASE 3); asparagine synthase (glutamine-hydrolyzing) | chr5:3212689-3216466 REVERSE
AT2G34190	1.03675	5.86207e-05	xanthine/uracil permease family protein | chr2:14436809-14439516 FORWARD
AT2G04530	1.03743	7.11432e-09	Symbols: CPZ, TRZ2 | CPZ; 3'-tRNA processing endoribonuclease | chr2:1576709-1578741 FORWARD
AT2G47230	1.03755	0.0111855	agenet domain-containing protein | chr2:19387020-19390232 FORWARD
AT1G59990	1.03782	1.51463e-13	DEAD/DEAH box helicase, putative (RH22) | chr1:22090238-22093060 REVERSE
AT4G29520	1.03839	2.63555e-08	LOCATED IN: endoplasmic reticulum, plasma membrane; EXPRESSED IN: 23 plant structures; EXPRESSED DURING: 13 growth stages; CONTAINS InterPro DOMAIN/s: Saposin B (InterPro:IPR008139); Has 120 Blast hits to 120 proteins in 43 species: Archae - 2; Bacteria - 0; Metazoa - 42; Fungi - 10; Plants - 19; Viruses - 0; Other Eukaryotes - 47 (source: NCBI BLink). | chr4:14493911-14495745 REVERSE
AT1G66700	1.03927	0.00347705	Symbols: PXMT1 | PXMT1; S-adenosylmethionine-dependent methyltransferase | chr1:24873291-24874758 REVERSE
AT2G21320	1.04083	5.70932e-06	zinc finger (B-box type) family protein | chr2:9126263-9127843 FORWARD
AT3G45930	1.04128	4.908e-05	histone H4 | chr3:16883316-16883876 FORWARD
AT5G09590	1.04202	1.59886e-06	Symbols: MTHSC70-2, HSC70-5 | MTHSC70-2 (MITOCHONDRIAL HSP70 2); ATP binding | chr5:2975548-2978750 FORWARD
AT1G54010	1.04213	0.0115064	myrosinase-associated protein, putative | chr1:20158664-20160815 REVERSE
AT1G79470	1.04263	0.000416881	inosine-5'-monophosphate dehydrogenase | chr1:29894598-29896757 REVERSE
AT5G66750	1.04314	9.31118e-05	Symbols: DDM1, CHR01, CHR1, CHA1, SOM4, SOM1, ATDDM1 | CHR1 (CHROMATIN REMODELING 1); ATPase/ helicase | chr5:26648951-26653073 FORWARD
AT4G01037	1.04452	1.43562e-11	ubiquitin thiolesterase | chr4:451251-453243 REVERSE
AT4G38230	1.04461	0.00363055	Symbols: CPK26, ATCPK26 | CPK26; ATP binding / calcium ion binding / calmodulin-dependent protein kinase/ kinase/ protein kinase | chr4:17928677-17931182 REVERSE
AT1G03830	1.04509	3.79265e-05	guanylate-binding family protein | chr1:962033-966622 REVERSE
AT5G52230	1.04527	4.94884e-06	Symbols: MBD13 | MBD13; methyl-CpG binding | chr5:21207888-21211809 REVERSE
AT3G56410	1.04699	1.2764e-09	unknown protein | chr3:20916172-20921206 REVERSE
AT1G70710	1.0481	1.65661e-09	Symbols: ATGH9B1, CEL1 | ATGH9B1 (ARABIDOPSIS THALIANA GLYCOSYL HYDROLASE 9B1); cellulase/ hydrolase, hydrolyzing O-glycosyl compounds | chr1:26659132-26663010 REVERSE
AT4G04940	1.04838	0.00154194	transducin family protein / WD-40 repeat family protein | chr4:2511028-2517193 REVERSE
AT5G64550	1.04918	7.28516e-11	loricrin-related | chr5:25801528-25804980 REVERSE
AT5G08180	1.05017	3.4351e-11	ribosomal protein L7Ae/L30e/S12e/Gadd45 family protein | chr5:2631654-2633455 REVERSE
AT4G04460	1.05111	0.00095601	aspartyl protease family protein | chr4:2224551-2227874 FORWARD
AT5G41460	1.0513	1.45312e-07	fringe-related protein | chr5:16589598-16592241 REVERSE
AT3G10010	1.05187	0.000117003	Symbols: DML2 | DML2 (DEMETER-LIKE 2); 4 iron, 4 sulfur cluster binding / catalytic/ endonuclease | chr3:3081814-3088195 REVERSE
AT5G53930	1.05193	0.000990914	unknown protein | chr5:21894232-21896427 REVERSE
AT5G08790	1.05217	6.71654e-18	Symbols: ATAF2, anac081 | ATAF2; transcription activator | chr5:2858849-2860262 REVERSE
AT5G12300	1.0522	0.000964208	C2 domain-containing protein | chr5:3978313-3979795 REVERSE
AT5G07990	1.05255	0.00108878	Symbols: TT7, CYP75B1, D501 | TT7 (TRANSPARENT TESTA 7); flavonoid 3'-monooxygenase/ oxygen binding | chr5:2560394-2563109 FORWARD
AT5G39840	1.0529	8.98477e-05	ATP-dependent RNA helicase, mitochondrial, putative | chr5:15946769-15949186 FORWARD
AT1G44780	1.05366	0.000278208	unknown protein | chr1:16909708-16912270 FORWARD
AT4G36080	1.05367	0.00248379	FAT domain-containing protein / phosphatidylinositol 3- and 4-kinase family protein | chr4:17059824-17077628 REVERSE
AT4G33400	1.05386	0.000240068	dem protein-related / defective embryo and meristems protein-related | chr4:16077917-16080521 REVERSE
AT2G31970	1.05398	6.42251e-07	Symbols: RAD50, ATRAD50 | RAD50; ATP binding / nuclease/ zinc ion binding | chr2:13600491-13609069 FORWARD
AT5G07800	1.05399	0.00300219	flavin-containing monooxygenase family protein / FMO family protein | chr5:2486576-2489296 REVERSE
AT2G35930	1.05595	2.20042e-08	Symbols: PUB23 | PUB23 (PLANT U-BOX 23); ubiquitin-protein ligase | chr2:15082855-15084473 REVERSE
AT2G14660	1.05687	0.007547	unknown protein | chr2:6272491-6273083 FORWARD
AT5G39670	1.0569	0.00028556	calcium-binding EF hand family protein | chr5:15883179-15884067 FORWARD
AT2G35350	1.0575	0.000675529	Symbols: PLL1 | PLL1 (POLTERGEIST LIKE 1); catalytic/ protein serine/threonine phosphatase | chr2:14881039-14884116 REVERSE
AT2G32290	1.05772	0.00128259	Symbols: BMY5, BAM6 | BAM6 (BETA-AMYLASE 6); beta-amylase/ catalytic/ cation binding | chr2:13714547-13716929 REVERSE
AT1G06910	1.05774	0.000668406	Symbols: TRFL7 | TRFL7 (TRF-LIKE 7); DNA binding / transcription factor | chr1:2120991-2123748 FORWARD
AT1G50970	1.05965	0.00760548	membrane trafficking VPS53 family protein | chr1:18896323-18900268 FORWARD
AT5G09155	1.06177	6.99405e-05	NA
AT4G34290	1.06279	3.2643e-09	SWIB complex BAF60b domain-containing protein | chr4:16410832-16412385 FORWARD
AT1G58848	1.06285	0.000193248	ATP binding / protein binding | chr1:21791783-21797050 FORWARD
AT3G53680	1.06339	0.000161837	PHD finger transcription factor, putative | chr3:19892863-19897412 REVERSE
AT5G20150	1.06363	0.000225039	Symbols: ATSPX1, SPX1 | SPX1 (SPX DOMAIN GENE 1) | chr5:6802372-6803625 FORWARD
AT5G02430	1.0652	0.00109397	WD-40 repeat family protein | chr5:526592-529839 FORWARD
AT3G57150	1.06631	1.89359e-14	Symbols: NAP57, AtNAP57, CBF5, AtCBF5 | NAP57 (Arabidopsis thaliana homologue of NAP57); pseudouridine synthase | chr3:21153973-21156009 REVERSE
AT4G28320	1.06699	0.00525228	glycosyl hydrolase family 5 protein / cellulase family protein | chr4:14018183-14020251 REVERSE
AT3G13470	1.06703	1.58813e-17	chaperonin, putative | chr3:4389685-4392851 FORWARD
AT3G25230	1.06724	6.81312e-17	Symbols: ROF1, ATFKBP62, FKBP62 | ROF1 (ROTAMASE FKBP 1); FK506 binding / calmodulin binding / peptidyl-prolyl cis-trans isomerase | chr3:9188181-9191419 FORWARD
AT4G20820	1.06846	2.12045e-08	FAD-binding domain-containing protein | chr4:11150160-11151758 FORWARD
AT4G34530	1.06866	3.2114e-09	Symbols: CIB1 | CIB1 (CRYPTOCHROME-INTERACTING BASIC-HELIX-LOOP-HELIX 1); DNA binding / transcription factor | chr4:16498391-16500174 FORWARD
AT2G37690	1.06968	1.54967e-07	phosphoribosylaminoimidazole carboxylase, putative / AIR carboxylase, putative | chr2:15805715-15810552 FORWARD
AT1G29940	1.07111	8.11437e-15	Symbols: NRPA2 | NRPA2; DNA binding / DNA-directed RNA polymerase/ ribonucleoside binding | chr1:10479121-10486819 REVERSE
AT3G25600	1.07166	5.5083e-07	calcium ion binding | chr3:9307254-9307967 FORWARD
AT5G07180	1.07178	2.97829e-05	Symbols: ERL2 | ERL2 (ERECTA-LIKE 2); kinase | chr5:2227571-2233417 REVERSE
AT1G64390	1.07222	5.01998e-08	Symbols: AtGH9C2 | AtGH9C2 (Arabidopsis thaliana glycosyl hydrolase 9C2); carbohydrate binding / catalytic/ hydrolase, hydrolyzing O-glycosyl compounds | chr1:23911119-23915229 FORWARD
AT3G49240	1.07408	6.23062e-05	Symbols: emb1796 | emb1796 (embryo defective 1796); ATP binding | chr3:18255979-18258100 FORWARD
AT5G55740	1.07413	2.45351e-08	Symbols: CRR21 | CRR21 (chlororespiratory reduction 21) | chr5:22561941-22564433 REVERSE
AT5G19160	1.07436	0.000502653	unknown protein | chr5:6430486-6432728 FORWARD
AT4G23320	1.07615	0.00235052	protein kinase family protein | chr4:12189182-12191626 REVERSE
AT4G26190	1.0769	0.000192523	FUNCTIONS IN: molecular_function unknown; INVOLVED IN: biological_process unknown; LOCATED IN: cellular_component unknown; EXPRESSED IN: 23 plant structures; EXPRESSED DURING: 13 growth stages; CONTAINS InterPro DOMAIN/s: NLI interacting factor (InterPro:IPR004274); BEST Arabidopsis thaliana protein match is: unknown protein (TAIR:AT2G36550.1); Has 24148 Blast hits to 14674 proteins in 713 specie…
AT3G17609	1.07877	8.28492e-05	Symbols: HYH | HYH (HY5-HOMOLOG); DNA binding / transcription factor | chr3:6023866-6024698 FORWARD
AT2G21440	1.0789	1.22207e-13	RNA recognition motif (RRM)-containing protein | chr2:9173560-9179166 REVERSE
AT2G23470	1.07994	0.00354515	FUNCTIONS IN: molecular_function unknown; INVOLVED IN: biological_process unknown; EXPRESSED IN: stem, stamen; EXPRESSED DURING: petal differentiation and expansion stage; CONTAINS InterPro DOMAIN/s: Protein of unknown function DUF647 (InterPro:IPR006968); BEST Arabidopsis thaliana protein match is: emb1879 (embryo defective 1879) (TAIR:AT5G49820.1); Has 259 Blast hits to 258 proteins in 85 speci…
AT1G73805	1.08073	3.20491e-15	calmodulin binding | chr1:27745427-27749178 REVERSE
AT2G40095	1.08144	6.10791e-07	unknown protein | chr2:16743023-16745144 FORWARD
AT3G50100	1.08208	0.000554467	Symbols: SDN1 | SDN1 (SMALL RNA DEGRADING NUCLEASE 1); 3'-5' exonuclease/ exonuclease | chr3:18578353-18580594 FORWARD
AT1G62150	1.08301	0.00374628	mitochondrial transcription termination factor-related / mTERF-related | chr1:22970029-22971764 REVERSE
AT1G54450	1.08355	0.00022702	calcium-binding EF-hand family protein | chr1:20336340-20339535 REVERSE
AT1G11130	1.08382	2.89539e-11	Symbols: SUB, SCM, SRF9 | SUB (STRUBBELIG); protein binding / receptor signaling protein serine/threonine kinase | chr1:3722857-3727450 FORWARD
AT3G44670	1.08411	1.2912e-08	ATP binding / nucleoside-triphosphatase/ nucleotide binding / protein binding / transmembrane receptor | chr3:16216950-16221617 FORWARD
AT2G16890	1.0843	0.000599077	UDP-glucoronosyl/UDP-glucosyl transferase family protein | chr2:7316889-7319181 FORWARD
AT4G24350	1.08568	7.89329e-07	phosphorylase family protein | chr4:12609528-12611468 FORWARD
AT1G62540	1.08652	4.77986e-05	Symbols: FMO GS-OX2 | FMO GS-OX2 (FLAVIN-MONOOXYGENASE GLUCOSINOLATE S-OXYGENASE 2); 3-methylthiopropyl glucosinolate S-oxygenase/ 4-methylthiopropyl glucosinolate S-oxygenase/ 5-methylthiopropyl glucosinolate S-oxygenase/ 7-methylthiopropyl glucosinolate S-oxygenase/ 8-methyl | chr1:23151794-23155717 FORWARD
AT1G14350	1.08791	1.23284e-07	Symbols: FLP, AtMYB124, MYB124 | FLP (FOUR LIPS); DNA binding / transcription factor | chr1:4908255-4911168 FORWARD
AT2G24120	1.08871	1.21937e-17	Symbols: PDE319, SCA3 | SCA3 (SCABRA 3); DNA binding / DNA-directed RNA polymerase | chr2:10248911-10254641 REVERSE
AT5G19730	1.08977	0.000244275	pectinesterase family protein | chr5:6670458-6673282 FORWARD
AT1G78650	1.08986	0.00054161	Symbols: POLD3 | POLD3; DNA-directed DNA polymerase | chr1:29582929-29585641 FORWARD
AT3G44940	1.09028	0.00115997	unknown protein | chr3:16413334-16415266 REVERSE
AT1G71850	1.09066	0.00252361	ubiquitin thiolesterase | chr1:27024732-27026363 REVERSE
AT2G34357	1.09077	2.15593e-17	binding | chr2:14499236-14505727 FORWARD
AT1G25250	1.09256	0.0100895	Symbols: AtIDD16 | AtIDD16 (Arabidopsis thaliana Indeterminate(ID)-Domain 16); nucleic acid binding / transcription factor/ zinc ion binding | chr1:8849549-8851612 FORWARD
AT4G13495	1.09428	0.0055036	other RNA | chr4:7843217-7846774 FORWARD
AT5G08020	1.09463	0.00021843	Symbols: ATRPA70B, RPA70B | RPA70B (RPA70-KDA SUBUNIT B); DNA binding / nucleic acid binding | chr5:2572107-2574879 FORWARD
AT1G55320	1.09469	0.00280355	Symbols: AAE18 | AAE18 (ACYL-ACTIVATING ENZYME 18); catalytic/ ligase | chr1:20633360-20636892 FORWARD
AT5G58700	1.09476	0.000354186	Symbols: ATPLC4, PLC4 | phosphoinositide-specific phospholipase C family protein | chr5:23713000-23716098 REVERSE
AT1G76540	1.09549	3.68403e-07	Symbols: CDKB2;1 | CDKB2;1 (cyclin-dependent kinase B2;1); cyclin-dependent protein kinase/ kinase/ protein binding | chr1:28720328-28722521 REVERSE
AT2G40150	1.09551	0.00553933	INVOLVED IN: biological_process unknown; EXPRESSED IN: 21 plant structures; EXPRESSED DURING: 13 growth stages; CONTAINS InterPro DOMAIN/s: Protein of unknown function DUF231, plant (InterPro:IPR004253); BEST Arabidopsis thaliana protein match is: ESK1 (ESKIMO 1) (TAIR:AT3G55990.1); Has 712 Blast hits to 693 proteins in 16 species: Archae - 0; Bacteria - 0; Metazoa - 0; Fungi - 0; Plants - 712; V…
AT4G16140	1.099	1.64911e-06	proline-rich family protein | chr4:9129016-9129841 FORWARD
AT1G68790	1.09919	0.000254254	Symbols: LINC3 | LINC3 (LITTLE NUCLEI3) | chr1:25834709-25839319 REVERSE
AT3G52040	1.09972	3.0911e-05	unknown protein | chr3:19304170-19304861 REVERSE
AT2G05120	1.09996	6.68654e-10	LOCATED IN: chloroplast; EXPRESSED IN: 16 plant structures; EXPRESSED DURING: 9 growth stages; CONTAINS InterPro DOMAIN/s: Nup133, N-terminal (InterPro:IPR014908); Has 103 Blast hits to 103 proteins in 31 species: Archae - 0; Bacteria - 0; Metazoa - 79; Fungi - 0; Plants - 19; Viruses - 0; Other Eukaryotes - 5 (source: NCBI BLink). | chr2:1841909-1846858 REVERSE
AT3G29760	1.10054	0.000258662	NLI interacting factor (NIF) family protein | chr3:11589505-11591833 REVERSE
AT5G18700	1.10087	7.23093e-06	Symbols: EMB3013 | EMB3013 (embryo defective 3013); ATP binding / binding / kinase/ protein kinase/ protein serine/threonine kinase | chr5:6235096-6240733 REVERSE
AT2G24650	1.10117	1.99367e-05	DNA binding / transcription factor | chr2:10480728-10487571 REVERSE
AT5G53830	1.10181	5.95633e-08	VQ motif-containing protein | chr5:21857050-21857984 FORWARD
AT2G44840	1.10214	0.000217374	Symbols: ATERF13, EREBP, ERF13 | ERF13 (ETHYLENE-RESPONSIVE ELEMENT BINDING FACTOR 13); DNA binding / transcription factor | chr2:18495341-18496272 FORWARD
AT4G29780	1.10234	2.53342e-16	unknown protein | chr4:14579704-14581700 FORWARD
AT5G02370	1.10245	0.000704073	kinesin motor protein-related | chr5:503408-507244 FORWARD
AT5G23400	1.10335	0.000143595	disease resistance family protein / LRR family protein | chr5:7880335-7882634 FORWARD
AT3G06035	1.1041	5.16132e-07	unknown protein | chr3:1823099-1824216 REVERSE
AT2G03090	1.10468	1.0054e-05	Symbols: ATEXPA15, EXP15, ATEXP15, ATHEXP ALPHA 1.3 | ATEXPA15 (ARABIDOPSIS THALIANA EXPANSIN A15) | chr2:916854-918643 REVERSE
AT1G17147	1.10521	3.98786e-07	FUNCTIONS IN: molecular_function unknown; INVOLVED IN: biological_process unknown; LOCATED IN: cellular_component unknown; CONTAINS InterPro DOMAIN/s: VQ (InterPro:IPR008889); BEST Arabidopsis thaliana protein match is: VQ motif-containing protein (TAIR:AT1G78410.1); Has 18 Blast hits to 18 proteins in 5 species: Archae - 0; Bacteria - 0; Metazoa - 0; Fungi - 0; Plants - 18; Viruses - 0; Other Eu…
AT1G45191	1.10542	1.56975e-05	Symbols: BGLU1 | BGLU1 (BETA GLUCOSIDASE 1); catalytic/ cation binding / hydrolase, hydrolyzing O-glycosyl compounds | chr1:17116044-17119158 FORWARD
AT4G21380	1.10719	1.0208e-11	Symbols: ARK3 | ARK3 (A. THALIANA RECEPTOR KINASE 3); kinase/ transmembrane receptor protein serine/threonine kinase | chr4:11388925-11393226 REVERSE
AT2G40010	1.10882	0.00143611	60S acidic ribosomal protein P0 (RPP0A) | chr2:16708379-16710448 REVERSE
AT5G01820	1.10944	1.39871e-22	Symbols: ATSR1, SnRK3.15, CIPK14, ATCIPK14 | ATSR1 (ARABIDOPSIS THALIANA SERINE/THREONINE PROTEIN KINASE 1); ATP binding / kinase/ protein kinase/ protein serine/threonine kinase | chr5:313193-315000 REVERSE
AT4G14200	1.11039	0.000320572	unknown protein | chr4:8185370-8188783 REVERSE
AT4G21670	1.11062	1.32513e-12	Symbols: CPL1, FRY2, ATCPL1 | CPL1 (C-TERMINAL DOMAIN PHOSPHATASE-LIKE 1); double-stranded RNA binding / nucleotide phosphatase | chr4:11511115-11517396 FORWARD
AT3G26320	1.11062	0.000663211	Symbols: CYP71B36 | CYP71B36; electron carrier/ heme binding / iron ion binding / monooxygenase/ oxygen binding | chr3:9644383-9646064 REVERSE
AT1G12370	1.11226	0.00202256	Symbols: PHR1, UVR2 | PHR1 (PHOTOLYASE 1); DNA photolyase | chr1:4206374-4208951 REVERSE
AT1G50180	1.11358	0.00358259	disease resistance protein (CC-NBS-LRR class), putative | chr1:18584235-18587136 FORWARD
AT1G61370	1.1149	0.00429717	S-locus lectin protein kinase family protein | chr1:22642096-22645147 REVERSE
AT3G56990	1.11516	1.3278e-09	Symbols: EDA7 | EDA7 (embryo sac development arrest 7) | chr3:21088257-21092061 REVERSE
AT2G27840	1.11639	7.75817e-07	Symbols: HDT4, HDA13, HDT04 | HDT4; histone deacetylase | chr2:11861994-11863884 FORWARD
AT3G18600	1.1165	3.87264e-07	DEAD/DEAH box helicase, putative | chr3:6399571-6403348 REVERSE
AT3G12810	1.11666	2.28255e-08	Symbols: PIE1, SRCAP, chr13 | PIE1 (PHOTOPERIOD-INDEPENDENT EARLY FLOWERING 1); ATP binding / DNA binding / helicase/ nucleic acid binding | chr3:4065042-4074078 FORWARD
AT1G62260	1.11707	0.00113227	pentatricopeptide (PPR) repeat-containing protein | chr1:22997826-22999796 REVERSE
AT5G12080	1.11774	2.96866e-11	Symbols: MSL10 | MSL10 (MECHANOSENSITIVE CHANNEL OF SMALL CONDUCTANCE-LIKE 10); mechanically-gated ion channel | chr5:3898047-3901629 REVERSE
AT3G09260	1.11786	0.000165357	Symbols: PYK10, PSR3.1, BGLU23 | PYK10; beta-glucosidase/ copper ion binding / fucosidase/ hydrolase, hydrolyzing O-glycosyl compounds | chr3:2840477-2843781 REVERSE
AT4G02400	1.11788	1.94781e-08	FUNCTIONS IN: molecular_function unknown; INVOLVED IN: rRNA processing; LOCATED IN: small-subunit processome; EXPRESSED IN: 23 plant structures; EXPRESSED DURING: 13 growth stages; CONTAINS InterPro DOMAIN/s: Small-subunit processome, Utp14 (InterPro:IPR006709); BEST Arabidopsis thaliana protein match is: U3 ribonucleoprotein (Utp) family protein (TAIR:AT5G08600.1); Has 7412 Blast hits to 4272 pr…
AT1G52410	1.11841	3.28852e-10	Symbols: TSA1 | TSA1 (TSK-ASSOCIATING PROTEIN 1); calcium ion binding / protein binding | chr1:19520728-19525624 FORWARD
AT1G20930	1.11932	9.04381e-05	Symbols: CDKB2;2 | CDKB2;2 (CYCLIN-DEPENDENT KINASE B2;2); cyclin-dependent protein kinase/ kinase | chr1:7292568-7294746 REVERSE
AT1G28710	1.11997	0.000675583	unknown protein | chr1:10086637-10088071 REVERSE
AT3G07770	1.12044	6.05148e-12	ATP binding | chr3:2479548-2484194 FORWARD
AT5G61370	1.12141	0.00980076	pentatricopeptide (PPR) repeat-containing protein | chr5:24671770-24673657 REVERSE
AT5G41790	1.12225	0.000433127	Symbols: CIP1 | CIP1 (COP1-INTERACTIVE PROTEIN 1); protein binding | chr5:16727530-16732847 FORWARD
AT5G27620	1.12286	1.54691e-06	Symbols: CYCH;1 | CYCH;1 (CYCLIN H;1); cyclin-dependent protein kinase/ protein binding / protein kinase | chr5:9771324-9774875 FORWARD
AT5G09300	1.12305	0.00245177	2-oxoisovalerate dehydrogenase, putative / 3-methyl-2-oxobutanoate dehydrogenase, putative / branched-chain alpha-keto acid dehydrogenase E1 alpha subunit, putative | chr5:2884179-2886863 REVERSE
AT5G65770	1.12323	2.21483e-05	Symbols: LINC4 | LINC4 (LITTLE NUCLEI4) | chr5:26311587-26315544 FORWARD
AT3G23010	1.12368	5.87473e-05	Symbols: AtRLP36 | AtRLP36 (Receptor Like Protein 36); protein binding | chr3:8174858-8176645 FORWARD
AT1G60590	1.12459	7.04667e-10	polygalacturonase, putative / pectinase, putative | chr1:22314170-22316970 REVERSE
AT1G56430	1.12486	1.02984e-07	Symbols: ATNAS4, NAS4 | NAS4 (NICOTIANAMINE SYNTHASE 4); nicotianamine synthase | chr1:21136944-21138087 FORWARD
AT5G39785	1.12516	2.4745e-05	structural constituent of ribosome | chr5:15929188-15932276 FORWARD
AT3G25980	1.12522	9.07801e-05	mitotic spindle checkpoint protein, putative (MAD2) | chr3:9503056-9504670 FORWARD
AT3G15950	1.12541	0.00910459	Symbols: NAI2 | NAI2 | chr3:5397569-5402652 REVERSE
AT2G14560	1.12579	5.36945e-19	Symbols: LURP1 | LURP1 (LATE UPREGULATED IN RESPONSE TO HYALOPERONOSPORA PARASITICA) | chr2:6213972-6215901 FORWARD
AT1G72670	1.12634	0.00595996	Symbols: iqd8 | iqd8 (IQ-domain 8); calmodulin binding | chr1:27356683-27358853 REVERSE
AT5G15070	1.12847	0.000307123	acid phosphatase/ oxidoreductase/ transition metal ion binding | chr5:4876515-4885821 FORWARD
AT4G15820	1.12906	0.00103181	FUNCTIONS IN: molecular_function unknown; INVOLVED IN: biological_process unknown; LOCATED IN: cellular_component unknown; EXPRESSED IN: 19 plant structures; EXPRESSED DURING: 13 growth stages; BEST Arabidopsis thaliana protein match is: emb1703 (embryo defective 1703) (TAIR:AT3G61780.1); Has 482 Blast hits to 408 proteins in 85 species: Archae - 0; Bacteria - 7; Metazoa - 192; Fungi - 38; Plants…
AT1G72440	1.12952	6.16868e-15	Symbols: EDA25 | EDA25 (embryo sac development arrest 25) | chr1:27268165-27273596 REVERSE
AT4G33050	1.12971	5.27694e-24	Symbols: EDA39 | EDA39 (embryo sac development arrest 39); calmodulin binding | chr4:15944453-15947026 REVERSE
AT3G10530	1.13014	2.50274e-05	transducin family protein / WD-40 repeat family protein | chr3:3285892-3288880 FORWARD
AT3G02210	1.13096	0.00240403	Symbols: COBL1 | COBL1 (COBRA-LIKE PROTEIN 1 PRECURSOR) | chr3:409201-411652 REVERSE
AT4G11920	1.13387	0.000789125	Symbols: CCS52A2, FZR1 | CCS52A2; signal transducer | chr4:7160276-7163382 REVERSE
AT4G16265	1.13487	0.00178077	Symbols: NRPB9B, NRPD9B, NRPE9B | NRPB9B; DNA binding / DNA-directed RNA polymerase/ nucleic acid binding / transcription regulator/ zinc ion binding | chr4:9202352-9204078 REVERSE
AT5G55920	1.13529	7.6237e-08	Symbols: OLI2 | nucleolar protein, putative | chr5:22645483-22649447 REVERSE
AT1G10320	1.13605	5.99576e-05	U2 snRNP auxiliary factor-related | chr1:3384164-3388373 REVERSE
AT4G32980	1.13675	5.43066e-09	Symbols: ATH1 | ATH1 (ARABIDOPSIS THALIANA HOMEOBOX GENE 1); DNA binding / sequence-specific DNA binding / transcription factor | chr4:15914722-15918044 REVERSE
AT4G29400	1.1383	1.71555e-06	unknown protein | chr4:14466295-14468143 FORWARD
AT5G15530	1.13869	6.97873e-06	Symbols: BCCP2, CAC1-B | BCCP2 (BIOTIN CARBOXYL CARRIER PROTEIN 2); biotin binding | chr5:5038751-5040840 FORWARD
AT1G64880	1.13941	1.0356e-16	ribosomal protein S5 family protein | chr1:24105642-24109146 FORWARD
AT5G47455	1.14012	2.28626e-05	unknown protein | chr5:19250723-19252364 FORWARD
AT2G27170	1.14077	8.63875e-06	Symbols: TTN7, SMC3 | TTN7 (TITAN7); ATP binding / protein binding | chr2:11609122-11617434 REVERSE
AT3G57940	1.14093	1.98633e-07	unknown protein | chr3:21449298-21455961 FORWARD
AT3G55160	1.14162	1.08129e-05	EXPRESSED IN: 11 plant structures; EXPRESSED DURING: 4 anthesis, F mature embryo stage, petal differentiation and expansion stage, D bilateral stage, E expanded cotyledon stage; CONTAINS InterPro DOMAIN/s: HEAT (InterPro:IPR000357); Has 244 Blast hits to 237 proteins in 110 species: Archae - 0; Bacteria - 0; Metazoa - 124; Fungi - 72; Plants - 17; Viruses - 0; Other Eukaryotes - 31 (source: NCBI …
AT2G38580	1.14205	1.7446e-07	unknown protein | chr2:16138570-16142588 FORWARD
AT3G24495	1.14248	1.08114e-06	Symbols: MSH7, MSH6-2, ATMSH7 | MSH7 (MUTS HOMOLOG 7); ATP binding / damaged DNA binding / mismatched DNA binding | chr3:8912343-8918146 REVERSE
AT5G46460	1.14478	0.00540821	pentatricopeptide (PPR) repeat-containing protein | chr5:18840305-18842398 FORWARD
AT2G02480	1.14524	0.000496922	Symbols: STI | STI (STICHEL); ATP binding / DNA binding / DNA-directed DNA polymerase | chr2:660743-665635 FORWARD
AT1G17920	1.14549	0.000969805	Symbols: HDG12 | HDG12 (HOMEODOMAIN GLABROUS 12); transcription factor | chr1:6161872-6165382 REVERSE
AT3G44260	1.14549	9.68727e-17	CCR4-NOT transcription complex protein, putative | chr3:15952045-15953084 REVERSE
AT1G31770	1.14569	0.00129973	ABC transporter family protein | chr1:11374893-11377794 REVERSE
AT4G37750	1.14821	7.46687e-07	Symbols: ANT, DRG, CKC, CKC1 | ANT (AINTEGUMENTA); DNA binding / transcription factor | chr4:17739514-17742401 FORWARD
AT4G32820	1.1485	1.59805e-11	binding | chr4:15831576-15841643 REVERSE
AT1G24140	1.14906	1.67541e-09	matrixin family protein | chr1:8536045-8537387 REVERSE
AT1G77030	1.14927	4.5681e-13	DEAD/DEAH box helicase, putative; Identical to Putative DEAD-box ATP-dependent RNA helicase 29 (RH29) [Arabidopsis Thaliana] (GB:O49289); similar to DEAD/DEAH box helicase, putative (RH10) [Arabidopsis thaliana] (TAIR:AT5G60990.1); similar to hypothetical protein OsI_028228 [Oryza sativa (indica cultivar-group)] (GB:EAZ06996.1); similar to unnamed protein product [Vitis vinifera] (GB:CAO60922.1);…
AT4G04700	1.14992	0.00148547	Symbols: CPK27 | CPK27; ATP binding / calcium ion binding / kinase/ protein kinase/ protein serine/threonine kinase/ protein tyrosine kinase | chr4:2385276-2387986 REVERSE
AT5G63530	1.14993	0.000376345	Symbols: ATFP3, FP3 | ATFP3; metal ion binding / transition metal ion binding | chr5:25433154-25435834 FORWARD
AT5G47850	1.15055	0.0071043	Symbols: CCR4 | CCR4 (ARABIDOPSIS THALIANA CRINKLY4 RELATED 4); kinase | chr5:19378701-19381082 REVERSE
AT3G58160	1.15558	1.28651e-06	Symbols: XIJ, ATXIJ, ATMYOS3, MYA3, XI-16 | XIJ; motor | chr3:21534797-21541877 FORWARD
AT5G06265	1.15785	0.000754411	hyaluronan mediated motility receptor-related | chr5:1905292-1908167 FORWARD
AT5G08920	1.15824	1.64121e-11	NA
AT4G15640	1.15826	2.34009e-08	unknown protein | chr4:8918985-8921930 REVERSE
AT4G32700	1.15895	0.000121337	DNA-directed DNA polymerase family protein | chr4:15767317-15779697 FORWARD
AT4G39860	1.15918	1.98199e-07	unknown protein | chr4:18499753-18501642 FORWARD
AT1G49230	1.15923	0.000461081	zinc finger (C3HC4-type RING finger) family protein | chr1:18209261-18210128 FORWARD
AT1G68990	1.15933	1.53803e-14	DNA-directed RNA polymerase, mitochondrial (RPOMT) | chr1:25934997-25940966 REVERSE
AT1G05675	1.15935	7.60118e-10	UDP-Glycosyltransferase superfamily protein; FUNCTIONS IN: transferase activity, transferring hexosyl groups; INVOLVED IN: metabolic process; CONTAINS InterPro DOMAIN/s: UDP-glucuronosyl/UDP-glucosyltransferase (InterPro:IPR002213); BEST Arabidopsis thaliana protein match is: Uridine diphosphate glycosyltransferase 74E2 (TAIR:AT1G05680.1).
AT1G56520	1.15954	4.70493e-16	disease resistance protein (TIR-NBS-LRR class), putative | chr1:21174768-21178920 REVERSE
AT4G18197	1.16073	2.21519e-20	Symbols: ATPUP7, PEX17, PUP7 | PUP7 (PURINE PERMEASE 7); purine transmembrane transporter | chr4:10071634-10073236 FORWARD
AT4G14310	1.16157	5.2495e-05	INVOLVED IN: biological_process unknown; LOCATED IN: cell wall; EXPRESSED IN: male gametophyte; EXPRESSED DURING: L mature pollen stage, M germinated pollen stage; CONTAINS InterPro DOMAIN/s: WD40 repeat-like (InterPro:IPR011046); Has 1571 Blast hits to 1320 proteins in 206 species: Archae - 6; Bacteria - 142; Metazoa - 581; Fungi - 102; Plants - 66; Viruses - 5; Other Eukaryotes - 669 (source: N…
AT2G47500	1.16414	3.0009e-13	ATP binding / microtubule motor | chr2:19492995-19498160 FORWARD
AT2G27470	1.16416	3.08236e-06	Symbols: NF-YB11 | NF-YB11 (NUCLEAR FACTOR Y, SUBUNIT B11); transcription factor | chr2:11744981-11746411 REVERSE
AT4G33040	1.16466	0.00510295	glutaredoxin family protein | chr4:15940561-15941330 REVERSE
AT3G25030	1.16483	0.000272826	zinc finger (C3HC4-type RING finger) family protein | chr3:9122197-9123502 FORWARD
AT2G01210	1.16512	0.000901762	leucine-rich repeat transmembrane protein kinase, putative | chr2:119441-121846 REVERSE
AT1G64330	1.16582	2.61304e-05	myosin heavy chain-related | chr1:23870905-23874198 FORWARD
AT3G05370	1.16624	0.000787678	Symbols: AtRLP31 | AtRLP31 (Receptor Like Protein 31); kinase/ protein binding | chr3:1536014-1538719 REVERSE
AT1G04160	1.16791	3.25137e-07	Symbols: XIB, ATXIB, XI-8, XI-B | XIB (MYOSIN XI B); motor | chr1:1086495-1096146 FORWARD
AT2G36885	1.168	3.67578e-05	unknown protein | chr2:15482003-15483711 REVERSE
AT5G15800	1.16845	0.0105077	Symbols: SEP1, AGL2 | SEP1 (SEPALLATA1); DNA binding / transcription factor | chr5:5151334-5154154 REVERSE
AT3G01410	1.16884	0.00733607	RNase H domain-containing protein | chr3:153356-155642 REVERSE
AT5G64980	1.16912	0.00249913	unknown protein | chr5:25960775-25963235 REVERSE
AT2G40140	1.16996	7.61358e-25	Symbols: CZF1, ZFAR1, SZF2, ATSZF2 | CZF1; transcription factor | chr2:16772073-16774657 FORWARD
AT3G12270	1.17068	5.40531e-08	Symbols: ATPRMT3, PRMT3 | PRMT3 (PROTEIN ARGININE METHYLTRANSFERASE 3); methyltransferase/ zinc ion binding | chr3:3910633-3913329 FORWARD
AT5G05240	1.17104	0.00204149	FUNCTIONS IN: molecular_function unknown; INVOLVED IN: biological_process unknown; LOCATED IN: cellular_component unknown; CONTAINS InterPro DOMAIN/s: Uncharacterised conserved protein UCP030365 (InterPro:IPR016953); BEST Arabidopsis thaliana protein match is: unknown protein (TAIR:AT2G40630.1); Has 24 Blast hits to 24 proteins in 7 species: Archae - 0; Bacteria - 0; Metazoa - 0; Fungi - 2; Plant…
AT1G23710	1.17256	8.56775e-15	unknown protein | chr1:8385251-8386426 FORWARD
ATCG00190	1.1736	0.000726907	Symbols: RPOB | Chloroplast DNA-dependent RNA polymerase B subunit. The transcription of this gene is regulated by a nuclear encoded RNA polymerase. This gene has been transferred to mitochondrial genome during crucifer evolution. | chrC:23111-26329 REVERSE
AT2G31320	1.17518	1.37524e-07	Symbols: PARP2, ATPARP2 | PARP2 (POLY(ADP-RIBOSE) POLYMERASE 2); DNA binding / NAD or NADH binding / NAD+ ADP-ribosyltransferase/ zinc ion binding | chr2:13353821-13359728 REVERSE
AT2G28210	1.17528	0.00327218	Symbols: ATACA2 | ATACA2 (ALPHA CARBONIC ANHYDRASE 2); carbonate dehydratase/ zinc ion binding | chr2:12029997-12032420 FORWARD
AT5G54670	1.17596	8.72334e-07	Symbols: ATK3, KATC | ATK3 (ARABIDOPSIS THALIANA KINESIN 3); ATPase/ microtubule binding / microtubule motor | chr5:22209472-22214134 FORWARD
AT1G63420	1.17681	5.37192e-07	INVOLVED IN: biological_process unknown; EXPRESSED IN: 22 plant structures; EXPRESSED DURING: 13 growth stages; CONTAINS InterPro DOMAIN/s: Lipopolysaccharide-modifying protein (InterPro:IPR006598), Protein of unknown function DUF821, CAP10-like (InterPro:IPR008539); BEST Arabidopsis thaliana protein match is: unknown protein (TAIR:AT5G23850.1); Has 456 Blast hits to 452 proteins in 97 species: A…
AT1G54180	1.17735	0.00204004	Symbols: ATBRXL3, BRX-LIKE3 | BRX-LIKE3 (BREVIS RADIX-LIKE 3) | chr1:20227291-20230237 FORWARD
AT3G09010	1.17767	5.52334e-07	protein kinase family protein | chr3:2749953-2752276 FORWARD
AT2G33210	1.17824	1.12988e-17	Symbols: HSP60-2 | HSP60-2 (HEAT SHOCK PROTEIN 60-2); ATP binding | chr2:14074907-14078731 REVERSE
AT4G37610	1.17847	5.66947e-16	Symbols: BT5 | BT5 (BTB AND TAZ DOMAIN PROTEIN 5); protein binding / transcription regulator | chr4:17670481-17672353 REVERSE
AT1G02970	1.17901	0.00509018	Symbols: WEE1, ATWEE1 | WEE1 (ARABIDOPSIS WEE1 KINASE HOMOLOG); kinase/ protein kinase | chr1:673306-676378 FORWARD
AT2G43650	1.17915	3.30914e-13	Symbols: EMB2777 | EMB2777 (EMBRYO DEFECTIVE 2777) | chr2:18099238-18103345 FORWARD
AT5G38720	1.1793	0.000660374	unknown protein | chr5:15508244-15510559 REVERSE
AT5G26860	1.18142	3.91917e-16	Symbols: LON_ARA_ARA, LON1 | LON1 (LON PROTEASE 1); ATP binding / ATP-dependent peptidase/ serine-type peptidase | chr5:9451048-9457000 FORWARD
AT2G46810	1.18151	2.40699e-07	basic helix-loop-helix (bHLH) family protein | chr2:19239694-19242672 FORWARD
AT5G64810	1.18208	0.00676162	Symbols: WRKY51, ATWRKY51 | WRKY51; transcription factor | chr5:25908413-25909803 FORWARD
ATCG00180	1.18436	0.00041998	Symbols: RPOC1 | RNA polymerase beta' subunit-1 | chrC:20251-23084 REVERSE
AT1G29170	1.18512	4.62522e-09	Symbols: WAVE2, ATSCAR3, SCAR3 | WAVE2 | chr1:10190352-10194900 REVERSE
AT5G40840	1.18898	0.00174118	Symbols: SYN2 | SYN2 | chr5:16359430-16363792 REVERSE
AT5G23530	1.1895	0.0010447	Symbols: AtCXE18 | AtCXE18 (Arabidopsis thaliana carboxyesterase 18); carboxylesterase | chr5:7932966-7934436 REVERSE
AT4G04180	1.18983	0.00025721	AAA-type ATPase family protein | chr4:2020436-2023992 FORWARD
AT5G61460	1.18995	1.06255e-07	Symbols: MIM, ATRAD18 | MIM (hypersensitive to MMS, irradiation and MMC); ATP binding | chr5:24714076-24721940 REVERSE
AT5G22380	1.19002	0.00104944	Symbols: anac090 | anac090 (Arabidopsis NAC domain containing protein 90); transcription factor | chr5:7408777-7410102 REVERSE
AT2G04030	1.19127	2.40165e-30	Symbols: CR88, EMB1956, HSP90.5 | CR88; ATP binding | chr2:1281841-1286104 FORWARD
AT3G02030	1.19207	0.000679733	hydrolase, alpha/beta fold family protein | chr3:344947-348847 FORWARD
AT3G18850	1.19211	3.57551e-07	Symbols: LPAT5 | LPAT5; acyltransferase | chr3:6499415-6501359 REVERSE
AT3G61950	1.19214	0.00105605	basic helix-loop-helix (bHLH) family protein | chr3:22939546-22941451 FORWARD
AT4G07165	1.19297	0.0102652	NA
AT1G10930	1.19337	7.20179e-07	Symbols: ATSGS1, RECQ4A, ATRECQ4A | RECQ4A; ATP binding / ATP-dependent helicase/ helicase/ nucleic acid binding | chr1:3647894-3655590 REVERSE
AT1G66840	1.19702	0.000267617	INVOLVED IN: biological_process unknown; EXPRESSED IN: 17 plant structures; EXPRESSED DURING: 11 growth stages; CONTAINS InterPro DOMAIN/s: Protein of unknown function DUF827, plant (InterPro:IPR008545); BEST Arabidopsis thaliana protein match is: PMI15 (plastid movement impaired 15) (TAIR:AT5G38150.1); Has 66436 Blast hits to 37670 proteins in 1596 species: Archae - 890; Bacteria - 7464; Metazoa…
AT2G15390	1.19716	1.21643e-18	Symbols: FUT4, atfut4 | FUT4; fucosyltransferase/ transferase, transferring glycosyl groups | chr2:6709260-6711156 REVERSE
AT3G18710	1.19777	5.63219e-07	Symbols: PUB29, ATPUB29 | PUB29 (PLANT U-BOX 29); ubiquitin-protein ligase | chr3:6434083-6435561 REVERSE
AT4G17490	1.19798	1.3033e-06	Symbols: ATERF6, ERF-6-6 | ATERF6 (ETHYLENE RESPONSIVE ELEMENT BINDING FACTOR 6); DNA binding / transcription factor | chr4:9752824-9753867 REVERSE
AT1G08840	1.19811	2.05326e-07	Symbols: emb2411 | emb2411 (embryo defective 2411); ATP binding / ATP-dependent DNA helicase/ DNA binding | chr1:2829579-2838369 REVERSE
AT1G29630	1.19825	0.000115668	DNA binding / catalytic/ nuclease | chr1:10349466-10353731 FORWARD
AT1G18550	1.2008	0.000352715	ATP binding / microtubule motor | chr1:6381503-6384340 REVERSE
AT3G54670	1.20138	4.51401e-11	Symbols: TTN8, SMC1, ATSMC1 | TTN8 (TITAN8); ATP binding / transporter | chr3:20235678-20243960 FORWARD
AT4G19430	1.2018	0.000899312	unknown protein | chr4:10598445-10599151 REVERSE
AT2G31230	1.202	0.00807658	Symbols: ATERF15 | ATERF15 (Ethylene-responsive element binding factor 15); DNA binding / transcription activator/ transcription factor | chr2:13306593-13307475 REVERSE
AT1G18570	1.20223	3.27906e-14	Symbols: MYB51, AtMYB51, BW51A, BW51B, HIG1 | MYB51 (MYB DOMAIN PROTEIN 51); DNA binding / transcription factor | chr1:6389411-6391267 FORWARD
AT5G23300	1.2027	8.1124e-08	Symbols: PYRD | PYRD (pyrimidine d); dihydroorotate dehydrogenase | chr5:7847587-7850404 REVERSE
AT5G63950	1.2039	4.56819e-11	Symbols: CHR24 | CHR24 (chromatin remodeling 24); ATP binding / DNA binding / helicase/ nucleic acid binding | chr5:25591956-25598505 REVERSE
AT5G07660	1.20413	0.00122009	structural maintenance of chromosomes (SMC) family protein | chr5:2422839-2429912 FORWARD
AT2G19670	1.20539	0.000113003	Symbols: ATPRMT1A, PRMT1A | PRMT1A (PROTEIN ARGININE METHYLTRANSFERASE 1A); protein-arginine N-methyltransferase | chr2:8499086-8501181 REVERSE
AT5G44560	1.20597	5.98606e-05	Symbols: VPS2.2 | VPS2.2 | chr5:17945957-17948400 FORWARD
AT3G16000	1.2069	1.4748e-13	Symbols: MFP1 | MFP1 (MAR BINDING FILAMENT-LIKE PROTEIN 1); DNA binding | chr3:5430889-5433817 REVERSE
AT2G04235	1.2078	0.000155693	unknown protein | chr2:1449414-1455237 FORWARD
AT2G27660	1.20926	0.00329569	DC1 domain-containing protein | chr2:11798537-11800850 REVERSE
AT1G20310	1.2105	0.00894719	unknown protein | chr1:7032290-7033208 FORWARD
AT1G61000	1.21077	0.0110547	FUNCTIONS IN: molecular_function unknown; INVOLVED IN: mitosis; LOCATED IN: plasma membrane; EXPRESSED IN: cultured cell; CONTAINS InterPro DOMAIN/s: Kinetochore protein Nuf2 (InterPro:IPR005549); BEST Arabidopsis thaliana protein match is: myosin heavy chain-related (TAIR:AT1G64330.1); Has 41010 Blast hits to 23184 proteins in 1264 species: Archae - 616; Bacteria - 3998; Metazoa - 20566; Fungi -…
AT3G21540	1.21095	2.82867e-10	transducin family protein / WD-40 repeat family protein | chr3:7585946-7590856 REVERSE
AT5G61270	1.21095	4.42146e-08	Symbols: PIF7 | PIF7 (PHYTOCHROME-INTERACTING FACTOR7); DNA binding / double-stranded DNA binding / transcription factor | chr5:24638775-24640600 REVERSE
AT2G32960	1.21166	0.000498376	tyrosine specific protein phosphatase family protein | chr2:13987767-13990976 FORWARD
AT3G53940	1.21297	0.00336165	mitochondrial substrate carrier family protein | chr3:19971019-19973769 REVERSE
AT2G42510	1.21589	0.00215519	FUNCTIONS IN: molecular_function unknown; INVOLVED IN: spliceosome assembly, nuclear mRNA splicing, via spliceosome; LOCATED IN: cellular_component unknown; CONTAINS InterPro DOMAIN/s: Survival motor neuron interacting protein 1 (InterPro:IPR007022); BEST Arabidopsis thaliana protein match is: spliceosome protein-related (TAIR:AT1G54380.1). | chr2:17701662-17704618 FORWARD
AT5G08610	1.21591	3.90058e-22	DEAD box RNA helicase (RH26) | chr5:2790295-2794215 FORWARD
AT5G40480	1.21661	2.61767e-09	Symbols: EMB3012 | EMB3012 (embryo defective 3012) | chr5:16213235-16223982 FORWARD
AT5G44040	1.2173	3.33052e-06	unknown protein | chr5:17719659-17721580 REVERSE
AT1G63300	1.21835	5.12801e-05	unknown protein | chr1:23482193-23486220 FORWARD
AT1G73600	1.2186	4.61113e-32	methyltransferase/ phosphoethanolamine N-methyltransferase | chr1:27669152-27673572 FORWARD
AT1G51080	1.21865	3.65339e-05	unknown protein | chr1:18929744-18930752 REVERSE
AT3G11720	1.22	6.2953e-05	unknown protein | chr3:3705912-3708721 REVERSE
AT3G47640	1.22121	3.87518e-11	basic helix-loop-helix (bHLH) family protein | chr3:17567597-17569315 FORWARD
AT1G53180	1.2227	0.00019753	unknown protein | chr1:19831441-19832895 FORWARD
AT1G77310	1.22271	0.00190966	FUNCTIONS IN: molecular_function unknown; INVOLVED IN: response to wounding; LOCATED IN: cellular_component unknown; EXPRESSED IN: 19 plant structures; EXPRESSED DURING: 10 growth stages; BEST Arabidopsis thaliana protein match is: wound-responsive family protein (TAIR:AT1G21610.1); Has 304 Blast hits to 291 proteins in 83 species: Archae - 0; Bacteria - 40; Metazoa - 149; Fungi - 37; Plants - 26…
AT5G24210	1.22278	1.14931e-26	lipase class 3 family protein | chr5:8217335-8219619 FORWARD
AT1G24070	1.2249	2.17583e-06	Symbols: ATCSLA10, CSLA10 | ATCSLA10; cellulose synthase/ transferase, transferring glycosyl groups | chr1:8516238-8519734 REVERSE
AT1G62870	1.22564	0.000175958	unknown protein | chr1:23284012-23286760 REVERSE
AT5G45140	1.2261	1.38757e-09	Symbols: NRPC2 | NRPC2; DNA binding / DNA-directed RNA polymerase/ ribonucleoside binding | chr5:18247228-18258138 REVERSE
AT1G19940	1.22616	0.0115643	Symbols: AtGH9B5 | AtGH9B5 (Arabidopsis thaliana Glycosyl Hydrolase 9B5); catalytic/ hydrolase, hydrolyzing O-glycosyl compounds | chr1:6918191-6920377 REVERSE
AT5G10530	1.22764	0.00270137	lectin protein kinase, putative | chr5:3324978-3326933 REVERSE
AT3G53360	1.22846	0.000301536	pentatricopeptide (PPR) repeat-containing protein | chr3:19784502-19786808 FORWARD
AT3G09020	1.22892	3.5649e-13	alpha 1,4-glycosyltransferase family protein / glycosyltransferase sugar-binding DXD motif-containing protein | chr3:2753307-2754621 FORWARD
AT3G13175	1.23007	0.000556424	unknown protein | chr3:4235126-4235724 REVERSE
AT3G19002	1.23101	0.000618012	other RNA | chr3:6554531-6555657 FORWARD
AT5G49330	1.23126	0.00552496	Symbols: AtMYB111 | AtMYB111 (myb domain protein 111); DNA binding / transcription factor | chr5:19998952-20001378 REVERSE
AT3G21480	1.23155	2.10545e-05	FUNCTIONS IN: molecular_function unknown; INVOLVED IN: biological_process unknown; LOCATED IN: intracellular; CONTAINS InterPro DOMAIN/s: BRCT (InterPro:IPR001357); BEST Arabidopsis thaliana protein match is: transcription coactivator (TAIR:AT4G03130.1); Has 489 Blast hits to 455 proteins in 115 species: Archae - 2; Bacteria - 37; Metazoa - 270; Fungi - 30; Plants - 45; Viruses - 0; Other Eukaryo…
AT1G67230	1.23282	5.89775e-07	Symbols: LINC1 | LINC1 (LITTLE NUCLEI1) | chr1:25151270-25156323 REVERSE
AT5G22930	1.23356	0.00210429	unknown protein | chr5:7668229-7669315 REVERSE
AT3G07320	1.23453	6.05761e-07	glycosyl hydrolase family 17 protein | chr3:2332022-2334074 REVERSE
AT1G65010	1.23583	1.92849e-06	unknown protein | chr1:24149543-24154274 FORWARD
AT4G16970	1.23773	4.65556e-06	ATP binding / kinase/ protein kinase/ protein serine/threonine kinase | chr4:9551428-9555784 REVERSE
AT1G02690	1.23923	1.4781e-07	Symbols: IMPA-6 | IMPA-6 (IMPORTIN ALPHA ISOFORM 6); binding / protein transporter | chr1:584260-587219 FORWARD
AT4G18880	1.24133	2.06376e-21	Symbols: AT-HSFA4A, HSF A4A | AT-HSFA4A; DNA binding / transcription factor | chr4:10347582-10349562 REVERSE
AT1G60860	1.24136	6.92585e-09	Symbols: AGD2 | AGD2 (ARF-GAP DOMAIN 2); ARF GTPase activator/ protein binding / zinc ion binding | chr1:22401244-22407777 REVERSE
AT2G36570	1.24301	2.63736e-17	leucine-rich repeat transmembrane protein kinase, putative | chr2:15335496-15337927 FORWARD
AT4G36180	1.24382	1.87993e-06	leucine-rich repeat family protein | chr4:17120085-17123841 REVERSE
AT1G05575	1.24459	0.00202163	unknown protein | chr1:1661691-1662187 REVERSE
AT4G36270	1.24499	0.000297826	ATP binding | chr4:17161024-17165241 REVERSE
AT3G11964	1.24763	2.49388e-13	RNA binding | chr3:3793957-3806626 REVERSE
AT4G36580	1.24969	8.81559e-05	AAA-type ATPase family protein | chr4:17257945-17260661 FORWARD
AT4G16370	1.25048	7.18828e-11	Symbols: ATOPT3, OPT3 | ATOPT3 (OLIGOPEPTIDE TRANSPORTER); oligopeptide transporter | chr4:9247302-9250091 REVERSE
AT3G17680	1.25484	0.00111899	FUNCTIONS IN: molecular_function unknown; INVOLVED IN: biological_process unknown; LOCATED IN: cellular_component unknown; EXPRESSED IN: 16 plant structures; EXPRESSED DURING: 8 growth stages; CONTAINS InterPro DOMAIN/s: KIP1-like (InterPro:IPR011684); BEST Arabidopsis thaliana protein match is: unknown protein (TAIR:AT1G48405.1); Has 75 Blast hits to 73 proteins in 16 species: Archae - 0; Bacter…
AT3G24630	1.25707	0.000157931	unknown protein | chr3:8988398-8990873 FORWARD
AT5G37010	1.25734	0.000702078	unknown protein | chr5:14620732-14622941 REVERSE
AT4G24710	1.25822	0.00764719	ATP binding / ATPase/ nucleoside-triphosphatase/ nucleotide binding | chr4:12745547-12748995 REVERSE
AT5G10310	1.25986	0.0037735	unknown protein | chr5:3241518-3242266 REVERSE
AT5G48470	1.26002	3.18939e-13	unknown protein | chr5:19641744-19644362 FORWARD
AT1G06720	1.2606	1.07025e-05	INVOLVED IN: ribosome biogenesis; LOCATED IN: nucleus; EXPRESSED IN: 21 plant structures; EXPRESSED DURING: 13 growth stages; CONTAINS InterPro DOMAIN/s: AARP2CN (InterPro:IPR012948), Protein of unknown function DUF663 (InterPro:IPR007034); BEST Arabidopsis thaliana protein match is: unknown protein (TAIR:AT1G42440.1); Has 7944 Blast hits to 5342 proteins in 373 species: Archae - 33; Bacteria - 6…
AT5G10520	1.26117	0.000317286	Symbols: RBK1 | RBK1 (Rop Binding protein Kinases 1); ATP binding / kinase/ protein kinase/ protein serine/threonine kinase | chr5:3320370-3322910 REVERSE
AT3G17840	1.2617	4.29373e-17	Symbols: RLK902 | RLK902; ATP binding / kinase/ protein serine/threonine kinase | chr3:6106028-6108675 FORWARD
AT2G24190	1.26259	0.00511673	short-chain dehydrogenase/reductase (SDR) family protein | chr2:10283621-10284980 REVERSE
AT4G24010	1.26269	0.00343861	Symbols: ATCSLG1, CSLG1 | ATCSLG1; cellulose synthase/ transferase/ transferase, transferring glycosyl groups | chr4:12466345-12469844 FORWARD
AT3G44750	1.26395	3.50615e-12	Symbols: HD2A, ATHD2A, HDA3, HDT1 | HDA3 (HISTONE DEACETYLASE 3); histone deacetylase/ nucleic acid binding / zinc ion binding | chr3:16297979-16299779 FORWARD
AT5G44060	1.26521	1.04637e-10	unknown protein | chr5:17731005-17731905 FORWARD
AT1G63810	1.2667	3.48098e-06	FUNCTIONS IN: molecular_function unknown; INVOLVED IN: biological_process unknown; LOCATED IN: cellular_component unknown; EXPRESSED IN: 21 plant structures; EXPRESSED DURING: 13 growth stages; CONTAINS InterPro DOMAIN/s: Nrap protein (InterPro:IPR005554); Has 268 Blast hits to 263 proteins in 124 species: Archae - 3; Bacteria - 0; Metazoa - 116; Fungi - 89; Plants - 17; Viruses - 0; Other Eukary…
AT5G22520	1.26672	0.0010354	unknown protein | chr5:7478930-7479527 FORWARD
AT5G61000	1.26713	3.07928e-07	replication protein, putative | chr5:24549578-24552723 REVERSE
AT1G80270	1.26883	1.6011e-08	DNA-binding protein, putative | chr1:30180988-30183507 FORWARD
AT4G21880	1.26902	9.73449e-06	FUNCTIONS IN: molecular_function unknown; INVOLVED IN: biological_process unknown; LOCATED IN: endomembrane system; EXPRESSED IN: 17 plant structures; EXPRESSED DURING: 7 growth stages; CONTAINS InterPro DOMAIN/s: Pentatricopeptide repeat (InterPro:IPR002885); BEST Arabidopsis thaliana protein match is: unknown protein (TAIR:AT4G04790.1); Has 8610 Blast hits to 4206 proteins in 137 species: Archa…
AT3G13190	1.26912	2.91367e-05	myosin heavy chain-related | chr3:4240172-4241961 FORWARD
AT1G76600	1.27004	1.29388e-10	unknown protein | chr1:28746888-28747845 FORWARD
AT2G34260	1.2705	3.59429e-07	transducin family protein / WD-40 repeat family protein | chr2:14465849-14468531 FORWARD
AT5G44110	1.27356	0.000406141	Symbols: ATPOP1, ATNAP2, POP1 | POP1; transporter | chr5:17754064-17755742 REVERSE
AT5G08600	1.27368	0.000117741	U3 ribonucleoprotein (Utp) family protein | chr5:2786267-2789871 FORWARD
AT1G65370	1.27502	0.000156664	meprin and TRAF homology domain-containing protein / MATH domain-containing protein | chr1:24284469-24286145 REVERSE
AT1G77920	1.27537	7.84181e-13	bZIP family transcription factor | chr1:29298243-29300863 FORWARD
AT2G37300	1.27587	0.00553082	unknown protein | chr2:15662599-15663445 REVERSE
AT3G56870	1.27647	8.50934e-05	unknown protein | chr3:21052473-21055597 FORWARD
AT2G47240	1.27668	1.29063e-23	Symbols: CER8, LACS1 | long-chain-fatty-acid--CoA ligase family protein / long-chain acyl-CoA synthetase family protein | chr2:19392558-19397831 FORWARD
AT3G58520	1.27788	0.0028594	ubiquitin thiolesterase | chr3:21643770-21645486 REVERSE
AT5G19300	1.27792	0.00559077	FUNCTIONS IN: molecular_function unknown; INVOLVED IN: biological_process unknown; LOCATED IN: cellular_component unknown; EXPRESSED IN: 20 plant structures; EXPRESSED DURING: 13 growth stages; CONTAINS InterPro DOMAIN/s: Nucleic acid-binding, OB-fold-like (InterPro:IPR016027), Protein of unknown function DUF171 (InterPro:IPR003750); Has 4766 Blast hits to 2044 proteins in 217 species: Archae - 7…
ATCG00170	1.2783	0.0116121	Symbols: RPOC2 | RNA polymerase beta' subunit-2 | chrC:15938-20068 REVERSE
AT1G50240	1.27833	0.000414193	Symbols: FU | FU (FUSED); protein serine/threonine kinase | chr1:18607047-18614162 FORWARD
AT5G40550	1.28093	2.30774e-05	unknown protein | chr5:16241068-16243381 FORWARD
AT3G48830	1.28249	0.00197717	polynucleotide adenylyltransferase family protein / RNA recognition motif (RRM)-containing protein | chr3:18103152-18110216 FORWARD
AT4G28250	1.28341	6.65544e-11	Symbols: ATEXPB3, EXPB3, ATHEXP BETA 1.6 | ATEXPB3 (ARABIDOPSIS THALIANA EXPANSIN B3) | chr4:14000038-14002069 REVERSE
AT4G13410	1.28428	0.00107444	Symbols: ATCSLA15, CSLA15 | ATCSLA15; cellulose synthase/ transferase, transferring glycosyl groups | chr4:7792219-7795824 REVERSE
AT1G23935	1.28436	9.79598e-05	FUNCTIONS IN: molecular_function unknown; INVOLVED IN: biological_process unknown; LOCATED IN: cellular_component unknown; CONTAINS InterPro DOMAIN/s: Apoptosis inhibitory 5 (InterPro:IPR008383); BEST Arabidopsis thaliana protein match is: unknown protein (TAIR:AT3G19515.2); Has 63 Blast hits to 53 proteins in 15 species: Archae - 0; Bacteria - 0; Metazoa - 14; Fungi - 0; Plants - 46; Viruses - 0…
AT3G57780	1.2844	3.85647e-07	EXPRESSED IN: 20 plant structures; EXPRESSED DURING: 13 growth stages; BEST Arabidopsis thaliana protein match is: nucleolar protein gar2-related (TAIR:AT2G42320.2); Has 3024 Blast hits to 2177 proteins in 255 species: Archae - 2; Bacteria - 181; Metazoa - 988; Fungi - 289; Plants - 172; Viruses - 72; Other Eukaryotes - 1320 (source: NCBI BLink). | chr3:21399766-21402326 REVERSE
AT2G40820	1.28534	3.98766e-11	FUNCTIONS IN: molecular_function unknown; INVOLVED IN: biological_process unknown; LOCATED IN: plasma membrane; EXPRESSED IN: 21 plant structures; EXPRESSED DURING: 13 growth stages; BEST Arabidopsis thaliana protein match is: myosin heavy chain-related (TAIR:AT3G56480.1); Has 2697 Blast hits to 2260 proteins in 261 species: Archae - 3; Bacteria - 96; Metazoa - 995; Fungi - 432; Plants - 786; Vir…
AT4G16630	1.28613	1.33063e-17	DEAD/DEAH box helicase, putative (RH28) | chr4:9361984-9366748 REVERSE
AT4G14770	1.28699	6.35243e-10	Symbols: TCX2, ATTCX2 | TCX2 (TESMIN/TSO1-LIKE CXC 2); transcription factor | chr4:8481374-8484825 REVERSE
AT4G04790	1.28769	0.000438794	FUNCTIONS IN: molecular_function unknown; INVOLVED IN: biological_process unknown; LOCATED IN: cellular_component unknown; EXPRESSED IN: 21 plant structures; EXPRESSED DURING: 13 growth stages; CONTAINS InterPro DOMAIN/s: Pentatricopeptide repeat (InterPro:IPR002885); BEST Arabidopsis thaliana protein match is: unknown protein (TAIR:AT4G21880.1); Has 8701 Blast hits to 4047 proteins in 142 specie…
AT1G47900	1.28972	0.000112676	unknown protein | chr1:17647144-17651035 REVERSE
AT1G52905	1.2899	1.71473e-07	unknown protein | chr1:19706085-19706706 FORWARD
AT5G24280	1.29121	2.24835e-05	EXPRESSED IN: 17 plant structures; EXPRESSED DURING: 6 growth stages; BEST Arabidopsis thaliana protein match is: DMS3 (DEFECTIVE IN MERISTEM SILENCING 3) (TAIR:AT3G49250.1); Has 61 Blast hits to 57 proteins in 12 species: Archae - 0; Bacteria - 2; Metazoa - 8; Fungi - 2; Plants - 46; Viruses - 0; Other Eukaryotes - 3 (source: NCBI BLink). | chr5:8251378-8261428 REVERSE
AT5G66540	1.29149	2.89157e-08	FUNCTIONS IN: molecular_function unknown; INVOLVED IN: rRNA processing; LOCATED IN: cytosol, nucleolus, nucleus; EXPRESSED IN: 22 plant structures; EXPRESSED DURING: 12 growth stages; CONTAINS InterPro DOMAIN/s: U3 small nucleolar ribonucleoprotein complex, subunit Mpp10p (InterPro:IPR012173), Mpp10 protein (InterPro:IPR007151); Has 76240 Blast hits to 38667 proteins in 1479 species: Archae - 252…
AT2G43040	1.29164	0.00316542	Symbols: NPG1 | NPG1 (no pollen germination 1); calmodulin binding | chr2:17895883-17899374 REVERSE
AT1G30530	1.29296	6.53709e-19	Symbols: UGT78D1 | UGT78D1 (UDP-GLUCOSYL TRANSFERASE 78D1); UDP-glycosyltransferase/ quercetin 3-O-glucosyltransferase/ transferase, transferring glycosyl groups | chr1:10814659-10816583 FORWARD
AT3G15720	1.29366	0.0120276	glycoside hydrolase family 28 protein / polygalacturonase (pectinase) family protein | chr3:5325290-5327537 REVERSE
AT1G53140	1.29637	0.00168451	dynamin family protein | chr1:19799238-19802598 FORWARD
AT3G19210	1.29695	0.00292504	Symbols: ATRAD54, CHR25 | ATRAD54 (ARABIDOPSIS HOMOLOG OF RAD54); ATP binding / DNA binding / helicase/ nucleic acid binding | chr3:6652745-6658938 REVERSE
AT1G13790	1.29983	1.72376e-05	XH/XS domain-containing protein / XS zinc finger domain-containing protein | chr1:4727438-4730425 FORWARD
AT2G39330	1.30081	9.8805e-22	Symbols: JAL23 | JAL23 (JACALIN-RELATED LECTIN 23) | chr2:16419596-16421852 REVERSE
AT3G56330	1.30174	5.41416e-05	N2,N2-dimethylguanosine tRNA methyltransferase family protein | chr3:20890250-20892002 FORWARD
AT5G64080	1.30248	2.19791e-08	protease inhibitor/seed storage/lipid transfer protein (LTP) family protein | chr5:25645263-25646735 REVERSE
AT1G32930	1.3025	0.000377402	galactosyltransferase family protein | chr1:11931842-11934759 REVERSE
AT4G19660	1.30376	3.20858e-14	Symbols: NPR4 | NPR4 (NPR1-like protein 4); protein binding | chr4:10696266-10698243 REVERSE
AT2G01750	1.3054	3.21856e-06	Symbols: ATMAP70-3 | ATMAP70-3 (microtubule-associated proteins 70-3); microtubule binding | chr2:328351-332113 FORWARD
AT1G27370	1.30773	0.000301141	squamosa promoter-binding protein-like 10 (SPL10) | chr1:9505201-9508280 REVERSE
AT5G04340	1.31017	7.70016e-09	Symbols: C2H2, CZF2, ZAT6 | ZAT6 (ZINC FINGER OF ARABIDOPSIS THALIANA 6); nucleic acid binding / transcription factor/ zinc ion binding | chr5:1216131-1217106 REVERSE
AT1G69200	1.3113	3.44832e-14	kinase | chr1:26015877-26018493 FORWARD
AT1G78260	1.31153	4.80939e-05	RNA recognition motif (RRM)-containing protein | chr1:29446985-29450515 FORWARD
AT5G56850	1.31232	0.00968071	unknown protein | chr5:22985193-22988013 REVERSE
AT2G32400	1.31312	5.90425e-13	Symbols: GLR5, GLR3.7, ATGLR3.7 | GLR5 (GLUTAMATE RECEPTOR 5); intracellular ligand-gated ion channel | chr2:13752584-13756853 REVERSE
AT4G39530	1.31494	0.00445564	pentatricopeptide (PPR) repeat-containing protein | chr4:18374736-18377240 REVERSE
AT4G30990	1.3188	1.86201e-10	binding | chr4:15084456-15097920 FORWARD
AT5G10080	1.32124	0.000333412	aspartyl protease family protein | chr5:3150843-3153380 FORWARD
AT1G60270	1.3232	0.000191456	Symbols: BGLU6 | pseudogene, glycosyl hydrolase family 1, contains Pfam PF00232 : Glycosyl hydrolase family 1 domain; TIGRFAM TIGR01233: 6-phospho-beta-galactosidase; similar to hydroxyisourate hydrolase (GI:19569603) (Glycine max); blastp match of 57% identity and 2.8e-127 P-value to GP|12746303|gb|AAK07429.1|AF321287_1|AF321287 beta-glucosidase {Musa acuminata} | chr1:22221726-22224257 REVERSE
AT5G24850	1.32517	2.48358e-06	Symbols: CRY3 | CRY3 (cryptochrome 3); DNA binding / DNA photolyase/ FMN binding | chr5:8535282-8538107 REVERSE
AT1G56110	1.32827	1.42213e-27	Symbols: NOP56 | NOP56 (Arabidopsis homolog of nucleolar protein Nop56) | chr1:20984389-20986951 REVERSE
AT4G21070	1.33035	1.68033e-05	Symbols: ATBRCA1, BRCA1 | ATBRCA1; ubiquitin-protein ligase | chr4:11248078-11252724 FORWARD
AT5G52280	1.33175	0.000210832	protein transport protein-related | chr5:21226833-21230254 FORWARD
AT3G54630	1.33179	0.000457312	FUNCTIONS IN: molecular_function unknown; INVOLVED IN: biological_process unknown; LOCATED IN: cellular_component unknown; EXPRESSED IN: 11 plant structures; EXPRESSED DURING: 6 growth stages; CONTAINS InterPro DOMAIN/s: Kinetochore protein Ndc80 (InterPro:IPR005550); Has 19800 Blast hits to 12108 proteins in 845 species: Archae - 345; Bacteria - 1709; Metazoa - 11031; Fungi - 1499; Plants - 797;…
AT5G40450	1.33316	0.000859995	unknown protein | chr5:16184650-16193678 REVERSE
AT3G45640	1.33446	4.26075e-36	Symbols: ATMPK3, MPK3 | ATMPK3 (ARABIDOPSIS THALIANA MITOGEN-ACTIVATED PROTEIN KINASE 3); MAP kinase/ kinase/ protein binding / protein kinase | chr3:16756770-16758698 FORWARD
AT5G61940	1.33626	0.000349186	ubiquitin carboxyl-terminal hydrolase-related | chr5:24868155-24872717 FORWARD
AT5G55660	1.33732	0.00012515	LOCATED IN: mitochondrion; EXPRESSED IN: 24 plant structures; EXPRESSED DURING: 13 growth stages; CONTAINS InterPro DOMAIN/s: DEK, C-terminal (InterPro:IPR014876); BEST Arabidopsis thaliana protein match is: unknown protein (TAIR:AT4G26630.2); Has 348612 Blast hits to 121147 proteins in 2910 species: Archae - 1231; Bacteria - 38190; Metazoa - 148268; Fungi - 42547; Plants - 15024; Viruses - 2447;…
AT1G14900	1.33922	1.22253e-09	Symbols: HMGA | HMGA (HIGH MOBILITY GROUP A); DNA binding | chr1:5138334-5139432 REVERSE
AT4G38950	1.33978	0.000617516	kinesin motor family protein | chr4:18154395-18159935 REVERSE
AT5G27680	1.3401	0.000508662	Symbols: RECQSIM | RECQSIM (Arabidopsis RecQ helicase sim); ATP binding / ATP-dependent helicase/ helicase/ nucleic acid binding | chr5:9793790-9798961 REVERSE
AT1G54020	1.34112	6.71256e-05	myrosinase-associated protein, putative | chr1:20161670-20163743 REVERSE
AT5G59450	1.34133	1.97138e-08	scarecrow-like transcription factor 11 (SCL11) | chr5:23974668-23976791 FORWARD
AT3G04640	1.34176	0.000206592	glycine-rich protein | chr3:1260906-1261683 REVERSE
AT5G56010	1.34225	2.20143e-35	Symbols: HSP81-3 | HSP81-3; ATP binding / unfolded protein binding | chr5:22681305-22684129 FORWARD
AT5G22320	1.3425	5.98162e-06	leucine-rich repeat family protein | chr5:7388004-7390485 REVERSE
AT4G13750	1.34341	4.57055e-05	ATP binding | chr4:7975191-7987620 FORWARD
AT3G47460	1.34357	8.43624e-06	Symbols: ATSMC2 | ATSMC2; transporter | chr3:17486765-17493395 FORWARD
AT3G55980	1.34374	5.42087e-36	Symbols: SZF1, ATSZF1 | SZF1 (SALT-INDUCIBLE ZINC FINGER 1); transcription factor | chr3:20776295-20778842 FORWARD
AT4G00870	1.34428	0.000896198	basic helix-loop-helix (bHLH) family protein | chr4:362169-363691 REVERSE
AT1G67260	1.34606	0.00502111	Symbols: TCP1 | TCP1; DNA binding / transcription factor | chr1:25168228-25169307 REVERSE
AT2G41050	1.34856	0.00885952	PQ-loop repeat family protein / transmembrane family protein | chr2:17123190-17126349 REVERSE
AT5G16250	1.3495	8.30627e-13	unknown protein | chr5:5310095-5310951 REVERSE
AT4G22490	1.35013	0.000219772	protease inhibitor/seed storage/lipid transfer protein (LTP) family protein | chr4:11849701-11850331 REVERSE
AT5G59660	1.35181	0.00188467	leucine-rich repeat protein kinase, putative | chr5:24035687-24039979 FORWARD
AT1G04833	1.35381	1.67012e-22	NA
AT3G05750	1.35408	2.75793e-11	unknown protein | chr3:1704120-1707678 FORWARD
AT1G13220	1.35441	7.05061e-05	Symbols: LINC2 | LINC2 (LITTLE NUCLEI2) | chr1:4515699-4520284 FORWARD
AT3G16810	1.35601	5.28329e-14	Symbols: APUM24 | APUM24 (Arabidopsis Pumilio 24); RNA binding / binding | chr3:5723249-5727620 REVERSE
AT4G04500	1.3578	0.00180831	protein kinase family protein | chr4:2238411-2240865 FORWARD
AT1G17360	1.35806	1.72556e-07	FUNCTIONS IN: molecular_function unknown; INVOLVED IN: biological_process unknown; LOCATED IN: cellular_component unknown; EXPRESSED IN: 22 plant structures; EXPRESSED DURING: 13 growth stages; BEST Arabidopsis thaliana protein match is: COP1-interacting protein-related (TAIR:AT1G72410.1); Has 8834 Blast hits to 6495 proteins in 406 species: Archae - 8; Bacteria - 626; Metazoa - 3389; Fungi - 793…
AT1G09987	1.35884	0.0108821	NA
AT5G66960	1.3616	0.0113074	prolyl oligopeptidase family protein | chr5:26736209-26739493 REVERSE
AT4G13370	1.36212	0.00016177	unknown protein | chr4:7777793-7780366 REVERSE
AT5G27550	1.3626	3.90282e-07	ATP binding / microtubule motor | chr5:9727634-9731323 REVERSE
AT3G15400	1.36406	1.39243e-08	Symbols: ATA20 | ATA20 | chr3:5201644-5203197 FORWARD
AT3G46600	1.36563	1.40093e-35	scarecrow transcription factor family protein | chr3:17157924-17159965 FORWARD
AT2G39220	1.36627	1.47737e-08	Symbols: PLP6, PLA IIB | PLP6 (PATATIN-LIKE PROTEIN 6); nutrient reservoir | chr2:16374896-16377020 REVERSE
AT3G48160	1.36681	0.00193458	Symbols: DEL1, E2L3, E2FE | DEL1 (DP-E2F-LIKE 1); DNA binding / transcription factor | chr3:17783331-17786099 FORWARD
AT1G25400	1.36758	5.05037e-17	unknown protein | chr1:8911130-8912398 REVERSE
AT5G27395	1.36837	2.38344e-10	P-P-bond-hydrolysis-driven protein transmembrane transporter | chr5:9671496-9674256 REVERSE
AT3G46090	1.36909	0.00132033	Symbols: ZAT7 | ZAT7; nucleic acid binding / transcription factor/ zinc ion binding | chr3:16926216-16926850 REVERSE
AT1G13650	1.36996	0.00136675	FUNCTIONS IN: molecular_function unknown; INVOLVED IN: biological_process unknown; LOCATED IN: cellular_component unknown; EXPRESSED IN: 15 plant structures; EXPRESSED DURING: 6 growth stages; BEST Arabidopsis thaliana protein match is: 18S pre-ribosomal assembly protein gar2-related (TAIR:AT2G03810.4); Has 3725 Blast hits to 1574 proteins in 203 species: Archae - 2; Bacteria - 168; Metazoa - 816…
AT5G55970	1.37344	3.95384e-21	zinc finger (C3HC4-type RING finger) family protein | chr5:22667906-22669545 FORWARD
AT1G44900	1.37443	1.65471e-13	Symbols: MCM2 | ATP binding / DNA binding / DNA-dependent ATPase | chr1:16970259-16974641 FORWARD
AT4G31210	1.37448	1.87173e-22	DNA topoisomerase family protein | chr4:15165280-15172687 FORWARD
AT5G39980	1.37571	7.05283e-07	pentatricopeptide (PPR) repeat-containing protein | chr5:16000712-16003072 REVERSE
AT4G28230	1.37684	7.09713e-05	unknown protein | chr4:13995779-13997307 REVERSE
AT3G22231	1.37713	1.1332e-37	Symbols: PCC1 | PCC1 (PATHOGEN AND CIRCADIAN CONTROLLED 1) | chr3:7845823-7846605 REVERSE
AT4G30800	1.3792	0.000101352	40S ribosomal protein S11 (RPS11B) | chr4:15001134-15002671 FORWARD
AT1G75040	1.38364	2.18392e-14	Symbols: PR5, PR-5 | PR5 (PATHOGENESIS-RELATED GENE 5) | chr1:28177703-28178940 FORWARD
AT2G17040	1.3846	6.93345e-12	Symbols: anac036 | anac036 (Arabidopsis NAC domain containing protein 36); transcription factor | chr2:7407123-7408270 FORWARD
AT5G50010	1.38571	0.00021416	transcription factor/ transcription regulator | chr5:20348615-20350830 FORWARD
AT2G23000	1.39046	0.000902651	Symbols: scpl10 | scpl10 (serine carboxypeptidase-like 10); serine-type carboxypeptidase | chr2:9792212-9795863 FORWARD
AT2G32030	1.39181	2.07224e-05	GCN5-related N-acetyltransferase (GNAT) family protein | chr2:13632468-13633335 REVERSE
AT5G35670	1.39245	7.84277e-06	Symbols: iqd33 | iqd33 (IQ-domain 33); calmodulin binding | chr5:13856103-13858059 FORWARD
AT3G12340	1.39277	1.19901e-06	FK506 binding / peptidyl-prolyl cis-trans isomerase | chr3:3925526-3929405 REVERSE
AT2G38620	1.3929	0.00387223	Symbols: CDKB1;2 | CDKB1;2 (cyclin-dependent kinase B1;2); cyclin binding / kinase/ protein serine/threonine kinase | chr2:16152532-16154086 FORWARD
AT3G27360	1.39452	1.63305e-12	histone H3 | chr3:10129105-10129937 REVERSE
AT5G33300	1.39495	0.00147151	chromosome-associated kinesin-related | chr5:12562430-12565757 REVERSE
AT4G14760	1.39593	3.49878e-06	LOCATED IN: nucleus; EXPRESSED IN: 22 plant structures; EXPRESSED DURING: 13 growth stages; CONTAINS InterPro DOMAIN/s: Prefoldin (InterPro:IPR009053), KIP1-like (InterPro:IPR011684); BEST Arabidopsis thaliana protein match is: kinase interacting family protein (TAIR:AT3G22790.1); Has 167525 Blast hits to 63593 proteins in 2151 species: Archae - 1921; Bacteria - 21978; Metazoa - 82150; Fungi - 11…
AT1G63640	1.3962	4.25086e-15	kinesin motor protein-related | chr1:23589043-23595821 REVERSE
AT5G43630	1.39687	9.56199e-13	Symbols: TZP | TZP; DNA binding / nucleic acid binding / zinc ion binding | chr5:17526751-17530516 FORWARD
AT2G07170	1.39715	2.71562e-05	binding | chr2:2975565-2978820 FORWARD
AT3G52170	1.39767	1.06467e-10	DNA binding | chr3:19346799-19349513 REVERSE
AT2G15080	1.39907	0.000939546	Symbols: AtRLP19 | AtRLP19 (Receptor Like Protein 19); kinase/ protein binding | chr2:6533687-6536995 FORWARD
AT1G18800	1.40127	1.73773e-12	Symbols: NRP2 | NRP2 (NAP1-RELATED PROTEIN 2); DNA binding / chromatin binding / histone binding | chr1:6481113-6483596 REVERSE
AT1G29290	1.4019	0.0022716	unknown protein | chr1:10244966-10245572 FORWARD
AT1G27730	1.40306	3.57831e-28	Symbols: STZ, ZAT10 | STZ (salt tolerance zinc finger); nucleic acid binding / transcription factor/ transcription repressor/ zinc ion binding | chr1:9648141-9649073 REVERSE
AT1G67180	1.40403	0.00437929	zinc finger (C3HC4-type RING finger) family protein / BRCT domain-containing protein | chr1:25129731-25132169 FORWARD
AT1G60390	1.40427	6.66356e-06	BURP domain-containing protein / polygalacturonase, putative | chr1:22247474-22249636 REVERSE
AT1G69070	1.40439	4.9216e-18	FUNCTIONS IN: molecular_function unknown; INVOLVED IN: biological_process unknown; LOCATED IN: cellular_component unknown; EXPRESSED IN: 23 plant structures; EXPRESSED DURING: 13 growth stages; CONTAINS InterPro DOMAIN/s: Nop14-like protein (InterPro:IPR007276); Has 64668 Blast hits to 30830 proteins in 1152 species: Archae - 207; Bacteria - 18692; Metazoa - 20758; Fungi - 6782; Plants - 2177; Vi…
AT2G47750	1.40492	0.000442118	Symbols: GH3.9 | GH3.9 (PUTATIVE INDOLE-3-ACETIC ACID-AMIDO SYNTHETASE GH3.9) | chr2:19560127-19563191 REVERSE
AT4G30150	1.40699	7.49154e-05	EXPRESSED IN: 13 plant structures; EXPRESSED DURING: 6 growth stages; CONTAINS InterPro DOMAIN/s: Nucleolar 27S pre-rRNA processing, Urb2/Npa2 (InterPro:IPR018849); Has 31 Blast hits to 27 proteins in 14 species: Archae - 0; Bacteria - 2; Metazoa - 3; Fungi - 0; Plants - 19; Viruses - 3; Other Eukaryotes - 4 (source: NCBI BLink). | chr4:14742452-14749987 FORWARD
AT4G20940	1.40808	1.06304e-12	leucine-rich repeat family protein | chr4:11202728-11206280 FORWARD
AT1G72900	1.40985	4.12416e-18	disease resistance protein (TIR-NBS class), putative | chr1:27432195-27433782 FORWARD
AT3G11520	1.41315	0.00103236	Symbols: CYCB1;3, CYC2 | CYCB1;3 (CYCLIN B1;3); cyclin-dependent protein kinase regulator | chr3:3625324-3627273 REVERSE
AT1G04520	1.41487	4.6405e-11	Symbols: PDLP2 | PDLP2 (PLASMODESMATA-LOCATED PROTEIN 2) | chr1:1231578-1234032 FORWARD
AT1G75240	1.41511	1.91168e-06	Symbols: AtHB33 | AtHB33 (ARABIDOPSIS THALIANA HOMEOBOX PROTEIN 33); DNA binding / transcription factor | chr1:28241072-28242756 FORWARD
AT3G63430	1.41785	0.00411419	unknown protein | chr3:23420366-23422399 FORWARD
AT2G38790	1.41908	2.11755e-07	unknown protein | chr2:16214189-16215264 REVERSE
AT1G07135	1.42077	2.3489e-12	glycine-rich protein | chr1:2189928-2190659 REVERSE
AT2G42960	1.42099	1.30197e-05	protein kinase family protein | chr2:17868597-17870630 REVERSE
AT5G54190	1.4212	3.97059e-14	Symbols: PORA | PORA; oxidoreductase/ protochlorophyllide reductase | chr5:21990999-21992812 REVERSE
AT3G59765	1.42133	0.00935115	other RNA | chr3:22076461-22078339 REVERSE
AT1G59590	1.42653	1.6257e-14	Symbols: ZCF37 | ZCF37 | chr1:21887752-21888792 FORWARD
AT4G35730	1.42816	1.36439e-07	unknown protein | chr4:16931039-16933356 FORWARD
AT4G31840	1.42948	9.96814e-14	plastocyanin-like domain-containing protein | chr4:15401640-15402617 FORWARD
AT5G60040	1.43105	9.00279e-11	Symbols: NRPC1 | NRPC1; DNA binding / DNA-directed RNA polymerase/ ribonucleoside binding / zinc ion binding | chr5:24173403-24183641 FORWARD
AT3G56960	1.43193	0.00558914	Symbols: PIP5K4 | PIP5K4 (PHOSPHATIDYL INOSITOL MONOPHOSPHATE 5 KINASE 4); 1-phosphatidylinositol-4-phosphate 5-kinase | chr3:21080957-21083885 FORWARD
AT2G45490	1.43864	0.0105729	Symbols: AtAUR3 | AtAUR3 (ATAURORA3); ATP binding / histone kinase(H3-S10 specific) / protein kinase | chr2:18747639-18749075 REVERSE
AT3G01160	1.43865	4.22654e-16	unknown protein | chr3:54541-57462 REVERSE
AT4G05520	1.44184	3.03914e-07	Symbols: ATEHD2 | ATEHD2 (EPS15 HOMOLOGY DOMAIN 2); GTP binding / GTPase/ calcium ion binding | chr4:2804515-2807926 FORWARD
AT5G64580	1.44394	1.21262e-17	AAA-type ATPase family protein | chr5:25817092-25821530 REVERSE
AT3G05330	1.44446	9.10413e-07	Symbols: ATN, ATTAN | ATN (TANGLED) | chr3:1518882-1521494 REVERSE
AT4G25630	1.44547	9.78537e-14	Symbols: FIB2, ATFIB2 | FIB2 (FIBRILLARIN 2); snoRNA binding | chr4:13074133-13076429 FORWARD
AT1G72970	1.44657	5.28172e-22	Symbols: HTH, EDA17 | HTH (HOTHEAD); FAD binding / aldehyde-lyase/ mandelonitrile lyase | chr1:27452766-27455964 FORWARD
AT5G61950	1.447	7.71463e-05	ubiquitin carboxyl-terminal hydrolase-related | chr5:24873566-24878093 FORWARD
AT4G08770	1.44884	0.00284373	peroxidase, putative | chr4:5598115-5600312 REVERSE
AT5G11160	1.44916	0.00687256	Symbols: APT5 | APT5 (Adenine phosphoribosyltransferase 5); adenine phosphoribosyltransferase | chr5:3550520-3552207 FORWARD
AT2G26150	1.4518	9.54612e-06	Symbols: ATHSFA2, HSFA2 | ATHSFA2; DNA binding / transcription factor | chr2:11135682-11137396 FORWARD
AT3G57660	1.45398	4.39958e-06	Symbols: NRPA1 | NRPA1; DNA binding / DNA-directed RNA polymerase/ zinc ion binding | chr3:21353746-21362814 FORWARD
AT5G55180	1.45453	1.55232e-17	glycosyl hydrolase family 17 protein | chr5:22388782-22390714 FORWARD
AT2G32235	1.45474	0.00710689	unknown protein | chr2:13682557-13685500 REVERSE
AT5G09840	1.45838	5.97528e-05	unknown protein | chr5:3058997-3061970 FORWARD
AT3G14680	1.45979	0.00438466	Symbols: CYP72A14 | CYP72A14; electron carrier/ heme binding / iron ion binding / monooxygenase/ oxygen binding | chr3:4934420-4936563 FORWARD
AT2G18220	1.4602	1.43505e-14	INVOLVED IN: biological_process unknown; LOCATED IN: cellular_component unknown; EXPRESSED IN: 22 plant structures; EXPRESSED DURING: 13 growth stages; CONTAINS InterPro DOMAIN/s: Uncharacterised protein family UPF0120 (InterPro:IPR005343); BEST Arabidopsis thaliana protein match is: RBL (REBELOTE) (TAIR:AT3G55510.1); Has 4846 Blast hits to 3236 proteins in 249 species: Archae - 2; Bacteria - 127…
AT3G17170	1.462	2.55496e-13	Symbols: RFC3 | RFC3 (REGULATOR OF FATTY-ACID COMPOSITION 3); structural constituent of ribosome | chr3:5853059-5854906 REVERSE
AT5G44390	1.46232	4.52874e-05	FAD-binding domain-containing protein | chr5:17882196-17885004 REVERSE
AT5G45700	1.46427	0.00343384	NLI interacting factor (NIF) family protein | chr5:18537349-18538196 FORWARD
AT3G61190	1.46609	1.02126e-05	Symbols: BAP1 | BAP1 (BON ASSOCIATION PROTEIN 1); phospholipid binding / protein binding | chr3:22650527-22651449 REVERSE
AT5G37950	1.4672	0.00349582	transferase, transferring hexosyl groups | chr5:15115883-15117617 FORWARD
AT5G38010	1.46861	0.00764165	UDP-glucoronosyl/UDP-glucosyl transferase family protein | chr5:15158275-15160212 FORWARD
AT5G18820	1.47121	3.33259e-07	Symbols: EMB3007 | EMB3007 (embryo defective 3007); ATP binding / protein binding | chr5:6271489-6274327 FORWARD
AT5G02520	1.47198	0.00339835	FUNCTIONS IN: molecular_function unknown; INVOLVED IN: biological_process unknown; LOCATED IN: cellular_component unknown; EXPRESSED IN: 13 plant structures; EXPRESSED DURING: 6 growth stages; CONTAINS InterPro DOMAIN/s: SANT associated (InterPro:IPR015216); BEST Arabidopsis thaliana protein match is: EMB1674 (EMBRYO DEFECTIVE 1674) (TAIR:AT1G58210.1); Has 41 Blast hits to 40 proteins in 13 speci…
AT4G33790	1.47231	3.47541e-09	Symbols: CER4, G7, FAR3 | CER4 (ECERIFERUM 4); fatty acyl-CoA reductase (alcohol-forming)/ oxidoreductase, acting on the CH-CH group of donors | chr4:16204157-16207947 REVERSE
AT2G41990	1.47321	0.00830224	unknown protein | chr2:17527257-17528937 FORWARD
AT1G56240	1.47435	4.0624e-06	Symbols: AtPP2-B13 | AtPP2-B13 (Phloem protein 2-B13); carbohydrate binding | chr1:21056232-21057577 REVERSE
AT3G08870	1.47479	2.24806e-09	lectin protein kinase, putative | chr3:2700355-2702581 REVERSE
AT4G23020	1.47655	4.09666e-05	unknown protein | chr4:12066194-12068442 REVERSE
AT1G14440	1.47894	5.484e-08	Symbols: AtHB31 | AtHB31 (ARABIDOPSIS THALIANA HOMEOBOX PROTEIN 31); DNA binding / transcription factor | chr1:4938824-4940903 REVERSE
AT2G41180	1.479	5.94285e-20	sigA-binding protein-related | chr2:17165191-17166025 FORWARD
AT4G15810	1.47976	0.000659827	GTP binding | chr4:8989162-8992591 REVERSE
AT2G23010	1.48451	0.000568405	Symbols: SCPL9 | serine carboxypeptidase S10 family protein | chr2:9798843-9802674 FORWARD
AT5G38150	1.48468	0.00109095	Symbols: PMI15 | PMI15 (plastid movement impaired 15) | chr5:15223116-15224947 REVERSE
AT3G50930	1.48477	8.83781e-16	Symbols: BCS1 | BCS1 (CYTOCHROME BC1 SYNTHESIS); ATP binding / ATPase/ nucleoside-triphosphatase/ nucleotide binding | chr3:18929526-18931839 FORWARD
AT1G64600	1.48516	2.57446e-05	copper ion binding / methyltransferase | chr1:23995971-23998720 FORWARD
AT5G41140	1.48858	8.70736e-12	unknown protein | chr5:16468447-16472810 FORWARD
AT1G56120	1.48901	8.68024e-23	kinase | chr1:20987288-20993072 REVERSE
AT3G26200	1.48929	1.0083e-30	Symbols: CYP71B22 | CYP71B22; electron carrier/ heme binding / iron ion binding / monooxygenase/ oxygen binding | chr3:9589282-9591179 FORWARD
AT5G27120	1.49008	7.80994e-24	SAR DNA-binding protein, putative | chr5:9540925-9543871 FORWARD
AT1G17480	1.49401	0.000352422	Symbols: IQD7 | IQD7 (IQ-domain 7); calmodulin binding | chr1:6006461-6008266 REVERSE
AT1G13470	1.49811	2.47838e-18	unknown protein | chr1:4620228-4621580 REVERSE
AT4G00480	1.49868	0.00162335	Symbols: ATMYC1, myc1 | myc-related transcription factor (MYC1) | chr4:216812-219743 REVERSE
AT1G50110	1.50029	5.1289e-05	branched-chain amino acid aminotransferase 6 / branched-chain amino acid transaminase 6 (BCAT6) | chr1:18558017-18560274 REVERSE
AT3G24080	1.50339	2.04386e-11	KRR1 family protein | chr3:8694961-8697124 REVERSE
AT2G26190	1.50485	2.64306e-44	calmodulin-binding family protein | chr2:11147639-11150510 REVERSE
AT2G22795	1.50553	6.46689e-06	unknown protein | chr2:9697233-9699897 REVERSE
AT3G27550	1.51124	1.38437e-06	group II intron splicing factor CRS1-related | chr3:10207781-10209899 REVERSE
AT3G18290	1.51339	1.35604e-17	Symbols: EMB2454 | EMB2454 (embryo defective 2454); protein binding / zinc ion binding | chr3:6273995-6280510 FORWARD
AT5G15700	1.516	1.22885e-13	DNA-directed RNA polymerase (RPOT2) | chr5:5115300-5121840 REVERSE
AT2G39650	1.51711	7.00807e-09	unknown protein | chr2:16527792-16529407 REVERSE
AT4G02710	1.51852	2.24306e-06	kinase interacting family protein | chr4:1193516-1197061 REVERSE
AT3G10570	1.51916	3.34866e-06	Symbols: CYP77A6 | CYP77A6; electron carrier/ heme binding / iron ion binding / monooxygenase/ oxygen binding | chr3:3302102-3303839 FORWARD
AT2G07275	1.52062	0.00889167	NA
AT5G41020	1.52113	1.42588e-12	myb family transcription factor | chr5:16425883-16427797 REVERSE
AT5G61030	1.52267	4.03617e-12	Symbols: GR-RBP3 | GR-RBP3 (glycine-rich RNA-binding protein 3); ATP binding / RNA binding | chr5:24560451-24562306 FORWARD
AT3G06530	1.52383	6.93951e-07	binding | chr3:2022596-2033791 FORWARD
AT2G29090	1.52944	0.00251076	Symbols: CYP707A2 | CYP707A2; (+)-abscisic acid 8'-hydroxylase/ oxygen binding | chr2:12494851-12499156 REVERSE
AT3G25510	1.53308	5.05234e-08	disease resistance protein (TIR-NBS-LRR class), putative | chr3:9260838-9268797 REVERSE
AT3G53350	1.53406	5.1842e-06	myosin heavy chain-related | chr3:19780053-19782671 REVERSE
AT4G11280	1.53611	1.20768e-30	Symbols: ACS6 | ACS6 (1-AMINOCYCLOPROPANE-1-CARBOXYLIC ACID (ACC) SYNTHASE 6); 1-aminocyclopropane-1-carboxylate synthase | chr4:6864097-6866116 FORWARD
AT5G42800	1.53688	1.01058e-06	Symbols: DFR, TT3, M318 | DFR (DIHYDROFLAVONOL 4-REDUCTASE); dihydrokaempferol 4-reductase | chr5:17164141-17165918 REVERSE
AT2G20290	1.54419	6.82217e-14	Symbols: XIG, ATXIG | XIG; motor/ protein binding | chr2:8743275-8751878 REVERSE
AT5G56120	1.54458	5.79896e-06	unknown protein | chr5:22721373-22722613 FORWARD
AT1G15520	1.55313	3.93152e-10	Symbols: PDR12, ATPDR12 | PDR12 (PLEIOTROPIC DRUG RESISTANCE 12); ATPase, coupled to transmembrane movement of substances | chr1:5331858-5338326 REVERSE
AT3G49620	1.55385	3.67292e-21	Symbols: DIN11 | DIN11 (DARK INDUCIBLE 11); iron ion binding / oxidoreductase | chr3:18393747-18396816 FORWARD
AT3G03060	1.55579	9.6918e-06	ATP binding / ATPase/ nucleoside-triphosphatase/ nucleotide binding | chr3:692056-695648 FORWARD
AT3G55110	1.55786	6.80678e-06	ABC transporter family protein | chr3:20424550-20427377 REVERSE
AT4G02110	1.55963	4.15343e-08	transcription coactivator | chr4:935086-940191 FORWARD
AT1G66090	1.56436	1.03462e-26	disease resistance protein (TIR-NBS class), putative | chr1:24602146-24604763 FORWARD
AT5G16930	1.56562	3.28748e-09	AAA-type ATPase family protein | chr5:5568393-5571859 FORWARD
AT4G27280	1.56606	8.20824e-12	calcium-binding EF hand family protein | chr4:13663576-13664240 REVERSE
AT5G63960	1.56717	3.01381e-06	Symbols: EMB2780 | EMB2780 (EMBRYO DEFECTIVE 2780); DNA binding / DNA-directed DNA polymerase/ nucleic acid binding / nucleotide binding | chr5:25599514-25606841 FORWARD
AT3G24460	1.56798	0.00020109	TMS membrane family protein / tumour differentially expressed (TDE) family protein | chr3:8885818-8893050 REVERSE
AT1G74540	1.56812	0.00157671	Symbols: CYP98A8 | CYP98A8; electron carrier/ heme binding / iron ion binding / monooxygenase/ oxygen binding | chr1:28013309-28015049 FORWARD
AT1G48000	1.5695	0.00203352	Symbols: MYB112, AtMYB112 | MYB112 (myb domain protein 112); DNA binding / transcription factor | chr1:17704179-17706460 REVERSE
AT1G44110	1.57022	1.62218e-05	Symbols: CYCA1;1 | CYCA1;1 (Cyclin A1;1); cyclin-dependent protein kinase regulator | chr1:16774865-16777247 REVERSE
AT3G12500	1.57207	7.37663e-11	Symbols: ATHCHIB, PR3, PR-3, CHI-B, B-CHI | ATHCHIB (ARABIDOPSIS THALIANA BASIC CHITINASE); chitinase | chr3:3962382-3963964 REVERSE
AT2G01510	1.57222	0.000877762	pentatricopeptide (PPR) repeat-containing protein | chr2:230752-232506 REVERSE
AT1G05320	1.57521	9.47168e-08	FUNCTIONS IN: molecular_function unknown; INVOLVED IN: biological_process unknown; LOCATED IN: cellular_component unknown; EXPRESSED IN: fruit; CONTAINS InterPro DOMAIN/s: Prefoldin (InterPro:IPR009053); BEST Arabidopsis thaliana protein match is: unknown protein (TAIR:AT2G32240.1); Has 205658 Blast hits to 89336 proteins in 2499 species: Archae - 2336; Bacteria - 33619; Metazoa - 92986; Fungi - …
AT3G02930	1.57673	0.000144124	unknown protein | chr3:655306-658319 FORWARD
AT5G41750	1.57787	2.85867e-40	disease resistance protein (TIR-NBS-LRR class), putative | chr5:16693909-16698943 FORWARD
AT5G60210	1.57815	6.20702e-18	LOCATED IN: plasma membrane; EXPRESSED IN: 22 plant structures; EXPRESSED DURING: 12 growth stages; BEST Arabidopsis thaliana protein match is: myosin heavy chain-related (TAIR:AT2G37080.1); Has 77946 Blast hits to 39215 proteins in 1793 species: Archae - 845; Bacteria - 8877; Metazoa - 39997; Fungi - 6049; Plants - 2988; Viruses - 248; Other Eukaryotes - 18942 (source: NCBI BLink). | chr5:242430…
AT5G62230	1.58292	0.000234358	Symbols: ERL1 | ERL1 (ERECTA-LIKE 1); kinase | chr5:24996234-25002340 FORWARD
AT3G28540	1.58388	4.0631e-14	AAA-type ATPase family protein | chr3:10694444-10696123 FORWARD
AT1G20720	1.5841	1.64561e-06	ATP binding / ATP-dependent DNA helicase/ ATP-dependent helicase/ DNA binding / hydrolase, acting on acid anhydrides, in phosphorus-containing anhydrides / nucleic acid binding | chr1:7185658-7192794 REVERSE
AT5G51590	1.58518	1.59e-05	DNA-binding protein-related | chr5:20956567-20959113 REVERSE
AT1G08560	1.58528	3.29255e-11	Symbols: SYP111, KN, ATSYP111 | SYP111 (SYNTAXIN OF PLANTS 111); SNAP receptor | chr1:2709632-2710912 REVERSE
AT2G30820	1.58688	0.00310131	unknown protein | chr2:13129577-13132945 FORWARD
AT5G14580	1.58792	1.45087e-08	polyribonucleotide nucleotidyltransferase, putative | chr5:4697240-4703084 REVERSE
AT3G58650	1.59277	4.89823e-07	unknown protein | chr3:21696246-21699219 REVERSE
AT5G10250	1.59434	5.53578e-05	Symbols: DOT3 | DOT3 (DEFECTIVELY ORGANIZED TRIBUTARIES 3); protein binding / signal transducer | chr5:3217028-3219368 REVERSE
AT5G67270	1.59631	5.31726e-07	Symbols: ATEB1C, EB1C, ATEB1H1 | ATEB1C (microtubule end binding protein 1); microtubule binding | chr5:26840070-26842081 REVERSE
AT3G26932	1.60137	1.87581e-06	Symbols: DRB3 | DRB3 (dsRNA-binding protein 3); RNA binding / double-stranded RNA binding | chr3:9930270-9932074 REVERSE
AT1G19990	1.60192	3.88006e-08	unknown protein | chr1:6935218-6936693 FORWARD
AT2G43110	1.6023	1.05529e-07	unknown protein | chr2:17922060-17924355 FORWARD
AT1G23380	1.60284	0.00541525	Symbols: KNAT6, KNAT6L, KNAT6S | KNAT6; DNA binding / transcription activator/ transcription factor | chr1:8297291-8302600 REVERSE
AT3G59530	1.60465	3.35636e-06	strictosidine synthase family protein | chr3:21993297-21995308 FORWARD
AT3G12145	1.60788	1.80115e-31	Symbols: FLR1, FLOR1 | FLR1; enzyme inhibitor/ transcription factor binding | chr3:3874499-3876237 REVERSE
AT3G17830	1.60918	1.28737e-06	DNAJ heat shock family protein | chr3:6101789-6104650 FORWARD
AT5G45340	1.61173	5.0041e-28	Symbols: CYP707A3 | CYP707A3; (+)-abscisic acid 8'-hydroxylase/ oxygen binding | chr5:18368642-18370991 REVERSE
AT5G59360	1.61221	0.001471	unknown protein | chr5:23945345-23946430 REVERSE
AT2G39300	1.61439	0.000585616	unknown protein | chr2:16410109-16412869 REVERSE
AT2G15440	1.61446	6.76192e-05	unknown protein | chr2:6743613-6744830 REVERSE
AT5G23480	1.61716	0.000881894	DNA binding | chr5:7916314-7919278 FORWARD
AT5G38690	1.61749	1.28404e-08	FUNCTIONS IN: molecular_function unknown; INVOLVED IN: biological_process unknown; LOCATED IN: cellular_component unknown; EXPRESSED IN: 21 plant structures; EXPRESSED DURING: 13 growth stages; CONTAINS InterPro DOMAIN/s: DDT superfamily (InterPro:IPR018501), DDT subgroup (InterPro:IPR018500), Cell division cycle-associated protein (InterPro:IPR018866); BEST Arabidopsis thaliana protein match is:…
AT1G69490	1.6175	1.44387e-12	Symbols: NAP, ANAC029, ATNAP | NAP (NAC-like, activated by AP3/PI); transcription factor | chr1:26122139-26123421 FORWARD
AT5G14360	1.61825	0.00290282	ubiquitin family protein | chr5:4630997-4631742 FORWARD
AT3G55710	1.61849	2.64631e-06	UDP-glucoronosyl/UDP-glucosyl transferase family protein | chr3:20673847-20675946 FORWARD
AT3G19440	1.6191	5.96254e-05	pseudouridine synthase family protein | chr3:6740695-6743253 FORWARD
AT3G55510	1.6262	2.8431e-13	Symbols: RBL | RBL (REBELOTE) | chr3:20578978-20582405 FORWARD
AT5G20635	1.63249	6.66581e-05	FUNCTIONS IN: molecular_function unknown; INVOLVED IN: biological_process unknown; LOCATED IN: keratin filament, chloroplast; CONTAINS InterPro DOMAIN/s: Keratin, high sulphur B2 protein (InterPro:IPR002494); Has 5724 Blast hits to 2501 proteins in 208 species: Archae - 6; Bacteria - 25; Metazoa - 4583; Fungi - 39; Plants - 97; Viruses - 40; Other Eukaryotes - 934 (source: NCBI BLink). | chr5:697…
AT3G06520	1.63704	0.000597337	agenet domain-containing protein | chr3:2020284-2021955 FORWARD
AT4G26600	1.63856	3.9162e-12	nucleolar protein, putative | chr4:13419567-13423790 FORWARD
AT1G60640	1.63967	8.75705e-14	unknown protein | chr1:22337375-22339672 REVERSE
AT1G77270	1.63976	5.71086e-09	unknown protein | chr1:29027778-29031285 FORWARD
AT3G57240	1.64436	3.56058e-18	Symbols: BG3 | BG3 (BETA-1,3-GLUCANASE 3); cellulase/ hydrolase, hydrolyzing O-glycosyl compounds | chr3:21181742-21183075 REVERSE
AT2G34640	1.64551	1.22389e-27	Symbols: PTAC12 | PTAC12 (PLASTID TRANSCRIPTIONALLY ACTIVE12) | chr2:14581886-14584699 REVERSE
AT5G11470	1.6518	2.06429e-05	DNA binding / nucleic acid binding | chr5:3663216-3667041 REVERSE
AT1G54385	1.65578	4.93407e-05	binding | chr1:20301126-20303885 REVERSE
AT2G29890	1.65701	7.47299e-12	Symbols: VLN1, ATVLN1 | VLN1 (VILLIN-LIKE 1); actin binding / actin filament binding | chr2:12744150-12749596 FORWARD
AT3G12860	1.6575	0.00180454	nucleolar protein Nop56, putative | chr3:4091570-4093921 FORWARD
AT4G15215	1.66158	0.000197914	Symbols: PDR13, ATPDR13 | PDR13; ATP binding / ATPase/ nucleoside-triphosphatase/ nucleotide binding | chr4:8672070-8679176 FORWARD
AT1G48120	1.66282	1.21506e-06	calcineurin-like phosphoesterase family protein | chr1:17773688-17779624 REVERSE
AT1G80370	1.66587	4.94447e-05	Symbols: CYCA2;4 | CYCA2;4 (Cyclin A2;4); cyclin-dependent protein kinase regulator | chr1:30213705-30216861 FORWARD
AT1G20060	1.66651	5.12959e-06	ATP binding / microtubule motor | chr1:6950655-6956293 REVERSE
AT2G07325	1.66764	0.00874074	NA
AT5G07030	1.66806	6.32106e-12	aspartic-type endopeptidase | chr5:2183360-2185972 REVERSE
AT5G04895	1.67443	2.39631e-09	ATP binding / ATP-dependent helicase/ double-stranded RNA binding / helicase/ nucleic acid binding | chr5:1428724-1434769 FORWARD
AT1G21310	1.67585	3.56762e-08	Symbols: ATEXT3, RSH | ATEXT3 (EXTENSIN 3); structural constituent of cell wall | chr1:7453236-7455009 REVERSE
AT1G08073	1.67858	0.00754061	NA
AT5G52950	1.6848	0.00125266	unknown protein | chr5:21473887-21476939 REVERSE
AT2G31270	1.68663	8.10944e-09	Symbols: ATCDT1A, CDT1A, CDT1 | CDT1A (ARABIDOPSIS HOMOLOG OF YEAST CDT1 A); cyclin-dependent protein kinase/ protein binding | chr2:13329009-13331830 FORWARD
AT1G18250	1.68969	2.90181e-14	Symbols: ATLP-1 | ATLP-1 | chr1:6276788-6278150 REVERSE
AT1G21740	1.69305	2.02364e-05	unknown protein | chr1:7641580-7645078 FORWARD
AT1G68930	1.69931	0.00484676	pentatricopeptide (PPR) repeat-containing protein | chr1:25918314-25920545 FORWARD
AT1G62180	1.69984	2.19128e-42	Symbols: APR2, APSR, PRH43, PRH, ATAPR2 | APR2 (5'ADENYLYLPHOSPHOSULFATE REDUCTASE 2); adenylyl-sulfate reductase/ phosphoadenylyl-sulfate reductase (thioredoxin) | chr1:22975530-22977602 REVERSE
AT3G22880	1.70326	0.00412065	Symbols: ATDMC1, DMC1, ARLIM15 | DMC1 (DISRUPTION OF MEIOTIC CONTROL 1); ATP binding / DNA binding / DNA-dependent ATPase/ damaged DNA binding / nucleoside-triphosphatase/ nucleotide binding / protein binding | chr3:8097687-8100820 REVERSE
AT1G27720	1.70481	0.000194119	Symbols: TAF4, TAF4B | TAF4B (TBP-ASSOCIATED FACTOR 4B); transcription initiation factor | chr1:9643351-9647376 REVERSE
AT2G42110	1.70571	0.00802106	unknown protein | chr2:17562152-17562733 REVERSE
AT2G01505	1.70641	5.01262e-05	Symbols: CLE16 | CLE16 (CLAVATA3/ESR-RELATED 16); protein binding / receptor binding | chr2:228745-229237 REVERSE
AT5G44635	1.70701	3.93031e-12	Symbols: MCM6 | minichromosome maintenance family protein / MCM family protein | chr5:18006431-18010542 REVERSE
AT5G27420	1.70759	3.83081e-19	zinc finger (C3HC4-type RING finger) family protein | chr5:9684072-9685561 FORWARD
AT3G66652	1.7138	2.7364e-08	fip1 motif-containing protein | chr3:2084030-2087556 FORWARD
AT2G16270	1.71455	1.93768e-06	unknown protein | chr2:7045538-7048326 REVERSE
AT4G00930	1.71746	5.95506e-14	Symbols: CIP4.1 | CIP4.1 | chr4:396558-400734 FORWARD
AT3G05470	1.72083	8.49826e-09	formin homology 2 domain-containing protein / FH2 domain-containing protein | chr3:1579667-1582547 REVERSE
AT5G08000	1.72772	1.87812e-08	Symbols: E13L3, PDCB2 | E13L3 (GLUCAN ENDO-1,3-BETA-GLUCOSIDASE-LIKE PROTEIN 3); callose binding / polysaccharide binding | chr5:2563554-2565491 FORWARD
AT2G26760	1.72998	4.17423e-07	Symbols: CYCB1;4 | CYCB1;4 (Cyclin B1;4); cyclin-dependent protein kinase regulator | chr2:11401329-11403427 FORWARD
AT2G38160	1.73408	0.00548302	unknown protein | chr2:15986643-15988522 REVERSE
AT1G72250	1.73538	5.86907e-11	kinesin motor protein-related | chr1:27192902-27198314 FORWARD
AT4G23810	1.73583	3.1674e-26	Symbols: WRKY53, ATWRKY53 | WRKY53; DNA binding / protein binding / transcription activator/ transcription factor | chr4:12392370-12393982 REVERSE
AT1G65450	1.73853	0.001549	transferase family protein | chr1:24317864-24319064 FORWARD
AT4G20320	1.73865	9.08668e-09	CTP synthase/ catalytic | chr4:10974579-10979464 FORWARD
AT1G09450	1.74043	0.000798854	haspin-related | chr1:3049024-3053112 FORWARD
AT4G22860	1.74583	1.10872e-05	unknown protein | chr4:11997393-12001631 FORWARD
AT4G22970	1.74718	1.13863e-08	Symbols: AESP | AESP (ARABIDOPSIS HOMOLOG OF SEPARASE); peptidase | chr4:12033437-12043572 REVERSE
AT3G06880	1.74788	2.81232e-13	nucleotide binding | chr3:2170589-2175686 REVERSE
AT5G03350	1.7496	1.29932e-22	legume lectin family protein | chr5:815674-816658 REVERSE
AT4G37490	1.75043	0.00188581	Symbols: CYC1, CYCB1;1, CYCB1 | CYCB1;1 (CYCLIN B1;1); cyclin-dependent protein kinase regulator | chr4:17621886-17624285 REVERSE
AT5G11510	1.75535	1.86119e-11	Symbols: MYB3R-4, AtMYB3R4 | MYB3R-4 (myb domain protein 3R-4); DNA binding / transcription coactivator/ transcription factor | chr5:3679808-3684877 FORWARD
AT1G35210	1.75761	8.73839e-10	unknown protein | chr1:12896652-12897402 REVERSE
AT4G35620	1.76312	1.53352e-05	Symbols: CYCB2;2 | CYCB2;2 (Cyclin B2;2); cyclin-dependent protein kinase regulator | chr4:16901621-16903920 FORWARD
AT1G54000	1.76327	0.00232085	myrosinase-associated protein, putative | chr1:20154169-20156419 REVERSE
AT3G22790	1.76632	1.87921e-20	kinase interacting family protein | chr3:8052446-8058757 REVERSE
AT2G37080	1.76816	1.41387e-15	myosin heavy chain-related | chr2:15581386-15585186 REVERSE
AT4G13395	1.7697	0.000206308	Symbols: DVL10, RTFL12 | RTFL12 (ROTUNDIFOLIA LIKE 12) | chr4:7785687-7786113 REVERSE
AT1G21313	1.77008	1.96087e-07	NA
AT3G19370	1.77142	1.96795e-17	LOCATED IN: plasma membrane; EXPRESSED IN: 23 plant structures; EXPRESSED DURING: 13 growth stages; CONTAINS InterPro DOMAIN/s: Protein of unknown function DUF869, plant (InterPro:IPR008587); BEST Arabidopsis thaliana protein match is: transport protein-related (TAIR:AT2G23360.1); Has 35914 Blast hits to 20425 proteins in 933 species: Archae - 357; Bacteria - 2527; Metazoa - 19254; Fungi - 2459; …
AT5G37300	1.77207	6.26409e-06	Symbols: WSD1 | WSD1; diacylglycerol O-acyltransferase/ long-chain-alcohol O-fatty-acyltransferase | chr5:14767499-14770249 FORWARD
AT2G36200	1.77979	1.29072e-10	kinesin motor protein-related | chr2:15179723-15185214 REVERSE
AT5G48600	1.78092	2.07842e-08	Symbols: ATSMC3, ATCAP-C, ATSMC4 | ATSMC3 (ARABIDOPSIS THALIANA STRUCTURAL MAINTENANCE OF CHROMOSOME 3); ATP binding / transporter | chr5:19701877-19709130 FORWARD
AT1G33760	1.78168	4.80053e-07	AP2 domain-containing transcription factor, putative | chr1:12237878-12238598 FORWARD
AT5G62730	1.78622	0.00359776	proton-dependent oligopeptide transport (POT) family protein | chr5:25197494-25200033 FORWARD
AT3G29000	1.79141	9.83859e-07	calcium-binding EF hand family protein | chr3:11005779-11006414 FORWARD
AT5G46830	1.79226	0.00026164	basic helix-loop-helix (bHLH) family protein | chr5:19002719-19004254 FORWARD
AT1G56242	1.79635	0.000106115	other RNA | chr1:21056401-21057815 FORWARD
AT1G77580	1.79653	6.11449e-09	myosin heavy chain-related | chr1:29144027-29147584 REVERSE
AT3G51740	1.79856	3.58823e-23	Symbols: IMK2 | IMK2 (INFLORESCENCE MERISTEM RECEPTOR-LIKE KINASE 2); ATP binding / kinase/ protein kinase/ protein serine/threonine kinase | chr3:19189049-19192051 FORWARD
AT5G27330	1.80125	5.35994e-14	LOCATED IN: endoplasmic reticulum; EXPRESSED IN: 22 plant structures; EXPRESSED DURING: 12 growth stages; CONTAINS InterPro DOMAIN/s: Prefoldin (InterPro:IPR009053); BEST Arabidopsis thaliana protein match is: unknown protein (TAIR:AT3G05130.1); Has 110457 Blast hits to 56483 proteins in 2051 species: Archae - 1653; Bacteria - 15111; Metazoa - 52441; Fungi - 7858; Plants - 4309; Viruses - 584; Ot…
AT3G10040	1.80359	5.10302e-07	transcription factor | chr3:3096415-3098071 REVERSE
AT1G35260	1.80504	0.00204269	Symbols: MLP165 | MLP165 (MLP-LIKE PROTEIN 165) | chr1:12936849-12937787 REVERSE
AT3G55060	1.81094	0.000128636	unknown protein | chr3:20402984-20407046 REVERSE
AT5G63550	1.81115	8.37753e-19	EXPRESSED IN: guard cell; CONTAINS InterPro DOMAIN/s: DEK, C-terminal (InterPro:IPR014876); BEST Arabidopsis thaliana protein match is: unknown protein (TAIR:AT3G48710.1). | chr5:25444672-25448172 FORWARD
AT4G06746	1.81369	3.66951e-06	Symbols: RAP2.9 | RAP2.9 (related to AP2 9); DNA binding / transcription factor | chr4:4073962-4074545 REVERSE
AT2G34150	1.81428	1.98233e-13	Symbols: WAVE1 | WAVE1; actin monomer binding | chr2:14419295-14423467 REVERSE
AT5G62410	1.82363	3.30199e-10	Symbols: SMC2, TTN3, ATCAP-E1, ATSMC4 | SMC2 (STRUCTURAL MAINTENANCE OF CHROMOSOMES 2); transporter | chr5:25056262-25062625 FORWARD
AT1G08477	1.82413	2.46891e-57	NA
AT1G26540	1.82908	0.000127131	agenet domain-containing protein | chr1:9167589-9170934 REVERSE
AT5G53450	1.83132	1.78991e-65	Symbols: ORG1 | ORG1 (OBP3-responsive gene 1); ATP binding / kinase/ protein kinase | chr5:21688773-21692429 FORWARD
AT4G01730	1.83235	1.64755e-06	zinc ion binding | chr4:749574-752034 FORWARD
AT1G62350	1.83673	0.00703208	FUNCTIONS IN: molecular_function unknown; INVOLVED IN: biological_process unknown; EXPRESSED IN: shoot apex; CONTAINS InterPro DOMAIN/s: Pentatricopeptide repeat (InterPro:IPR002885); BEST Arabidopsis thaliana protein match is: pentatricopeptide (PPR) repeat-containing protein (TAIR:AT3G46870.1); Has 136 Blast hits to 136 proteins in 9 species: Archae - 0; Bacteria - 0; Metazoa - 2; Fungi - 0; Pl…
AT5G17220	1.83772	0.000221218	Symbols: ATGSTF12, GST26, TT19 | ATGSTF12 (ARABIDOPSIS THALIANA GLUTATHIONE S-TRANSFERASE PHI 12); glutathione transferase | chr5:5658460-5659386 FORWARD
AT5G15510	1.84116	1.84163e-07	FUNCTIONS IN: molecular_function unknown; INVOLVED IN: biological_process unknown; EXPRESSED IN: 17 plant structures; EXPRESSED DURING: 7 growth stages; CONTAINS InterPro DOMAIN/s: Targeting for Xklp2 (InterPro:IPR009675); BEST Arabidopsis thaliana protein match is: unknown protein (TAIR:AT3G01015.1); Has 992 Blast hits to 819 proteins in 107 species: Archae - 0; Bacteria - 11; Metazoa - 477; Fun…
AT5G51750	1.84233	2.23381e-27	Symbols: ATSBT1.3, SBT1.3 | ATSBT1.3 (ARABIDOPSIS THALIANA SUBTILASE 1.3); identical protein binding / serine-type endopeptidase | chr5:21020207-21022781 FORWARD
AT4G27595	1.84261	1.17476e-11	unknown protein | chr4:13772819-13777290 REVERSE
AT1G67120	1.84412	1.41718e-08	ATP binding / ATPase/ nucleoside-triphosphatase/ nucleotide binding / transcription factor binding | chr1:25069562-25095526 REVERSE
AT4G25340	1.85373	3.3532e-18	immunophilin-related / FKBP-type peptidyl-prolyl cis-trans isomerase-related | chr4:12959442-12962699 REVERSE
AT1G20610	1.85767	1.05005e-08	Symbols: CYCB2;3 | CYCB2;3 (Cyclin B2;3); cyclin-dependent protein kinase regulator | chr1:7134790-7137781 REVERSE
AT3G20260	1.86113	1.24514e-08	structural constituent of ribosome | chr3:7064054-7066503 REVERSE
AT3G10180	1.86138	1.04898e-07	kinesin motor protein-related | chr3:3143474-3154644 REVERSE
AT1G16420	1.86163	0.00134825	Symbols: ATMC8, MC8 | MC8 (METACASPASE 8); cysteine-type endopeptidase | chr1:5612150-5613867 REVERSE
AT3G02840	1.86791	8.99787e-09	immediate-early fungal elicitor family protein | chr3:618409-619686 FORWARD
AT4G15830	1.86861	2.15769e-07	binding | chr4:8995113-8996601 REVERSE
AT2G43800	1.86882	5.1764e-09	formin homology 2 domain-containing protein / FH2 domain-containing protein | chr2:18145721-18148897 FORWARD
AT1G21326	1.87154	0.000307238	VQ motif-containing protein | chr1:7469002-7469721 REVERSE
AT4G28430	1.8717	0.000454912	reticulon family protein | chr4:14057792-14059864 FORWARD
AT5G23910	1.87742	1.45232e-10	ATP binding / microtubule motor | chr5:8068452-8072991 FORWARD
AT3G51230	1.8803	0.00635876	unknown protein | chr3:19023221-19024351 REVERSE
AT5G20740	1.88033	5.8978e-11	invertase/pectin methylesterase inhibitor family protein | chr5:7025686-7026532 REVERSE
AT4G33260	1.88166	1.18643e-05	Symbols: CDC20.2 | CDC20.2; signal transducer | chr4:16041067-16043411 REVERSE
AT5G62550	1.885	1.56548e-14	unknown protein | chr5:25105576-25107951 REVERSE
AT1G10640	1.89083	2.25453e-12	polygalacturonase | chr1:3515365-3517888 REVERSE
AT5G62370	1.899	9.55841e-05	pentatricopeptide (PPR) repeat-containing protein | chr5:25041901-25044849 REVERSE
AT2G25060	1.90876	3.97602e-20	plastocyanin-like domain-containing protein | chr2:10662241-10663103 FORWARD
AT5G22570	1.90895	0.000187973	Symbols: WRKY38, ATWRKY38 | WRKY38; transcription factor | chr5:7495539-7496784 REVERSE
AT5G61160	1.9092	1.24711e-23	Symbols: AACT1 | AACT1 (anthocyanin 5-aromatic acyltransferase 1); transferase/ transferase, transferring acyl groups other than amino-acyl groups | chr5:24608724-24610304 FORWARD
AT5G60930	1.91334	3.83657e-06	chromosome-associated kinesin, putative | chr5:24515398-24522511 REVERSE
AT5G26220	1.91744	4.53622e-36	ChaC-like family protein | chr5:9162969-9164685 REVERSE
AT5G45670	1.92025	2.92499e-19	GDSL-motif lipase/hydrolase family protein | chr5:18528494-18530450 FORWARD
AT1G73620	1.92428	0.000250425	thaumatin-like protein, putative / pathogenesis-related protein, putative | chr1:27681408-27683130 FORWARD
AT1G78410	1.92473	3.64895e-14	VQ motif-containing protein | chr1:29502582-29503241 FORWARD
AT5G54490	1.93342	3.33138e-09	Symbols: PBP1 | PBP1 (PINOID-BINDING PROTEIN 1); calcium ion binding / protein binding | chr5:22121404-22121931 FORWARD
AT3G20150	1.93516	1.64327e-14	kinesin motor family protein | chr3:7031332-7036499 FORWARD
AT1G61470	1.93945	0.000106528	CCR4-NOT transcription complex protein, putative | chr1:22678185-22679021 FORWARD
AT3G51720	1.93949	6.93985e-08	unknown protein | chr3:19185051-19186634 FORWARD
AT5G55820	1.94322	4.39389e-12	unknown protein | chr5:22586287-22594035 FORWARD
AT3G04510	1.94745	0.0104009	Symbols: LSH2 | LSH2 (LIGHT SENSITIVE HYPOCOTYLS 2) | chr3:1215636-1216958 REVERSE
AT3G01710	1.95338	1.00474e-05	FUNCTIONS IN: molecular_function unknown; INVOLVED IN: biological_process unknown; LOCATED IN: cellular_component unknown; CONTAINS InterPro DOMAIN/s: Targeting for Xklp2 (InterPro:IPR009675); BEST Arabidopsis thaliana protein match is: unknown protein (TAIR:AT3G27350.1); Has 1029 Blast hits to 851 proteins in 111 species: Archae - 0; Bacteria - 24; Metazoa - 456; Fungi - 52; Plants - 192; Viruse…
AT3G20440	1.9543	1.35557e-19	Symbols: EMB2729, BE1 | alpha-amylase/ catalytic/ cation binding | chr3:7123197-7130436 REVERSE
AT5G61600	1.95443	2.9311e-12	Symbols: ERF104 | ethylene-responsive element-binding family protein | chr5:24766386-24767430 REVERSE
AT5G13840	1.95707	9.40968e-10	Symbols: FZR3 | FZR3 (FIZZY-RELATED 3); signal transducer | chr5:4468508-4470991 REVERSE
AT1G02730	1.95987	1.7911e-25	Symbols: ATCSLD5, CSLD5 | ATCSLD5; 1,4-beta-D-xylan synthase/ cellulose synthase | chr1:594573-598657 REVERSE
AT5G38310	1.96555	0.00337445	unknown protein | chr5:15310405-15311321 REVERSE
AT4G11370	1.9689	1.0572e-08	Symbols: RHA1A | RHA1A; protein binding / zinc ion binding | chr4:6907674-6908386 FORWARD
AT4G23990	1.9734	1.5733e-14	Symbols: ATCSLG3, CSLG3 | ATCSLG3; cellulose synthase/ transferase/ transferase, transferring glycosyl groups | chr4:12456489-12460753 FORWARD
AT3G15550	1.97872	1.66416e-09	unknown protein | chr3:5267351-5270118 FORWARD
AT2G44190	1.98055	4.06698e-05	Symbols: EDE1 | EDE1 (ENDOSPERM DEFECTIVE 1); microtubule binding | chr2:18272191-18274497 FORWARD
AT4G16260	1.98336	3.4087e-52	catalytic/ cation binding / hydrolase, hydrolyzing O-glycosyl compounds | chr4:9200010-9201552 REVERSE
AT5G05510	1.98364	0.000337903	protein kinase-related | chr5:1630559-1632598 REVERSE
AT1G73540	1.98452	7.82489e-21	Symbols: atnudt21 | atnudt21 (Arabidopsis thaliana Nudix hydrolase homolog 21); hydrolase | chr1:27645658-27646698 REVERSE
AT3G50800	1.98572	6.79279e-10	unknown protein | chr3:18882304-18882999 REVERSE
AT3G14190	1.99855	2.89941e-05	unknown protein | chr3:4710483-4711969 FORWARD
AT1G09470	2.01181	0.000142019	unknown protein | chr1:3055231-3056974 REVERSE
AT5G60142	2.01501	0.0103349	DNA binding | chr5:24216180-24217691 REVERSE
AT1G23205	2.01519	5.511e-07	invertase/pectin methylesterase inhibitor family protein | chr1:8233997-8234893 REVERSE
AT2G30766	2.01541	1.24315e-46	unknown protein | chr2:13108007-13108470 FORWARD
AT3G28580	2.01963	3.36678e-11	AAA-type ATPase family protein | chr3:10715623-10717329 FORWARD
AT2G42200	2.02307	2.89562e-13	Symbols: SPL9 | SPL9 (SQUAMOSA PROMOTER BINDING PROTEIN-LIKE 9); transcription factor | chr2:17587407-17589630 FORWARD
AT1G06660	2.02929	0.000818742	unknown protein | chr1:2037311-2040246 REVERSE
AT1G65060	2.03327	2.12931e-13	Symbols: 4CL3 | 4CL3; 4-coumarate-CoA ligase | chr1:24167202-24171502 REVERSE
AT4G38080	2.04638	0.0011601	hydroxyproline-rich glycoprotein family protein | chr4:17882964-17883612 FORWARD
AT2G38470	2.05231	6.12108e-76	Symbols: WRKY33, ATWRKY33 | WRKY33; transcription factor | chr2:16108361-16110766 FORWARD
AT2G14610	2.05358	4.08003e-18	Symbols: PR1, PR 1, ATPR1 | PR1 (PATHOGENESIS-RELATED GENE 1) | chr2:6241704-6242463 REVERSE
AT3G12502	2.05606	9.36661e-13	other RNA | chr3:3963124-3964222 FORWARD
AT1G70260	2.0568	0.00032724	nodulin MtN21 family protein | chr1:26456844-26459450 REVERSE
AT1G34355	2.05856	1.48955e-08	forkhead-associated domain-containing protein / FHA domain-containing protein | chr1:12536497-12541891 FORWARD
AT4G13540	2.06427	7.79549e-05	unknown protein | chr4:7869874-7870750 FORWARD
AT5G66230	2.069	1.06686e-11	unknown protein | chr5:26462585-26464131 FORWARD
AT3G59510	2.06921	0.000460133	leucine-rich repeat family protein | chr3:21988453-21989712 REVERSE
AT2G25880	2.06921	1.93545e-06	Symbols: AtAUR2 | AtAUR2 (AtAurora2); histone kinase(H3-S10 specific) / kinase | chr2:11034652-11036910 REVERSE
AT1G06420	2.07584	0.00384993	unknown protein | chr1:1958987-1959652 FORWARD
AT1G76310	2.08133	1.66936e-11	Symbols: CYCB2;4 | CYCB2;4 (CYCLIN B2;4); cyclin-dependent protein kinase regulator | chr1:28628046-28630394 REVERSE
AT2G38110	2.08732	2.20645e-11	Symbols: ATGPAT6, GPAT6 | GPAT6 (GLYCEROL-3-PHOSPHATE ACYLTRANSFERASE 6); 1-acylglycerol-3-phosphate O-acyltransferase/ acyltransferase | chr2:15952607-15955494 REVERSE
AT4G10500	2.08751	7.06156e-10	oxidoreductase, 2OG-Fe(II) oxygenase family protein | chr4:6491017-6492476 FORWARD
AT3G10930	2.09059	1.61987e-11	unknown protein | chr3:3420130-3420832 REVERSE
AT3G51280	2.10352	5.05911e-11	male sterility MS5, putative | chr3:19037140-19038951 FORWARD
AT5G24330	2.10731	0.00730845	Symbols: ATXR6, SDG34 | ATXR6; DNA binding / protein binding | chr5:8295147-8297068 REVERSE
AT3G54710	2.1077	3.60764e-05	Symbols: ATCDT1B, CDT1B, CDT1 | CDT1B (ARABIDOPSIS HOMOLOG OF YEAST CDT1 BARABIDOPSIS HOMOLOG OF YEAST CDT1 B); cyclin-dependent protein kinase | chr3:20251841-20254199 FORWARD
AT3G52110	2.10961	9.59542e-12	unknown protein | chr3:19323772-19325668 REVERSE
AT4G11650	2.11394	7.81322e-06	Symbols: ATOSM34 | ATOSM34 (osmotin 34) | chr4:7024856-7026146 REVERSE
AT1G31040	2.1174	0.00267719	unknown protein | chr1:11069793-11072291 REVERSE
AT3G18000	2.11759	1.31095e-41	Symbols: NMT1, XPL1, PEAMT | XPL1 (XIPOTL 1); methyltransferase/ phosphoethanolamine N-methyltransferase | chr3:6154363-6157552 FORWARD
AT1G79150	2.13191	1.80166e-23	binding | chr1:29772588-29777989 REVERSE
AT3G52540	2.13244	0.0014797	Symbols: ATOFP18, OFP18 | OFP18 (OVATE FAMILY PROTEIN 18) | chr3:19488546-19489850 REVERSE
AT5G05270	2.13321	1.05505e-09	chalcone-flavanone isomerase family protein | chr5:1563320-1565007 FORWARD
AT4G03100	2.1347	7.16477e-10	rac GTPase activating protein, putative | chr4:1374281-1376231 FORWARD
AT2G23040	2.13975	0.0075206	unknown protein | chr2:9807893-9809209 REVERSE
AT4G22880	2.14207	8.15494e-06	Symbols: LDOX, TDS4, TT18, ANS | LDOX (LEUCOANTHOCYANIDIN DIOXYGENASE); leucocyanidin oxygenase | chr4:12004768-12006209 REVERSE
AT4G30130	2.14768	5.61061e-07	unknown protein | chr4:14734819-14737978 FORWARD
AT3G44960	2.1542	0.00514435	unknown protein | chr3:16427795-16429151 FORWARD
AT4G17000	2.17457	8.74124e-09	unknown protein | chr4:9566902-9569913 REVERSE
AT5G04150	2.18227	6.61157e-12	Symbols: BHLH101 | BHLH101; DNA binding / transcription factor | chr5:1138559-1139476 REVERSE
AT4G09060	2.19303	0.00327469	unknown protein | chr4:5797661-5800330 REVERSE
AT3G04290	2.19968	1.04758e-19	Symbols: ATLTL1, LTL1 | LTL1 (LI-TOLERANT LIPASE 1); carboxylesterase/ hydrolase, acting on ester bonds | chr3:1133320-1136316 REVERSE
AT4G05190	2.20329	5.03183e-18	Symbols: ATK5 | ATK5 (ARABIDOPSIS THALIANA KINESIN 5); microtubule motor | chr4:2675101-2680214 FORWARD
AT1G65710	2.20838	0.000341853	unknown protein | chr1:24436901-24438542 REVERSE
AT2G37420	2.21226	1.6582e-13	kinesin motor protein-related | chr2:15700331-15705346 FORWARD
AT4G02800	2.21584	4.82958e-09	unknown protein | chr4:1250015-1251681 FORWARD
AT1G02230	2.21741	1.11035e-06	Symbols: ANAC004 | ANAC004 (Arabidopsis NAC domain containing protein 4); transcription factor | chr1:435174-436776 REVERSE
AT2G33560	2.22624	9.7521e-07	spindle checkpoint protein-related | chr2:14213601-14215999 REVERSE
AT1G78430	2.22746	9.82977e-08	FUNCTIONS IN: molecular_function unknown; INVOLVED IN: biological_process unknown; LOCATED IN: cellular_component unknown; EXPRESSED IN: 16 plant structures; EXPRESSED DURING: 8 growth stages; BEST Arabidopsis thaliana protein match is: tropomyosin-related (TAIR:AT1G17140.2); Has 36552 Blast hits to 19717 proteins in 1278 species: Archae - 377; Bacteria - 3766; Metazoa - 19812; Fungi - 2701; Plan…
AT3G17360	2.22942	1.14202e-16	Symbols: POK1 | POK1 (PHRAGMOPLAST ORIENTING KINESIN 1); ATP binding / microtubule motor | chr3:5936108-5946466 FORWARD
AT5G42880	2.24345	1.96568e-05	unknown protein | chr5:17191758-17194091 FORWARD
AT2G31980	2.24544	8.55506e-11	cysteine proteinase inhibitor-related | chr2:13609093-13609902 REVERSE
AT4G11320	2.24751	3.99662e-27	cysteine proteinase, putative | chr4:6887254-6889059 FORWARD
AT5G13930	2.24856	4.07287e-52	Symbols: CHS, TT4, ATCHS | TT4 (TRANSPARENT TESTA 4); naringenin-chalcone synthase | chr5:4488688-4490264 FORWARD
AT3G51240	2.25259	7.09163e-08	Symbols: F3H, TT6, F3'H | F3H (FLAVANONE 3-HYDROXYLASE); naringenin 3-dioxygenase | chr3:19025264-19026939 FORWARD
AT4G21270	2.2527	2.00222e-15	Symbols: ATK1, KATA, KATAP | ATK1 (ARABIDOPSIS THALIANA KINESIN 1); microtubule motor/ minus-end-directed microtubule motor | chr4:11329363-11334135 REVERSE
AT4G23800	2.25369	1.30882e-28	high mobility group (HMG1/2) family protein | chr4:12390167-12392710 FORWARD
AT4G24570	2.25766	6.99527e-59	Symbols: DIC2 | mitochondrial substrate carrier family protein | chr4:12686459-12687650 FORWARD
AT3G12870	2.26623	8.14395e-06	unknown protein | chr3:4094417-4095037 REVERSE
AT3G28510	2.26724	1.05293e-06	AAA-type ATPase family protein | chr3:10685524-10687364 FORWARD
AT4G11080	2.2675	2.31129e-19	high mobility group (HMG1/2) family protein | chr4:6760867-6763272 REVERSE
AT5G05250	2.27054	8.62025e-14	unknown protein | chr5:1557037-1557998 REVERSE
AT3G26050	2.27306	0.000248589	FUNCTIONS IN: molecular_function unknown; INVOLVED IN: biological_process unknown; LOCATED IN: chloroplast; EXPRESSED IN: 11 plant structures; EXPRESSED DURING: 6 growth stages; CONTAINS InterPro DOMAIN/s: Targeting for Xklp2 (InterPro:IPR009675); BEST Arabidopsis thaliana protein match is: unknown protein (TAIR:AT3G27350.1); Has 5651 Blast hits to 1894 proteins in 233 species: Archae - 0; Bacter…
AT4G14150	2.274	1.84055e-08	Symbols: PAKRP1, KINESIN-12A | PAKRP1 (PHRAGMOPLAST-ASSOCIATED KINESIN-RELATED PROTEIN 1); microtubule motor/ plus-end-directed microtubule motor | chr4:8158572-8165008 REVERSE
AT1G50310	2.2853	0.00146352	Symbols: ATSTP9, STP9 | STP9 (SUGAR TRANSPORTER 9); carbohydrate transmembrane transporter/ sugar:hydrogen symporter | chr1:18635984-18638110 FORWARD
AT1G02450	2.29158	2.70528e-08	Symbols: NIMIN1, NIMIN-1 | NIMIN1 (NIM1-INTERACTING 1); protein binding | chr1:497976-498516 REVERSE
AT4G36620	2.29411	0.00987882	zinc finger (GATA type) family protein | chr4:17268906-17269743 REVERSE
AT1G28290	2.30305	2.05317e-27	Symbols: AGP31 | AGP31 (arabinogalactan-protein 31) | chr1:9889125-9890993 REVERSE
AT5G51850	2.30611	0.00202674	unknown protein | chr5:21079252-21081578 FORWARD
AT5G48310	2.30688	2.99565e-13	unknown protein | chr5:19574859-19580362 REVERSE
AT3G23890	2.31251	1.08662e-36	Symbols: TOPII, ATTOPII | TOPII (TOPOISOMERASE II); ATP binding / DNA binding / DNA topoisomerase (ATP-hydrolyzing)/ DNA topoisomerase/ DNA-dependent ATPase | chr3:8624750-8631327 FORWARD
AT3G02640	2.32908	1.32108e-25	unknown protein | chr3:564884-565708 REVERSE
AT3G28500	2.33038	3.5179e-08	60S acidic ribosomal protein P2 (RPP2C) | chr3:10682097-10682731 FORWARD
AT5G06940	2.33259	1.52532e-05	leucine-rich repeat family protein | chr5:2148078-2150771 REVERSE
AT1G53070	2.33558	6.13539e-17	legume lectin family protein | chr1:19778333-19779373 FORWARD
AT1G56250	2.33924	3.0411e-05	Symbols: AtPP2-B14 | AtPP2-B14 (Phloem protein 2-B14); carbohydrate binding | chr1:21061600-21062995 REVERSE
AT1G47395	2.34196	2.75591e-07	unknown protein | chr1:17383034-17383408 FORWARD
AT2G46400	2.35172	3.99027e-24	Symbols: WRKY46, ATWRKY46 | WRKY46; transcription factor | chr2:19043414-19044826 REVERSE
AT5G01175	2.35566	0.000579911	other RNA | chr5:60208-61214 FORWARD
AT4G27010	2.3631	1.96062e-07	unknown protein | chr4:13558466-13568296 FORWARD
AT2G43580	2.36667	4.51923e-05	chitinase, putative | chr2:18078649-18080028 REVERSE
AT3G10310	2.37808	4.69134e-11	ATP binding / microtubule motor | chr3:3190208-3195005 FORWARD
AT2G14247	2.38388	3.35397e-27	Expressed protein | chr2:6034348-6034835 FORWARD
AT3G09870	2.38974	0.0117722	auxin-responsive family protein | chr3:3027424-3027957 REVERSE
AT1G72920	2.39442	8.98557e-09	disease resistance protein (TIR-NBS class), putative | chr1:27437928-27439091 FORWARD
AT5G17700	2.39479	2.10116e-13	MATE efflux family protein | chr5:5830581-5833901 REVERSE
AT3G03130	2.39496	1.44054e-07	unknown protein | chr3:721291-723646 REVERSE
AT5G47230	2.39591	2.1177e-07	Symbols: ERF5, ATERF-5, ATERF5 | ERF5 (ETHYLENE RESPONSIVE ELEMENT BINDING FACTOR 5); DNA binding / transcription activator/ transcription factor | chr5:19179939-19181129 FORWARD
AT3G05980	2.39682	0.0014287	unknown protein | chr3:1795337-1796486 FORWARD
AT4G25240	2.39999	3.0322e-07	Symbols: SKS1 | SKS1 (SKU5 SIMILAR 1); copper ion binding / oxidoreductase | chr4:12930402-12933892 FORWARD
AT3G56710	2.40043	2.80854e-09	Symbols: SIB1 | SIB1 (SIGMA FACTOR BINDING PROTEIN 1); binding / protein binding | chr3:21006750-21007565 REVERSE
AT1G18370	2.40327	2.09885e-10	Symbols: HIK, ATNACK1, NACK1 | HIK (HINKEL); ATP binding / microtubule motor | chr1:6319650-6323820 REVERSE
AT1G25510	2.40442	1.09006e-11	aspartyl protease family protein | chr1:8959186-8960848 REVERSE
AT4G31805	2.40615	0.000588591	WRKY family transcription factor | chr4:15385280-15386982 FORWARD
AT1G51670	2.40922	0.00999171	unknown protein | chr1:19156504-19158749 FORWARD
AT5G51190	2.42378	2.27693e-11	AP2 domain-containing transcription factor, putative | chr5:20800584-20801416 REVERSE
AT2G40750	2.42448	1.88988e-21	Symbols: WRKY54, ATWRKY54 | WRKY54; transcription factor | chr2:17000454-17002468 REVERSE
AT2G41240	2.42528	5.34598e-10	Symbols: BHLH100 | BHLH100 (BASIC HELIX-LOOP-HELIX PROTEIN 100); DNA binding / transcription factor | chr2:17198331-17199320 REVERSE
AT1G03780	2.43267	1.31158e-09	Symbols: TPX2 | targeting protein-related | chr1:947644-951810 REVERSE
AT1G24020	2.43761	6.16386e-30	Symbols: MLP423 | MLP423 (MLP-LIKE PROTEIN 423) | chr1:8500451-8501520 REVERSE
AT4G33270	2.44202	2.99804e-21	Symbols: CDC20.1 | CDC20.1; signal transducer | chr4:16044352-16046792 REVERSE
AT1G52030	2.4482	4.20584e-59	Symbols: MBP2, MBP1.2, F-ATMBP | MBP2 (MYROSINASE-BINDING PROTEIN 2); sugar binding / thioglucosidase binding | chr1:19345940-19348668 REVERSE
AT3G49580	2.44892	2.00525e-31	Symbols: LSU1 | LSU1 (RESPONSE TO LOW SULFUR 1) | chr3:18375269-18375777 REVERSE
AT4G26660	2.45423	8.70639e-14	INVOLVED IN: biological_process unknown; LOCATED IN: chloroplast; EXPRESSED IN: 13 plant structures; EXPRESSED DURING: 7 growth stages; CONTAINS InterPro DOMAIN/s: Kinesin-related (InterPro:IPR010544); BEST Arabidopsis thaliana protein match is: unknown protein (TAIR:AT5G55520.2); Has 17522 Blast hits to 11235 proteins in 728 species: Archae - 194; Bacteria - 1012; Metazoa - 10222; Fungi - 1306; …
AT2G38995	2.45443	5.53044e-09	FUNCTIONS IN: molecular_function unknown; INVOLVED IN: biological_process unknown; LOCATED IN: cellular_component unknown; CONTAINS InterPro DOMAIN/s: Protein of unknown function DUF1298 (InterPro:IPR009721), Uncharacterised protein family UPF0089 (InterPro:IPR004255); BEST Arabidopsis thaliana protein match is: WSD1; diacylglycerol O-acyltransferase/ long-chain-alcohol O-fatty-acyltransferase (T…
AT3G56100	2.4556	7.87425e-07	Symbols: MRLK, IMK3 | MRLK (MERISTEMATIC RECEPTOR-LIKE KINASE); ATP binding / protein binding / protein kinase/ protein serine/threonine kinase | chr3:20816931-20819517 REVERSE
AT3G60900	2.45682	2.88195e-07	Symbols: FLA10 | FLA10 | chr3:22499360-22501239 REVERSE
AT1G23790	2.46656	1.07401e-07	unknown protein | chr1:8409963-8412041 FORWARD
AT5G06150	2.46968	1.56897e-22	Symbols: CYC1BAT, CYCB1;2 | CYC1BAT; cyclin-dependent protein kinase regulator | chr5:1859279-1861649 REVERSE
AT3G44050	2.47118	1.95083e-09	kinesin motor protein-related | chr3:15818738-15824861 FORWARD
AT1G59540	2.47191	4.06499e-11	Symbols: ZCF125 | ZCF125; ATP binding / microtubule motor | chr1:21874064-21879539 FORWARD
AT1G16630	2.47816	1.89996e-08	unknown protein | chr1:5682118-5684867 REVERSE
AT1G52270	2.52521	0.000370083	unknown protein | chr1:19463678-19464355 REVERSE
AT5G54060	2.53629	0.000100179	Symbols: UF3GT | UF3GT (udp-glucose:flavonoid 3-O-glucosyltransferase); transferase, transferring glycosyl groups | chr5:21936879-21938369 REVERSE
AT4G39630	2.54025	0.00300046	unknown protein | chr4:18397591-18399387 REVERSE
AT1G47400	2.54068	2.36922e-12	unknown protein | chr1:17385717-17386186 FORWARD
AT5G47500	2.54858	2.21165e-08	pectinesterase family protein | chr5:19270959-19272883 REVERSE
AT5G42690	2.55301	1.45128e-06	unknown protein | chr5:17116428-17119838 REVERSE
AT4G31910	2.56133	0.000417082	transferase family protein | chr4:15441082-15443900 FORWARD
AT1G16330	2.56779	1.30944e-06	Symbols: CYCB3;1 | CYCB3;1 (cyclin b3;1); cyclin-dependent protein kinase | chr1:5582387-5584457 REVERSE
AT1G15760	2.58226	0.000220503	FUNCTIONS IN: molecular_function unknown; INVOLVED IN: biological_process unknown; LOCATED IN: cellular_component unknown; CONTAINS InterPro DOMAIN/s: Sterile alpha motif homology (InterPro:IPR010993); BEST Arabidopsis thaliana protein match is: unknown protein (TAIR:AT1G80520.1); Has 30 Blast hits to 30 proteins in 7 species: Archae - 0; Bacteria - 0; Metazoa - 0; Fungi - 0; Plants - 30; Viruses…
AT1G06260	2.59929	0.000103245	cysteine proteinase, putative | chr1:1916430-1917585 FORWARD
AT1G12030	2.60388	5.63712e-14	unknown protein | chr1:4064667-4066341 REVERSE
AT4G37900	2.60592	7.81889e-17	glycine-rich protein | chr4:17821737-17824627 REVERSE
AT3G57920	2.61111	5.99112e-09	Symbols: SPL15 | SPL15 (SQUAMOSA PROMOTER BINDING PROTEIN-LIKE 15); DNA binding / transcription factor | chr3:21444321-21446035 REVERSE
AT2G11810	2.62429	0.00175844	Symbols: MGDC, MGD3, ATMGD3 | MGDC; 1,2-diacylglycerol 3-beta-galactosyltransferase | chr2:4743322-4746780 FORWARD
AT3G14900	2.6246	9.84801e-20	unknown protein | chr3:5013291-5015292 REVERSE
AT5G17160	2.6261	2.96608e-09	unknown protein | chr5:5639646-5642513 REVERSE
AT1G26390	2.63018	1.923e-08	FAD-binding domain-containing protein | chr1:9130017-9131779 REVERSE
AT2G20590	2.63092	1.7865e-07	reticulon family protein | chr2:8867117-8869228 REVERSE
AT3G19050	2.63853	1.1897e-19	Symbols: POK2 | POK2 (PHRAGMOPLAST ORIENTING KINESIN 2); ATP binding / microtubule motor | chr3:6578047-6590188 FORWARD
AT5G51600	2.64291	1.48104e-16	Symbols: PLE, ATMAP65-3, MAP65-3 | PLE (PLEIADE); microtubule binding | chr5:20960911-20964484 REVERSE
AT5G55520	2.64388	3.53165e-13	INVOLVED IN: biological_process unknown; EXPRESSED IN: 15 plant structures; EXPRESSED DURING: 8 growth stages; CONTAINS InterPro DOMAIN/s: Kinesin-related (InterPro:IPR010544); BEST Arabidopsis thaliana protein match is: unknown protein (TAIR:AT4G26660.1); Has 26712 Blast hits to 16371 proteins in 1006 species: Archae - 217; Bacteria - 1993; Metazoa - 14955; Fungi - 1858; Plants - 946; Viruses - …
AT1G07187	2.65405	0.00088958	NA
AT3G56970	2.67043	1.11001e-08	Symbols: BHLH038, ORG2 | BHLH038; DNA binding / transcription factor | chr3:21084110-21085150 REVERSE
AT4G02290	2.70082	1.90368e-18	Symbols: AtGH9B13 | AtGH9B13 (Arabidopsis thaliana glycosyl hydrolase 9B13); catalytic/ hydrolase, hydrolyzing O-glycosyl compounds | chr4:1002394-1005253 REVERSE
AT4G04610	2.70768	1.85833e-129	Symbols: APR1, APR, PRH19, ATAPR1 | APR1 (APS REDUCTASE 1); adenylyl-sulfate reductase | chr4:2325003-2327013 FORWARD
AT1G49870	2.72051	4.42036e-13	LOCATED IN: chloroplast; EXPRESSED IN: 10 plant structures; EXPRESSED DURING: F mature embryo stage, petal differentiation and expansion stage, D bilateral stage, E expanded cotyledon stage; BEST Arabidopsis thaliana protein match is: MBD10; DNA binding / methyl-CpG binding (TAIR:AT1G15340.1); Has 5602 Blast hits to 4205 proteins in 368 species: Archae - 30; Bacteria - 406; Metazoa - 2889; Fungi …
AT4G21990	2.72051	1.06722e-134	Symbols: APR3, PRH-26, PRH26, ATAPR3 | APR3 (APS REDUCTASE 3); adenylyl-sulfate reductase | chr4:11657008-11659105 REVERSE
AT5G08640	2.73262	4.13795e-25	Symbols: FLS | FLS (FLAVONOL SYNTHASE); flavonol synthase | chr5:2803958-2805447 FORWARD
AT3G56400	2.75356	1.3902e-103	Symbols: WRKY70, ATWRKY70 | WRKY70; transcription factor/ transcription repressor | chr3:20908928-20910481 REVERSE
AT1G13609	2.75933	1.39463e-07	Encodes a defensin-like (DEFL) family protein. | chr1:4662721-4663192 FORWARD
AT4G40000	2.76117	1.38581e-07	NOL1/NOP2/sun family protein | chr4:18543893-18547523 REVERSE
AT2G28620	2.76552	1.24917e-17	kinesin motor protein-related | chr2:12265167-12270020 REVERSE
AT1G63100	2.77387	1.81364e-23	scarecrow transcription factor family protein | chr1:23399391-23401367 REVERSE
AT2G33793	2.7927	1.34764e-05	unknown protein | chr2:14296994-14300506 FORWARD
AT3G23670	2.79429	7.72421e-08	Symbols: PAKRP1L, KINESIN-12B | KINESIN-12B; microtubule motor/ plus-end-directed microtubule motor | chr3:8519164-8525289 FORWARD
AT4G21970	2.79979	0.00432585	unknown protein | chr4:11653380-11654136 FORWARD
AT5G25090	2.8035	5.55552e-06	plastocyanin-like domain-containing protein | chr5:8647018-8647817 REVERSE
AT2G37390	2.85036	1.27822e-05	heavy-metal-associated domain-containing protein | chr2:15694215-15695825 FORWARD
AT4G21820	2.85249	2.87975e-08	binding / calmodulin binding | chr4:11577524-11584053 FORWARD
AT1G72910	2.87814	2.80548e-21	disease resistance protein (TIR-NBS class), putative | chr1:27435614-27437144 FORWARD
AT2G02850	2.8871	6.94544e-08	Symbols: ARPN | ARPN (PLANTACYANIN); copper ion binding / electron carrier | chr2:826404-827812 REVERSE
AT1G36370	2.89052	4.22625e-150	Symbols: SHM7 | SHM7 (serine hydroxymethyltransferase 7); catalytic/ glycine hydroxymethyltransferase/ pyridoxal phosphate binding | chr1:13696042-13698639 REVERSE
AT4G14330	2.89654	3.46441e-18	phragmoplast-associated kinesin-related protein 2 (PAKRP2) | chr4:8244194-8247444 FORWARD
AT2G28790	2.91067	1.41372e-19	osmotin-like protein, putative | chr2:12354430-12355431 REVERSE
AT3G52910	2.91739	1.92912e-09	Symbols: AtGRF4 | AtGRF4 (GROWTH-REGULATING FACTOR 4); transcription activator | chr3:19616021-19618449 REVERSE
AT4G37290	2.92023	0.00210304	unknown protein | chr4:17549684-17550257 REVERSE
AT2G19530	2.95018	1.71198e-05	unknown protein | chr2:8459947-8461715 FORWARD
AT1G06350	2.95184	1.08293e-07	fatty acid desaturase family protein | chr1:1935293-1936819 REVERSE
AT1G51460	2.96284	3.01134e-11	ABC transporter family protein | chr1:19076982-19081433 REVERSE
AT1G26760	2.98617	5.55413e-05	Symbols: ATXR1, SDG35 | SDG35 (SET DOMAIN PROTEIN 35); binding | chr1:9248152-9249943 REVERSE
AT4G34400	2.99998	2.07496e-09	DNA binding / transcription factor | chr4:16445208-16447773 FORWARD
AT1G09080	3.02169	1.42013e-14	Symbols: BIP3 | BIP3; ATP binding | chr1:2929217-2931841 REVERSE
AT5G64910	3.02976	0.00013318	unknown protein | chr5:25940711-25944114 FORWARD
AT1G72260	3.03921	2.32517e-08	Symbols: THI2.1, THI2.1.1 | THI2.1 (THIONIN 2.1); toxin receptor binding | chr1:27198433-27199444 REVERSE
AT5G53210	3.06189	1.76365e-07	Symbols: SPCH | SPCH (SPEECHLESS); DNA binding / transcription factor | chr5:21586606-21588941 REVERSE
AT5G16960	3.06539	0.000105708	NADP-dependent oxidoreductase, putative | chr5:5574281-5575910 REVERSE
AT1G22800	3.15682	0.00124657	methyltransferase | chr1:8071935-8074357 FORWARD
AT3G56980	3.17382	5.04717e-08	Symbols: BHLH039, ORG3 | BHLH039; DNA binding / transcription factor | chr3:21086546-21087494 REVERSE
AT1G01600	3.18087	9.19473e-10	Symbols: CYP86A4 | CYP86A4; fatty acid (omega-1)-hydroxylase/ oxygen binding | chr1:218994-221286 FORWARD
AT2G33850	3.20495	2.22431e-44	unknown protein | chr2:14321062-14322049 REVERSE
AT4G26255	3.21602	6.11569e-08	other RNA | chr4:13293941-13296465 FORWARD
AT5G07560	3.27159	1.09007e-09	Symbols: GRP20, ATGRP20 | GRP20 (GLYCINE-RICH PROTEIN 20); lipid binding / nutrient reservoir | chr5:2390207-2391075 REVERSE
AT5G20710	3.28903	4.81088e-08	Symbols: BGAL7 | BGAL7 (beta-galactosidase 7); beta-galactosidase | chr5:7010522-7014249 FORWARD
AT5G24780	3.29936	4.73401e-144	Symbols: VSP1, ATVSP1 | VSP1 (VEGETATIVE STORAGE PROTEIN 1); acid phosphatase/ transcription factor binding | chr5:8507590-8508957 REVERSE
AT5G03870	3.30972	2.75621e-11	glutaredoxin family protein | chr5:1035658-1036967 REVERSE
AT5G24660	3.31568	2.13254e-65	Symbols: LSU2 | LSU2 (RESPONSE TO LOW SULFUR 2) | chr5:8443279-8443834 REVERSE
AT2G18210	3.31645	4.91796e-08	unknown protein | chr2:7925198-7925866 REVERSE
AT2G35310	3.32363	0.000496554	transcriptional factor B3 family protein | chr2:14864855-14866598 FORWARD
AT2G22610	3.34522	7.11352e-22	kinesin motor protein-related | chr2:9599550-9604775 FORWARD
AT5G48850	3.38766	1.79968e-82	Symbols: ATSDI1 | ATSDI1 (SULPHUR DEFICIENCY-INDUCED 1); binding | chr5:19805437-19807759 REVERSE
AT1G04660	3.41985	1.78752e-06	glycine-rich protein | chr1:1300486-1301773 REVERSE
AT2G01520	3.42224	0.000231837	Symbols: MLP328 | MLP328 (MLP-LIKE PROTEIN 328); copper ion binding | chr2:235925-237147 FORWARD
AT3G55660	3.48952	4.30448e-06	Symbols: ATROPGEF6, ROPGEF6 | ROPGEF6; Rho guanyl-nucleotide exchange factor | chr3:20648942-20651388 REVERSE
AT5G60880	3.49922	0.000208821	unknown protein | chr5:24488289-24489778 REVERSE
AT5G51950	3.52059	1.87662e-10	glucose-methanol-choline (GMC) oxidoreductase family protein | chr5:21105909-21108605 REVERSE
AT5G52600	3.65296	0.0107206	Symbols: AtMYB82 | AtMYB82 (myb domain protein 82); DNA binding / transcription factor | chr5:21343102-21343968 REVERSE
AT5G53820	3.65341	0.000225575	unknown protein | chr5:21853397-21854117 FORWARD
AT5G07510	3.68959	1.93056e-06	Symbols: GRP14, ATGRP14, GRP-4, ATGRP-4 | GRP14; lipid binding / nutrient reservoir | chr5:2377710-2378829 REVERSE
AT1G04770	3.68961	5.17812e-145	male sterility MS5 family protein | chr1:1336371-1337849 REVERSE
AT5G28640	3.7185	2.08385e-22	Symbols: AN3, GIF, GIF1 | AN3 (ANGUSTIFOLIA 3); protein binding / transcription coactivator | chr5:10647570-10649892 REVERSE
AT2G24700	3.83377	4.24633e-06	transcriptional factor B3 family protein | chr2:10513016-10515411 REVERSE
AT2G42840	3.89622	3.79887e-118	Symbols: PDF1 | PDF1 (PROTODERMAL FACTOR 1) | chr2:17826116-17827536 REVERSE
AT1G78865	3.91096	1.40071e-05
AT5G62210	3.92062	6.22354e-16	embryo-specific protein-related | chr5:24986327-24987489 REVERSE
AT1G12570	3.96675	2.40119e-24	glucose-methanol-choline (GMC) oxidoreductase family protein | chr1:4277993-4280862 REVERSE
AT3G05600	4.00975	5.99153e-10	epoxide hydrolase, putative | chr3:1623244-1624763 REVERSE
AT4G20420	4.05665	1.13103e-07	tapetum-specific protein-related | chr4:11016970-11017623 FORWARD
AT1G43800	4.09657	7.67681e-08	acyl-(acyl-carrier-protein) desaturase, putative / stearoyl-ACP desaturase, putative | chr1:16577610-16579722 FORWARD
AT1G02800	4.12504	1.89046e-08	Symbols: ATCEL2, CEL2 | ATCEL2; cellulase/ hydrolase, hydrolyzing O-glycosyl compounds | chr1:613216-616191 REVERSE
AT5G24352	4.15477	0.00870233	FUNCTIONS IN: molecular_function unknown; INVOLVED IN: biological_process unknown; LOCATED IN: cellular_component unknown; BEST Arabidopsis thaliana protein match is: transcription factor (TAIR:AT1G64625.2); Has 74 Blast hits to 74 proteins in 7 species: Archae - 0; Bacteria - 0; Metazoa - 0; Fungi - 0; Plants - 74; Viruses - 0; Other Eukaryotes - 0 (source: NCBI BLink). | chr5:8311052-8311985 FO…
AT5G57123	4.18234	0.000294959	unknown protein | chr5:23126922-23127654 REVERSE
AT5G45960	4.22082	1.50567e-08	GDSL-motif lipase/hydrolase family protein | chr5:18637023-18640361 REVERSE
AT2G42990	4.29353	2.06618e-05	GDSL-motif lipase/hydrolase family protein | chr2:17879031-17880563 FORWARD
AT3G49570	4.4251	1.14956e-09	Symbols: LSU3 | LSU3 (RESPONSE TO LOW SULFUR 3) | chr3:18372533-18373024 REVERSE
AT2G42800	4.50785	9.14928e-33	Symbols: AtRLP29 | AtRLP29 (Receptor Like Protein 29); protein binding | chr2:17807942-17809590 REVERSE
AT1G02070	4.55934	0.00341087	unknown protein | chr1:370257-370967 REVERSE
AT5G26730	4.68442	0.000422759	FUNCTIONS IN: molecular_function unknown; INVOLVED IN: biological_process unknown; LOCATED IN: mitochondrion; CONTAINS InterPro DOMAIN/s: FAS1 domain (InterPro:IPR000782); BEST Arabidopsis thaliana protein match is: unknown protein (TAIR:AT5G16920.1); Has 15 Blast hits to 15 proteins in 4 species: Archae - 0; Bacteria - 0; Metazoa - 0; Fungi - 0; Plants - 15; Viruses - 0; Other Eukaryotes - 0 (so…
AT3G52160	4.71926	5.64798e-07	Symbols: KCS15 | KCS15 (3-KETOACYL-COA SYNTHASE 15); acyltransferase/ catalytic/ transferase, transferring acyl groups other than amino-acyl groups | chr3:19344972-19346615 REVERSE
AT1G80660	4.74219	1.86473e-12	Symbols: AHA9 | AHA9; hydrogen-exporting ATPase, phosphorylative mechanism | chr1:30316227-30319948 REVERSE
AT1G63710	4.76576	9.34929e-12	Symbols: CYP86A7 | CYP86A7; fatty acid (omega-1)-hydroxylase/ oxygen binding | chr1:23632178-23633942 REVERSE
AT4G25850	4.77371	2.20113e-05	Symbols: ORP4B | ORP4B (OSBP(OXYSTEROL BINDING PROTEIN)-RELATED PROTEIN 4B); oxysterol binding | chr4:13143648-13146930 FORWARD
AT5G50790	4.83589	8.376e-09	nodulin MtN3 family protein | chr5:20656253-20658001 REVERSE
AT4G18960	4.86978	1.01538e-06	Symbols: AG | AG (AGAMOUS); DNA binding / transcription factor | chr4:10382856-10388539 FORWARD
AT5G37940	4.93579	3.63274e-30	NADP-dependent oxidoreductase, putative | chr5:15107296-15108966 FORWARD
AT3G06220	4.96568	7.53197e-07	DNA binding / transcription factor | chr3:1883616-1884953 REVERSE
AT5G23940	5.02673	3.67962e-107	Symbols: EMB3009 | EMB3009 (embryo defective 3009); transferase/ transferase, transferring acyl groups other than amino-acyl groups | chr5:8076329-8079793 REVERSE
AT1G02190	5.04638	5.87761e-15	CER1 protein, putative | chr1:415079-418010 FORWARD
AT1G33430	5.14015	2.5336e-06	galactosyltransferase family protein | chr1:12124363-12126469 REVERSE
AT4G16270	5.16593	3.66013e-05	peroxidase 40 (PER40) (P40) | chr4:9205016-9206552 FORWARD
AT3G54340	5.36062	7.19547e-11	Symbols: AP3, ATAP3 | AP3 (APETALA 3); DNA binding / transcription factor | chr3:20119173-20121170 REVERSE
AT4G34850	5.37501	2.03889e-06	chalcone and stilbene synthase family protein | chr4:16608313-16609829 FORWARD
AT1G24260	5.39708	3.7478e-14	Symbols: SEP3, AGL9 | SEP3 (SEPALLATA3); DNA binding / protein binding / transcription factor | chr1:8593642-8596098 REVERSE
AT1G44970	5.46402	3.79105e-06	peroxidase, putative | chr1:17002117-17003688 FORWARD
AT2G30370	5.50081	1.86556e-06	allergen-related | chr2:12940577-12942167 REVERSE
AT3G01140	5.5589	1.1594e-06	Symbols: MYB106, AtMYB106 | MYB106 (myb domain protein 106); DNA binding / transcription factor | chr3:46396-48296 REVERSE
AT1G61110	5.7145	5.40893e-07	Symbols: anac025 | anac025 (Arabidopsis NAC domain containing protein 25); transcription factor | chr1:22516602-22518287 FORWARD
AT5G62080	5.75771	5.45734e-08	protease inhibitor/seed storage/lipid transfer protein (LTP) family protein | chr5:24933471-24934445 REVERSE
AT4G08150	6.03191	1.05765e-18	Symbols: KNAT1, BP, BP1 | KNAT1 (KNOTTED-LIKE FROM ARABIDOPSIS THALIANA); transcription factor | chr4:5147700-5150966 REVERSE
AT1G13710	6.11449	1.46777e-10	Symbols: CYP78A5 | CYP78A5; electron carrier/ heme binding / iron ion binding / monooxygenase/ oxygen binding | chr1:4702725-4704657 REVERSE
AT3G63095	6.15142	1.21121e-10	Encodes a Protease inhibitor/seed storage/LTP family protein | chr3:23315506-23316258 FORWARD
AT4G28680	6.32135	8.47233e-12	Symbols: TYRDC, TYRDC1 | tyrosine decarboxylase, putative | chr4:14155248-14158716 FORWARD
AT1G47980	6.42068	4.08983e-19	unknown protein | chr1:17691834-17693867 REVERSE
AT3G07850	6.56997	7.02979e-25	exopolygalacturonase / galacturan 1,4-alpha-galacturonidase / pectinase | chr3:2505547-2507528 REVERSE
AT4G29030	6.68217	1.1387e-48	glycine-rich protein | chr4:14307249-14307973 FORWARD
AT5G20240	6.77544	9.43339e-16	Symbols: PI | PI (PISTILLATA); DNA binding / transcription factor | chr5:6829042-6831515 FORWARD
AT3G08770	6.86985	2.88992e-91	Symbols: LTP6 | LTP6; lipid binding | chr3:2664139-2664828 REVERSE
AT2G19910	6.87359	3.21672e-17	RNA-dependent RNA polymerase family protein | chr2:8595820-8600757 REVERSE
AT3G02310	6.88575	8.94639e-16	Symbols: SEP2, AGL4 | SEP2 (SEPALLATA 2); DNA binding / protein binding / transcription factor | chr3:464279-467074 REVERSE
AT1G62360	6.95076	3.98924e-18	Symbols: STM, BUM1, SHL, WAM1, BUM, WAM | STM (SHOOT MERISTEMLESS); transcription factor | chr1:23058582-23061722 REVERSE
AT3G28830	7.07041	3.87731e-30	unknown protein | chr3:10831168-10833284 FORWARD
AT1G62500	7.91523	9.6165e-53	protease inhibitor/seed storage/lipid transfer protein (LTP) family protein | chr1:23132045-23133502 FORWARD
AT5G07550	8.00499	3.56984e-12	Symbols: GRP19, ATGRP19 | GRP19 (GLYCINE-RICH PROTEIN 19); lipid binding | chr5:2388310-2389249 REVERSE
AT5G22430	8.41814	4.29607e-80	unknown protein | chr5:7433790-7434935 FORWARD
AT5G33370	9.24587	6.37695e-136	GDSL-motif lipase/hydrolase family protein | chr5:12602468-12604764 REVERSE
AT5G07530	9.90516	3.03144e-56	Symbols: GRP17, ATGRP17, ATGRP-7 | GRP17 (GLYCINE RICH PROTEIN 17); lipid binding | chr5:2382468-2384521 REVERSE
AT2G20870	9.92829	3.9325e-114	cell wall protein precursor, putative | chr2:8981988-8982712 REVERSE
500 down-regulated genes
AT1G52690	-8.49491	6.08101e-64	late embryogenesis abundant protein, putative / LEA protein, putative | chr1:19619745-19620844 FORWARD
AT2G42560	-7.77743	4.33374e-47	late embryogenesis abundant domain-containing protein / LEA domain-containing protein | chr2:17714638-17716912 REVERSE
AT4G31380	-6.81158	0.000975907	Symbols: FLP1 | FLP1 (FPF1-LIKE PROTEIN 1) | chr4:15229785-15230718 FORWARD
AT1G01480	-5.69814	5.23349e-21	Symbols: ACS2, AT-ACC2 | ACS2; 1-aminocyclopropane-1-carboxylate synthase | chr1:175782-178400 FORWARD
AT4G40090	-5.59592	1.80698e-06	Symbols: AGP3 | AGP3 (arabinogalactan-protein 3) | chr4:18580838-18581585 REVERSE
AT4G33467	-5.05154	6.99632e-26	unknown protein | chr4:16101464-16102196 REVERSE
AT1G51780	-4.85545	2.46975e-05	Symbols: ILL5 | ILL5; IAA-amino acid conjugate hydrolase/ metallopeptidase | chr1:19204512-19206586 FORWARD
AT5G05220	-4.35327	3.99655e-11	unknown protein | chr5:1550267-1550928 FORWARD
AT5G64750	-4.34329	2.05288e-64	Symbols: ABR1 | ABR1 (ABA REPRESSOR1); DNA binding / transcription factor | chr5:25891506-25893888 FORWARD
AT5G52300	-4.30635	1.48157e-15	Symbols: RD29B, LTI65 | LTI65 (LOW-TEMPERATURE-INDUCED 65) | chr5:21237056-21239529 FORWARD
AT5G63450	-4.25806	1.14662e-31	Symbols: CYP94B1 | CYP94B1; electron carrier/ heme binding / iron ion binding / monooxygenase/ oxygen binding | chr5:25408895-25410573 REVERSE
AT5G28237	-4.24915	3.38069e-23	tryptophan synthase, beta subunit, putative | chr5:10207353-10213598 REVERSE
AT2G41480	-4.15137	1.11324e-06	electron carrier/ heme binding / peroxidase | chr2:17296812-17298731 REVERSE
AT3G02480	-4.12136	1.23857e-27	ABA-responsive protein-related | chr3:512312-513027 FORWARD
AT1G43160	-4.06216	6.4925e-27	Symbols: RAP2.6 | RAP2.6 (related to AP2 6); DNA binding / transcription factor | chr1:16263813-16264818 FORWARD
AT5G06760	-3.837	1.16854e-21	late embryogenesis abundant group 1 domain-containing protein / LEA group 1 domain-containing protein | chr5:2089492-2090430 REVERSE
AT5G50360	-3.82388	4.97214e-16	unknown protein | chr5:20505180-20506338 REVERSE
AT3G46660	-3.75415	1.42188e-44	Symbols: UGT76E12 | UGT76E12 (UDP-GLUCOSYL TRANSFERASE 76E12); UDP-glycosyltransferase/ quercetin 3-O-glucosyltransferase/ quercetin 7-O-glucosyltransferase/ transferase, transferring glycosyl groups | chr3:17189264-17191167 REVERSE
AT3G17520	-3.72682	3.71263e-06	late embryogenesis abundant domain-containing protein / LEA domain-containing protein | chr3:5999289-6000370 REVERSE
AT3G63060	-3.71939	1.75489e-13	Symbols: EDL3 | EDL3 (EID1-like 3) | chr3:23300290-23301473 REVERSE
AT1G50040	-3.6989	4.5181e-38	unknown protein | chr1:18542130-18543948 FORWARD
AT2G47770	-3.65713	6.09598e-27	benzodiazepine receptor-related | chr2:19568464-19569507 FORWARD
AT1G05100	-3.5322	1.98647e-27	Symbols: MAPKKK18 | MAPKKK18; ATP binding / kinase/ protein kinase/ protein serine/threonine kinase | chr1:1469610-1470881 FORWARD
AT2G45570	-3.47901	1.15434e-20	Symbols: CYP76C2 | CYP76C2; electron carrier/ heme binding / iron ion binding / monooxygenase/ oxygen binding | chr2:18779793-18781958 REVERSE
AT1G80160	-3.4159	6.85758e-24	lactoylglutathione lyase family protein / glyoxalase I family protein | chr1:30151003-30152190 FORWARD
AT4G33905	-3.32743	2.38186e-05	peroxisomal membrane protein 22 kDa, putative | chr4:16253815-16255612 REVERSE
AT2G20880	-3.25722	1.20867e-33	AP2 domain-containing transcription factor, putative | chr2:8985973-8987263 FORWARD
AT1G05340	-3.19571	2.27505e-34	unknown protein | chr1:1558844-1559903 REVERSE
AT4G37990	-3.06141	1.64613e-34	Symbols: ELI3-2, ELI3, ATCAD8, CAD-B2 | ELI3-2 (ELICITOR-ACTIVATED GENE 3-2); aryl-alcohol dehydrogenase/ mannitol dehydrogenase | chr4:17855876-17857639 FORWARD
AT5G43650	-3.04867	0.00427964	basic helix-loop-helix (bHLH) family protein | chr5:17533193-17534796 REVERSE
AT3G22275	-3.04839	6.00474e-09	unknown protein | chr3:7878982-7879808 REVERSE
AT4G36950	-3.04471	1.8743e-13	Symbols: MAPKKK21 | MAPKKK21; ATP binding / protein kinase/ protein serine/threonine kinase | chr4:17422572-17423901 REVERSE
AT3G21330	-3.01546	3.74654e-07	basic helix-loop-helix (bHLH) family protein | chr3:7507240-7509175 FORWARD
AT1G19320	-3.01136	9.49642e-05	pathogenesis-related thaumatin family protein | chr1:6679281-6680252 FORWARD
AT1G22990	-2.99866	0.0125778	heavy-metal-associated domain-containing protein / copper chaperone (CCH)-related | chr1:8139165-8140202 FORWARD
AT4G28720	-2.98375	4.68025e-08	flavin-containing monooxygenase family protein / FMO family protein | chr4:14192583-14194256 FORWARD
AT1G70020	-2.98064	0.00195683	unknown protein | chr1:26377370-26378359 FORWARD
AT4G05100	-2.98056	2.49853e-29	Symbols: AtMYB74 | AtMYB74 (myb domain protein 74); DNA binding / transcription factor | chr4:2618454-2619887 FORWARD
AT3G48510	-2.94324	0.00120263	unknown protein | chr3:17967354-17968538 REVERSE
AT3G55500	-2.86737	2.06041e-61	Symbols: ATEXPA16, EXP16, ATEXP16, ATHEXP ALPHA 1.7 | ATEXPA16 (ARABIDOPSIS THALIANA EXPANSIN A16) | chr3:20574831-20576182 REVERSE
AT3G59930	-2.82829	1.93431e-09	Encodes a defensin-like (DEFL) family protein. | chr3:22139551-22140320 REVERSE
AT3G03341	-2.81993	2.51445e-08	unknown protein | chr3:790130-790648 REVERSE
AT5G43180	-2.81789	8.7953e-07	unknown protein | chr5:17336330-17337872 REVERSE
AT2G23130	-2.80002	8.47386e-82	Symbols: AGP17, ATAGP17 | AGP17 (ARABINOGALACTAN PROTEIN 17) | chr2:9844350-9845385 FORWARD
AT5G05365	-2.77734	0.000620976	metal ion binding | chr5:1590036-1590861 FORWARD
AT2G38240	-2.692	3.42144e-11	oxidoreductase, 2OG-Fe(II) oxygenase family protein | chr2:16012535-16014753 REVERSE
AT5G66110	-2.62545	0.00141465	metal ion binding | chr5:26430202-26430912 FORWARD
AT1G04180	-2.62333	1.3058e-22	flavin-containing monooxygenase family protein / FMO family protein | chr1:1104623-1105988 FORWARD
AT1G16370	-2.58228	9.8838e-10	Symbols: ATOCT6, OCT6 | OCT6 (ORGANIC CATION/CARNITINE TRANSPORTER 6); carbohydrate transmembrane transporter/ sugar:hydrogen symporter | chr1:5596694-5598447 FORWARD
AT3G48520	-2.54658	4.7354e-54	Symbols: CYP94B3 | CYP94B3; electron carrier/ heme binding / iron ion binding / monooxygenase/ oxygen binding | chr3:17974977-17976670 REVERSE
AT1G17420	-2.54012	1.74234e-82	Symbols: LOX3 | LOX3; electron carrier/ iron ion binding / lipoxygenase/ metal ion binding / oxidoreductase, acting on single donors with incorporation of molecular oxygen, incorporation of two atoms of oxygen | chr1:5977411-5981480 FORWARD
AT2G37770	-2.53829	4.65663e-26	aldo/keto reductase family protein | chr2:15834867-15836881 FORWARD
AT3G47340	-2.52882	4.78364e-93	Symbols: ASN1, DIN6, AT-ASN1 | ASN1 (GLUTAMINE-DEPENDENT ASPARAGINE SYNTHASE 1); asparagine synthase (glutamine-hydrolyzing) | chr3:17437884-17441243 REVERSE
AT2G27690	-2.51531	4.66343e-36	Symbols: CYP94C1 | CYP94C1; fatty acid (omega-1)-hydroxylase/ oxygen binding | chr2:11809306-11811215 FORWARD
AT2G34600	-2.49725	9.12567e-25	Symbols: JAZ7, TIFY5B | JAZ7 (JASMONATE-ZIM-DOMAIN PROTEIN 7) | chr2:14573080-14573856 FORWARD
AT5G59310	-2.48191	2.58154e-34	Symbols: LTP4 | LTP4 (LIPID TRANSFER PROTEIN 4); lipid binding | chr5:23925085-23925852 REVERSE
AT1G02400	-2.47851	2.99434e-37	Symbols: ATGA2OX4, ATGA2OX6, DTA1, GA2OX6 | GA2OX6 (GIBBERELLIN 2-OXIDASE 6); gibberellin 2-beta-dioxygenase | chr1:486801-489577 FORWARD
AT5G24080	-2.47567	5.08419e-10	protein kinase family protein | chr5:8139253-8141122 REVERSE
AT1G11185	-2.45428	0.0035157	other RNA | chr1:3749510-3750035 FORWARD
AT4G22620	-2.45212	0.00520639	auxin-responsive family protein | chr4:11907631-11908113 FORWARD
AT1G10550	-2.4403	1.76185e-08	Symbols: XTH33, XET | XTH33; hydrolase, acting on glycosyl bonds / hydrolase, hydrolyzing O-glycosyl compounds / xyloglucan:xyloglucosyl transferase | chr1:3479153-3480988 REVERSE
AT5G59220	-2.41017	1.2825e-44	protein phosphatase 2C, putative / PP2C, putative | chr5:23894404-23896619 REVERSE
AT4G30280	-2.38955	4.01676e-06	Symbols: ATXTH18, XTH18 | XTH18 (XYLOGLUCAN ENDOTRANSGLUCOSYLASE/HYDROLASE 18); hydrolase, acting on glycosyl bonds / hydrolase, hydrolyzing O-glycosyl compounds / xyloglucan:xyloglucosyl transferase | chr4:14825808-14827047 REVERSE
AT1G10585	-2.38006	3.95383e-09	transcription factor | chr1:3493940-3495144 REVERSE
AT3G19680	-2.37718	3.15041e-69	unknown protein | chr3:6840281-6842320 FORWARD
AT5G19110	-2.36629	3.30415e-08	extracellular dermal glycoprotein-related / EDGP-related | chr5:6411561-6413170 REVERSE
AT5G13220	-2.33575	3.82026e-36	Symbols: JAZ10, TIFY9, JAS1 | JAZ10 (JASMONATE-ZIM-DOMAIN PROTEIN 10) | chr5:4218888-4220814 FORWARD
AT2G23170	-2.30613	1.80713e-29	Symbols: GH3.3 | GH3.3; indole-3-acetic acid amido synthetase | chr2:9863855-9866562 REVERSE
AT1G07150	-2.3004	1.07517e-08	Symbols: MAPKKK13 | MAPKKK13; ATP binding / kinase/ protein kinase/ protein serine/threonine kinase | chr1:2194279-2195796 REVERSE
AT1G05680	-2.28455	5.62506e-06	UDP-glucoronosyl/UDP-glucosyl transferase family protein | chr1:1703092-1704691 REVERSE
AT4G28140	-2.26657	1.74932e-31	AP2 domain-containing transcription factor, putative | chr4:13974691-13975908 REVERSE
AT3G06355	-2.26264	1.19897e-63	NA
AT1G60190	-2.24255	2.76856e-43	armadillo/beta-catenin repeat family protein / U-box domain-containing protein | chr1:22198403-22200678 FORWARD
AT3G44300	-2.23157	2.43188e-41	Symbols: NIT2 | NIT2 (nitrilase 2); indole-3-acetonitrile nitrilase/ indole-3-acetonitrile nitrile hydratase/ nitrilase | chr3:15983311-15985535 FORWARD
AT5G57550	-2.22994	3.46244e-34	Symbols: XTR3 | XTR3 (XYLOGLUCAN ENDOTRANSGLYCOSYLASE 3); hydrolase, acting on glycosyl bonds / xyloglucan:xyloglucosyl transferase | chr5:23304888-23306421 REVERSE
AT3G60140	-2.20213	0.00938792	Symbols: DIN2, SRG2, BGLU30 | DIN2 (DARK INDUCIBLE 2); catalytic/ cation binding / hydrolase, hydrolyzing O-glycosyl compounds | chr3:22216672-22220824 FORWARD
AT1G09500	-2.17919	7.72098e-10	cinnamyl-alcohol dehydrogenase family / CAD family | chr1:3066753-3068598 FORWARD
AT3G45960	-2.1661	0.000536373	Symbols: ATEXLA3, EXPL3, ATEXPL3, ATHEXP BETA 2.3 | ATEXLA3 (arabidopsis thaliana expansin-like a3) | chr3:16892756-16893900 FORWARD
AT2G37180	-2.14282	7.06368e-32	Symbols: RD28, PIP2;3, PIP2C | RD28 (RESPONSIVE TO DESICCATION 28); water channel | chr2:15617708-15619155 FORWARD
AT1G76800	-2.11614	9.01624e-06	nodulin, putative | chr1:28829308-28830277 FORWARD
AT2G34500	-2.11535	0.000826645	Symbols: CYP710A1 | CYP710A1 (cytochrome P450, family 710, subfamily A, polypeptide 1); C-22 sterol desaturase/ oxygen binding | chr2:14539479-14541406 REVERSE
AT4G24000	-2.1135	1.14208e-22	Symbols: ATCSLG2, CSLG2 | ATCSLG2; cellulose synthase/ transferase/ transferase, transferring glycosyl groups | chr4:12462030-12465625 FORWARD
AT1G69480	-2.09206	4.50559e-07	EXS family protein / ERD1/XPR1/SYG1 family protein | chr1:26114112-26117479 REVERSE
AT1G70640	-2.09151	8.41801e-07	octicosapeptide/Phox/Bem1p (PB1) domain-containing protein | chr1:26636255-26637127 FORWARD
AT2G47485	-2.0766	9.41765e-07	unknown protein | chr2:19485875-19486553 FORWARD
AT2G33380	-2.06139	6.97395e-64	Symbols: RD20 | RD20 (RESPONSIVE TO DESSICATION 20); calcium ion binding | chr2:14144831-14146471 REVERSE
AT3G25760	-2.05295	4.39748e-69	Symbols: AOC1, ERD12 | AOC1 (ALLENE OXIDE CYCLASE 1); allene-oxide cyclase | chr3:9403883-9405250 FORWARD
AT5G07010	-2.04796	7.13316e-20	Symbols: ATST2A, ST2A | ST2A (SULFOTRANSFERASE 2A); hydroxyjasmonate sulfotransferase/ sulfotransferase | chr5:2174678-2176106 REVERSE
AT4G01335	-2.04117	0.000141637	FUNCTIONS IN: molecular_function unknown; INVOLVED IN: biological_process unknown; LOCATED IN: endomembrane system; BEST Arabidopsis thaliana protein match is: CHP-rich zinc finger protein-related (TAIR:AT4G01340.1). | chr4:553393-554089 FORWARD
AT1G06980	-2.03693	0.00186995	unknown protein | chr1:2143031-2143821 REVERSE
AT5G15190	-2.01029	5.10938e-07	unknown protein | chr5:4932850-4933577 REVERSE
AT1G30135	-1.99889	1.26334e-05	Symbols: JAZ8, TIFY5A | JAZ8 (JASMONATE-ZIM-DOMAIN PROTEIN 8) | chr1:10596492-10597239 FORWARD
AT1G44350	-1.99709	2.31666e-44	Symbols: ILL6 | ILL6; IAA-amino acid conjugate hydrolase/ metallopeptidase | chr1:16834210-16838286 REVERSE
AT1G62510	-1.99501	0.000897825	protease inhibitor/seed storage/lipid transfer protein (LTP) family protein | chr1:23136369-23137191 REVERSE
AT1G61120	-1.98237	2.46429e-11	Symbols: TPS04, GES | TPS04 (TERPENE SYNTHASE 04); (E,E)-geranyllinalool synthase | chr1:22523637-22528811 FORWARD
AT3G05640	-1.96436	8.20472e-36	protein phosphatase 2C, putative / PP2C, putative | chr3:1640393-1643253 REVERSE
AT1G30720	-1.95793	1.59882e-14	FAD-binding domain-containing protein | chr1:10898172-10899912 FORWARD
AT2G47780	-1.91921	2.23125e-10	rubber elongation factor (REF) protein-related | chr2:19570049-19571034 FORWARD
AT1G55335	-1.91793	1.10914e-06	NA
AT5G05600	-1.91752	1.54305e-51	oxidoreductase, 2OG-Fe(II) oxygenase family protein | chr5:1672120-1674739 FORWARD
AT2G37870	-1.91146	8.23663e-06	protease inhibitor/seed storage/lipid transfer protein (LTP) family protein | chr2:15859239-15859907 FORWARD
AT4G39675	-1.88667	0.0115862	unknown protein | chr4:18413775-18414240 FORWARD
AT5G52310	-1.88079	3.30857e-48	Symbols: COR78, LTI78, RD29A, LTI140 | LTI78 (LOW-TEMPERATURE-INDUCED 78) | chr5:21240849-21243613 FORWARD
AT3G29575	-1.87998	1.06729e-23	Symbols: AFP3 | AFP3 (ABI FIVE BINDING PROTEIN 3) | chr3:11382214-11384004 REVERSE
AT3G50970	-1.87453	5.32946e-12	Symbols: LTI30, XERO2 | LTI30 (LOW TEMPERATURE-INDUCED 30) | chr3:18940777-18941554 FORWARD
AT4G21680	-1.87317	2.91445e-05	proton-dependent oligopeptide transport (POT) family protein | chr4:11517353-11519765 REVERSE
AT2G16586	-1.86923	8.55623e-15	unknown protein | chr2:7190937-7191938 FORWARD
AT4G36850	-1.86207	1.57956e-53	INVOLVED IN: biological_process unknown; LOCATED IN: membrane; CONTAINS InterPro DOMAIN/s: Cystinosin/ERS1p repeat (InterPro:IPR006603); BEST Arabidopsis thaliana protein match is: PQ-loop repeat family protein / transmembrane family protein (TAIR:AT2G41050.1); Has 599 Blast hits to 441 proteins in 106 species: Archae - 0; Bacteria - 0; Metazoa - 197; Fungi - 311; Plants - 38; Viruses - 0; Other …
AT2G44578	-1.85938	0.00506241	protein binding / zinc ion binding | chr2:18400646-18401326 REVERSE
AT4G35770	-1.85574	1.0661e-60	Symbols: SEN1, ATSEN1, DIN1 | SEN1 (SENESCENCE 1) | chr4:16944941-16946192 FORWARD
AT1G72430	-1.84868	1.6206e-44	auxin-responsive protein-related | chr1:27264911-27265630 REVERSE
AT1G15010	-1.84359	4.957e-25	unknown protein | chr1:5171207-5171742 FORWARD
AT4G32800	-1.84166	5.61648e-23	AP2 domain-containing transcription factor TINY, putative | chr4:15819524-15820871 FORWARD
AT4G08950	-1.8349	3.78141e-55	Symbols: EXO | EXO (EXORDIUM) | chr4:5740297-5741524 FORWARD
AT1G75450	-1.83394	9.56408e-11	Symbols: CKX5, ATCKX5, ATCKX6 | CKX5 (CYTOKININ OXIDASE 5); cytokinin dehydrogenase | chr1:28314458-28318362 REVERSE
AT2G46150	-1.82315	0.000698594	FUNCTIONS IN: molecular_function unknown; INVOLVED IN: biological_process unknown; LOCATED IN: plasma membrane; EXPRESSED IN: 15 plant structures; EXPRESSED DURING: 7 growth stages; CONTAINS InterPro DOMAIN/s: Harpin-induced 1 (InterPro:IPR010847); BEST Arabidopsis thaliana protein match is: unknown protein (TAIR:AT3G54200.1); Has 137 Blast hits to 136 proteins in 12 species: Archae - 0; Bacteria…
AT3G45970	-1.80919	1.67491e-26	Symbols: ATEXLA1, EXPL1, ATEXPL1, ATHEXP BETA 2.1 | ATEXLA1 (ARABIDOPSIS THALIANA EXPANSIN-LIKE A1) | chr3:16896166-16897308 FORWARD
AT4G37770	-1.8064	1.07861e-12	Symbols: ACS8 | ACS8; 1-aminocyclopropane-1-carboxylate synthase | chr4:17752084-17754157 FORWARD
AT4G16563	-1.7918	1.27205e-11	aspartyl protease family protein | chr4:9329657-9331523 REVERSE
AT4G36010	-1.78794	5.54634e-15	pathogenesis-related thaumatin family protein | chr4:17039192-17041141 REVERSE
AT5G14180	-1.78749	0.00221937	Symbols: MPL1 | MPL1 (MYZUS PERSICAE-INDUCED LIPASE 1); catalytic | chr5:4571337-4574462 REVERSE
AT1G22500	-1.78288	1.36968e-15	zinc finger (C3HC4-type RING finger) family protein | chr1:7949476-7950900 FORWARD
AT1G16850	-1.78034	2.74718e-15	unknown protein | chr1:5764807-5765651 REVERSE
AT1G02340	-1.7697	2.14698e-18	Symbols: HFR1, RSF1, FBI1, REP1 | HFR1 (LONG HYPOCOTYL IN FAR-RED); DNA binding / protein binding / transcription factor | chr1:465718-467844 REVERSE
AT2G22470	-1.76517	8.84383e-15	Symbols: AGP2, ATAGP2 | AGP2 (ARABINOGALACTAN PROTEIN 2) | chr2:9538197-9538879 REVERSE
AT5G66400	-1.76349	1.80952e-31	Symbols: RAB18, ATDI8 | RAB18 (RESPONSIVE TO ABA 18) | chr5:26518297-26519242 REVERSE
AT4G25100	-1.75427	1.58299e-56	Symbols: FSD1 | FSD1 (FE SUPEROXIDE DISMUTASE 1); copper ion binding / superoxide dismutase | chr4:12884300-12886695 REVERSE
AT2G42870	-1.75412	1.5872e-12	Symbols: PAR1, HLH1 | PAR1 (PHY RAPIDLY REGULATED 1) | chr2:17836416-17837250 REVERSE
AT5G05440	-1.75363	1.84588e-21	unknown protein | chr5:1609250-1610446 FORWARD
AT2G04050	-1.72657	0.00638072	MATE efflux family protein | chr2:1337386-1339270 REVERSE
AT2G17840	-1.72054	4.9322e-57	Symbols: ERD7 | ERD7 (EARLY-RESPONSIVE TO DEHYDRATION 7) | chr2:7755605-7757852 REVERSE
AT1G49000	-1.71857	5.23381e-08	unknown protein | chr1:18123459-18124165 REVERSE
AT1G63030	-1.71725	0.00567172	Symbols: ddf2 | ddf2 (DWARF AND DELAYED FLOWERING 2); DNA binding / transcription factor | chr1:23367407-23368410 REVERSE
AT1G76090	-1.71657	3.98329e-20	Symbols: SMT3 | SMT3 (STEROL METHYLTRANSFERASE 3); S-adenosylmethionine-dependent methyltransferase/ sterol 24-C-methyltransferase | chr1:28550409-28551781 REVERSE
AT2G06050	-1.71532	1.37519e-55	Symbols: OPR3 | OPR3 (OPDA-REDUCTASE 3); 12-oxophytodienoate reductase | chr2:2359115-2362180 REVERSE
AT5G59400	-1.71487	7.24186e-07	unknown protein | chr5:23957745-23959632 FORWARD
AT1G03870	-1.71316	8.19856e-45	Symbols: FLA9 | FLA9 (FASCICLIN-LIKE ARABINOOGALACTAN 9) | chr1:982506-983540 REVERSE
AT3G28740	-1.71273	9.53973e-05	Symbols: CYP81D1 | CYP81D1; electron carrier/ heme binding / iron ion binding / monooxygenase/ oxygen binding | chr3:10788698-10790553 REVERSE
AT2G41190	-1.71241	9.92018e-21	amino acid transporter family protein | chr2:17167279-17170407 REVERSE
AT5G66590	-1.71094	1.05362e-24	allergen V5/Tpx-1-related family protein | chr5:26574181-26574874 FORWARD
AT2G17230	-1.7032	1.28316e-29	Symbols: EXL5 | EXL5 (EXORDIUM LIKE 5) | chr2:7494536-7496016 REVERSE
AT5G53750	-1.69729	2.53487e-08	FUNCTIONS IN: molecular_function unknown; INVOLVED IN: response to wounding; LOCATED IN: cellular_component unknown; EXPRESSED IN: male gametophyte, pollen tube; EXPRESSED DURING: L mature pollen stage; CONTAINS InterPro DOMAIN/s: Cystathionine beta-synthase, core (InterPro:IPR000644); BEST Arabidopsis thaliana protein match is: CBS domain-containing protein (TAIR:AT4G27460.1); Has 79 Blast hits …
AT1G72060	-1.6966	0.000172038	serine-type endopeptidase inhibitor | chr1:27118447-27119011 FORWARD
AT3G28007	-1.68472	3.15263e-10	nodulin MtN3 family protein | chr3:10408092-10409745 REVERSE
AT1G47510	-1.67899	1.64472e-06	Symbols: AT5PTASE11, 5PTASE11 | 5PTASE11 (INOSITOL POLYPHOSPHATE 5-PHOSPHATASE 11); hydrolase/ phosphatidylinositol-3,4,5-trisphosphate 5-phosphatase/ phosphatidylinositol-3,5-bisphosphate 5-phosphatase/ phosphatidylinositol-4,5-bisphosphate 5-phosphatase | chr1:17435601-17438396 REVERSE
AT2G29440	-1.67109	1.725e-06	Symbols: ATGSTU6, GST24 | ATGSTU6 (ARABIDOPSIS THALIANA GLUTATHIONE S-TRANSFERASE TAU 6); glutathione transferase | chr2:12620060-12621148 REVERSE
AT2G47935	-1.6705	0.000591922	NA
AT1G11260	-1.66686	9.8869e-51	Symbols: STP1, ATSTP1 | STP1 (SUGAR TRANSPORTER 1); carbohydrate transmembrane transporter/ sugar:hydrogen symporter | chr1:3777328-3780337 FORWARD
AT1G72360	-1.66489	0.000339196	ethylene-responsive element-binding protein, putative | chr1:27241812-27242827 FORWARD
AT5G08980	-1.66334	7.73339e-06	NA
AT3G16240	-1.66217	3.77862e-41	Symbols: DELTA-TIP, TIP2;1, DELTA-TIP1, AQP1, ATTIP2;1 | DELTA-TIP; ammonia transporter/ methylammonium transmembrane transporter/ water channel | chr3:5505404-5507050 FORWARD
AT5G51550	-1.65033	1.41404e-42	Symbols: EXL3 | EXL3 (EXORDIUM LIKE 3) | chr5:20939494-20940895 REVERSE
AT5G20250	-1.64956	8.38569e-57	Symbols: DIN10 | DIN10 (DARK INDUCIBLE 10); hydrolase, hydrolyzing O-glycosyl compounds | chr5:6833678-6836788 FORWARD
AT3G58120	-1.64864	8.07599e-42	Symbols: ATBZIP61, BZIP61 | BZIP61; DNA binding / transcription activator/ transcription factor | chr3:21520974-21523327 REVERSE
AT5G01600	-1.64671	9.3351e-32	Symbols: ATFER1, FER1 | ATFER1; ferric iron binding / iron ion binding | chr5:227953-230051 REVERSE
AT1G22380	-1.64564	0.00375662	Symbols: AtUGT85A3 | AtUGT85A3 (UDP-glucosyl transferase 85A3); glucuronosyltransferase/ transcription factor/ transferase, transferring glycosyl groups | chr1:7900387-7902332 REVERSE
AT3G25780	-1.64447	3.34209e-28	Symbols: AOC3 | AOC3 (ALLENE OXIDE CYCLASE 3); allene-oxide cyclase | chr3:9409290-9410567 FORWARD
AT5G39520	-1.63024	4.69718e-06	unknown protein | chr5:15823735-15825492 REVERSE
AT1G22400	-1.6288	1.14527e-16	Symbols: UGT85A1, ATUGT85A1 | UGT85A1; UDP-glycosyltransferase/ cis-zeatin O-beta-D-glucosyltransferase/ glucuronosyltransferase/ trans-zeatin O-beta-D-glucosyltransferase/ transferase, transferring glycosyl groups / transferase, transferring hexosyl groups | chr1:7903660-7906673 REVERSE
AT2G47440	-1.62455	6.07735e-40	DNAJ heat shock N-terminal domain-containing protein | chr2:19469719-19471886 FORWARD
AT1G32350	-1.61159	6.0012e-05	Symbols: AOX1D | AOX1D (alternative oxidase 1D); alternative oxidase | chr1:11666977-11668690 REVERSE
AT5G38710	-1.60902	8.74222e-11	proline oxidase, putative / osmotic stress-responsive proline dehydrogenase, putative | chr5:15501245-15504109 FORWARD
AT1G52830	-1.60558	0.00124642	Symbols: IAA6, SHY1 | IAA6 (INDOLE-3-ACETIC ACID 6); transcription factor | chr1:19672496-19673644 REVERSE
AT1G66760	-1.5908	7.51777e-20	MATE efflux family protein | chr1:24901978-24904443 FORWARD
AT3G22961	-1.58285	0.00193488	FUNCTIONS IN: molecular_function unknown; INVOLVED IN: regulation of transcription, DNA-dependent; LOCATED IN: nucleus; CONTAINS InterPro DOMAIN/s: Paired amphipathic helix (InterPro:IPR003822); BEST Arabidopsis thaliana protein match is: unknown protein (TAIR:AT3G24093.1); Has 11 Blast hits to 11 proteins in 2 species: Archae - 0; Bacteria - 0; Metazoa - 0; Fungi - 0; Plants - 11; Viruses - 0; O…
AT2G30040	-1.58183	8.74958e-15	Symbols: MAPKKK14 | MAPKKK14; ATP binding / kinase/ protein kinase/ protein serine/threonine kinase | chr2:12821710-12823169 FORWARD
AT5G41900	-1.56971	2.31414e-07	hydrolase, alpha/beta fold family protein | chr5:16768953-16771696 FORWARD
AT1G02380	-1.56288	6.70287e-07	unknown protein | chr1:477000-478971 FORWARD
AT3G58620	-1.56203	6.2698e-22	Symbols: TTL4 | TTL4 (Tetratricopetide-repeat Thioredoxin-Like 4); binding | chr3:21680326-21683135 FORWARD
AT5G56985	-1.56168	3.72198e-12	NA
AT1G05767	-1.55563	0.000336207	NA
AT4G30460	-1.55327	3.41075e-07	glycine-rich protein | chr4:14888980-14889802 REVERSE
AT2G34930	-1.55129	1.31453e-22	disease resistance family protein | chr2:14737066-14739904 REVERSE
AT5G15960	-1.54869	1.11331e-06	Symbols: KIN1 | KIN1 | chr5:5209898-5210727 FORWARD
AT4G08985	-1.54366	4.93146e-11	NA
AT5G60860	-1.54316	7.55236e-11	Symbols: AtRABA1f | AtRABA1f (Arabidopsis Rab GTPase homolog A1f); GTP binding | chr5:24484622-24485705 FORWARD
AT2G19800	-1.54282	1.0131e-06	Symbols: MIOX2 | MIOX2 (MYO-INOSITOL OXYGENASE 2); inositol oxygenase | chr2:8530896-8533508 REVERSE
AT3G59350	-1.53977	3.98274e-39	serine/threonine protein kinase, putative | chr3:21932685-21935192 FORWARD
AT5G67480	-1.53885	8.8647e-49	Symbols: BT4 | BT4 (BTB AND TAZ DOMAIN PROTEIN 4); protein binding / transcription regulator | chr5:26930940-26932756 REVERSE
AT5G24030	-1.53781	9.77235e-20	Symbols: SLAH3 | SLAH3 (SLAC1 HOMOLOGUE 3); transporter | chr5:8118317-8122784 REVERSE
AT1G61890	-1.53771	3.99526e-41	MATE efflux family protein | chr1:22867770-22871280 REVERSE
AT3G02140	-1.5372	9.37059e-07	Symbols: TMAC2, AFP4 | TMAC2 (TWO OR MORE ABRES-CONTAINING GENE 2) | chr3:385317-386538 REVERSE
AT2G22770	-1.5343	0.000679522	Symbols: NAI1 | NAI1; DNA binding / transcription factor | chr2:9684725-9686595 FORWARD
AT1G07610	-1.52919	0.000143826	Symbols: MT1C | MT1C; copper ion binding | chr1:2341542-2342123 FORWARD
AT2G14115	-1.52877	0.0041102	other RNA | chr2:5953196-5954039 FORWARD
AT5G44050	-1.52371	0.00240512	MATE efflux family protein | chr5:17722484-17726379 FORWARD
AT1G61340	-1.5228	4.89909e-10	F-box family protein | chr1:22628265-22630009 FORWARD
ENSRNA049493837	-1.51702	3.5865e-10	NA
AT2G34430	-1.5162	1.41214e-22	Symbols: LHB1B1, LHCB1.4 | LHB1B1; chlorophyll binding | chr2:14524756-14525763 FORWARD
AT5G65390	-1.51453	1.40276e-08	Symbols: AGP7 | AGP7 | chr5:26128584-26129338 REVERSE
AT1G16510	-1.51002	1.26744e-06	auxin-responsive family protein | chr1:5644572-5645443 REVERSE
AT5G62920	-1.50321	5.52644e-08	Symbols: ARR6 | ARR6 (RESPONSE REGULATOR 6); transcription regulator/ two-component response regulator | chr5:25252386-25254212 REVERSE
AT1G53470	-1.50217	0.000519419	Symbols: MSL4 | MSL4 (MECHANOSENSITIVE CHANNEL OF SMALL CONDUCTANCE-LIKE 4) | chr1:19958587-19961578 FORWARD
AT2G28120	-1.49992	4.32142e-20	nodulin family protein | chr2:11985687-11987738 FORWARD
AT5G03210	-1.49633	3.04092e-07	unknown protein | chr5:762787-763321 REVERSE
AT1G05753	-1.48861	2.55523e-07	NA
AT5G06800	-1.48827	0.00741658	myb family transcription factor | chr5:2103162-2105898 FORWARD
AT1G34060	-1.48687	1.44827e-15	alliinase family protein | chr1:12396420-12398369 REVERSE
AT1G61255	-1.4787	0.00915036	FUNCTIONS IN: molecular_function unknown; INVOLVED IN: biological_process unknown; LOCATED IN: cellular_component unknown; BEST Arabidopsis thaliana protein match is: glycine-rich protein (TAIR:AT4G21620.1); Has 45 Blast hits to 45 proteins in 7 species: Archae - 0; Bacteria - 2; Metazoa - 0; Fungi - 0; Plants - 43; Viruses - 0; Other Eukaryotes - 0 (source: NCBI BLink). | chr1:22589151-22589691 …
AT4G36900	-1.4758	2.58793e-15	Symbols: RAP2.10 | RAP2.10 (related to AP2 10); DNA binding / transcription factor | chr4:17388814-17389837 FORWARD
AT1G64660	-1.4704	4.37221e-27	Symbols: ATMGL | ATMGL (ARABIDOPSIS THALIANA METHIONINE GAMMA-LYASE); catalytic/ methionine gamma-lyase | chr1:24028918-24030780 FORWARD
AT3G44860	-1.46991	9.24739e-29	Symbols: FAMT | FAMT (farnesoic acid carboxyl-O-methyltransferase); S-adenosylmethionine-dependent methyltransferase/ farnesoic acid O-methyltransferase | chr3:16379633-16381070 FORWARD
AT2G15880	-1.46564	1.25741e-08	leucine-rich repeat family protein / extensin family protein | chr2:6918039-6920319 REVERSE
AT2G40230	-1.4652	4.05335e-09	transferase family protein | chr2:16803092-16804741 REVERSE
AT3G14060	-1.46229	0.00230727	unknown protein | chr3:4657046-4657601 REVERSE
AT1G51760	-1.45106	4.66838e-37	Symbols: IAR3, JR3 | IAR3 (IAA-ALANINE RESISTANT 3); IAA-Ala conjugate hydrolase/ metallopeptidase | chr1:19199419-19201642 FORWARD
AT3G41768	-1.44922	0.00418098	rRNA | chr3:14197677-14199484 FORWARD
AT2G44910	-1.44789	0.00021329	Symbols: ATHB4, ATHB-4 | ATHB4 (ARABIDOPSIS THALIANA HOMEOBOX-LEUCINE ZIPPER PROTEIN 4); DNA binding / transcription factor | chr2:18517887-18519525 REVERSE
AT3G62920	-1.44646	0.0112923	unknown protein | chr3:23260662-23261293 FORWARD
AT1G06620	-1.43178	1.08382e-13	2-oxoglutarate-dependent dioxygenase, putative | chr1:2025601-2027271 FORWARD
AT5G12050	-1.43154	6.98927e-26	unknown protein | chr5:3890104-3891513 FORWARD
AT5G09855	-1.42941	0.00121916	NA
AT5G07680	-1.42752	0.00896105	Symbols: ANAC080, ANAC079, ATNAC4 | ANAC080 (ARABIDOPSIS NAC DOMAIN CONTAINING PROTEIN 80); transcription factor | chr5:2435875-2437480 FORWARD
AT1G52890	-1.42359	7.27317e-11	Symbols: ANAC019 | ANAC019 (Arabidopsis NAC domain containing protein 19); transcription factor | chr1:19697004-19698482 REVERSE
AT4G37390	-1.42283	7.39076e-05	Symbols: YDK1, GH3.2, BRU6, GH3-2, AUR3 | BRU6; indole-3-acetic acid amido synthetase | chr4:17579657-17582022 FORWARD
AT3G47380	-1.41505	0.000263234	invertase/pectin methylesterase inhibitor family protein | chr3:17457795-17458570 FORWARD
AT5G40540	-1.41028	4.19311e-08	protein kinase, putative | chr5:16237298-16239601 FORWARD
AT4G34750	-1.40875	2.40764e-14	auxin-responsive protein, putative / small auxin up RNA (SAUR_E) | chr4:16577482-16578452 FORWARD
AT1G67265	-1.40765	0.000239001	Symbols: DVL3, RTFL21 | RTFL21 (ROTUNDIFOLIA LIKE 21) | chr1:25175558-25176202 REVERSE
AT1G45165	-1.40359	1.11673e-06	Expressed protein | chr1:17090807-17091338 FORWARD
AT5G03700	-1.40206	3.92608e-05	PAN domain-containing protein | chr5:965874-967322 REVERSE
AT1G21790	-1.39919	3.12228e-13	FUNCTIONS IN: molecular_function unknown; INVOLVED IN: biological_process unknown; LOCATED IN: integral to membrane; EXPRESSED IN: 23 plant structures; EXPRESSED DURING: 15 growth stages; CONTAINS InterPro DOMAIN/s: TRAM, LAG1 and CLN8 homology (InterPro:IPR006634); Has 127 Blast hits to 127 proteins in 26 species: Archae - 0; Bacteria - 0; Metazoa - 84; Fungi - 0; Plants - 41; Viruses - 0; Other…
AT3G45060	-1.39358	1.24131e-07	Symbols: ATNRT2.6, NRT2.6 | ATNRT2.6; nitrate transmembrane transporter | chr3:16477561-16479482 REVERSE
AT5G27520	-1.39352	2.59586e-22	Symbols: PNC2 | PNC2 (PEROXISOMAL ADENINE NUCLEOTIDE CARRIER 2); ADP transmembrane transporter/ ATP transmembrane transporter/ binding | chr5:9714382-9716354 REVERSE
AT5G54300	-1.39262	8.26968e-16	unknown protein | chr5:22053969-22055430 REVERSE
AT1G18773	-1.38521	1.32595e-05	FUNCTIONS IN: molecular_function unknown; INVOLVED IN: biological_process unknown; LOCATED IN: endomembrane system; BEST Arabidopsis thaliana protein match is: SOBER1 (SUPPRESSOR OF AVRBST-ELICITED RESISTANCE 1); carboxylesterase (TAIR:AT4G22300.1); Has 30 Blast hits to 26 proteins in 7 species: Archae - 0; Bacteria - 0; Metazoa - 0; Fungi - 0; Plants - 30; Viruses - 0; Other Eukaryotes - 0 (sour…
AT3G10527	-1.38194	0.000776548	NA
AT5G49360	-1.38054	4.30323e-40	Symbols: BXL1, ATBXL1 | BXL1 (BETA-XYLOSIDASE 1); hydrolase, hydrolyzing O-glycosyl compounds | chr5:20011879-20016742 REVERSE
AT1G16916	-1.38045	0.00832281	unknown protein | chr1:5786560-5787112 REVERSE
AT3G62660	-1.37308	2.13787e-26	Symbols: GATL7 | GATL7 (Galacturonosyltransferase-like 7); polygalacturonate 4-alpha-galacturonosyltransferase/ transferase, transferring glycosyl groups / transferase, transferring hexosyl groups | chr3:23172806-23174762 FORWARD
AT4G24960	-1.36887	2.76952e-19	Symbols: ATHVA22D, HVA22D | ATHVA22D | chr4:12827937-12829243 FORWARD
AT1G75750	-1.36674	9.06938e-37	Symbols: GASA1 | GASA1 (GAST1 PROTEIN HOMOLOG 1) | chr1:28441526-28442367 REVERSE
AT4G16000	-1.36455	2.2951e-07	unknown protein | chr4:9063845-9064481 REVERSE
AT2G37330	-1.36417	8.00256e-14	Symbols: ALS3 | ALS3 (ALUMINUM SENSITIVE 3) | chr2:15669138-15670187 FORWARD
AT4G21570	-1.36345	1.75358e-30	unknown protein | chr4:11470883-11472981 REVERSE
AT4G10390	-1.36152	6.59644e-05	protein kinase family protein | chr4:6441673-6443435 REVERSE
AT1G01470	-1.36024	1.80784e-32	Symbols: LEA14, LSR3 | LEA14 (LATE EMBRYOGENESIS ABUNDANT 14) | chr1:172146-172948 REVERSE
AT3G13520	-1.35501	1.04639e-16	Symbols: AGP12, ATAGP12 | AGP12 (ARABINOGALACTAN PROTEIN 12) | chr3:4408925-4409440 FORWARD
AT1G01120	-1.3527	4.83282e-27	Symbols: KCS1 | KCS1 (3-KETOACYL-COA SYNTHASE 1); acyltransferase/ fatty acid elongase | chr1:57269-59167 REVERSE
AT5G17460	-1.35142	2.94825e-07	unknown protein | chr5:5757098-5759795 REVERSE
AT5G60850	-1.35141	2.51949e-27	Symbols: OBP4 | OBP4; DNA binding / transcription factor | chr5:24480449-24481873 FORWARD
AT4G15680	-1.34559	2.0174e-08	glutaredoxin family protein | chr4:8931652-8932295 FORWARD
AT3G24420	-1.34231	3.53021e-29	hydrolase, alpha/beta fold family protein | chr3:8862840-8864914 REVERSE
AT1G30250	-1.34069	1.05396e-24	unknown protein | chr1:10646987-10647511 REVERSE
AT3G14595	-1.33966	2.18952e-22	unknown protein | chr3:4908948-4910476 FORWARD
AT3G55970	-1.33921	4.88128e-10	oxidoreductase, 2OG-Fe(II) oxygenase family protein | chr3:20766735-20769324 REVERSE
AT1G24170	-1.33731	2.01639e-22	Symbols: GATL8, LGT9 | LGT9; polygalacturonate 4-alpha-galacturonosyltransferase/ transferase, transferring glycosyl groups / transferase, transferring hexosyl groups | chr1:8557216-8558832 REVERSE
AT5G66080	-1.33488	1.01457e-06	protein phosphatase 2C family protein / PP2C family protein | chr5:26423419-26425406 REVERSE
AT1G12610	-1.33454	8.09628e-08	Symbols: DDF1 | DDF1 (DWARF AND DELAYED FLOWERING 1); DNA binding / sequence-specific DNA binding / transcription factor | chr1:4289944-4291017 REVERSE
AT1G26420	-1.33425	2.57523e-06	FAD-binding domain-containing protein | chr1:9141567-9143304 REVERSE
AT3G26520	-1.33249	7.7685e-25	Symbols: TIP2, SITIP, GAMMA-TIP2, TIP1;2 | TIP2 (TONOPLAST INTRINSIC PROTEIN 2); water channel | chr3:9722443-9723815 REVERSE
AT2G32880	-1.33188	2.55712e-22	meprin and TRAF homology domain-containing protein / MATH domain-containing protein | chr2:13948750-13950556 REVERSE
AT4G30270	-1.32972	1.43771e-33	Symbols: MERI5B, MERI-5, SEN4 | MERI5B (meristem-5); hydrolase, acting on glycosyl bonds / xyloglucan:xyloglucosyl transferase | chr4:14819192-14820592 REVERSE
AT3G51450	-1.32879	1.16328e-18	strictosidine synthase family protein | chr3:19090947-19092509 FORWARD
AT4G27450	-1.32702	2.27336e-36	unknown protein | chr4:13727484-13728886 REVERSE
AT1G54100	-1.32671	2.78897e-31	Symbols: ALDH7B4 | ALDH7B4 (Aldehyde Dehydrogenase 7B4); 3-chloroallyl aldehyde dehydrogenase/ oxidoreductase | chr1:20195264-20199130 REVERSE
AT1G14920	-1.32663	3.04028e-21	Symbols: GAI, RGA2 | GAI (GIBBERELLIC ACID INSENSITIVE); transcription factor | chr1:5149226-5151354 FORWARD
AT1G14290	-1.32631	1.10577e-23	Symbols: SBH2 | SBH2 (SPHINGOID BASE HYDROXYLASE 2); catalytic/ sphingosine hydroxylase | chr1:4880051-4881964 REVERSE
AT5G63905	-1.32429	0.000111134	unknown protein | chr5:25570858-25571586 REVERSE
AT5G56980	-1.32288	2.98872e-24	unknown protein | chr5:23056080-23057742 REVERSE
AT5G54080	-1.32056	1.26257e-26	Symbols: HGO | HGO (HOMOGENTISATE 1,2-DIOXYGENASE); homogentisate 1,2-dioxygenase | chr5:21945869-21948285 FORWARD
AT1G20070	-1.31953	5.28731e-08	unknown protein | chr1:6958010-6959123 REVERSE
AT1G10020	-1.31896	6.8442e-22	unknown protein | chr1:3269604-3271987 REVERSE
AT4G23400	-1.31813	3.86792e-35	Symbols: PIP1D, PIP1;5 | PIP1;5 (PLASMA MEMBRANE INTRINSIC PROTEIN 1;5); water channel | chr4:12220743-12222371 FORWARD
AT2G39010	-1.3159	8.64633e-38	Symbols: PIP2E, PIP2;6 | PIP2E (PLASMA MEMBRANE INTRINSIC PROTEIN 2E); water channel | chr2:16291477-16294034 FORWARD
AT3G03480	-1.31557	0.00695738	Symbols: CHAT | CHAT (acetyl CoA:(Z)-3-hexen-1-ol acetyltransferase); acetyl CoA:(Z)-3-hexen-1-ol acetyltransferase | chr3:828296-829896 REVERSE
AT3G58850	-1.31536	0.000218724	Symbols: PAR2, HLH2 | PAR2 (PHY RAPIDLY REGULATED 2) | chr3:21759352-21759942 REVERSE
AT1G11175	-1.31225	2.63372e-15	other RNA | chr1:3744858-3745655 FORWARD
AT2G46970	-1.31095	4.71179e-06	Symbols: PIL1 | PIL1 (PHYTOCHROME INTERACTING FACTOR 3-LIKE 1); transcription factor | chr2:19295490-19297826 REVERSE
AT1G70090	-1.31057	1.94476e-22	Symbols: GATL9, LGT8 | LGT8 (GLUCOSYL TRANSFERASE FAMILY 8); polygalacturonate 4-alpha-galacturonosyltransferase/ transferase, transferring glycosyl groups / transferase, transferring hexosyl groups | chr1:26400790-26402397 FORWARD
AT1G29465	-1.30702	0.00139059	unknown protein | chr1:10308574-10309798 FORWARD
AT5G09440	-1.30595	1.65098e-11	Symbols: EXL4 | EXL4 (EXORDIUM LIKE 4) | chr5:2938347-2939461 FORWARD
AT1G77450	-1.30141	3.45306e-15	Symbols: anac032 | anac032 (Arabidopsis NAC domain containing protein 32); transcription factor | chr1:29099954-29101261 FORWARD
AT5G50720	-1.30113	3.70601e-05	Symbols: ATHVA22E, HVA22E | ATHVA22E | chr5:20633193-20634552 REVERSE
AT1G28330	-1.29967	5.05821e-19	Symbols: DYL1 | DYL1 (DORMANCY-ASSOCIATED PROTEIN-LIKE 1) | chr1:9933909-9935264 REVERSE
AT1G51090	-1.2988	4.84627e-09	heavy-metal-associated domain-containing protein | chr1:18932937-18933950 FORWARD
AT3G29370	-1.29821	2.46907e-05	unknown protein | chr3:11278589-11279108 FORWARD
AT3G16770	-1.29724	6.09077e-34	Symbols: RAP2.3, ATEBP, ERF72 | ATEBP (ETHYLENE-RESPONSIVE ELEMENT BINDING PROTEIN); DNA binding / protein binding / transcription activator/ transcription factor | chr3:5705662-5707023 FORWARD
AT2G29490	-1.29658	0.00227519	Symbols: ATGSTU1, GST19 | ATGSTU1 (GLUTATHIONE S-TRANSFERASE TAU 1); glutathione transferase | chr2:12631378-12632473 REVERSE
AT5G14120	-1.29547	7.85235e-37	nodulin family protein | chr5:4555949-4558710 FORWARD
AT4G34410	-1.29155	6.28646e-05	Symbols: RRTF1 | RRTF1 ({REDOX RESPONSIVE TRANSCRIPTION FACTOR 1); DNA binding / transcription factor | chr4:16451876-16453260 FORWARD
AT1G22740	-1.28978	5.52547e-16	Symbols: RAB7, ATRABG3B, RAB75, RABG3B | RABG3B; GTP binding | chr1:8049100-8050708 FORWARD
AT1G29195	-1.28532	0.0104325	unknown protein | chr1:10202536-10203396 REVERSE
AT1G11380	-1.28155	1.08897e-08	unknown protein | chr1:3832623-3834191 FORWARD
AT1G75250	-1.27814	0.00019224	Symbols: ATRL6 | ATRL6 (ARABIDOPSIS RAD-LIKE 6); transcription factor | chr1:28245073-28245453 REVERSE
AT4G34760	-1.27757	2.31284e-14	auxin-responsive family protein | chr4:16582183-16582879 REVERSE
AT5G44020	-1.27458	1.16773e-32	acid phosphatase class B family protein | chr5:17712409-17714336 FORWARD
AT2G33830	-1.27227	6.40038e-36	dormancy/auxin associated family protein | chr2:14309484-14310351 REVERSE
AT1G01620	-1.27227	2.62245e-35	Symbols: PIP1C, TMP-B, PIP1;3 | PIP1C (PLASMA MEMBRANE INTRINSIC PROTEIN 1C); water channel | chr1:225665-227302 REVERSE
AT1G73260	-1.27059	9.14397e-05	trypsin and protease inhibitor family protein / Kunitz family protein | chr1:27547274-27548190 REVERSE
AT5G67300	-1.27011	1.05153e-29	Symbols: ATMYBR1, ATMYB44, MYBR1 | MYBR1 (MYB DOMAIN PROTEIN R1); DNA binding / transcription factor | chr5:26854022-26856006 FORWARD
AT1G29395	-1.26512	1.41544e-27	Symbols: COR414-TM1 | COR414-TM1 | chr1:10288197-10289621 REVERSE
AT1G66480	-1.26477	0.00179261	Symbols: PMI2 | PMI2 (plastid movement impaired 2) | chr1:24805635-24807557 REVERSE
AT5G44210	-1.26378	0.00160931	Symbols: ERF9, ATERF9, ATERF-9 | ERF9 (ERF DOMAIN PROTEIN 9); DNA binding / transcription factor/ transcription repressor | chr5:17806472-17807534 FORWARD
AT3G57800	-1.26307	2.57282e-25	basic helix-loop-helix (bHLH) family protein | chr3:21407789-21411612 REVERSE
AT2G32150	-1.2629	3.10834e-25	haloacid dehalogenase-like hydrolase family protein | chr2:13659006-13660764 FORWARD
AT1G69260	-1.25985	7.12593e-11	Symbols: AFP1 | AFP1 (ABI FIVE BINDING PROTEIN) | chr1:26039048-26040720 FORWARD
AT3G55740	-1.25899	3.48798e-13	Symbols: PROT2, ATPROT2 | PROT2 (PROLINE TRANSPORTER 2); L-proline transmembrane transporter/ amino acid transmembrane transporter | chr3:20695499-20698265 FORWARD
AT1G22530	-1.2553	7.15826e-27	Symbols: PATL2 | PATL2 (PATELLIN 2); transporter | chr1:7955493-7958442 REVERSE
AT1G01580	-1.25339	0.0107552	Symbols: FRO2, FRD1, ATFRO2 | FRO2 (FERRIC REDUCTION OXIDASE 2); ferric-chelate reductase | chr1:209395-213041 FORWARD
AT3G01895	-1.25121	1.69302e-05	NA
AT4G25260	-1.24793	1.23232e-11	invertase/pectin methylesterase inhibitor family protein | chr4:12935710-12936658 REVERSE
AT2G31010	-1.24644	4.97345e-12	protein kinase family protein | chr2:13194185-13200128 FORWARD
AT2G15960	-1.24477	1.15807e-21	unknown protein | chr2:6947309-6947688 FORWARD
AT1G05810	-1.24315	1.86607e-07	Symbols: ARA, ARA-1, ATRAB11D, ATRABA5E, RABA5E | RABA5E (RAB GTPASE HOMOLOG A5E); GTP binding | chr1:1748314-1749460 FORWARD
AT2G47180	-1.24174	5.12986e-14	Symbols: AtGolS1 | AtGolS1 (Arabidopsis thaliana galactinol synthase 1); transferase, transferring glycosyl groups / transferase, transferring hexosyl groups | chr2:19368798-19370441 REVERSE
AT1G75960	-1.24041	1.94895e-11	AMP-binding protein, putative | chr1:28518033-28519874 FORWARD
AT1G49450	-1.23966	6.81834e-08	transducin family protein / WD-40 repeat family protein | chr1:18305541-18307557 FORWARD
AT2G38310	-1.23947	9.44706e-16	unknown protein | chr2:16050063-16051168 FORWARD
AT1G10370	-1.22719	2.99953e-07	Symbols: GST30, ATGSTU17, GST30B, ERD9 | ERD9 (EARLY-RESPONSIVE TO DEHYDRATION 9); glutathione transferase | chr1:3397081-3398358 REVERSE
AT1G74950	-1.22416	2.27236e-26	Symbols: JAZ2, TIFY10B | TIFY10B | chr1:28148575-28150444 REVERSE
AT3G03265	-1.22303	0.000498122	NA
AT1G20450	-1.22297	1.60145e-23	Symbols: LTI29, LTI45, ERD10 | ERD10 (EARLY RESPONSIVE TO DEHYDRATION 10); actin binding | chr1:7088003-7089606 REVERSE
AT2G45180	-1.21985	1.24934e-20	protease inhibitor/seed storage/lipid transfer protein (LTP) family protein | chr2:18626320-18626997 FORWARD
AT1G05000	-1.21362	2.66407e-05	tyrosine specific protein phosphatase family protein | chr1:1425601-1428782 FORWARD
AT4G16780	-1.21347	4.56751e-28	Symbols: ATHB-2, HAT4, ATHB2 | ATHB-2 (ARABIDOPSIS THALIANA HOMEOBOX PROTEIN 2); DNA binding / protein homodimerization/ sequence-specific DNA binding / transcription factor | chr4:9449114-9450743 FORWARD
AT5G44680	-1.21319	2.62736e-26	methyladenine glycosylase family protein | chr5:18024215-18025991 REVERSE
AT5G10300	-1.21137	4.35208e-08	Symbols: ATMES5, MES5 | MES5 (METHYL ESTERASE 5); hydrolase | chr5:3239617-3240870 FORWARD
AT4G02130	-1.20969	1.1423e-20	Symbols: GATL6, LGT10 | GATL6; polygalacturonate 4-alpha-galacturonosyltransferase/ transferase, transferring glycosyl groups / transferase, transferring hexosyl groups | chr4:944367-947085 REVERSE
AT5G24920	-1.20953	0.00300036	Symbols: AtGDU5 | AtGDU5 (Arabidopsis thaliana GLUTAMINE DUMPER 5) | chr5:8584665-8585275 FORWARD
AT1G66350	-1.20882	8.98724e-14	Symbols: RGL1, RGL | RGL1 (RGA-LIKE 1); transcription factor | chr1:24748195-24750043 FORWARD
AT4G26540	-1.20242	4.34116e-09	kinase | chr4:13394522-13398112 REVERSE
AT1G21770	-1.20168	0.0001494	FUNCTIONS IN: molecular_function unknown; INVOLVED IN: biological_process unknown; LOCATED IN: peroxisome; EXPRESSED IN: 22 plant structures; EXPRESSED DURING: 13 growth stages; CONTAINS InterPro DOMAIN/s: Acyl-CoA N-acyltransferase (InterPro:IPR016181); BEST Arabidopsis thaliana protein match is: H3/H4 histone acetyltransferase (TAIR:AT1G77540.1); Has 221 Blast hits to 221 proteins in 107 specie…
AT2G23340	-1.20035	1.61757e-11	AP2 domain-containing transcription factor, putative | chr2:9937998-9938875 FORWARD
AT5G47240	-1.19862	3.08112e-21	Symbols: atnudt8 | atnudt8 (Arabidopsis thaliana Nudix hydrolase homolog 8); hydrolase | chr5:19183601-19185644 FORWARD
AT1G30260	-1.19808	3.0635e-20	FUNCTIONS IN: molecular_function unknown; INVOLVED IN: response to cytokinin stimulus; EXPRESSED IN: 18 plant structures; EXPRESSED DURING: 10 growth stages; BEST Arabidopsis thaliana protein match is: galactosyltransferase family protein (TAIR:AT4G21060.1); Has 16 Blast hits to 16 proteins in 5 species: Archae - 0; Bacteria - 0; Metazoa - 0; Fungi - 0; Plants - 16; Viruses - 0; Other Eukaryotes …
AT3G61260	-1.19792	1.43065e-28	DNA-binding family protein / remorin family protein | chr3:22675238-22676788 REVERSE
AT3G22910	-1.19268	0.00127713	calcium-transporting ATPase, plasma membrane-type, putative / Ca(2+)-ATPase, putative (ACA13) | chr3:8116335-8119388 REVERSE
AT1G57680	-1.19061	1.34625e-22	FUNCTIONS IN: molecular_function unknown; INVOLVED IN: biological_process unknown; LOCATED IN: endomembrane system; EXPRESSED IN: 24 plant structures; EXPRESSED DURING: 15 growth stages; CONTAINS InterPro DOMAIN/s: Uncharacterised conserved protein UCP031277 (InterPro:IPR016971); Has 35 Blast hits to 35 proteins in 10 species: Archae - 0; Bacteria - 0; Metazoa - 0; Fungi - 0; Plants - 33; Viruses…
AT5G06870	-1.1899	8.53785e-27	Symbols: PGIP2, ATPGIP2 | PGIP2 (POLYGALACTURONASE INHIBITING PROTEIN 2); protein binding | chr5:2133918-2135166 FORWARD
AT1G70800	-1.18965	0.0102593	C2 domain-containing protein | chr1:26702705-26703790 FORWARD
AT5G57655	-1.18862	9.80908e-29	xylose isomerase family protein | chr5:23346760-23350039 FORWARD
AT4G05150	-1.18804	3.57399e-29	octicosapeptide/Phox/Bem1p (PB1) domain-containing protein | chr4:2660338-2662908 FORWARD
AT5G62865	-1.18601	5.27624e-06	unknown protein; BEST Arabidopsis thaliana protein match is: unknown protein (TAIR:AT3G48020.1).
AT1G15670	-1.18555	3.10379e-09	kelch repeat-containing F-box family protein | chr1:5389952-5391490 FORWARD
AT3G16570	-1.18288	1.37347e-16	Symbols: RALFL23 | RALFL23 (ralf-like 23); signal transducer | chr3:5644698-5645414 FORWARD
AT4G13340	-1.18128	1.42836e-07	leucine-rich repeat family protein / extensin family protein | chr4:7758610-7761057 FORWARD
AT5G64260	-1.17879	2.39915e-25	Symbols: EXL2 | EXL2 (EXORDIUM LIKE 2) | chr5:25703929-25705316 FORWARD
AT2G32870	-1.17868	1.64401e-26	meprin and TRAF homology domain-containing protein / MATH domain-containing protein | chr2:13944611-13946790 REVERSE
AT4G34790	-1.17707	1.29387e-06	auxin-responsive family protein | chr4:16594469-16595153 FORWARD
AT3G17100	-1.17469	6.43099e-25	transcription factor | chr3:5831253-5832419 FORWARD
AT1G14280	-1.17392	3.67232e-22	Symbols: PKS2 | PKS2 (PHYTOCHROME KINASE SUBSTRATE 2) | chr1:4877627-4879149 FORWARD
AT1G09950	-1.17326	0.0026006	transcription factor-related | chr1:3240606-3241632 REVERSE
AT5G17170	-1.17253	6.44897e-23	Symbols: ENH1 | ENH1 (enhancer of sos3-1); electron carrier/ metal ion binding / protein binding | chr5:5649193-5651158 FORWARD
AT1G62570	-1.17194	1.80601e-10	Symbols: FMO GS-OX4 | FMO GS-OX4 (FLAVIN-MONOOXYGENASE GLUCOSINOLATE S-OXYGENASE 4); 4-methylthiopropyl glucosinolate S-oxygenase/ 8-methylthiopropyl glucosinolate S-oxygenase/ flavin-containing monooxygenase/ monooxygenase | chr1:23169136-23172105 FORWARD
AT5G07920	-1.17171	2.22377e-16	Symbols: DGK1, ATDGK1 | DGK1 (DIACYLGLYCEROL KINASE1); calcium ion binding / diacylglycerol kinase | chr5:2524778-2529330 REVERSE
AT1G08500	-1.17097	0.0107335	plastocyanin-like domain-containing protein | chr1:2689016-2690045 FORWARD
AT1G10560	-1.17078	5.055e-06	Symbols: PUB18, ATPUB18 | PUB18 (PLANT U-BOX 18); ubiquitin-protein ligase | chr1:3484580-3486965 FORWARD
AT5G25240	-1.17059	8.17104e-07	FUNCTIONS IN: molecular_function unknown; INVOLVED IN: biological_process unknown; LOCATED IN: cellular_component unknown; EXPRESSED IN: 23 plant structures; EXPRESSED DURING: 13 growth stages; BEST Arabidopsis thaliana protein match is: NHL repeat-containing protein (TAIR:AT5G14890.1); Has 23 Blast hits to 23 proteins in 7 species: Archae - 0; Bacteria - 0; Metazoa - 0; Fungi - 0; Plants - 23; V…
AT4G15700	-1.1692	4.78764e-14	glutaredoxin family protein | chr4:8937393-8937892 FORWARD
AT5G04250	-1.16918	1.11221e-07	OTU-like cysteine protease family protein | chr5:1176008-1178700 FORWARD
AT5G11975	-1.16167	0.00014692	NA
ATMG00020	-1.16021	7.60656e-06	Symbols: RRN26 | mitochondrial 26S ribosomal RNA protein | chrM:8848-11415 REVERSE
AT5G65495	-1.1499	0.0029321	unknown protein | chr5:26180470-26181069 FORWARD
AT2G46160	-1.14731	0.00113905	zinc finger (C3HC4-type RING finger) family protein | chr2:18963083-18963885 FORWARD
AT1G12710	-1.14595	4.59876e-12	Symbols: AtPP2-A12 | AtPP2-A12 (Phloem protein 2-A12); carbohydrate binding | chr1:4326739-4328481 REVERSE
AT1G68650	-1.14462	0.000332336	unknown protein | chr1:25775741-25777874 FORWARD
AT1G69410	-1.14321	1.21963e-19	Symbols: ATELF5A-3, ELF5A-3 | ELF5A-3 (EUKARYOTIC ELONGATION FACTOR 5A-3); translation initiation factor | chr1:26089202-26090386 FORWARD
AT4G26542	-1.14304	2.87741e-17	Potential natural antisense gene, locus overlaps with AT4G26540;
AT2G42380	-1.14258	1.32155e-17	Symbols: ATBZIP34, BZIP34 | bZIP transcription factor family protein | chr2:17646900-17648945 REVERSE
AT4G01430	-1.14201	0.0125214	nodulin MtN21 family protein | chr4:585598-588029 FORWARD
AT1G61610	-1.13936	5.01054e-06	S-locus lectin protein kinase family protein | chr1:22733472-22736509 FORWARD
AT2G23120	-1.13907	3.75897e-23	FUNCTIONS IN: molecular_function unknown; INVOLVED IN: biological_process unknown; LOCATED IN: plasma membrane; EXPRESSED IN: 23 plant structures; EXPRESSED DURING: 14 growth stages; CONTAINS InterPro DOMAIN/s: Late embryogenesis abundant protein 18 (InterPro:IPR018930); BEST Arabidopsis thaliana protein match is: unknown protein (TAIR:AT2G23110.1); Has 25 Blast hits to 25 proteins in 6 species: …
AT4G27350	-1.13818	8.0148e-08	unknown protein | chr4:13690821-13692796 REVERSE
AT5G60890	-1.13725	3.39982e-08	Symbols: ATMYB34, ATR1, MYB34 | MYB34 (MYB DOMAIN PROTEIN 34); DNA binding / kinase/ transcription activator/ transcription factor | chr5:24494691-24496351 FORWARD
AT1G51550	-1.13281	2.30802e-05	F-box family protein | chr1:19117032-19119371 REVERSE
AT2G44850	-1.13138	8.25056e-07	unknown protein | chr2:18498672-18500823 FORWARD
AT1G52827	-1.1311	0.0108338	unknown protein | chr1:19671448-19671922 REVERSE
AT5G59320	-1.13007	2.32419e-14	Symbols: LTP3 | LTP3 (LIPID TRANSFER PROTEIN 3); lipid binding | chr5:23928971-23929745 FORWARD
AT5G08330	-1.12935	1.09316e-19	TCP family transcription factor, putative | chr5:2680744-2681813 FORWARD
AT1G09250	-1.12904	5.91932e-17	transcription factor | chr1:2989378-2990357 FORWARD
AT5G15410	-1.12899	8.63228e-22	Symbols: DND1, ATCNGC2, CNGC2 | DND1 (DEFENSE NO DEATH 1); calcium channel/ calmodulin binding / cation channel/ cyclic nucleotide binding / intracellular cAMP activated cation channel/ intracellular cyclic nucleotide activated cation channel/ inward rectifier potassium channel | chr5:5003307-5006900 REVERSE
AT1G67856	-1.1282	0.00491244	protein binding / zinc ion binding | chr1:25442404-25443019 FORWARD
AT4G21440	-1.12682	0.0013552	Symbols: ATMYB102, ATM4 | ATMYB102 (ARABIDOPSIS MYB-LIKE 102); DNA binding / transcription factor | chr4:11418246-11419760 REVERSE
AT2G39200	-1.1239	3.51237e-07	Symbols: MLO12, ATMLO12 | MLO12 (MILDEW RESISTANCE LOCUS O 12); calmodulin binding | chr2:16356148-16359813 REVERSE
AT3G50260	-1.12337	3.40548e-10	Symbols: CEJ1, ATERF#011 | CEJ1 (COOPERATIVELY REGULATED BY ETHYLENE AND JASMONATE 1); DNA binding / transcription factor | chr3:18634576-18635398 FORWARD
AT1G20620	-1.12274	2.34028e-20	Symbols: CAT3, SEN2, ATCAT3 | CAT3 (CATALASE 3); catalase | chr1:7143067-7146540 FORWARD
AT3G17860	-1.11782	3.23633e-18	Symbols: JAZ3, JAI3, TIFY6B | JAZ3 (JASMONATE-ZIM-DOMAIN PROTEIN 3) | chr3:6119767-6123019 FORWARD
AT1G15175	-1.11536	0.00197568	other RNA | chr1:5222913-5224121 REVERSE
AT4G14746	-1.11513	3.42175e-09	INVOLVED IN: biological_process unknown; LOCATED IN: anchored to membrane; CONTAINS InterPro DOMAIN/s: EGF (InterPro:IPR006210); Has 201 Blast hits to 179 proteins in 41 species: Archae - 0; Bacteria - 0; Metazoa - 168; Fungi - 0; Plants - 31; Viruses - 0; Other Eukaryotes - 2 (source: NCBI BLink). | chr4:8462614-8464326 REVERSE
AT1G72800	-1.11441	0.00022092	nuM1-related | chr1:27397216-27398500 FORWARD
AT1G29330	-1.11355	6.44826e-08	Symbols: ATERD2, AERD2, ERD2 | ERD2 (ENDOPLASMIC RETICULUM RETENTION DEFECTIVE 2); KDEL sequence binding / receptor | chr1:10258248-10261112 REVERSE
AT5G66052	-1.11348	5.16618e-14	unknown protein | chr5:26416232-26416466 FORWARD
AT4G10960	-1.1101	7.3539e-06	Symbols: UGE5 | UGE5 (UDP-D-glucose/UDP-D-galactose 4-epimerase 5); UDP-glucose 4-epimerase/ protein dimerization | chr4:6713557-6718550 REVERSE
AT2G39350	-1.10878	0.000235227	ABC transporter family protein | chr2:16430085-16432557 REVERSE
AT3G20510	-1.10854	2.09649e-07	unknown protein | chr3:7160677-7162206 FORWARD
AT1G72070	-1.10842	3.49181e-05	DNAJ heat shock N-terminal domain-containing protein | chr1:27118621-27119708 REVERSE
AT1G14780	-1.10736	0.00191527	FUNCTIONS IN: molecular_function unknown; INVOLVED IN: biological_process unknown; LOCATED IN: cellular_component unknown; EXPRESSED IN: 13 plant structures; EXPRESSED DURING: 6 growth stages; CONTAINS InterPro DOMAIN/s: Membrane attack complex component/perforin/complement C9 (InterPro:IPR001862); BEST Arabidopsis thaliana protein match is: unknown protein (TAIR:AT4G24290.2); Has 119 Blast hits …
AT1G49032	-1.1069	1.95961e-16	unknown protein | chr1:18138268-18139005 FORWARD
AT2G22810	-1.10549	0.0018621	Symbols: ACS4, ACC4, ATACS4 | ACS4 (1-AMINOCYCLOPROPANE-1-CARBOXYLATE SYNTHASE 4); 1-aminocyclopropane-1-carboxylate synthase | chr2:9717791-9719472 REVERSE
AT5G63195	-1.10461	9.2802e-20	other RNA | chr5:25346729-25348386 REVERSE
AT3G48115	-1.10134	3.07072e-10	other RNA | chr3:17771184-17772926 REVERSE
AT4G18170	-1.10092	8.59161e-06	Symbols: WRKY28, ATWRKY28 | WRKY28; transcription factor | chr4:10061373-10062841 FORWARD
AT2G34770	-1.10088	4.40152e-18	Symbols: FAH1 | FAH1 (FATTY ACID HYDROXYLASE 1); catalytic/ fatty acid alpha-hydroxylase | chr2:14665667-14668250 FORWARD
AT4G04925	-1.09851	0.000356575	unknown protein | chr4:2506163-2506786 FORWARD
AT1G52720	-1.09397	1.32133e-13	unknown protein | chr1:19640899-19641665 FORWARD
AT1G13448	-1.09076	0.00649823	other RNA | chr1:4612243-4612929 FORWARD
AT4G16760	-1.08987	3.51205e-22	Symbols: ACX1, ATACX1 | ACX1 (ACYL-COA OXIDASE 1); acyl-CoA oxidase | chr4:9424633-9428864 REVERSE
AT1G17020	-1.08969	0.0116313	Symbols: SRG1, ATSRG1 | SRG1 (SENESCENCE-RELATED GENE 1); oxidoreductase, acting on diphenols and related substances as donors, oxygen as acceptor / oxidoreductase, acting on paired donors, with incorporation or reduction of molecular oxygen, 2-oxoglutarate as one donor, and inc | chr1:5820206-5822013 FORWARD
AT4G10100	-1.08922	1.8902e-07	Symbols: CNX7, SIR5 | CNX7; catalytic | chr4:6308683-6309546 FORWARD
AT3G14440	-1.08852	1.84514e-11	Symbols: NCED3, ATNCED3, STO1, SIS7 | NCED3 (NINE-CIS-EPOXYCAROTENOID DIOXYGENASE 3); 9-cis-epoxycarotenoid dioxygenase | chr3:4831288-4833599 REVERSE
AT3G13450	-1.08579	6.32883e-13	Symbols: DIN4 | DIN4 (DARK INDUCIBLE 4); 3-methyl-2-oxobutanoate dehydrogenase (2-methylpropanoyl-transferring)/ catalytic | chr3:4382198-4384436 REVERSE
AT5G02760	-1.08534	1.48302e-17	protein phosphatase 2C family protein / PP2C family protein | chr5:625254-627124 FORWARD
AT3G52070	-1.08396	6.4026e-05	unknown protein | chr3:19312718-19313224 FORWARD
AT3G55430	-1.08205	9.78544e-19	glycosyl hydrolase family 17 protein / beta-1,3-glucanase, putative | chr3:20549599-20552215 REVERSE
AT5G04375	-1.07943	0.0060576	NA
AT2G34070	-1.0787	3.87014e-14	unknown protein | chr2:14387421-14390230 REVERSE
AT5G01100	-1.07865	8.03888e-11	unknown protein | chr5:34596-37948 REVERSE
AT4G12000	-1.07837	2.57993e-07	INVOLVED IN: response to oxidative stress; EXPRESSED IN: 22 plant structures; EXPRESSED DURING: 13 growth stages; CONTAINS InterPro DOMAIN/s: SNARE associated Golgi protein (InterPro:IPR015414); BEST Arabidopsis thaliana protein match is: unknown protein (TAIR:AT4G22850.1); Has 1153 Blast hits to 1150 proteins in 277 species: Archae - 2; Bacteria - 485; Metazoa - 104; Fungi - 24; Plants - 140; Vi…
AT2G43540	-1.07801	1.49371e-07	unknown protein | chr2:18072371-18072963 FORWARD
AT3G06770	-1.07736	1.91546e-12	glycoside hydrolase family 28 protein / polygalacturonase (pectinase) family protein | chr3:2134800-2137228 REVERSE
AT1G09575	-1.07701	2.21436e-05	unknown protein | chr1:3101671-3102925 REVERSE
AT3G53420	-1.07657	7.0299e-27	Symbols: PIP2A, PIP2, PIP2;1 | PIP2A (PLASMA MEMBRANE INTRINSIC PROTEIN 2A); water channel | chr3:19803655-19805713 REVERSE
AT1G79700	-1.07512	1.03572e-12	ovule development protein, putative | chr1:29990336-29993724 REVERSE
AT1G74020	-1.07398	2.7915e-06	Symbols: SS2 | SS2 (STRICTOSIDINE SYNTHASE 2); strictosidine synthase | chr1:27835131-27837317 REVERSE
AT1G25230	-1.07351	2.37061e-18	purple acid phosphatase family protein | chr1:8840402-8842317 REVERSE
AT1G72120	-1.07055	6.76023e-06	transporter | chr1:27132097-27133985 FORWARD
AT4G39090	-1.07032	1.2193e-24	Symbols: RD19, RD19A | RD19 (RESPONSIVE TO DEHYDRATION 19); cysteine-type endopeptidase/ cysteine-type peptidase | chr4:18215556-18217482 REVERSE
AT1G20440	-1.0675	3.1917e-19	Symbols: COR47, RD17 | COR47 (COLD-REGULATED 47) | chr1:7084409-7085772 REVERSE
AT5G65925	-1.06729	0.003646	unknown protein | chr5:26369045-26369751 FORWARD
AT4G35985	-1.06467	2.91536e-07	senescence/dehydration-associated protein-related | chr4:17032268-17033862 REVERSE
AT4G17340	-1.06335	1.51853e-20	Symbols: TIP2;2, DELTA-TIP2 | TIP2;2 (TONOPLAST INTRINSIC PROTEIN 2;2); water channel | chr4:9699253-9700410 FORWARD
AT1G68110	-1.06225	1.46024e-06	epsin N-terminal homology (ENTH) domain-containing protein / clathrin assembly protein-related | chr1:25524718-25526150 FORWARD
AT5G13210	-1.062	0.00334056	CONTAINS InterPro DOMAIN/s: Uncharacterized conserved protein UCP015417, vWA (InterPro:IPR011205), von Willebrand factor, type A (InterPro:IPR002035); BEST Arabidopsis thaliana protein match is: unknown protein (TAIR:AT3G24780.1); Has 250 Blast hits to 233 proteins in 28 species: Archae - 0; Bacteria - 8; Metazoa - 0; Fungi - 23; Plants - 45; Viruses - 15; Other Eukaryotes - 159 (source: NCBI BLi…
AT5G42825	-1.06029	1.05134e-16	unknown protein | chr5:17171964-17172742 FORWARD
AT4G15765	-1.06017	2.55285e-08	electron carrier/ monooxygenase/ oxidoreductase | chr4:8975404-8977211 REVERSE
AT4G33420	-1.05777	0.000187275	peroxidase, putative | chr4:16084828-16086296 FORWARD
AT1G45145	-1.05708	2.10942e-13	Symbols: ATTRX5, ATH5, LIV1 | ATTRX5; oxidoreductase, acting on sulfur group of donors, disulfide as acceptor | chr1:17074942-17076330 REVERSE
AT4G23060	-1.05595	3.97336e-15	Symbols: IQD22 | IQD22 (IQ-domain 22); calmodulin binding | chr4:12087203-12090575 FORWARD
AT1G07590	-1.05581	1.06346e-23	pentatricopeptide (PPR) repeat-containing protein | chr1:2336523-2339391 REVERSE
AT3G25180	-1.05566	0.00814918	Symbols: CYP82G1 | CYP82G1; electron carrier/ heme binding / iron ion binding / monooxygenase/ oxygen binding | chr3:9167285-9169282 REVERSE
AT3G53232	-1.05525	0.0117504	Symbols: RTFL1, DVL20 | RTFL1 (ROTUNDIFOLIA LIKE 1) | chr3:19730978-19731423 REVERSE
AT4G38932	-1.05364	2.42104e-10	Potential natural antisense gene, locus overlaps with AT4G38930;
AT1G17380	-1.05207	1.89534e-08	Symbols: JAZ5, TIFY11A | JAZ5 (JASMONATE-ZIM-DOMAIN PROTEIN 5) | chr1:5955488-5957212 REVERSE
AT1G19640	-1.05142	2.38346e-05	Symbols: JMT | JMT (JASMONIC ACID CARBOXYL METHYLTRANSFERASE); jasmonate O-methyltransferase | chr1:6788885-6791846 REVERSE
AT1G77680	-1.05043	6.18093e-15	ribonuclease II family protein | chr1:29191834-29196287 REVERSE
AT1G03090	-1.04905	2.59818e-17	Symbols: MCCA | MCCA; methylcrotonoyl-CoA carboxylase | chr1:739679-744184 FORWARD
AT5G59890	-1.04886	8.68231e-18	Symbols: ADF4, ATADF4 | ADF4 (ACTIN DEPOLYMERIZING FACTOR 4); actin binding | chr5:24122412-24123912 FORWARD
AT3G56240	-1.04774	7.13414e-20	Symbols: CCH | CCH (COPPER CHAPERONE); copper chaperone | chr3:20863257-20864544 REVERSE
AT5G43380	-1.04657	0.00142446	Symbols: TOPP6 | TOPP6; protein serine/threonine phosphatase | chr5:17420048-17421982 REVERSE
AT5G65300	-1.04554	0.000622236	unknown protein | chr5:26095147-26095771 REVERSE
AT1G11960	-1.04532	1.32596e-15	FUNCTIONS IN: molecular_function unknown; INVOLVED IN: biological_process unknown; LOCATED IN: plasma membrane; EXPRESSED IN: 22 plant structures; EXPRESSED DURING: 13 growth stages; CONTAINS InterPro DOMAIN/s: Protein of unknown function DUF221 (InterPro:IPR003864); BEST Arabidopsis thaliana protein match is: early-responsive to dehydration protein-related / ERD protein-related (TAIR:AT1G62320.1…
AT1G60140	-1.04492	4.2954e-19	Symbols: ATTPS10, TPS10 | ATTPS10 (trehalose phosphate synthase); transferase, transferring glycosyl groups / trehalose-phosphatase | chr1:22176934-22180875 REVERSE
AT1G74430	-1.04265	1.36483e-07	Symbols: MYB95, ATMYB95, ATMYBCP66 | MYB95 (myb domain protein 95); DNA binding / transcription factor | chr1:27975179-27977434 FORWARD
AT1G62440	-1.04192	4.86358e-05	Symbols: LRX2 | LRX2 (LEUCINE-RICH REPEAT/EXTENSIN 2); protein binding / structural constituent of cell wall | chr1:23111818-23115293 FORWARD
AT5G64240	-1.03927	6.69797e-20	Symbols: AtMC3 | AtMC3 (metacaspase 3); cysteine-type endopeptidase | chr5:25695620-25697416 FORWARD
AT4G34770	-1.03877	7.65927e-08	auxin-responsive family protein | chr4:16591229-16591892 FORWARD
AT1G75770	-1.0387	1.38962e-05	unknown protein | chr1:28449990-28451108 FORWARD
AT5G50335	-1.0365	1.94096e-09	unknown protein | chr5:20489094-20489727 REVERSE
AT3G09940	-1.03641	6.38358e-06	Symbols: MDHAR, ATMDAR3 | MDHAR (MONODEHYDROASCORBATE REDUCTASE); monodehydroascorbate reductase (NADH) | chr3:3056375-3059148 REVERSE
AT2G18260	-1.03579	0.00335408	Symbols: SYP112, ATSYP112 | SYP112 (SYNTAXIN OF PLANTS 112); SNAP receptor | chr2:7942275-7943388 FORWARD
AT5G06570	-1.03517	0.00255357	hydrolase | chr5:2007990-2011041 REVERSE
AT1G76490	-1.03482	3.22233e-24	Symbols: HMG1, HMGR1 | HMG1 (HYDROXY METHYLGLUTARYL COA REDUCTASE 1); hydroxymethylglutaryl-CoA reductase | chr1:28695760-28698793 FORWARD
AT2G32090	-1.0338	6.06298e-07	lactoylglutathione lyase family protein / glyoxalase I family protein | chr2:13644395-13645799 FORWARD
AT2G22860	-1.0331	0.00181235	Symbols: ATPSK2 | ATPSK2 (PHYTOSULFOKINE 2 PRECURSOR); growth factor | chr2:9737607-9738298 FORWARD
AT5G51010	-1.03246	3.36412e-11	rubredoxin family protein | chr5:20744566-20745703 FORWARD
AT3G04000	-1.03222	0.00153356	short-chain dehydrogenase/reductase (SDR) family protein | chr3:1035500-1036672 FORWARD
AT4G28755	-1.03139	7.20613e-08	NA
AT1G73630	-1.03108	0.000783153	calcium-binding protein, putative | chr1:27684736-27685453 FORWARD
AT3G48530	-1.03046	1.76317e-19	Symbols: KING1 | KING1 (SNF1-RELATED PROTEIN KINASE REGULATORY SUBUNIT GAMMA 1) | chr3:17987378-17989763 FORWARD
AT1G64200	-1.02916	5.2016e-10	Symbols: VHA-E3 | VHA-E3 (VACUOLAR H+-ATPASE SUBUNIT E ISOFORM 3); proton-transporting ATPase, rotational mechanism | chr1:23828526-23830002 REVERSE
AT1G76240	-1.02825	0.0111468	unknown protein | chr1:28602811-28603929 REVERSE
AT5G59380	-1.02672	1.79928e-05	Symbols: MBD6, ATMBD6 | MBD6; DNA binding / DNA demethylase/ methyl-CpG binding | chr5:23952261-23953707 FORWARD
AT4G18280	-1.02665	4.36084e-05	glycine-rich cell wall protein-related | chr4:10103996-10104733 FORWARD
AT5G40390	-1.02563	2.79918e-09	Symbols: SIP1 | SIP1 (seed imbibition 1-like); galactinol-sucrose galactosyltransferase/ hydrolase, hydrolyzing O-glycosyl compounds | chr5:16161515-16165357 FORWARD
AT1G02640	-1.02556	5.14165e-16	Symbols: BXL2, ATBXL2 | BXL2 (BETA-XYLOSIDASE 2); hydrolase, hydrolyzing O-glycosyl compounds | chr1:564205-567769 FORWARD
AT2G47930	-1.02508	0.00802286	Symbols: AGP26, ATAGP26 | AGP26 (ARABINOGALACTAN PROTEIN 26) | chr2:19616975-19617681 REVERSE
AT5G05710	-1.02508	0.00183393	pleckstrin homology (PH) domain-containing protein | chr5:1715875-1716499 FORWARD
AT5G61820	-1.02477	2.51824e-18	FUNCTIONS IN: molecular_function unknown; INVOLVED IN: biological_process unknown; LOCATED IN: vacuole; EXPRESSED IN: 24 plant structures; EXPRESSED DURING: 15 growth stages; CONTAINS InterPro DOMAIN/s: Stress up-regulated Nod 19 (InterPro:IPR011692); Has 27 Blast hits to 27 proteins in 10 species: Archae - 0; Bacteria - 0; Metazoa - 0; Fungi - 0; Plants - 26; Viruses - 0; Other Eukaryotes - 1 (s…
AT2G24850	-1.02402	3.64765e-14	Symbols: TAT3, TAT | TAT3 (TYROSINE AMINOTRANSFERASE 3); L-tyrosine:2-oxoglutarate aminotransferase/ transaminase | chr2:10582830-10585216 REVERSE
AT2G46270	-1.02382	6.1593e-12	Symbols: GBF3 | GBF3 (G-BOX BINDING FACTOR 3); sequence-specific DNA binding / transcription factor | chr2:19000191-19003403 FORWARD
AT1G61740	-1.02237	3.22399e-19	unknown protein | chr1:22798069-22801073 REVERSE
AT5G52250	-1.02122	0.00247215	transducin family protein / WD-40 repeat family protein | chr5:21216855-21218226 FORWARD
AT4G01120	-1.02106	8.4481e-13	Symbols: GBF2, ATBZIP54 | GBF2 (G-BOX BINDING FACTOR 2); DNA binding / sequence-specific DNA binding / transcription factor | chr4:481597-484483 REVERSE
AT4G23220	-1.02037	2.23879e-15	kinase | chr4:12153956-12157091 REVERSE
AT5G63500	-1.01956	0.00755975	unknown protein | chr5:25423407-25423791 FORWARD
AT1G09570	-1.01841	4.53196e-20	Symbols: PHYA, FHY2, FRE1, HY8 | PHYA (PHYTOCHROME A); G-protein coupled photoreceptor/ protein histidine kinase/ red or far-red light photoreceptor/ signal transducer | chr1:3095256-3100357 REVERSE
AT1G75800	-1.01764	2.77525e-23	pathogenesis-related thaumatin family protein | chr1:28458782-28460854 FORWARD
AT4G31800	-1.01725	2.76798e-15	Symbols: WRKY18, ATWRKY18 | WRKY18; transcription factor | chr4:15383201-15385029 FORWARD
AT2G42580	-1.01489	1.61168e-17	Symbols: TTL3, VIT | TTL3 (TETRATRICOPETIDE-REPEAT THIOREDOXIN-LIKE 3); binding / protein binding | chr2:17728715-17731718 FORWARD
AT5G05690	-1.01449	2.4649e-22	Symbols: CPD, CYP90A, CYP90, CBB3, DWF3, CYP90A1 | CPD (CONSTITUTIVE PHOTOMORPHOGENIC DWARF); electron carrier/ heme binding / iron ion binding / monooxygenase/ oxygen binding | chr5:1702688-1706780 REVERSE
AT5G05320	-1.0139	0.000332565	monooxygenase, putative (MO3) | chr5:1575006-1576731 REVERSE
AT5G19200	-1.01374	2.53975e-05	short-chain dehydrogenase/reductase (SDR) family protein | chr5:6458953-6460856 FORWARD
AT1G06570	-1.01264	2.74819e-16	Symbols: PDS1, HPD | PDS1 (PHYTOENE DESATURATION 1); 4-hydroxyphenylpyruvate dioxygenase | chr1:2011885-2013545 REVERSE
AT4G08330	-1.01176	7.53798e-06	unknown protein | chr4:5255120-5256704 REVERSE
AT5G40780	-1.01134	4.72564e-15	Symbols: LTH1 | LHT1; amino acid transmembrane transporter | chr5:16323651-16327281 FORWARD
AT1G02360	-1.0112	7.86106e-07	chitinase, putative | chr1:471990-473160 REVERSE
AT1G33050	-1.01089	6.65951e-19	unknown protein | chr1:11967827-11971021 REVERSE
AT5G60270	-1.01083	6.52009e-08	lectin protein kinase family protein | chr5:24257745-24260043 FORWARD
AT1G29670	-1.00969	1.18999e-21	GDSL-motif lipase/hydrolase family protein | chr1:10375763-10377871 FORWARD
AT1G29970	-1.0094	3.93703e-12	Symbols: RPL18AA | RPL18AA (60S RIBOSOMAL PROTEIN L18A-1); structural constituent of ribosome | chr1:10498351-10501427 REVERSE
AT3G11110	-1.00913	0.000117397	zinc finger (C3HC4-type RING finger) family protein | chr3:3479979-3480455 FORWARD
AT3G60530	-1.0091	3.6511e-15	zinc finger (GATA type) family protein | chr3:22373215-22374387 FORWARD
AT1G18680	-1.00833	0.00294098	HNH endonuclease domain-containing protein | chr1:6431938-6433464 REVERSE
AT5G56750	-1.00638	4.08068e-14	Ndr family protein | chr5:22957877-22960916 FORWARD
AT2G30930	-1.0061	1.08855e-16	unknown protein | chr2:13162369-13163398 FORWARD
AT3G61060	-1.00517	4.75321e-10	Symbols: AtPP2-A13 | AtPP2-A13 (Arabidopsis thaliana phloem protein 2-A13); carbohydrate binding | chr3:22602910-22604578 FORWARD
AT1G67860	-1.00442	9.74438e-13	unknown protein | chr1:25444805-25445263 REVERSE
AT1G23200	-1.00429	0.000675384	pectinesterase family protein | chr1:8227178-8229582 FORWARD
AT4G05020	-1.00066	1.49714e-09	Symbols: NDB2 | NDB2 (NAD(P)H dehydrogenase B2); FAD binding / disulfide oxidoreductase/ oxidoreductase | chr4:2572621-2576595 FORWARD
