# Supplementary material for: Transcriptomic Profiling Provides Molecular Insights Into Hydrogen Peroxide-Enhanced Arabidopsis Growth and Its Salt Tolerance
Source: Front Plant Sci. 2022 Apr 6;13:866063. doi: 10.3389/fpls.2022.866063 (PMC9019583; doi:10.3389/fpls.2022.866063)
Supplement: Supplementary file 3 [file Data_Sheet_2.zip › Supplementary Tables S1-23/Table S20.xlsx]

## Sheet: Sheet1
Functional classification of up-regulated DEGs in HN vs. WW (two-fold or more changes with a False Discovery Rate (FDR) adjusted p-value ≤0.05)
Gene_ID	Log2FC	P-value	Annotation
Signal transduction
AT3G17840	1.14763	6.42534e-18	RLK902
AT4G23320	1.05878	0.000941044	protein kinase family protein
AT1G68795	1.73776	0.00360654	CLE12
AT2G01505	2.33702	6.25275e-10	CLE16
AT2G25090	1.50896	0.003736	CIPK16
AT2G34925	1.33848	0.0146045	CLE42
AT2G38490	2.40325	0.00190412	CIPK22
AT5G67280	1.32547	9.22187e-21	RLK
AT5G67030	1.20781	2.71954e-57	ABA1
AT1G16540	1.00704	1.07322e-05	ABA3
AT5G57050	1.3133	6.07222e-26	ABI2
Cell cycle progress
AT1G18370	1.30225	1.55008e-05	NACK1
AT2G22610	2.08424	1.99753e-06	kinesin motor protein-related
AT2G25880	1.21176	0.0158015	AUR2
AT2G26760	1.26433	0.0006888	CYCB1;4
AT2G31270	1.88255	1.03224e-10	CDT1A
AT2G37420	1.06155	0.00820954	kinesin motor protein-related
AT3G23670	1.63014	2.62069e-05	PAKRP1L
AT4G05190	1.23267	0.000102707	ATK5
AT4G14330	1.9452	2.51984e-06	PAKRP2
AT4G37490	1.58059	0.00674756	CYCB1;1
AT5G06150	1.38622	4.42546e-06	CYCB1;2
AT5G44635	1.08844	1.20385e-06	MCM6
AT5G51600	1.26025	0.00362643	MAP65-3
Response to osmotic stress
AT1G04220	1.65261	0.00016208	KCS2
AT1G16540	1.00704	1.07322e-05	SIR3, LOS5, ABA3
AT1G22950	1.32279	4.01501e-05	iron ion binding / oxidoreductase/ oxidoreductase,
AT1G35910	2.53449	6.5004e-05	TPPD
AT2G25090	1.50896	0.003736	CIPK16
AT2G39800	1.36096	4.84828e-82	P5CS1
AT2G40340	1.86234	0.00192229	AP2 domain-containing transcription factor, putative (DRE2B)
AT2G41010	1.11592	1.80807e-12	ATCAMBP25
AT2G41870	1.2272	5.18573e-29	remorin family protein
AT3G47950	1.15587	0.000289455	AHA4
AT3G51960	1.18044	6.79842e-05	bZIP family transcription factor
AT3G57540	1.35442	4.67422e-07	remorin family protein
AT3G61890	1.32567	1.1e-08	ATHB12
AT4G08870	1.22926	7.20653e-39	arginase, putative
AT4G19810	3.90149	1.39985e-70	glycosyl hydrolase family 18 protein
AT4G21760	1.45017	0.00166881	BGLU47
AT4G27820	1.13379	4.96951e-10	BGLU9
AT1G60270	1.50357	6.36039e-06	BGLU6
AT1G73260	3.99385	2.88624e-176	trypsin and protease inhibitor family protein / Kunitz family protein
AT2G40750	3.31818	1.01863e-75	WRKY54
AT2G47770	1.46368	5.7078e-13	benzodiazepine receptor-related
AT3G56400	2.75331	1.19545e-151	WRKY70
AT4G11650	2.37714	0.000217914	OSM34
AT4G37900	1.89973	9.70682e-05	glycine-rich protein
AT5G15960	1.75115	9.54099e-18	KIN1
AT5G52300	1.47819	4.17866e-12	RD29B
AT5G52310	1.29017	4.34762e-63	RD29A
AT4G17770	1.65275	6.80417e-37	ATTPS5
AT2G42560	1.87923	1.48424e-35	LEA domain-containing protein
AT5G06760	1.91014	9.5086e-32	LEA group 1 domain-containing protein
AT3G15670	2.22983	1.75232e-06	LEA76
AT1G54890	2.49949	0.00124769	LEA protein-related
AT3G53040	2.95616	1.30852e-08	LEA protein
AT2G03850	2.97172	1.95484e-05	LEA domain-containing protein
Response to oxidation-reduction process
AT1G04580	2.08944	8.63832e-08	AAO4, ATAO2
AT1G11210	1.40535	2.20045e-23	unknown protein
AT1G12200	1.10615	4.01942e-11	flavin-containing monooxygenase family protein / FMO family protein
AT1G13080	1.05218	1.27114e-12	CYP71B2
AT1G23740	1.27172	2.31099e-52	oxidoreductase, zinc-binding dehydrogenase family protein
AT1G35910	2.53449	6.5004e-05	trehalose-6-phosphate phosphatase, putative
AT2G30770	1.38561	1.83767e-08	CYP71A13
AT3G01420	5.76844	1.14677e-221	ALPHA-DOX1, DOX1, DIOX1
AT3G02870	1.19459	5.66335e-18	VTC4
AT3G25250	1.79242	0.000234126	AGC2-1, AGC2, OXI1
AT3G27060	1.38601	1.2432e-39	TSO2
AT4G26850	1.0103	3.01913e-42	VTC2
AT4G31870	2.58034	3.14048e-06	GPX7
AT4G36430	2.96532	0.000863742	peroxidase, putative
AT4G39950	1.42479	9.13657e-41	CYP79B2
AT5G05340	1.02827	2.77331e-05	peroxidase, putative
AT5G23310	1.45472	1.30858e-22	FSD3
AT5G24530	1.55924	1.50075e-54	DMR6
AT5G25620	1.71238	3.23364e-05	YUC6
AT1G44970	5.91857	1.50527e-07	peroxidase, putative
AT3G10930	3.04219	8.41463e-35	unknown protein
AT4G11280	1.2403	1.09258e-24	ACS6
AT4G16270	5.24777	2.82038e-05	PER40
AT5G13930	3.31557	6.10798e-72	TT4
AT5G16960	3.40697	4.14553e-06	oxidoreductase
AT1G17170	1.44935	0.00725503	GSTU24
AT1G17190	1.47188	0.0053649	ATGSTU26
AT1G74590	1.24318	0.0135754	ATGSTU10
AT1G78370	1.52221	1.05344e-91	ATGSTU20
AT2G18950	1.36049	1.39972e-26	HPT1, TPT1, ATHPT, VTE2
Response to cell wall organizations
AT1G10270	1.01076	1.52731e-07	GRP23
AT2G31790	1.05547	1.05453e-23	UDP-glucoronosyl/UDP-glucosyl transferase family protein
AT2G32990	2.1177	4.25088e-36	GH9B8
AT2G36780	2.02867	1.00514e-30	UDP-glucoronosyl/UDP-glucosyl transferase family protein
AT3G03250	1.01063	2.29006e-33	UGP
AT4G19810	3.90149	1.39985e-70	glycosyl hydrolase family 18 protein
AT4G36430	2.96532	0.000863742	peroxidase, putative
AT4G39950	1.42479	9.13657e-41	CYP79B2
AT5G56000	1.06612	4.77407e-10	heat shock protein 81-4 (HSP81-4)
AT1G19940	1.48928	0.00293953	GH9B5
AT1G64390	1.49125	3.22699e-55	GH9C2
AT2G16890	1.41818	9.72212e-07	UDP-glucoronosyl/UDP-glucosyl transferase family protein
AT2G47750	1.19568	0.0035358	GH3.9
AT3G55710	1.15605	0.00208343	UDP-glucoronosyl/UDP-glucosyl transferase family protein
AT5G03350	2.92868	5.24585e-67	legume lectin family protein
AT5G07510	3.06871	1.52731e-07	GRP14
AT5G07550	6.92162	6.42688e-22	GRP19
Response to transcription factors
AT1G74930	2.33005	3.65373e-55	ORA47
AT1G77570	2.25622	0.00369448	DNA binding / transcription factor
AT2G18050	1.22646	1.86992e-20	HIS1-3
AT2G40340	1.86234	0.00192229	AP2 domain-containing transcription factor, putative (DRE2B)
AT3G03450	1.23513	5.10883e-06	RGL2
AT3G15210	1.03509	2.64451e-11	ERF4
AT3G23240	1.17204	0.017085	ERF1
AT3G51960	1.18044	6.79842e-05	bZIP family transcription factor
AT3G61890	1.32567	1.1e-08	ATHB12
AT4G01060	1.6916	0.0129808	ETC3, CPL3
AT5G01840	1.21417	0.00839671	ATOFP1
AT5G07690	1.8179	8.14544e-35	MYB29
AT5G07700	1.5828	1.87941e-06	MYB76
AT5G43840	2.54298	0.000595319	HSFA6A
AT1G48000	2.02192	7.61648e-06	MYB112
AT1G77920	1.19164	2.91156e-07	bZIP family transcription factor
AT2G21320	1.78261	2.46228e-20	zinc finger (B-box type) family protein
AT2G31230	1.71214	6.87902e-08	ERF15
AT2G40750	3.31818	1.01863e-75	WRKY54
AT2G41240	1.02226	2.14167e-06	BHLH100
AT3G47640	1.29817	8.47899e-14	basic helix-loop-helix (bHLH) family protein
AT3G56400	2.75331	1.19545e-151	WRKY70
AT5G22570	2.43309	4e-08	WRKY38
AT5G47230	1.64122	9.08404e-15	ERF5
