# Supplementary material for: Transcriptomic Profiling Provides Molecular Insights Into Hydrogen Peroxide-Enhanced Arabidopsis Growth and Its Salt Tolerance
Source: Front Plant Sci. 2022 Apr 6;13:866063. doi: 10.3389/fpls.2022.866063 (PMC9019583; doi:10.3389/fpls.2022.866063)
Supplement: Supplementary file 3 [file Data_Sheet_2.zip › Supplementary Tables S1-23/Table S21.xlsx]

## Sheet: Sheet1
Functional classification of down-regulated DEGs in HN vs. WW (two-fold or more changes with a False Discovery Rate (FDR) adjusted p-value ≤0.05)
Gene_ID	Log2FC	P-value	Annotation
Signal transduction
AT1G35140	-2.67626	6.83929e-21	PHI-1, EXL7
AT4G02330	-2.29083	7.50782e-52	ATPMEPCRB
AT4G23190	-2.17759	1.83313e-52	CRK11, AT-RLK3
AT3G17510	-1.70805	2.99027e-20	CIPK1, SnRK3.16
AT2G01450	-1.60422	1.15e-58	ATMPK17
AT5G57630	-1.48657	0.000141832	CIPK21, SnRK3.4
AT2G26980	-1.36783	3.03181e-11	CIPK3
AT5G67080	-1.28096	0.000192508	MAPKKK19
AT1G02660	-1.26383	4.44181e-23	lipase class 3 family protein
AT1G48260	-1.24613	0.00054948	CIPK17, SnRK3.21
AT1G07150	-1.21267	0.00116696	MAPKKK13
AT4G23180	-1.17816	1.11147e-42	CRK10, RLK4
AT1G01140	-1.15568	2.44543e-36	CIPK9, PKS6
AT3G04720	-1.06458	4.05362e-23	PR4, HEL
AT3G48520	-1.64978	1.83453e-33	CYP94B3
AT2G27690	-4.02642	1.42533e-64	CYP94C1
AT2G34930	-1.19707	3.00347e-19	disease resistance family protein
AT5G67480	-2.22028	1.42051e-167	BT4
AT4G33420	-2.20843	2.05444e-10	peroxidase
AT4G23220	-1.91511	5.66407e-52	kinase
Response to osmotic stress
AT1G01140	-1.15568	2.44543e-36	CIPK9, PKS6
AT1G08930	-2.86728	6.06501e-247	ERD6
AT1G18330	-1.68282	1.3492e-20	EPR1
AT1G22890	-2.70027	8.03452e-114	unknown protein
AT1G61340	-1.80971	7.53501e-12	F-box family protein
AT2G30250	-1.03781	3.39584e-22	WRKY25
AT2G37180	-1.57596	1.45181e-19	RD28, PIP2;3, PIP2C
AT2G39010	-1.12458	1.54025e-42	PIP2E, PIP2;6
AT2G41560	-1.20825	6.46904e-57	ACA4
AT3G06370	-1.96385	1.4887e-09	NHX4
AT3G10020	-1.96017	2.95125e-102	unknown protein
AT3G17510	-1.70805	2.99027e-20	CIPK1, SnRK3.16
AT3G30775	-2.79967	1.88925e-57	ERD5, PRODH, AT-POX, ATPOX, ATPDH, PRO1
AT3G58620	-2.25592	7.37338e-45	TTL4
AT4G17615	-1.30527	5.1785e-10	CBL1, ATCBL1, SCABP5
AT5G02020	-1.58656	6.26621e-55	unknown protein
AT5G17490	-1.08296	9.04344e-06	RGL3
AT5G46050	-1.16563	0.0011146	ATPTR3, PTR3
AT5G49450	-1.631	6.47621e-23	AtbZIP1
AT5G57630	-1.48657	0.000141832	CIPK21, SnRK3.4
AT5G64750	-2.42578	1.39966e-33	ABR1
AT5G67480	-2.22028	1.42051e-167	BT4
Response to oxidation-reduction process
AT1G03850	-1.77476	0.000799725	glutaredoxin family protein
AT1G06830	-1.87959	1.27178e-12	glutaredoxin family protein
AT1G09940	-1.24956	1.24985e-16	HEMA2
AT1G09970	-1.47683	1.24107e-50	LRR XI-23
AT1G12010	-1.44419	5.93892e-08	1-aminocyclopropane-1-carboxylate oxidase
AT1G14870	-1.34731	8.37202e-07	molecular_function unknown
AT1G35140	-2.67626	6.83929e-21	PHI-1, EXL7
AT1G37130	-1.05907	4.05752e-30	NIA2, B29, NIA2-1, CHL3, NR, NR2, ATNR2
AT1G65930	-1.26522	1.4e-66	isocitrate dehydrogenase
AT1G72060	-3.61534	1.94971e-09	serine-type endopeptidase inhibitor
AT2G06050	-1.99942	1.45196e-112	OPR3
AT2G16060	-1.49068	0.00172689	GLB1, AHB1, ARATH GLB1, NSHB1
AT2G27690	-4.02642	1.42533e-64	CYP94C1
AT2G37130	-1.61403	3.01789e-41	peroxidase 21 (PER21) (P21) (PRXR5)
AT2G41480	-2.17863	0.000829289	electron carrier/ heme binding
AT2G47060	-1.54617	9.50976e-52	serine/threonine protein kinase
AT3G13450	-1.2905	2.93622e-18	DIN4
AT3G28740	-1.55009	8.32251e-05	CYP81D1
AT3G30775	-2.79967	1.88925e-57	ERD5, PRODH, AT-POX, ATPOX, ATPDH, PRO1
AT3G48520	-1.64978	1.83453e-33	CYP94B3
AT3G49110	-3.22545	6.78132e-25	PRX33, PRXCA, ATPRX33, ATPCA
AT3G58620	-2.25592	7.37338e-45	TTL4
AT4G04810	-1.71372	1e-09	ATMSRB4
AT4G04830	-1.09407	6.52721e-14	ATMSRB5
AT4G12720	-1.56554	5.09363e-48	AtNUDT7, GFG1, NUDT7
AT4G20830	-1.53548	5.97903e-53	FAD-binding domain-containing protein
AT4G23180	-1.17816	1.11147e-42	CRK10, RLK4
AT4G23190	-2.17759	1.83313e-52	CRK11, AT-RLK3
AT4G26288	-1.73692	0.00636307	molecular_function unknown
AT4G33420	-2.20843	2.05444e-10	peroxidase
AT4G35770	-3.74363	1.40992e-258	ATSEN1, DIN1
AT4G38540	-1.32782	2.17383e-21	monooxygenase, putative (MO2)
AT4G39640	-1.62507	2.30757e-62	GGT1
AT4G39830	-1.94251	6.53679e-15	L-ascorbate oxidase
AT5G01600	1.18754	3.52581e-39	ATFER1
AT5G20230	-2.1731	6.65234e-92	ATBCB
AT5G56550	-1.96934	8.32451e-24	OXS3
AT5G57220	-4.43749	1.14973e-91	CYP81F2
AT5G63450	-2.55941	7.66445e-20	CYP94B1
AT5G64120	-2.35613	4.66759e-50	peroxidase
Response to cell wall organizations
AT1G24150	-1.04255	3.61919e-12	ATFH4
AT1G35140	-2.67626	6.83929e-21	PHI-1, EXL7
AT2G16060	-1.49068	0.00172689	GLB1, AHB1, ARATH GLB1, NSHB1
AT2G23170	-2.57433	6.29758e-36	GH3.3
AT2G27500	-1.59839	8.12344e-40	glycosyl hydrolase family 17 protein
AT2G34930	-1.19707	3.00347e-19	disease resistance family protein
AT2G37130	-1.61403	3.01789e-41	peroxidase 21 (PER21) (P21) (PRXR5)
AT2G41480	-2.17863	0.000829289	electron carrier/ heme binding / peroxidase
AT2G44490	-1.00321	5.24733e-35	PEN2, BGLU26
AT3G54920	-1.82923	5.31276e-78	PMR6
AT4G02330	-2.29083	7.50782e-52	ATPMEPCRB
AT4G03400	-1.13793	9.95146e-26	DFL2, GH3-10
AT4G20830	-1.53548	5.97903e-53	FAD-binding domain-containing protein
AT4G27260	-2.51161	4.22335e-41	GH3.5, WES1
AT4G33420	-2.20843	2.05444e-10	peroxidase
AT5G54510	-1.21429	6.40317e-17	GH3.6, DFL1
AT5G56590	-1.09475	3.83e-07	glycosyl hydrolase family 17 protein
AT5G57560	-1.49524	1.07147e-25	TCH4, XTH22
AT5G64120	-2.35613	4.66759e-50	peroxidase
AT5G65430	-1.14417	5.44911e-38	GRF8, 14-3-3KAPPA, GF14 KAPPA
AT5G66210	-1.60798	1.84039e-51	CPK28
Response to transcription factors
AT1G06160	-1.54166	8.4512e-09	ORA59
AT1G12610	-6.75775	1.32262e-37	DDF1
AT1G14920	-1.14355	4.63635e-28	GAI, RGA2
AT1G15910	-1.12591	1.90326e-06	XH/XS domain-containing protein
AT1G18330	-1.68282	1.3492e-20	EPR1
AT1G21910	-1.89356	2.19202e-08	AP2 domain-containing transcription factor family protein
AT1G22810	-4.72948	3.55216e-08	AP2 domain-containing transcription factor
AT1G44830	-1.66862	0.00394612	AP2 domain-containing transcription factor TINY
AT1G66350	-1.41757	3.4589e-16	RGL1
AT2G20880	-2.95301	1.17932e-30	AP2 domain-containing transcription factor
AT2G22300	-1.08815	2.93333e-06	CAMTA3, SR1
AT2G27050	-1.03597	4.86431e-32	EIL1
AT2G30250	-1.03781	3.39584e-22	WRKY25
AT3G16770	-1.60496	1.53291e-46	RAP2.3, ATEBP, ERF72
AT3G16857	-1.25299	3.07973e-21	ARR1
AT3G23050	-1.29333	4.97812e-51	IAA7, AXR2
AT3G23250	-1.64211	2.59337e-05	MYB15, ATY19
AT3G50260	-1.66794	1.71169e-20	CEJ1, ATERF#011
AT4G01250	-1.8386	2.99565e-21	WRKY22
AT4G05100	-1.48624	5.42208e-11	AtMYB74
AT4G20380	-1.22859	9.50628e-21	zinc finger protein (LSD1)
AT4G31800	-1.80927	9.07086e-48	WRKY18
AT4G34410	-2.28491	1.27886e-07	RRTF1
AT5G03720	-1.54947	6.41552e-06	AT-HSFA3, HSFA3
AT5G07100	-1.76557	3.62192e-19	WRKY26
AT5G08520	-1.23425	9.54067e-38	myb family transcription factor
AT5G14920	-1.65214	1.26755e-33	gibberellin-regulated family protein
AT5G17490	-1.08296	9.04344e-06	RGL3
AT5G24110	-1.45361	0.012569	WRKY30
AT5G37260	-1.19265	2.02389e-32	RVE2
AT5G49450	-1.631	6.47621e-23	AtbZIP1
AT5G49520	-1.70533	3.57872e-08	WRKY48
AT5G52020	-2.72795	0.0139826	AP2 domain-containing protein
AT5G62570	-1.00353	1.26336e-15	calmodulin-binding protein
AT5G64750	-2.42578	1.39966e-33	ABR1
