# Supplementary material for: Transcriptomic Profiling Provides Molecular Insights Into Hydrogen Peroxide-Enhanced Arabidopsis Growth and Its Salt Tolerance
Source: Front Plant Sci. 2022 Apr 6;13:866063. doi: 10.3389/fpls.2022.866063 (PMC9019583; doi:10.3389/fpls.2022.866063)
Supplement: Supplementary file 3 [file Data_Sheet_2.zip › Supplementary Tables S1-23/Table S22.xlsx]

## Sheet: HW
differentially expressed genes in HW vs. WW (two-fold or more changes with a False Discovery Rate (FDR) adjusted p-value ≤0.05)
JA biosynthesis, metabolism conversion and signaling
Gene_ID	Log2FC	P-value	Annotation
AT1G17380	-1.05207	1.89534e-08	Symbols: JAZ5, TIFY11A | JAZ5 (JASMONATE-ZIM-DOMAIN PROTEIN 5) | chr1:5955488-5957212 REVERSE
AT1G17420	-2.54012	1.74234e-82	Symbols: LOX3 | LOX3; electron carrier/ iron ion binding / lipoxygenase/ metal ion binding / oxidoreductase, acting on single donors with incorporation of molecular oxygen, incorporation of two atoms of oxygen | chr1:5977411-5981480 FORWARD
AT1G44350	-1.99709	2.31666e-44	Symbols: ILL6 | ILL6; IAA-amino acid conjugate hydrolase/ metallopeptidase | chr1:16834210-16838286 REVERSE
AT1G74950	-1.22416	2.27236e-26	Symbols: JAZ2, TIFY10B | TIFY10B | chr1:28148575-28150444 REVERSE
AT2G34600	-2.49725	9.12567e-25	Symbols: JAZ7, TIFY5B | JAZ7 (JASMONATE-ZIM-DOMAIN PROTEIN 7) | chr2:14573080-14573856 FORWARD
AT5G07010	-2.04796	7.13316e-20	Symbols: ATST2A, ST2A | ST2A (SULFOTRANSFERASE 2A); hydroxyjasmonate sulfotransferase/ sulfotransferase | chr5:2174678-2176106 REVERSE
AT5G13220	-2.33575	3.82026e-36	Symbols: JAZ10, TIFY9, JAS1 | JAZ10 (JASMONATE-ZIM-DOMAIN PROTEIN 10) | chr5:4218888-4220814 FORWARD
AT5G67300	-1.27011	1.05153e-29	Symbols: ATMYBR1, ATMYB44, MYBR1 | MYBR1 (MYB DOMAIN PROTEIN R1); DNA binding / transcription factor | chr5:26854022-26856006 FORWARD
AT1G30135	-1.99889	1.26334e-05	Symbols: JAZ8, TIFY5A | JAZ8 (JASMONATE-ZIM-DOMAIN PROTEIN 8) | chr1:10596492-10597239 FORWARD
AT2G38240	-2.692	3.42144e-11	oxidoreductase, 2OG-Fe(II) oxygenase family protein | chr2:16012535-16014753 REVERSE
AT3G17860	-1.11782	3.23633e-18	Symbols: JAZ3, JAI3, TIFY6B | JAZ3 (JASMONATE-ZIM-DOMAIN PROTEIN 3) | chr3:6119767-6123019 FORWARD
AT3G22275	-3.04839	6.00474e-09	unknown protein | chr3:7878982-7879808 REVERSE
AT3G55970	-1.33921	4.88128e-10	oxidoreductase, 2OG-Fe(II) oxygenase family protein | chr3:20766735-20769324 REVERSE
AT5G05600	-1.91752	1.54305e-51	oxidoreductase, 2OG-Fe(II) oxygenase family protein | chr5:1672120-1674739 FORWARD
AT1G19640	-1.05142	2.38346e-05	Symbols: JMT | JMT (JASMONIC ACID CARBOXYL METHYLTRANSFERASE); jasmonate O-methyltransferase | chr1:6788885-6791846 REVERSE
AT2G06050	-1.71532	1.37519e-55	Symbols: OPR3 | OPR3 (OPDA-REDUCTASE 3); 12-oxophytodienoate reductase | chr2:2359115-2362180 REVERSE
AT3G25760	-2.05295	4.39748e-69	Symbols: AOC1, ERD12 | AOC1 (ALLENE OXIDE CYCLASE 1); allene-oxide cyclase | chr3:9403883-9405250 FORWARD
AT3G25780	-1.64447	3.34209e-28	Symbols: AOC3 | AOC3 (ALLENE OXIDE CYCLASE 3); allene-oxide cyclase | chr3:9409290-9410567 FORWARD
AT3G48520	-2.54658	4.7354e-54	Symbols: CYP94B3 | CYP94B3; electron carrier/ heme binding / iron ion binding / monooxygenase/ oxygen binding | chr3:17974977-17976670 REVERSE
AT4G16760	-1.08987	3.51205e-22	Symbols: ACX1, ATACX1 | ACX1 (ACYL-COA OXIDASE 1); acyl-CoA oxidase | chr4:9424633-9428864 REVERSE
AT5G63450	-4.25806	1.14662e-31	Symbols: CYP94B1 | CYP94B1; electron carrier/ heme binding / iron ion binding / monooxygenase/ oxygen binding | chr5:25408895-25410573 REVERSE
ion transport and homeostasis
AT4G38230	1.04461	0.00363055	Symbols: CPK26, ATCPK26 | CPK26; ATP binding / calcium ion binding / calmodulin-dependent protein kinase/ kinase/ protein kinase | chr4:17928677-17931182 REVERSE
AT4G04700	1.14992	0.00148547	Symbols: CPK27 | CPK27; ATP binding / calcium ion binding / kinase/ protein kinase/ protein serine/threonine kinase/ protein tyrosine kinase | chr4:2385276-2387986 REVERSE
