# Supplementary material for: Transcriptomic Profiling Provides Molecular Insights Into Hydrogen Peroxide-Enhanced Arabidopsis Growth and Its Salt Tolerance
Source: Front Plant Sci. 2022 Apr 6;13:866063. doi: 10.3389/fpls.2022.866063 (PMC9019583; doi:10.3389/fpls.2022.866063)
Supplement: Supplementary file 3 [file Data_Sheet_2.zip › Supplementary Tables S1-23/Table S23.xlsx]

## Sheet: HN
differentially expressed genes in HN vs. WW (two-fold or more changes with a False Discovery Rate (FDR) adjusted p-value ≤0.05)
JA biosynthesis, metabolism conversion and signaling
Gene_ID	Log2FC	P-value	Annotation
AT1G06160	-1.54166	8.4512e-09	Symbols: ORA59 | ORA59 (OCTADECANOID-RESPONSIVE ARABIDOPSIS AP2/ERF 59); DNA binding / transcription activator/ transcription factor | chr1:1883004-1883934 FORWARD
AT1G17380	-1.56071	7.30633e-16	Symbols: JAZ5, TIFY11A | JAZ5 (JASMONATE-ZIM-DOMAIN PROTEIN 5) | chr1:5955488-5957212 REVERSE
AT1G17420	-2.88899	8.47774e-95	Symbols: LOX3 | LOX3; electron carrier/ iron ion binding / lipoxygenase/ metal ion binding / oxidoreductase, acting on single donors with incorporation of molecular oxygen, incorporation of two atoms of oxygen | chr1:5977411-5981480 FORWARD
AT1G61340	-1.80971	7.53501e-12	F-box family protein | chr1:22628265-22630009 FORWARD
AT1G70700	-1.8146	1.9731e-114	Symbols: JAZ9, TIFY7 | TIFY7 | chr1:26654768-26657064 FORWARD
AT1G73080	-1.22665	2.19387e-12	Symbols: PEPR1 | PEPR1 (PEP1 receptor 1); ATP binding / kinase/ protein binding / protein serine/threonine kinase | chr1:27484513-27488201 FORWARD
AT1G74950	-1.82165	1.27829e-80	Symbols: JAZ2, TIFY10B | TIFY10B | chr1:28148575-28150444 REVERSE
AT2G32800	-1.34467	1.3092e-41	Symbols: AP4.3A | AP4.3A; ATP binding / protein kinase/ protein serine/threonine kinase/ protein tyrosine kinase | chr2:13916452-13919179 FORWARD
AT2G34600	-3.91268	9.62649e-40	Symbols: JAZ7, TIFY5B | JAZ7 (JASMONATE-ZIM-DOMAIN PROTEIN 7) | chr2:14573080-14573856 FORWARD
AT3G16770	-1.60496	1.53291e-46	Symbols: RAP2.3, ATEBP, ERF72 | ATEBP (ETHYLENE-RESPONSIVE ELEMENT BINDING PROTEIN); DNA binding / protein binding / transcription activator/ transcription factor | chr3:5705662-5707023 FORWARD
AT3G23050	-1.29333	4.97812e-51	Symbols: IAA7, AXR2 | IAA7 (INDOLE-3-ACETIC ACID 7); transcription factor | chr3:8194679-8197153 FORWARD
AT3G48360	-3.88516	0	Symbols: BT2, ATBT2 | BT2 (BTB AND TAZ DOMAIN PROTEIN 2); protein binding / transcription factor/ transcription regulator | chr3:17908192-17910525 REVERSE
AT3G50480	-1.46017	7.8325e-69	Symbols: HR4 | HR4 (HOMOLOG OF RPW8 4) | chr3:18733068-18734388 FORWARD
AT4G35770	-3.74363	1.4099e-258	Symbols: SEN1, ATSEN1, DIN1 | SEN1 (SENESCENCE 1) | chr4:16944941-16946192 FORWARD
AT5G07010	-1.54806	1.8182e-13	Symbols: ATST2A, ST2A | ST2A (SULFOTRANSFERASE 2A); hydroxyjasmonate sulfotransferase/ sulfotransferase | chr5:2174678-2176106 REVERSE
AT5G13220	-3.39323	2.58325e-66	Symbols: JAZ10, TIFY9, JAS1 | JAZ10 (JASMONATE-ZIM-DOMAIN PROTEIN 10) | chr5:4218888-4220814 FORWARD
AT5G44420	-3.19206	2.97663e-93	Symbols: PDF1.2, PDF1.2A, LCR77 | PDF1.2 | chr5:17907069-17907598 REVERSE
AT5G46050	-1.16563	0.0011146	Symbols: ATPTR3, PTR3 | PTR3 (PEPTIDE TRANSPORTER 3); dipeptide transporter/ transporter/ tripeptide transporter | chr5:18675035-18679146 REVERSE
AT5G67480	-2.22028	1.4205e-167	Symbols: BT4 | BT4 (BTB AND TAZ DOMAIN PROTEIN 4); protein binding / transcription regulator | chr5:26930940-26932756 REVERSE
AT1G30135	-2.70052	1.61772e-06	Symbols: JAZ8, TIFY5A | JAZ8 (JASMONATE-ZIM-DOMAIN PROTEIN 8) | chr1:10596492-10597239 FORWARD
AT1G67710	-1.06444	0.000130709	Symbols: ARR11 | ARR11 (RESPONSE REGULATOR 11); transcription factor/ two-component response regulator | chr1:25376751-25379144 REVERSE
AT1G71020	-1.00649	1.83991e-12	armadillo/beta-catenin repeat family protein / U-box domain-containing protein | chr1:26790597-26793175 REVERSE
AT3G17860	-1.229	2.10788e-28	Symbols: JAZ3, JAI3, TIFY6B | JAZ3 (JASMONATE-ZIM-DOMAIN PROTEIN 3) | chr3:6119767-6123019 FORWARD
AT3G22275	-5.28859	3.31649e-13	unknown protein | chr3:7878982-7879808 REVERSE
AT5G05600	-1.58376	9.17306e-42	oxidoreductase, 2OG-Fe(II) oxygenase family protein | chr5:1672120-1674739 FORWARD
AT5G60300	-1.10908	7.77948e-11	lectin protein kinase family protein | chr5:24264622-24268029 FORWARD
AT1G44350	-1.6367	2.40059e-41	Symbols: ILL6 | ILL6; IAA-amino acid conjugate hydrolase/ metallopeptidase | chr1:16834210-16838286 REVERSE
AT1G72520	-2.25433	8.55364e-98	lipoxygenase, putative | chr1:27308515-27312754 FORWARD
AT2G06050	-1.99942	1.452e-112	Symbols: OPR3 | OPR3 (OPDA-REDUCTASE 3); 12-oxophytodienoate reductase | chr2:2359115-2362180 REVERSE
AT3G25760	-1.44317	1.8677e-57	Symbols: AOC1, ERD12 | AOC1 (ALLENE OXIDE CYCLASE 1); allene-oxide cyclase | chr3:9403883-9405250 FORWARD
AT3G48520	-1.64978	1.83453e-33	Symbols: CYP94B3 | CYP94B3; electron carrier/ heme binding / iron ion binding / monooxygenase/ oxygen binding | chr3:17974977-17976670 REVERSE
AT5G63450	-2.55941	7.66445e-20	Symbols: CYP94B1 | CYP94B1; electron carrier/ heme binding / iron ion binding / monooxygenase/ oxygen binding | chr5:25408895-25410573 REVERSE
AT3G56400	2.75331	1.1954e-151	Symbols: WRKY70, ATWRKY70 | WRKY70; transcription factor/ transcription repressor | chr3:20908928-20910481 REVERSE
AT4G16740	3.35394	5.27406e-06	Symbols: ATTPS03 | ATTPS03; (E)-beta-ocimene synthase/ myrcene synthase | chr4:9407768-9410877 FORWARD
ion transport and homeostasis
AT3G51860	2.14472	1.0512e-84	Symbols: CAX3, ATHCX1, CAX1-LIKE, ATCAX3 | CAX3 (CATION EXCHANGER 3); calcium:cation antiporter/ calcium:hydrogen antiporter/ cation:cation antiporter | chr3:19239427-19242913 FORWARD
AT5G10930	1.84154	3.84225e-18	Symbols: CIPK5, SnRK3.24 | CIPK5 (CBL-INTERACTING PROTEIN KINASE 5); ATP binding / kinase/ protein kinase/ protein serine/threonine kinase | chr5:3445366-3447114 REVERSE
AT3G05030	1.61455	1.9393e-16	Symbols: NHX2, ATNHX2 | NHX2 (SODIUM HYDROGEN EXCHANGER 2); sodium ion transmembrane transporter/ sodium:hydrogen antiporter | chr3:1393298-1396784 REVERSE
