# Supplementary material for: Transcriptomic Profiling Provides Molecular Insights Into Hydrogen Peroxide-Enhanced Arabidopsis Growth and Its Salt Tolerance
Source: Front Plant Sci. 2022 Apr 6;13:866063. doi: 10.3389/fpls.2022.866063 (PMC9019583; doi:10.3389/fpls.2022.866063)
Supplement: Supplementary file 3 [file Data_Sheet_2.zip › Supplementary Tables S1-23/Table S3.xlsx]

## Sheet: Sheet1
2467 differentially expressed genes in HN vs. WW (two-fold or more changes with a False Discovery Rate (FDR) adjusted p-value ≤0.05)
1212 up-regulated genes
Gene_ID	Log2FC	P-value	Annotation
AT2G20870	9.33137	4.3616e-83	cell wall protein precursor, putative | chr2:8981988-8982712 REVERSE
AT5G33370	8.05475	7.0261e-71	GDSL-motif lipase/hydrolase family protein | chr5:12602468-12604764 REVERSE
AT5G07530	7.79159	2.05578e-21	Symbols: GRP17, ATGRP17, ATGRP-7 | GRP17 (GLYCINE RICH PROTEIN 17); lipid binding | chr5:2382468-2384521 REVERSE
AT3G08770	6.75672	3.51635e-50	Symbols: LTP6 | LTP6; lipid binding | chr3:2664139-2664828 REVERSE
AT1G62500	6.73927	7.53367e-24	protease inhibitor/seed storage/lipid transfer protein (LTP) family protein | chr1:23132045-23133502 FORWARD
AT1G13710	6.23925	2.68389e-10	Symbols: CYP78A5 | CYP78A5; electron carrier/ heme binding / iron ion binding / monooxygenase/ oxygen binding | chr1:4702725-4704657 REVERSE
AT5G42510	6.19102	8.70012e-11	disease resistance-responsive family protein | chr5:16998268-16998816 REVERSE
AT4G29030	6.16642	1.42231e-35	glycine-rich protein | chr4:14307249-14307973 FORWARD
AT4G08570	6.0103	6.22915e-09	heavy-metal-associated domain-containing protein / copper chaperone (CCH)-related | chr4:5454580-5456070 REVERSE
AT1G44970	5.91857	1.50527e-07	peroxidase, putative | chr1:17002117-17003688 FORWARD
AT3G02310	5.78124	4.47236e-07	Symbols: SEP2, AGL4 | SEP2 (SEPALLATA 2); DNA binding / protein binding / transcription factor | chr3:464279-467074 REVERSE
AT3G01420	5.76844	1.14677e-221	Symbols: ALPHA-DOX1, DOX1, DIOX1 | DOX1; lipoxygenase | chr3:159466-162837 REVERSE
AT1G09510	5.74976	0.00411786	cinnamyl-alcohol dehydrogenase family / CAD family | chr1:3069385-3070910 FORWARD
AT5G20240	5.66509	3.41591e-07	Symbols: PI | PI (PISTILLATA); DNA binding / transcription factor | chr5:6829042-6831515 FORWARD
AT1G62360	5.63972	1.1742e-06	Symbols: STM, BUM1, SHL, WAM1, BUM, WAM | STM (SHOOT MERISTEMLESS); transcription factor | chr1:23058582-23061722 REVERSE
AT3G63095	5.61043	3.19645e-07	Encodes a Protease inhibitor/seed storage/LTP family protein | chr3:23315506-23316258 FORWARD
AT1G47980	5.59781	5.64272e-11	unknown protein | chr1:17691834-17693867 REVERSE
AT4G28680	5.46411	4.89407e-06	Symbols: TYRDC, TYRDC1 | tyrosine decarboxylase, putative | chr4:14155248-14158716 FORWARD
AT4G34850	5.31979	4.43836e-06	chalcone and stilbene synthase family protein | chr4:16608313-16609829 FORWARD
AT4G16270	5.24777	2.82038e-05	peroxidase 40 (PER40) (P40) | chr4:9205016-9206552 FORWARD
AT5G13170	5.18314	6.53845e-46	Symbols: SAG29 | SAG29 (SENESCENCE-ASSOCIATED PROTEIN 29) | chr5:4181042-4183306 REVERSE
AT3G59710	5.12971	8.88247e-05	short-chain dehydrogenase/reductase (SDR) family protein | chr3:22054937-22057156 REVERSE
AT2G15780	5.05911	7.91919e-05	glycine-rich protein | chr2:6873545-6874741 REVERSE
AT1G66570	5.00635	8.40261e-25	Symbols: ATSUC7 | ATSUC7 (Sucrose-proton symporter 7); carbohydrate transmembrane transporter/ sucrose:hydrogen symporter/ sugar:hydrogen symporter | chr1:24835251-24837322 REVERSE
AT1G73220	5.00567	5.46797e-12	Symbols: AtOCT1 | AtOCT1 (Arabidopsis thaliana ORGANIC CATION/CARNITINE TRANSPORTER1); carbohydrate transmembrane transporter/ carnitine transporter/ transporter | chr1:27538276-27540235 FORWARD
AT5G62080	4.9927	0.000160551	protease inhibitor/seed storage/lipid transfer protein (LTP) family protein | chr5:24933471-24934445 REVERSE
AT1G17710	4.92905	1.12187e-09	phosphatase | chr1:6090560-6092027 REVERSE
AT4G08150	4.88283	2.01492e-07	Symbols: KNAT1, BP, BP1 | KNAT1 (KNOTTED-LIKE FROM ARABIDOPSIS THALIANA); transcription factor | chr4:5147700-5150966 REVERSE
AT5G54060	4.85072	6.39072e-33	Symbols: UF3GT | UF3GT (udp-glucose:flavonoid 3-O-glucosyltransferase); transferase, transferring glycosyl groups | chr5:21936879-21938369 REVERSE
AT3G29590	4.80421	6.19977e-15	Symbols: AT5MAT | AT5MAT; O-malonyltransferase/ transferase | chr3:11398917-11400266 REVERSE
AT5G06665	4.7453	0.00129187	NA
AT3G60140	4.71115	1.00318e-87	Symbols: DIN2, SRG2, BGLU30 | DIN2 (DARK INDUCIBLE 2); catalytic/ cation binding / hydrolase, hydrolyzing O-glycosyl compounds | chr3:22216672-22220824 FORWARD
AT3G54340	4.6444	6.781e-06	Symbols: AP3, ATAP3 | AP3 (APETALA 3); DNA binding / transcription factor | chr3:20119173-20121170 REVERSE
AT3G21500	4.60522	3.33643e-09	Symbols: DXPS1 | 1-deoxy-D-xylulose-5-phosphate synthase | chr3:7573634-7576623 REVERSE
AT5G24780	4.59312	0	Symbols: VSP1, ATVSP1 | VSP1 (VEGETATIVE STORAGE PROTEIN 1); acid phosphatase/ transcription factor binding | chr5:8507590-8508957 REVERSE
AT5G25390	4.59219	3.12693e-16	Symbols: SHN2 | SHN2 (shine2); DNA binding / transcription factor | chr5:8820476-8821992 FORWARD
AT5G57123	4.55705	1.78568e-09	unknown protein | chr5:23126922-23127654 REVERSE
AT2G30370	4.5442	0.00459239	allergen-related | chr2:12940577-12942167 REVERSE
AT3G61930	4.53403	0.00117167	unknown protein | chr3:22935510-22936181 FORWARD
AT1G03790	4.42033	2.97731e-11	Symbols: SOM | SOM (SOMNUS); nucleic acid binding / transcription factor | chr1:954525-956097 FORWARD
AT5G23940	4.41178	1.7807e-74	Symbols: EMB3009 | EMB3009 (embryo defective 3009); transferase/ transferase, transferring acyl groups other than amino-acyl groups | chr5:8076329-8079793 REVERSE
AT5G39220	4.4068	3.53305e-05	hydrolase, alpha/beta fold family protein | chr5:15705816-15708228 FORWARD
AT5G17220	4.38779	9.48046e-47	Symbols: ATGSTF12, GST26, TT19 | ATGSTF12 (ARABIDOPSIS THALIANA GLUTATHIONE S-TRANSFERASE PHI 12); glutathione transferase | chr5:5658460-5659386 FORWARD
AT2G45130	4.34868	0.00781514	Symbols: ATSPX3, SPX3 | SPX3 (SPX DOMAIN GENE 3) | chr2:18606410-18607853 FORWARD
AT1G02190	4.31533	1.71652e-07	CER1 protein, putative | chr1:415079-418010 FORWARD
AT1G56650	4.31459	5.13139e-42	Symbols: PAP1, MYB75, SIAA1, ATMYB75 | PAP1 (PRODUCTION OF ANTHOCYANIN PIGMENT 1); DNA binding / transcription factor | chr1:21233595-21235137 REVERSE
AT5G26730	4.30576	0.0116843	FUNCTIONS IN: molecular_function unknown; INVOLVED IN: biological_process unknown; LOCATED IN: mitochondrion; CONTAINS InterPro DOMAIN/s: FAS1 domain (InterPro:IPR000782); BEST Arabidopsis thaliana protein match is: unknown protein (TAIR:AT5G16920.1); Has 15 Blast hits to 15 proteins in 4 species: Archae - 0; Bacteria - 0; Metazoa - 0; Fungi - 0; Plants - 15; Viruses - 0; Other Eukaryotes - 0 (so…
AT1G63710	4.29319	6.31914e-08	Symbols: CYP86A7 | CYP86A7; fatty acid (omega-1)-hydroxylase/ oxygen binding | chr1:23632178-23633942 REVERSE
AT3G11430	4.27927	2.82912e-17	Symbols: ATGPAT5, GPAT5 | GPAT5 (GLYCEROL-3-PHOSPHATE ACYLTRANSFERASE 5); 1-acylglycerol-3-phosphate O-acyltransferase/ acyltransferase/ organic anion transmembrane transporter | chr3:3595765-3597952 FORWARD
AT1G24260	4.27075	4.023e-06	Symbols: SEP3, AGL9 | SEP3 (SEPALLATA3); DNA binding / protein binding / transcription factor | chr1:8593642-8596098 REVERSE
AT2G04190	4.19919	1.53291e-08	meprin and TRAF homology domain-containing protein / MATH domain-containing protein | chr2:1427481-1430342 REVERSE
AT5G24770	4.19305	0	Symbols: VSP2, ATVSP2 | VSP2 (VEGETATIVE STORAGE PROTEIN 2); acid phosphatase | chr5:8500476-8502224 REVERSE
AT1G02310	4.17358	5.32287e-31	glycosyl hydrolase family protein 5 / cellulase family protein / (1-4)-beta-mannan endohydrolase, putative | chr1:458133-460696 REVERSE
AT5G09520	4.01699	0.00139187	hydroxyproline-rich glycoprotein family protein | chr5:2958292-2958856 REVERSE
AT1G73260	3.99385	2.88624e-176	trypsin and protease inhibitor family protein / Kunitz family protein | chr1:27547274-27548190 REVERSE
AT2G42990	3.98424	0.000345843	GDSL-motif lipase/hydrolase family protein | chr2:17879031-17880563 FORWARD
AT4G01985	3.96664	4.73339e-07	unknown protein | chr4:866236-868126 REVERSE
AT2G19900	3.96008	5.08792e-18	Symbols: ATNADP-ME1 | ATNADP-ME1 (NADP-malic enzyme 1); malate dehydrogenase (oxaloacetate-decarboxylating) (NADP+)/ malic enzyme/ oxidoreductase, acting on NADH or NADPH, NAD or NADP as acceptor | chr2:8591899-8595478 REVERSE
AT3G49130	3.94223	2.09533e-06	RNA binding | chr3:18210453-18211708 FORWARD
AT3G05600	3.93578	4.42532e-09	epoxide hydrolase, putative | chr3:1623244-1624763 REVERSE
AT1G09500	3.92743	1.47296e-174	cinnamyl-alcohol dehydrogenase family / CAD family | chr1:3066753-3068598 FORWARD
AT2G01520	3.90185	1.01646e-05	Symbols: MLP328 | MLP328 (MLP-LIKE PROTEIN 328); copper ion binding | chr2:235925-237147 FORWARD
AT4G19810	3.90149	1.39985e-70	glycosyl hydrolase family 18 protein | chr4:10763934-10765753 REVERSE
AT4G38000	3.8954	1.34756e-07	Dof-type zinc finger domain-containing protein | chr4:17858351-17859325 FORWARD
AT2G11810	3.89071	1.11277e-09	Symbols: MGDC, MGD3, ATMGD3 | MGDC; 1,2-diacylglycerol 3-beta-galactosyltransferase | chr2:4743322-4746780 FORWARD
AT3G11480	3.8427	1.09055e-28	Symbols: BSMT1, ATBSMT1 | BSMT1; S-adenosylmethionine-dependent methyltransferase | chr3:3614437-3617314 FORWARD
AT4G22880	3.84153	1.29181e-56	Symbols: LDOX, TDS4, TT18, ANS | LDOX (LEUCOANTHOCYANIDIN DIOXYGENASE); leucocyanidin oxygenase | chr4:12004768-12006209 REVERSE
AT1G11925	3.83903	1.58051e-09	Encodes a Stigma-specific Stig1 family protein | chr1:4025930-4026732 REVERSE
AT5G46830	3.82183	9.03743e-28	basic helix-loop-helix (bHLH) family protein | chr5:19002719-19004254 FORWARD
AT3G07255	3.81122	9.0639e-05	NA
AT5G11590	3.80252	1.15364e-14	Symbols: TINY2 | TINY2 (TINY2); DNA binding / transcription factor | chr5:3727534-3728726 REVERSE
AT1G33430	3.75784	0.00026261	galactosyltransferase family protein | chr1:12124363-12126469 REVERSE
AT5G45960	3.69716	4.27178e-05	GDSL-motif lipase/hydrolase family protein | chr5:18637023-18640361 REVERSE
AT1G12570	3.61961	6.41367e-18	glucose-methanol-choline (GMC) oxidoreductase family protein | chr1:4277993-4280862 REVERSE
AT3G29250	3.59666	1.38371e-10	copper ion binding / oxidoreductase | chr3:11193659-11194993 REVERSE
AT3G09450	3.59281	1.93851e-12	unknown protein | chr3:2907548-2910091 FORWARD
AT3G44990	3.58514	4.56563e-41	Symbols: XTR8, ATXTR8 | XTR8 (XYLOGLUCAN ENDO-TRANSGLYCOSYLASE-RELATED 8); hydrolase, acting on glycosyl bonds / xyloglucan:xyloglucosyl transferase | chr3:16446975-16448764 REVERSE
AT4G32810	3.57764	1.4973e-12	Symbols: CCD8, MAX4, ATCCD8 | CCD8 (CAROTENOID CLEAVAGE DIOXYGENASE 8); oxidoreductase, acting on single donors with incorporation of molecular oxygen, incorporation of two atoms of oxygen | chr4:15828228-15831485 FORWARD
AT5G66780	3.56571	5.91912e-05	unknown protein | chr5:26663573-26664403 FORWARD
AT2G29470	3.54685	0.00123643	Symbols: ATGSTU3, GST21 | ATGSTU3 (ARABIDOPSIS THALIANA GLUTATHIONE S-TRANSFERASE TAU 3); glutathione transferase | chr2:12628541-12629543 REVERSE
AT1G07373	3.53236	0.0146162	NA
AT1G66390	3.52913	0.0125184	Symbols: ATMYB90, PAP2, MYB90 | MYB90 (MYB DOMAIN PROTEIN 90); DNA binding / transcription factor | chr1:24763957-24765541 FORWARD
AT1G02800	3.51687	4.96657e-06	Symbols: ATCEL2, CEL2 | ATCEL2; cellulase/ hydrolase, hydrolyzing O-glycosyl compounds | chr1:613216-616191 REVERSE
AT1G04103	3.50564	0.00774951	NA
AT2G35730	3.50278	4.85399e-09	heavy-metal-associated domain-containing protein | chr2:15020492-15021556 REVERSE
AT1G19250	3.49802	1.30466e-07	Symbols: FMO1 | FMO1 (FLAVIN-DEPENDENT MONOOXYGENASE 1); FAD binding / NADP or NADPH binding / electron carrier/ flavin-containing monooxygenase/ monooxygenase/ oxidoreductase | chr1:6650529-6653078 REVERSE
AT1G15380	3.47511	1.0491e-21	lactoylglutathione lyase family protein / glyoxalase I family protein | chr1:5290745-5292535 FORWARD
AT2G37870	3.45989	5.08773e-86	protease inhibitor/seed storage/lipid transfer protein (LTP) family protein | chr2:15859239-15859907 FORWARD
AT5G62210	3.44744	1.85817e-10	embryo-specific protein-related | chr5:24986327-24987489 REVERSE
AT3G52820	3.42744	3.57342e-16	Symbols: ATPAP22, PAP22 | PAP22 (PURPLE ACID PHOSPHATASE 22); acid phosphatase/ protein serine/threonine phosphatase | chr3:19573944-19576977 REVERSE
AT5G16960	3.40697	4.14553e-06	NADP-dependent oxidoreductase, putative | chr5:5574281-5575910 REVERSE
AT5G42800	3.40245	4.83237e-52	Symbols: DFR, TT3, M318 | DFR (DIHYDROFLAVONOL 4-REDUCTASE); dihydrokaempferol 4-reductase | chr5:17164141-17165918 REVERSE
AT5G39520	3.36936	3.42387e-70	unknown protein | chr5:15823735-15825492 REVERSE
AT4G16740	3.35394	5.27406e-06	Symbols: ATTPS03 | ATTPS03; (E)-beta-ocimene synthase/ myrcene synthase | chr4:9407768-9410877 FORWARD
AT1G03710	3.336	0.0107419	FUNCTIONS IN: molecular_function unknown; INVOLVED IN: biological_process unknown; LOCATED IN: cellular_component unknown; EXPRESSED IN: 10 plant structures; EXPRESSED DURING: 8 growth stages; CONTAINS InterPro DOMAIN/s: Cystatin-related, plant (InterPro:IPR006525); BEST Arabidopsis thaliana protein match is: unknown protein (TAIR:AT5G17110.1); Has 51 Blast hits to 49 proteins in 5 species: Archa…
AT5G53820	3.31836	0.0070805	unknown protein | chr5:21853397-21854117 FORWARD
AT2G40750	3.31818	1.01863e-75	Symbols: WRKY54, ATWRKY54 | WRKY54; transcription factor | chr2:17000454-17002468 REVERSE
AT5G13930	3.31557	6.10798e-72	Symbols: CHS, TT4, ATCHS | TT4 (TRANSPARENT TESTA 4); naringenin-chalcone synthase | chr5:4488688-4490264 FORWARD
AT3G14280	3.29725	9.94985e-36	unknown protein | chr3:4761432-4762395 REVERSE
AT5G50790	3.25802	0.0146578	nodulin MtN3 family protein | chr5:20656253-20658001 REVERSE
AT5G57810	3.25558	0.00145189	Symbols: TET15 | TET15 (TETRASPANIN15) | chr5:23424270-23425647 REVERSE
AT1G68250	3.17649	0.00105238	unknown protein | chr1:25579373-25580194 REVERSE
AT5G62150	3.15671	0.000764155	peptidoglycan-binding LysM domain-containing protein | chr5:24958241-24958769 FORWARD
AT1G02470	3.14703	1.13425e-18	FUNCTIONS IN: molecular_function unknown; INVOLVED IN: biological_process unknown; LOCATED IN: chloroplast; EXPRESSED IN: 10 plant structures; EXPRESSED DURING: 4 anthesis, C globular stage, petal differentiation and expansion stage; CONTAINS InterPro DOMAIN/s: Streptomyces cyclase/dehydrase (InterPro:IPR005031); BEST Arabidopsis thaliana protein match is: unknown protein (TAIR:AT1G02475.1); Has …
AT1G73540	3.14464	1.14062e-96	Symbols: atnudt21 | atnudt21 (Arabidopsis thaliana Nudix hydrolase homolog 21); hydrolase | chr1:27645658-27646698 REVERSE
AT3G19500	3.1274	0.000246806	ethylene-responsive protein -related | chr3:6759016-6760939 REVERSE
AT3G57010	3.11352	1.87463e-27	strictosidine synthase family protein | chr3:21095654-21097451 REVERSE
AT2G43570	3.10545	1.45398e-132	chitinase, putative | chr2:18076224-18077463 REVERSE
AT5G08030	3.09379	0.000424464	glycerophosphoryl diester phosphodiesterase family protein | chr5:2575033-2576783 REVERSE
AT4G13800	3.09132	8.4732e-12	permease-related | chr4:8001862-8004139 REVERSE
AT2G48140	3.08548	0.010665	Symbols: EDA4 | EDA4 (embryo sac development arrest 4); lipid binding | chr2:19686409-19687664 FORWARD
AT1G01520	3.06911	3.99904e-11	myb family transcription factor | chr1:190596-192139 FORWARD
AT5G07510	3.06871	0.00130079	Symbols: GRP14, ATGRP14, GRP-4, ATGRP-4 | GRP14; lipid binding / nutrient reservoir | chr5:2377710-2378829 REVERSE
AT3G51240	3.0523	8.5299e-34	Symbols: F3H, TT6, F3'H | F3H (FLAVANONE 3-HYDROXYLASE); naringenin 3-dioxygenase | chr3:19025264-19026939 FORWARD
AT3G10930	3.04219	8.41463e-35	unknown protein | chr3:3420130-3420832 REVERSE
AT4G15248	3.03885	1.79295e-12	zinc ion binding | chr4:8708848-8709373 FORWARD
AT1G61800	3.03072	2.20897e-47	Symbols: GPT2 | GPT2; antiporter/ glucose-6-phosphate transmembrane transporter | chr1:22824440-22826774 FORWARD
AT4G33040	3.02528	2.59909e-21	glutaredoxin family protein | chr4:15940561-15941330 REVERSE
AT3G10320	3.02201	2.24969e-06	transferase, transferring glycosyl groups | chr3:3195314-3197346 REVERSE
AT5G09470	3.0172	1.55504e-07	Symbols: DIC3 | mitochondrial substrate carrier family protein | chr5:2949241-2950513 REVERSE
AT5G21960	3.01167	1.58891e-09	AP2 domain-containing transcription factor, putative | chr5:7258363-7259308 REVERSE
AT2G21100	2.99442	0.0123797	disease resistance-responsive protein-related / dirigent protein-related | chr2:9048131-9049404 REVERSE
AT1G47400	2.98692	1.35533e-07	unknown protein | chr1:17385717-17386186 FORWARD
AT2G03850	2.97172	1.95484e-05	late embryogenesis abundant domain-containing protein / LEA domain-containing protein | chr2:1175581-1176702 FORWARD
AT4G07995	2.96937	0.000380665	NA
AT1G72910	2.96885	9.32111e-140	disease resistance protein (TIR-NBS class), putative | chr1:27435614-27437144 FORWARD
AT4G36430	2.96532	0.000863742	peroxidase, putative | chr4:17204478-17205966 REVERSE
AT3G53040	2.95616	1.30852e-08	late embryogenesis abundant protein, putative / LEA protein, putative | chr3:19664674-19666487 REVERSE
AT5G03350	2.92868	5.24585e-67	legume lectin family protein | chr5:815674-816658 REVERSE
AT2G01890	2.91738	4.06915e-13	Symbols: PAP8, ATPAP8 | PAP8 (PURPLE ACID PHOSPHATASE 8); acid phosphatase/ protein serine/threonine phosphatase | chr2:396768-399208 REVERSE
AT3G53980	2.90471	8.60104e-33	protease inhibitor/seed storage/lipid transfer protein (LTP) family protein | chr3:19987579-19988269 REVERSE
AT2G35300	2.9037	0.00303586	late embryogenesis abundant group 1 domain-containing protein / LEA group 1 domain-containing protein | chr2:14862901-14863387 REVERSE
AT5G19470	2.90226	1.06363e-14	Symbols: atnudt24 | atnudt24 (Arabidopsis thaliana Nudix hydrolase homolog 24); hydrolase | chr5:6566357-6568805 FORWARD
AT1G19200	2.89395	7.42985e-10	senescence-associated protein-related | chr1:6625020-6625856 REVERSE
AT5G50760	2.89316	8.8696e-05	auxin-responsive family protein | chr5:20644661-20645469 FORWARD
AT5G56300	2.8895	0.00144515	Symbols: GAMT2 | GAMT2 (GIBBERELLIC ACID METHYLTRANSFERASE 2); S-adenosylmethionine-dependent methyltransferase/ gibberellin carboxyl-O-methyltransferase | chr5:22799507-22801692 FORWARD
AT1G73010	2.88362	5.18203e-20	phosphatase | chr1:27464572-27466256 REVERSE
AT2G42800	2.88197	1.69336e-06	Symbols: AtRLP29 | AtRLP29 (Receptor Like Protein 29); protein binding | chr2:17807942-17809590 REVERSE
AT2G29350	2.87817	5.71318e-177	Symbols: SAG13 | SAG13; alcohol dehydrogenase/ oxidoreductase | chr2:12600914-12602556 FORWARD
AT5G07560	2.87694	5.6613e-07	Symbols: GRP20, ATGRP20 | GRP20 (GLYCINE-RICH PROTEIN 20); lipid binding / nutrient reservoir | chr5:2390207-2391075 REVERSE
AT5G37550	2.8712	0.00268246	unknown protein | chr5:14918901-14919868 REVERSE
AT5G37300	2.86937	4.70649e-21	Symbols: WSD1 | WSD1; diacylglycerol O-acyltransferase/ long-chain-alcohol O-fatty-acyltransferase | chr5:14767499-14770249 FORWARD
AT4G10500	2.86728	2.43451e-28	oxidoreductase, 2OG-Fe(II) oxygenase family protein | chr4:6491017-6492476 FORWARD
AT1G53100	2.86076	7.09406e-05	acetylglucosaminyltransferase | chr1:19786956-19788969 REVERSE
AT5G28640	2.84307	9.15123e-11	Symbols: AN3, GIF, GIF1 | AN3 (ANGUSTIFOLIA 3); protein binding / transcription coactivator | chr5:10647570-10649892 REVERSE
AT1G26390	2.83444	5.93653e-10	FAD-binding domain-containing protein | chr1:9130017-9131779 REVERSE
AT5G17390	2.82011	0.000800887	universal stress protein (USP) family protein | chr5:5727640-5728688 FORWARD
AT1G24020	2.81454	4.34903e-75	Symbols: MLP423 | MLP423 (MLP-LIKE PROTEIN 423) | chr1:8500451-8501520 REVERSE
AT4G24570	2.79846	8.06802e-88	Symbols: DIC2 | mitochondrial substrate carrier family protein | chr4:12686459-12687650 FORWARD
AT2G43580	2.79675	5.95998e-11	chitinase, putative | chr2:18078649-18080028 REVERSE
AT5G65320	2.78173	0.00105862	basic helix-loop-helix (bHLH) family protein | chr5:26107169-26108726 REVERSE
AT1G57590	2.77854	5.59622e-26	carboxylesterase | chr1:21327360-21329763 REVERSE
AT4G11320	2.77762	3.58145e-50	cysteine proteinase, putative | chr4:6887254-6889059 FORWARD
AT4G03320	2.77498	2.51922e-13	Symbols: tic20-IV | tic20-IV (TRANSLOCON AT THE INNER ENVELOPE MEMBRANE OF CHLOROPLASTS 20-IV) | chr4:1464467-1466165 FORWARD
AT4G24010	2.77075	1.14741e-11	Symbols: ATCSLG1, CSLG1 | ATCSLG1; cellulose synthase/ transferase/ transferase, transferring glycosyl groups | chr4:12466345-12469844 FORWARD
AT4G33550	2.76916	2.02703e-12	lipid binding | chr4:16134440-16135056 FORWARD
AT2G42840	2.76654	1.10158e-53	Symbols: PDF1 | PDF1 (PROTODERMAL FACTOR 1) | chr2:17826116-17827536 REVERSE
AT3G56710	2.76615	3.88404e-101	Symbols: SIB1 | SIB1 (SIGMA FACTOR BINDING PROTEIN 1); binding / protein binding | chr3:21006750-21007565 REVERSE
AT3G56400	2.75331	1.19545e-151	Symbols: WRKY70, ATWRKY70 | WRKY70; transcription factor/ transcription repressor | chr3:20908928-20910481 REVERSE
AT4G25000	2.75313	1.06141e-40	Symbols: ATAMY1, AMY1 | AMY1 (ALPHA-AMYLASE-LIKE); alpha-amylase | chr4:12851969-12853845 REVERSE
AT5G08640	2.75085	1.60248e-26	Symbols: FLS | FLS (FLAVONOL SYNTHASE); flavonol synthase | chr5:2803958-2805447 FORWARD
AT4G27652	2.74947	6.64052e-16	unknown protein | chr4:13809833-13810356 FORWARD
AT1G62710	2.74222	1.61571e-52	Symbols: BETA-VPE, BETAVPE | BETA-VPE (BETA VACUOLAR PROCESSING ENZYME); cysteine-type endopeptidase | chr1:23223874-23226916 REVERSE
AT3G44300	2.73115	2.20259e-205	Symbols: NIT2 | NIT2 (nitrilase 2); indole-3-acetonitrile nitrilase/ indole-3-acetonitrile nitrile hydratase/ nitrilase | chr3:15983311-15985535 FORWARD
AT5G11930	2.726	0.0133479	glutaredoxin family protein | chr5:3844940-3845645 REVERSE
AT3G55660	2.71792	0.000152259	Symbols: ATROPGEF6, ROPGEF6 | ROPGEF6; Rho guanyl-nucleotide exchange factor | chr3:20648942-20651388 REVERSE
AT3G48240	2.71038	9.58378e-06	octicosapeptide/Phox/Bem1p (PB1) domain-containing protein | chr3:17867316-17868387 FORWARD
AT4G23990	2.69544	4.67428e-28	Symbols: ATCSLG3, CSLG3 | ATCSLG3; cellulose synthase/ transferase/ transferase, transferring glycosyl groups | chr4:12456489-12460753 FORWARD
AT2G45570	2.69501	2.11101e-76	Symbols: CYP76C2 | CYP76C2; electron carrier/ heme binding / iron ion binding / monooxygenase/ oxygen binding | chr2:18779793-18781958 REVERSE
AT2G43870	2.67686	0.00069409	polygalacturonase, putative / pectinase, putative | chr2:18166615-18168264 REVERSE
AT2G35700	2.67578	0.00130022	Symbols: ATERF38, ERF38 | ERF38 (ERF FAMILY PROTEIN 38); DNA binding / transcription factor | chr2:15005205-15005789 FORWARD
AT2G42540	2.66584	1.17724e-225	Symbols: COR15A, COR15 | COR15A (COLD-REGULATED 15A) | chr2:17711037-17712092 REVERSE
AT3G26290	2.65887	2.4845e-94	Symbols: CYP71B26 | CYP71B26; electron carrier/ heme binding / iron ion binding / monooxygenase/ oxygen binding | chr3:9632682-9634470 REVERSE
AT4G36620	2.64741	0.00450052	zinc finger (GATA type) family protein | chr4:17268906-17269743 REVERSE
AT1G01600	2.6455	6.93132e-06	Symbols: CYP86A4 | CYP86A4; fatty acid (omega-1)-hydroxylase/ oxygen binding | chr1:218994-221286 FORWARD
AT5G54165	2.64119	2.49563e-06	unknown protein | chr5:21984569-21984964 FORWARD
AT1G30220	2.61841	6.27528e-07	Symbols: ATINT2, INT2 | INT2 (INOSITOL TRANSPORTER 2); carbohydrate transmembrane transporter/ sugar:hydrogen symporter | chr1:10632821-10635471 REVERSE
AT4G23020	2.61094	5.3023e-13	unknown protein | chr4:12066194-12068442 REVERSE
AT5G26731	2.60874	0.000359656	unknown protein | chr5:9295574-9296380 FORWARD
AT2G33080	2.60712	4.53872e-09	Symbols: AtRLP28 | AtRLP28 (Receptor Like Protein 28); protein binding | chr2:14032015-14034237 FORWARD
AT1G17020	2.6044	6.86566e-20	Symbols: SRG1, ATSRG1 | SRG1 (SENESCENCE-RELATED GENE 1); oxidoreductase, acting on diphenols and related substances as donors, oxygen as acceptor / oxidoreductase, acting on paired donors, with incorporation or reduction of molecular oxygen, 2-oxoglutarate as one donor, and inc | chr1:5820206-5822013 FORWARD
AT2G23010	2.60034	1.33363e-14	Symbols: SCPL9 | serine carboxypeptidase S10 family protein | chr2:9798843-9802674 FORWARD
AT5G17700	2.60002	8.33527e-12	MATE efflux family protein | chr5:5830581-5833901 REVERSE
AT3G48580	2.59813	0.0102081	xyloglucan:xyloglucosyl transferase, putative / xyloglucan endotransglycosylase, putative / endo-xyloglucan transferase, putative | chr3:18007181-18008488 FORWARD
AT4G25480	2.58587	2.4781e-17	Symbols: DREB1A, CBF3, ATCBF3 | DREB1A (DEHYDRATION RESPONSE ELEMENT B1A); DNA binding / transcription activator/ transcription factor | chr4:13018214-13019121 REVERSE
AT4G31870	2.58034	3.14048e-06	Symbols: ATGPX7 | ATGPX7 (glutathione peroxidase 7); glutathione peroxidase | chr4:15410205-15411617 FORWARD
AT5G65080	2.57188	4.89979e-05	Symbols: MAF5, AGL68 | MAF5 (MADS AFFECTING FLOWERING 5); transcription factor | chr5:25997504-26002465 FORWARD
AT5G05270	2.57145	2.93311e-23	chalcone-flavanone isomerase family protein | chr5:1563320-1565007 FORWARD
AT5G49120	2.56879	2.02545e-08	senescence-associated protein-related | chr5:19908626-19909399 REVERSE
AT3G22560	2.56044	1.44257e-05	GCN5-related N-acetyltransferase (GNAT) family protein | chr3:7998857-7999533 REVERSE
AT5G43840	2.54298	0.000595319	Symbols: AT-HSFA6A, HSFA6A | AT-HSFA6A; DNA binding / transcription factor | chr5:17625437-17626364 REVERSE
AT3G27250	2.54259	9.21683e-39	unknown protein | chr3:10061545-10062731 FORWARD
AT3G52910	2.54086	4.22088e-06	Symbols: AtGRF4 | AtGRF4 (GROWTH-REGULATING FACTOR 4); transcription activator | chr3:19616021-19618449 REVERSE
AT5G59320	2.5406	3.51548e-169	Symbols: LTP3 | LTP3 (LIPID TRANSFER PROTEIN 3); lipid binding | chr5:23928971-23929745 FORWARD
AT5G20150	2.53785	8.02544e-34	Symbols: ATSPX1, SPX1 | SPX1 (SPX DOMAIN GENE 1) | chr5:6802372-6803625 FORWARD
AT4G25470	2.53719	3.0139e-27	Symbols: CBF2, DREB1C, FTQ4, ATCBF2 | CBF2 (C-REPEAT/DRE BINDING FACTOR 2); DNA binding / transcription activator/ transcription factor | chr4:13015277-13016220 REVERSE
AT2G23000	2.53488	1.89302e-36	Symbols: scpl10 | scpl10 (serine carboxypeptidase-like 10); serine-type carboxypeptidase | chr2:9792212-9795863 FORWARD
AT1G35910	2.53449	6.5004e-05	trehalose-6-phosphate phosphatase, putative | chr1:13363003-13365060 REVERSE
AT5G01790	2.53386	6.05601e-19	unknown protein | chr5:304897-305696 REVERSE
AT4G20320	2.53161	1.20867e-24	CTP synthase/ catalytic | chr4:10974579-10979464 FORWARD
AT1G80160	2.52797	1.17708e-76	lactoylglutathione lyase family protein / glyoxalase I family protein | chr1:30151003-30152190 FORWARD
AT3G21520	2.51789	1.59479e-05	unknown protein | chr3:7581959-7582793 FORWARD
AT3G22840	2.51754	6.80244e-14	Symbols: ELIP1, ELIP | ELIP1 (EARLY LIGHT-INDUCABLE PROTEIN); chlorophyll binding | chr3:8084447-8085560 REVERSE
AT1G74010	2.51404	2.85002e-19	strictosidine synthase family protein | chr1:27832158-27834113 REVERSE
AT4G37990	2.50181	1.39548e-107	Symbols: ELI3-2, ELI3, ATCAD8, CAD-B2 | ELI3-2 (ELICITOR-ACTIVATED GENE 3-2); aryl-alcohol dehydrogenase/ mannitol dehydrogenase | chr4:17855876-17857639 FORWARD
AT1G54890	2.49949	0.00124769	late embryogenesis abundant protein-related / LEA protein-related | chr1:20463083-20464470 FORWARD
AT3G28270	2.49683	4.1666e-79	FUNCTIONS IN: molecular_function unknown; INVOLVED IN: biological_process unknown; LOCATED IN: cellular_component unknown; EXPRESSED IN: 15 plant structures; EXPRESSED DURING: 9 growth stages; CONTAINS InterPro DOMAIN/s: Protein of unknown function DUF677 (InterPro:IPR007749); BEST Arabidopsis thaliana protein match is: AT14A (TAIR:AT3G28300.1); Has 443 Blast hits to 436 proteins in 133 species: …
AT1G02450	2.4939	0.000113246	Symbols: NIMIN1, NIMIN-1 | NIMIN1 (NIM1-INTERACTING 1); protein binding | chr1:497976-498516 REVERSE
AT2G29090	2.48958	7.74522e-10	Symbols: CYP707A2 | CYP707A2; (+)-abscisic acid 8'-hydroxylase/ oxygen binding | chr2:12494851-12499156 REVERSE
AT4G14090	2.47345	9.47121e-36	UDP-glucoronosyl/UDP-glucosyl transferase family protein | chr4:8122188-8123835 REVERSE
AT1G79900	2.46765	3.15876e-20	Symbols: ATMBAC2, BAC2 | BAC2; L-ornithine transmembrane transporter/ binding / carnitine:acyl carnitine antiporter | chr1:30052297-30053936 REVERSE
AT2G39030	2.46639	4.45426e-77	GCN5-related N-acetyltransferase (GNAT) family protein | chr2:16298227-16299202 FORWARD
AT1G09080	2.46325	2.67179e-07	Symbols: BIP3 | BIP3; ATP binding | chr1:2929217-2931841 REVERSE
AT5G28920	2.45935	0.000115061	unknown protein | chr5:10940035-10943378 REVERSE
AT5G52390	2.45651	3.84089e-33	photoassimilate-responsive protein, putative | chr5:21263936-21265264 REVERSE
AT3G17790	2.45584	5.7662e-114	Symbols: ATACP5, ATPAP17, PAP17 | PAP17; acid phosphatase/ phosphatase/ protein serine/threonine phosphatase | chr3:6089605-6091231 FORWARD
AT5G04660	2.45236	6.51519e-13	Symbols: CYP77A4 | CYP77A4; electron carrier/ heme binding / iron ion binding / monooxygenase/ oxygen binding | chr5:1335995-1337670 FORWARD
AT2G22510	2.44555	0.0014884	hydroxyproline-rich glycoprotein family protein | chr2:9569026-9569758 REVERSE
AT3G09870	2.44471	0.0151801	auxin-responsive family protein | chr3:3027424-3027957 REVERSE
AT4G16590	2.43387	2.34156e-50	Symbols: ATCSLA01, CSLA01, ATCSLA1 | ATCSLA01; cellulose synthase/ glucosyltransferase/ transferase, transferring glycosyl groups | chr4:9345150-9349221 FORWARD
AT5G22570	2.43309	4e-08	Symbols: WRKY38, ATWRKY38 | WRKY38; transcription factor | chr5:7495539-7496784 REVERSE
AT1G05340	2.42706	1.56139e-45	unknown protein | chr1:1558844-1559903 REVERSE
AT2G14610	2.42573	8.36902e-124	Symbols: PR1, PR 1, ATPR1 | PR1 (PATHOGENESIS-RELATED GENE 1) | chr2:6241704-6242463 REVERSE
AT5G24660	2.42429	2.51966e-34	Symbols: LSU2 | LSU2 (RESPONSE TO LOW SULFUR 2) | chr5:8443279-8443834 REVERSE
AT4G26950	2.4226	0.00209476	unknown protein | chr4:13533564-13534159 REVERSE
AT1G13130	2.41775	5.01377e-05	glycosyl hydrolase family 5 protein / cellulase family protein | chr1:4474720-4477941 FORWARD
AT5G48410	2.41126	6.849e-06	Symbols: ATGLR1.3, GLR1.3 | ATGLR1.3; intracellular ligand-gated ion channel | chr5:19620267-19623425 FORWARD
AT3G21890	2.40909	0.00144124	zinc finger (B-box type) family protein | chr3:7709113-7709733 REVERSE
AT2G38490	2.40325	0.00190412	Symbols: CIPK22, SnRK3.19 | CIPK22 (CBL-INTERACTING PROTEIN KINASE 22); ATP binding / kinase/ protein kinase/ protein serine/threonine kinase/ protein tyrosine kinase | chr2:16113491-16115285 REVERSE
AT2G37390	2.40229	0.00169987	heavy-metal-associated domain-containing protein | chr2:15694215-15695825 FORWARD
AT4G11650	2.37714	0.000217914	Symbols: ATOSM34 | ATOSM34 (osmotin 34) | chr4:7024856-7026146 REVERSE
AT3G17520	2.37514	1.46801e-11	late embryogenesis abundant domain-containing protein / LEA domain-containing protein | chr3:5999289-6000370 REVERSE
AT1G58340	2.3745	7.17673e-13	Symbols: ZF14 | ZF14; antiporter/ drug transporter/ transporter | chr1:21653008-21655439 FORWARD
AT2G30766	2.36612	4.33218e-66	unknown protein | chr2:13108007-13108470 FORWARD
AT5G13080	2.36612	3.73823e-11	Symbols: WRKY75, ATWRKY75 | WRKY75; transcription factor | chr5:4149740-4151150 REVERSE
AT1G75040	2.36414	3.12445e-61	Symbols: PR5, PR-5 | PR5 (PATHOGENESIS-RELATED GENE 5) | chr1:28177703-28178940 FORWARD
AT3G04060	2.35903	3.46538e-11	Symbols: anac046 | anac046 (Arabidopsis NAC domain containing protein 46); transcription factor | chr3:1053366-1055163 REVERSE
AT1G52030	2.35665	3.67509e-66	Symbols: MBP2, MBP1.2, F-ATMBP | MBP2 (MYROSINASE-BINDING PROTEIN 2); sugar binding / thioglucosidase binding | chr1:19345940-19348668 REVERSE
AT3G55110	2.35455	3.29672e-13	ABC transporter family protein | chr3:20424550-20427377 REVERSE
AT1G22990	2.35352	8.73102e-09	heavy-metal-associated domain-containing protein / copper chaperone (CCH)-related | chr1:8139165-8140202 FORWARD
AT3G57260	2.34498	1.28547e-197	Symbols: BGL2, PR2, BG2, PR-2 | BGL2 (BETA-1,3-GLUCANASE 2); cellulase/ glucan 1,3-beta-glucosidase/ hydrolase, hydrolyzing O-glycosyl compounds | chr3:21188517-21189859 REVERSE
AT4G01080	2.3392	2.51906e-44	unknown protein | chr4:466391-468294 REVERSE
AT2G01505	2.33702	6.25275e-10	Symbols: CLE16 | CLE16 (CLAVATA3/ESR-RELATED 16); protein binding / receptor binding | chr2:228745-229237 REVERSE
AT1G54575	2.33531	1.32588e-51	unknown protein | chr1:20387060-20387710 FORWARD
AT4G18360	2.33358	3.73681e-06	(S)-2-hydroxy-acid oxidase, peroxisomal, putative / glycolate oxidase, putative / short chain alpha-hydroxy acid oxidase, putative | chr4:10145919-10148682 REVERSE
AT1G74930	2.33005	3.65373e-55	Symbols: ORA47 | ORA47; DNA binding / transcription factor | chr1:28144132-28145049 FORWARD
AT1G06350	2.32767	0.00086398	fatty acid desaturase family protein | chr1:1935293-1936819 REVERSE
AT2G31945	2.3273	9.91582e-06	unknown protein | chr2:13581581-13582126 FORWARD
AT5G57510	2.31394	0.000138163	unknown protein | chr5:23289164-23289556 REVERSE
AT5G02420	2.30855	1.5083e-05	unknown protein | chr5:523389-524076 FORWARD
AT3G05630	2.30614	1.47689e-41	Symbols: PLDP2, PDLZ2, PLDZETA2 | PLDP2; phospholipase D | chr3:1635200-1640348 FORWARD
AT1G16400	2.30544	8.03714e-14	Symbols: CYP79F2 | CYP79F2; oxidoreductase, acting on paired donors, with incorporation or reduction of molecular oxygen, NADH or NADPH as one donor, and incorporation of one atom of oxygen / oxygen binding | chr1:5605159-5607473 FORWARD
AT3G28210	2.30291	4.18534e-06	Symbols: PMZ | PMZ; zinc ion binding | chr3:10520509-10521532 FORWARD
AT2G41190	2.29374	2.82203e-66	amino acid transporter family protein | chr2:17167279-17170407 REVERSE
AT5G17780	2.29363	0.000601511	hydrolase, alpha/beta fold family protein | chr5:5867283-5869050 REVERSE
AT2G38995	2.28862	2.14177e-13	FUNCTIONS IN: molecular_function unknown; INVOLVED IN: biological_process unknown; LOCATED IN: cellular_component unknown; CONTAINS InterPro DOMAIN/s: Protein of unknown function DUF1298 (InterPro:IPR009721), Uncharacterised protein family UPF0089 (InterPro:IPR004255); BEST Arabidopsis thaliana protein match is: WSD1; diacylglycerol O-acyltransferase/ long-chain-alcohol O-fatty-acyltransferase (T…
AT1G53070	2.2809	3.07801e-15	legume lectin family protein | chr1:19778333-19779373 FORWARD
AT2G39330	2.27818	6.89813e-116	Symbols: JAL23 | JAL23 (JACALIN-RELATED LECTIN 23) | chr2:16419596-16421852 REVERSE
AT5G20790	2.27594	1.9885e-08	unknown protein | chr5:7039911-7040654 REVERSE
AT3G48850	2.27565	6.3157e-14	mitochondrial phosphate transporter, putative | chr3:18114526-18116499 REVERSE
AT1G18300	2.27537	5.69136e-45	Symbols: atnudt4 | atnudt4 (Arabidopsis thaliana Nudix hydrolase homolog 4); hydrolase | chr1:6299687-6301086 FORWARD
AT1G16515	2.26462	0.000186469	unknown protein | chr1:5647549-5647813 REVERSE
AT3G02480	2.26171	3.18933e-55	ABA-responsive protein-related | chr3:512312-513027 FORWARD
AT1G64110	2.25672	2.49967e-12	AAA-type ATPase family protein | chr1:23796719-23801725 REVERSE
AT1G77570	2.25622	0.00369448	DNA binding / transcription factor | chr1:29143350-29144003 FORWARD
AT1G14250	2.25106	1.80844e-106	nucleoside phosphatase family protein / GDA1/CD39 family protein | chr1:4868452-4871488 FORWARD
AT1G76790	2.24878	2.25992e-16	O-methyltransferase family 2 protein | chr1:28822186-28823673 REVERSE
AT1G15150	2.2427	0.000159421	MATE efflux family protein | chr1:5212615-5214858 FORWARD
AT4G18980	2.24081	0.00266707	unknown protein | chr4:10398918-10399512 FORWARD
AT5G01300	2.23722	0.000300644	phosphatidylethanolamine-binding family protein | chr5:121483-122525 REVERSE
AT1G09180	2.23569	4.48169e-07	Symbols: ATSAR1, ATSARA1A | ATSARA1A (ARABIDOPSIS THALIANA SECRETION-ASSOCIATED RAS SUPER FAMILY 1); GTP binding | chr1:2965023-2965972 FORWARD
AT3G15670	2.22983	1.75232e-06	late embryogenesis abundant protein, putative / LEA protein, putative | chr3:5309886-5310988 REVERSE
AT1G76960	2.22822	3.10353e-79	unknown protein | chr1:28920457-28920956 REVERSE
AT3G06520	2.22587	1.4032e-07	agenet domain-containing protein | chr3:2020284-2021955 FORWARD
AT4G15210	2.22066	1.98444e-68	Symbols: ATBETA-AMY, AT-BETA-AMY, RAM1, BMY1, BAM5 | BAM5 (BETA-AMYLASE 5); beta-amylase | chr4:8666338-8669470 REVERSE
AT1G65450	2.21992	4.262e-06	transferase family protein | chr1:24317864-24319064 FORWARD
AT1G01250	2.21474	7.67921e-13	AP2 domain-containing transcription factor, putative | chr1:104491-105330 REVERSE
AT5G59820	2.21375	3.93454e-38	Symbols: RHL41, ZAT12 | RHL41 (RESPONSIVE TO HIGH LIGHT 41); nucleic acid binding / transcription factor/ zinc ion binding | chr5:24102972-24103787 FORWARD
AT4G33150	2.2106	8.12434e-66	lysine-ketoglutarate reductase/saccharopine dehydrogenase bifunctional enzyme | chr4:15985189-15991536 REVERSE
AT5G67310	2.20017	1.6333e-07	Symbols: CYP81G1 | CYP81G1; electron carrier/ heme binding / iron ion binding / monooxygenase/ oxygen binding | chr5:26855216-26856941 REVERSE
AT1G62540	2.19653	9.5222e-27	Symbols: FMO GS-OX2 | FMO GS-OX2 (FLAVIN-MONOOXYGENASE GLUCOSINOLATE S-OXYGENASE 2); 3-methylthiopropyl glucosinolate S-oxygenase/ 4-methylthiopropyl glucosinolate S-oxygenase/ 5-methylthiopropyl glucosinolate S-oxygenase/ 7-methylthiopropyl glucosinolate S-oxygenase/ 8-methyl | chr1:23151794-23155717 FORWARD
AT2G28790	2.1942	1.07666e-17	osmotin-like protein, putative | chr2:12354430-12355431 REVERSE
AT4G39630	2.1938	0.0027908	unknown protein | chr4:18397591-18399387 REVERSE
AT1G71000	2.18421	0.00962541	heat shock protein binding | chr1:26769336-26770111 REVERSE
AT5G25110	2.18325	1.32337e-05	Symbols: CIPK25, SnRK3.25 | CIPK25 (CBL-INTERACTING PROTEIN KINASE 25); ATP binding / kinase/ protein kinase/ protein serine/threonine kinase | chr5:8657626-8659322 REVERSE
AT1G17745	2.18208	2.69732e-81	Symbols: PGDH | PGDH (3-PHOSPHOGLYCERATE DEHYDROGENASE); phosphoglycerate dehydrogenase | chr1:6100964-6105265 FORWARD
AT1G51460	2.17278	0.000103883	ABC transporter family protein | chr1:19076982-19081433 REVERSE
AT1G62560	2.16948	3.00056e-81	Symbols: FMO GS-OX3 | FMO GS-OX3 (FLAVIN-MONOOXYGENASE GLUCOSINOLATE S-OXYGENASE 3); 3-methylthiopropyl glucosinolate S-oxygenase/ 4-methylthiopropyl glucosinolate S-oxygenase/ 5-methylthiopropyl glucosinolate S-oxygenase/ 6-methylthiopropyl glucosinolate S-oxygenase/ 7-methyl | chr1:23159823-23162649 FORWARD
AT3G28540	2.1694	2.67963e-10	AAA-type ATPase family protein | chr3:10694444-10696123 FORWARD
AT1G06260	2.15968	0.00215327	cysteine proteinase, putative | chr1:1916430-1917585 FORWARD
AT2G38380	2.15551	6.91875e-06	peroxidase 22 (PER22) (P22) (PRXEA) / basic peroxidase E | chr2:16076384-16078583 FORWARD
AT3G52740	2.15482	1.88257e-08	unknown protein | chr3:19546374-19546964 REVERSE
AT3G46620	2.15158	1.38771e-43	zinc finger (C3HC4-type RING finger) family protein | chr3:17178697-17180067 REVERSE
AT3G28500	2.14765	6.41275e-06	60S acidic ribosomal protein P2 (RPP2C) | chr3:10682097-10682731 FORWARD
AT3G51860	2.14472	1.0512e-84	Symbols: CAX3, ATHCX1, CAX1-LIKE, ATCAX3 | CAX3 (CATION EXCHANGER 3); calcium:cation antiporter/ calcium:hydrogen antiporter/ cation:cation antiporter | chr3:19239427-19242913 FORWARD
AT4G23680	2.14172	8.08609e-23	major latex protein-related / MLP-related | chr4:12336186-12337482 REVERSE
AT4G14120	2.14135	0.000895242	unknown protein | chr4:8135124-8136967 FORWARD
AT2G35070	2.13988	1.21126e-10	unknown protein | chr2:14783291-14784710 FORWARD
AT2G27420	2.13826	0.00164825	cysteine proteinase, putative | chr2:11726144-11727614 REVERSE
AT4G29780	2.13629	1.21737e-97	unknown protein | chr4:14579704-14581700 FORWARD
AT1G16410	2.13614	1.19322e-157	Symbols: CYP79F1, BUS1, SPS1 | CYP79F1 (CYTOCHROME P450 79F1); oxidoreductase, acting on paired donors, with incorporation or reduction of molecular oxygen, NADH or NADPH as one donor, and incorporation of one atom of oxygen | chr1:5608807-5611426 FORWARD
AT1G07477	2.13395	1.12021e-06	NA
AT3G24460	2.13148	9.50914e-08	TMS membrane family protein / tumour differentially expressed (TDE) family protein | chr3:8885818-8893050 REVERSE
AT2G34850	2.13006	5.178e-06	Symbols: MEE25 | MEE25 (maternal effect embryo arrest 25); UDP-glucose 4-epimerase/ binding / catalytic/ coenzyme binding | chr2:14704632-14706191 REVERSE
AT4G09500	2.12964	9.99115e-21	glycosyltransferase family protein | chr4:6018135-6019759 FORWARD
AT4G27010	2.12948	5.84154e-18	unknown protein | chr4:13558466-13568296 FORWARD
AT5G59130	2.1271	1.26314e-34	subtilase family protein | chr5:23870147-23873691 REVERSE
AT4G27657	2.12367	2.48558e-24	unknown protein | chr4:13813044-13813516 FORWARD
AT4G38080	2.11898	0.000355336	hydroxyproline-rich glycoprotein family protein | chr4:17882964-17883612 FORWARD
AT2G32990	2.1177	4.25088e-36	Symbols: AtGH9B8 | AtGH9B8 (Arabidopsis thaliana glycosyl hydrolase 9B8); catalytic/ hydrolase, hydrolyzing O-glycosyl compounds | chr2:14003250-14006017 FORWARD
AT1G19960	2.11605	5.04333e-70	FUNCTIONS IN: molecular_function unknown; INVOLVED IN: biological_process unknown; LOCATED IN: cellular_component unknown; EXPRESSED IN: 21 plant structures; EXPRESSED DURING: 13 growth stages; BEST Arabidopsis thaliana protein match is: transmembrane receptor (TAIR:AT2G32140.1); Has 41 Blast hits to 41 proteins in 16 species: Archae - 0; Bacteria - 2; Metazoa - 25; Fungi - 0; Plants - 9; Viruses…
AT2G33793	2.11517	0.0146339	unknown protein | chr2:14296994-14300506 FORWARD
AT1G35310	2.10972	0.00657323	Symbols: MLP168 | MLP168 (MLP-LIKE PROTEIN 168) | chr1:12956159-12957090 REVERSE
AT2G15020	2.10919	1.09301e-42	unknown protein | chr2:6491434-6493352 REVERSE
AT3G03530	2.10856	7.27736e-05	Symbols: NPC4 | NPC4 (NONSPECIFIC PHOSPHOLIPASE C4); hydrolase, acting on ester bonds / phospholipase C | chr3:842499-845043 REVERSE
AT4G11910	2.10722	1.39398e-22	INVOLVED IN: biological_process unknown; LOCATED IN: chloroplast; BEST Arabidopsis thaliana protein match is: NYE1 (NON-YELLOWING 1) (TAIR:AT4G22920.1); Has 130 Blast hits to 128 proteins in 45 species: Archae - 0; Bacteria - 50; Metazoa - 0; Fungi - 0; Plants - 78; Viruses - 0; Other Eukaryotes - 2 (source: NCBI BLink). | chr4:7156252-7158042 FORWARD
AT2G07325	2.10633	0.000280953	NA
AT1G61470	2.10122	7.2688e-06	CCR4-NOT transcription complex protein, putative | chr1:22678185-22679021 FORWARD
AT5G60142	2.09624	0.0156475	DNA binding | chr5:24216180-24217691 REVERSE
AT1G72260	2.09402	0.00129794	Symbols: THI2.1, THI2.1.1 | THI2.1 (THIONIN 2.1); toxin receptor binding | chr1:27198433-27199444 REVERSE
AT1G04580	2.08944	8.63832e-08	Symbols: AAO4, ATAO-4, ATAO2 | AAO4 (ARABIDOPSIS ALDEHYDE OXIDASE 4); aldehyde oxidase/ aryl-aldehyde oxidase | chr1:1252122-1257510 REVERSE
AT2G22610	2.08424	1.99753e-06	kinesin motor protein-related | chr2:9599550-9604775 FORWARD
AT4G16750	2.073	1.44101e-11	DRE-binding transcription factor, putative | chr4:9420917-9421759 REVERSE
AT4G24000	2.06994	3.24083e-72	Symbols: ATCSLG2, CSLG2 | ATCSLG2; cellulose synthase/ transferase/ transferase, transferring glycosyl groups | chr4:12462030-12465625 FORWARD
AT1G23205	2.06554	1.59588e-06	invertase/pectin methylesterase inhibitor family protein | chr1:8233997-8234893 REVERSE
AT1G74020	2.06182	4.62515e-55	Symbols: SS2 | SS2 (STRICTOSIDINE SYNTHASE 2); strictosidine synthase | chr1:27835131-27837317 REVERSE
AT1G04570	2.0592	4.19238e-08	integral membrane transporter family protein | chr1:1246728-1248775 REVERSE
AT4G29110	2.05816	2.03242e-10	unknown protein | chr4:14348801-14349701 FORWARD
AT3G18000	2.05693	5.34449e-70	Symbols: NMT1, XPL1, PEAMT | XPL1 (XIPOTL 1); methyltransferase/ phosphoethanolamine N-methyltransferase | chr3:6154363-6157552 FORWARD
AT1G62370	2.05337	1.6387e-05	zinc finger (C3HC4-type RING finger) family protein | chr1:23072575-23073189 FORWARD
AT2G15220	2.03869	0.000612302	secretory protein, putative | chr2:6608659-6609506 FORWARD
AT1G73325	2.0367	1.7672e-10	trypsin and protease inhibitor family protein / Kunitz family protein | chr1:27567518-27568186 REVERSE
AT4G36240	2.03135	2.66373e-15	zinc finger (GATA type) family protein | chr4:17147196-17148221 REVERSE
AT1G35720	2.02965	1.43114e-160	Symbols: ANNAT1, OXY5, ATOXY5 | ANNAT1 (ANNEXIN ARABIDOPSIS 1); ATP binding / calcium ion binding / calcium-dependent phospholipid binding / copper ion binding / peroxidase/ protein homodimerization | chr1:13225197-13227195 FORWARD
AT2G36780	2.02867	1.00514e-30	UDP-glucoronosyl/UDP-glucosyl transferase family protein | chr2:15417490-15419154 REVERSE
AT4G09750	2.02715	3.13857e-13	short-chain dehydrogenase/reductase (SDR) family protein | chr4:6146690-6148814 FORWARD
AT4G39210	2.02385	5.89787e-80	Symbols: APL3 | APL3; glucose-1-phosphate adenylyltransferase | chr4:18259609-18263417 FORWARD
AT1G48000	2.02192	7.61648e-06	Symbols: MYB112, AtMYB112 | MYB112 (myb domain protein 112); DNA binding / transcription factor | chr1:17704179-17706460 REVERSE
AT4G39670	2.02177	1.02626e-20	glycolipid binding / glycolipid transporter | chr4:18410172-18411000 FORWARD
AT1G80130	2.0193	4.08639e-93	binding | chr1:30140961-30142646 REVERSE
AT4G23670	2.01096	2.95195e-164	major latex protein-related / MLP-related | chr4:12332560-12333804 REVERSE
AT1G65890	2.00543	2.11729e-07	Symbols: AAE12 | AAE12 (ACYL ACTIVATING ENZYME 12); catalytic | chr1:24512457-24514659 REVERSE
AT1G74290	2.00499	0.00104343	esterase/lipase/thioesterase family protein | chr1:27931836-27934268 FORWARD
AT4G02280	2.00326	2.74976e-34	Symbols: SUS3, ATSUS3 | SUS3 (sucrose synthase 3); UDP-glycosyltransferase/ sucrose synthase/ transferase, transferring glycosyl groups | chr4:994927-998967 FORWARD
AT3G48020	2.00245	6.73694e-13	FUNCTIONS IN: molecular_function unknown; INVOLVED IN: biological_process unknown; LOCATED IN: chloroplast; EXPRESSED IN: 11 plant structures; EXPRESSED DURING: 4 anthesis, LP.04 four leaves visible; BEST Arabidopsis thaliana protein match is: F-box family protein-related (TAIR:AT5G62860.1); Has 38 Blast hits to 38 proteins in 8 species: Archae - 0; Bacteria - 0; Metazoa - 0; Fungi - 0; Plants - …
AT3G47420	1.99163	3.32839e-75	glycerol-3-phosphate transporter, putative / glycerol 3-phosphate permease, putative | chr3:17472342-17475258 REVERSE
AT2G14620	1.991	1.69231e-06	xyloglucan:xyloglucosyl transferase, putative / xyloglucan endotransglycosylase, putative / endo-xyloglucan transferase, putative | chr2:6244781-6246233 FORWARD
AT5G56310	1.98915	0.0042441	pentatricopeptide (PPR) repeat-containing protein | chr5:22802316-22804377 FORWARD
AT5G15500	1.98798	6.32001e-52	ankyrin repeat family protein | chr5:5031676-5033465 REVERSE
AT3G61220	1.97903	5.84899e-58	short-chain dehydrogenase/reductase (SDR) family protein | chr3:22662960-22664493 FORWARD
AT3G44260	1.97535	2.21681e-73	CCR4-NOT transcription complex protein, putative | chr3:15952045-15953084 REVERSE
AT2G42530	1.97368	1.20741e-92	Symbols: COR15B | COR15B (COLD REGULATED 15B) | chr2:17709036-17709945 REVERSE
AT1G09470	1.96794	0.000384853	unknown protein | chr1:3055231-3056974 REVERSE
AT5G64550	1.9677	1.27956e-50	loricrin-related | chr5:25801528-25804980 REVERSE
AT2G45220	1.96326	6.63154e-20	pectinesterase family protein | chr2:18644084-18646447 REVERSE
AT5G64170	1.957	2.75975e-24	dentin sialophosphoprotein-related | chr5:25672466-25676746 REVERSE
AT1G35260	1.95565	0.000228263	Symbols: MLP165 | MLP165 (MLP-LIKE PROTEIN 165) | chr1:12936849-12937787 REVERSE
AT1G52690	1.95466	1.71816e-23	late embryogenesis abundant protein, putative / LEA protein, putative | chr1:19619745-19620844 FORWARD
AT4G15550	1.95339	4.81599e-47	Symbols: IAGLU | IAGLU (INDOLE-3-ACETATE BETA-D-GLUCOSYLTRANSFERASE); UDP-glycosyltransferase/ transferase, transferring glycosyl groups | chr4:8877590-8879327 REVERSE
AT4G14330	1.9452	2.51984e-06	phragmoplast-associated kinesin-related protein 2 (PAKRP2) | chr4:8244194-8247444 FORWARD
AT4G12735	1.94296	0.000751568	unknown protein | chr4:7493716-7494234 REVERSE
AT4G12580	1.93832	0.00270277	unknown protein | chr4:7449274-7449779 REVERSE
AT4G25490	1.93523	4.60377e-11	Symbols: CBF1, DREB1B, ATCBF1 | CBF1 (C-REPEAT/DRE BINDING FACTOR 1); DNA binding / transcription activator/ transcription factor | chr4:13021780-13022725 REVERSE
AT1G52400	1.93162	2.52265e-164	Symbols: BGL1, BGLU18 | BGLU18 (BETA GLUCOSIDASE 18); catalytic/ cation binding / hydrolase, hydrolyzing O-glycosyl compounds | chr1:19515151-19518160 FORWARD
AT1G17870	1.93144	1.5162e-14	Symbols: ATEGY3, EGY3 | EGY3 (ETHYLENE-DEPENDENT GRAVITROPISM-DEFICIENT AND YELLOW-GREEN-LIKE 3) | chr1:6149939-6152222 REVERSE
AT1G08650	1.93087	5.11704e-87	Symbols: PPCK1 | PPCK1 (PHOSPHOENOLPYRUVATE CARBOXYLASE KINASE); kinase/ protein serine/threonine kinase | chr1:2752156-2753703 FORWARD
AT1G61930	1.93076	0.0103296	unknown protein | chr1:22893101-22893976 FORWARD
AT4G33610	1.92222	0.00837496	glycine-rich protein | chr4:16146261-16146993 FORWARD
AT5G06230	1.91942	1.30064e-07	unknown protein | chr5:1884928-1887121 REVERSE
AT1G68470	1.91938	1.15578e-12	exostosin family protein | chr1:25676395-25678288 REVERSE
AT1G32350	1.91411	7.97822e-18	Symbols: AOX1D | AOX1D (alternative oxidase 1D); alternative oxidase | chr1:11666977-11668690 REVERSE
AT2G44300	1.91399	4.51113e-14	lipid transfer protein-related | chr2:18307309-18308349 REVERSE
AT5G24655	1.91372	0.00815669	Symbols: LSU4 | LSU4 (RESPONSE TO LOW SULFUR 4) | chr5:8440694-8441218 REVERSE
AT5G06760	1.91014	9.5086e-32	late embryogenesis abundant group 1 domain-containing protein / LEA group 1 domain-containing protein | chr5:2089492-2090430 REVERSE
AT4G13395	1.90977	2.40527e-05	Symbols: DVL10, RTFL12 | RTFL12 (ROTUNDIFOLIA LIKE 12) | chr4:7785687-7786113 REVERSE
AT3G23120	1.9088	1.37662e-33	Symbols: AtRLP38 | AtRLP38 (Receptor Like Protein 38); kinase/ protein binding | chr3:8227222-8229576 REVERSE
AT1G45201	1.90447	1.00058e-120	Symbols: ATTLL1, TLL1 | TLL1 (TRIACYLGLYCEROL LIPASE-LIKE 1); triacylglycerol lipase | chr1:17123821-17128651 FORWARD
AT4G37900	1.89973	9.70682e-05	glycine-rich protein | chr4:17821737-17824627 REVERSE
AT3G03341	1.89949	2.42309e-14	unknown protein | chr3:790130-790648 REVERSE
AT2G40370	1.89463	0.00352699	Symbols: LAC5 | LAC5 (laccase 5); laccase | chr2:16858166-16860606 REVERSE
AT2G40475	1.89254	1.6747e-34	unknown protein | chr2:16906911-16908128 REVERSE
AT3G03440	1.89074	2.23243e-16	armadillo/beta-catenin repeat family protein | chr3:815644-818834 FORWARD
AT3G04070	1.89035	2.13922e-06	Symbols: anac047 | anac047 (Arabidopsis NAC domain containing protein 47); transcription factor | chr3:1061526-1063103 REVERSE
AT3G03060	1.88688	4.17314e-08	ATP binding / ATPase/ nucleoside-triphosphatase/ nucleotide binding | chr3:692056-695648 FORWARD
AT3G57020	1.88674	1.93321e-39	strictosidine synthase family protein | chr3:21098315-21100360 REVERSE
AT2G14560	1.88294	2.94286e-124	Symbols: LURP1 | LURP1 (LATE UPREGULATED IN RESPONSE TO HYALOPERONOSPORA PARASITICA) | chr2:6213972-6215901 FORWARD
AT3G25882	1.88283	3.23284e-05	Symbols: NIMIN-2 | NIMIN-2 (NIM1-INTERACTING 2) | chr3:9470417-9470950 REVERSE
AT2G31270	1.88255	1.03224e-10	Symbols: ATCDT1A, CDT1A, CDT1 | CDT1A (ARABIDOPSIS HOMOLOG OF YEAST CDT1 A); cyclin-dependent protein kinase/ protein binding | chr2:13329009-13331830 FORWARD
AT2G42560	1.87923	1.48424e-35	late embryogenesis abundant domain-containing protein / LEA domain-containing protein | chr2:17714638-17716912 REVERSE
AT2G45900	1.87527	9.89048e-05	unknown protein | chr2:18886069-18888674 REVERSE
AT1G30530	1.87481	5.91482e-51	Symbols: UGT78D1 | UGT78D1 (UDP-GLUCOSYL TRANSFERASE 78D1); UDP-glycosyltransferase/ quercetin 3-O-glucosyltransferase/ transferase, transferring glycosyl groups | chr1:10814659-10816583 FORWARD
AT2G36980	1.87381	0.00112665	pentatricopeptide (PPR) repeat-containing protein | chr2:15531161-15533265 FORWARD
AT3G22600	1.87149	3.34246e-13	protease inhibitor/seed storage/lipid transfer protein (LTP) family protein | chr3:8006508-8007471 REVERSE
AT5G41460	1.87122	7.55669e-30	fringe-related protein | chr5:16589598-16592241 REVERSE
AT2G25680	1.86721	3.32591e-07	Symbols: MOT1 | MOT1 (molybdate transporter 1); molybdate ion transmembrane transporter/ sulfate transmembrane transporter | chr2:10933061-10934551 REVERSE
AT3G14900	1.86506	1.18004e-08	unknown protein | chr3:5013291-5015292 REVERSE
AT1G18860	1.86467	0.000207713	Symbols: WRKY61, ATWRKY61 | WRKY61; transcription factor | chr1:6509492-6511227 FORWARD
AT5G66400	1.86412	1.9686e-92	Symbols: RAB18, ATDI8 | RAB18 (RESPONSIVE TO ABA 18) | chr5:26518297-26519242 REVERSE
AT4G37430	1.86243	9.28124e-64	Symbols: CYP91A2, CYP81F1 | CYP91A2 (CYTOCHROME P450 MONOOXYGENASE 91A2); electron carrier/ heme binding / iron ion binding / monooxygenase/ oxygen binding | chr4:17597110-17598958 FORWARD
AT2G40340	1.86234	0.00192229	AP2 domain-containing transcription factor, putative (DRE2B) | chr2:16848438-16850487 REVERSE
AT5G53120	1.85855	2.67377e-81	Symbols: SPDS3, SPMS, ATSPDS3 | SPDS3 (SPERMIDINE SYNTHASE 3); spermidine synthase/ spermine synthase | chr5:21534550-21537816 FORWARD
AT3G06035	1.85712	1.11937e-22	unknown protein | chr3:1823099-1824216 REVERSE
AT2G47670	1.85697	0.00203566	invertase/pectin methylesterase inhibitor family protein | chr2:19543991-19544806 REVERSE
AT4G37410	1.84981	0.00335282	Symbols: CYP81F4 | CYP81F4; electron carrier/ heme binding / iron ion binding / monooxygenase/ oxygen binding | chr4:17590772-17592920 FORWARD
AT4G17030	1.84911	2.05786e-46	Symbols: ATEXLB1, EXPR, AT-EXPR, ATEXPR1, ATHEXP BETA 3.1 | ATEXLB1 (ARABIDOPSIS THALIANA EXPANSIN-LIKE B1) | chr4:9581586-9583290 REVERSE
AT3G02840	1.84715	3.6736e-08	immediate-early fungal elicitor family protein | chr3:618409-619686 FORWARD
AT4G01430	1.8445	1.52e-13	nodulin MtN21 family protein | chr4:585598-588029 FORWARD
AT5G10930	1.84154	3.84225e-18	Symbols: CIPK5, SnRK3.24 | CIPK5 (CBL-INTERACTING PROTEIN KINASE 5); ATP binding / kinase/ protein kinase/ protein serine/threonine kinase | chr5:3445366-3447114 REVERSE
AT1G45191	1.8318	8.4808e-17	Symbols: BGLU1 | BGLU1 (BETA GLUCOSIDASE 1); catalytic/ cation binding / hydrolase, hydrolyzing O-glycosyl compounds | chr1:17116044-17119158 FORWARD
AT3G18950	1.83015	4.51924e-19	transducin family protein / WD-40 repeat family protein | chr3:6536715-6538658 FORWARD
AT3G17120	1.82937	7.82933e-33	unknown protein | chr3:5841096-5843485 FORWARD
AT3G44450	1.82281	1.87991e-06	unknown protein | chr3:16074096-16074678 REVERSE
AT4G26790	1.82207	5.4371e-11	GDSL-motif lipase/hydrolase family protein | chr4:13487457-13489371 FORWARD
AT1G65870	1.82094	0.00111971	disease resistance-responsive family protein | chr1:24503624-24504193 FORWARD
AT2G46680	1.81841	3.55855e-65	Symbols: ATHB-7, ATHB7 | ATHB-7 (ARABIDOPSIS THALIANA HOMEOBOX 7); transcription activator/ transcription factor | chr2:19165403-19166949 REVERSE
AT5G07690	1.8179	8.14544e-35	Symbols: MYB29, ATMYB29, PMG2 | ATMYB29 (ARABIDOPSIS THALIANA MYB DOMAIN PROTEIN 29); DNA binding / transcription factor | chr5:2446764-2448543 FORWARD
AT4G02360	1.8141	8.02099e-07	unknown protein | chr4:1041142-1041733 FORWARD
AT1G08290	1.81315	5.43779e-05	zinc finger (C2H2 type) protein (WIP3) | chr1:2609996-2613242 REVERSE
AT3G55890	1.80939	0.00505885	yippee family protein | chr3:20740817-20742002 FORWARD
AT1G68570	1.8063	2.04626e-69	proton-dependent oligopeptide transport (POT) family protein | chr1:25746736-25750275 FORWARD
AT5G59310	1.8047	6.58469e-85	Symbols: LTP4 | LTP4 (LIPID TRANSFER PROTEIN 4); lipid binding | chr5:23925085-23925852 REVERSE
AT3G10570	1.80102	8.12117e-09	Symbols: CYP77A6 | CYP77A6; electron carrier/ heme binding / iron ion binding / monooxygenase/ oxygen binding | chr3:3302102-3303839 FORWARD
AT2G37300	1.80026	5.55277e-05	unknown protein | chr2:15662599-15663445 REVERSE
AT2G46400	1.80013	6.89113e-13	Symbols: WRKY46, ATWRKY46 | WRKY46; transcription factor | chr2:19043414-19044826 REVERSE
AT4G34400	1.79984	0.004561	DNA binding / transcription factor | chr4:16445208-16447773 FORWARD
AT3G25250	1.79242	0.000234126	Symbols: AGC2-1, AGC2, OXI1 | AGC2-1 (OXIDATIVE SIGNAL-INDUCIBLE1); kinase | chr3:9195503-9197124 FORWARD
AT2G30480	1.7923	2.37034e-05	unknown protein | chr2:12987876-12993403 REVERSE
AT3G08870	1.79098	2.23473e-15	lectin protein kinase, putative | chr3:2700355-2702581 REVERSE
AT1G18265	1.78847	0.000565117	unknown protein | chr1:6282252-6283293 REVERSE
AT5G23950	1.78797	0.0102774	C2 domain-containing protein | chr5:8082744-8083604 FORWARD
AT5G15910	1.7879	3.31276e-17	dehydrogenase-related | chr5:5193111-5195396 FORWARD
AT2G34810	1.78505	3.88122e-78	FAD-binding domain-containing protein | chr2:14685256-14687062 FORWARD
AT1G54120	1.78449	0.000347158	unknown protein | chr1:20207020-20207540 FORWARD
AT2G21320	1.78261	2.46228e-20	zinc finger (B-box type) family protein | chr2:9126263-9127843 FORWARD
AT2G43800	1.77764	1.44987e-27	formin homology 2 domain-containing protein / FH2 domain-containing protein | chr2:18145721-18148897 FORWARD
AT1G67360	1.77756	1.17798e-51	rubber elongation factor (REF) family protein | chr1:25236811-25238216 REVERSE
AT3G21470	1.77672	0.00421104	pentatricopeptide (PPR) repeat-containing protein | chr3:7563608-7565248 FORWARD
AT1G02205	1.77447	7.6398e-56	Symbols: CER1 | CER1 (ECERIFERUM 1); octadecanal decarbonylase | chr1:418767-422438 FORWARD
AT5G15950	1.7712	2.8644e-80	adenosylmethionine decarboxylase family protein | chr5:5205869-5207987 FORWARD
AT1G48100	1.77001	2.02315e-08	glycoside hydrolase family 28 protein / polygalacturonase (pectinase) family protein | chr1:17766874-17769951 FORWARD
AT1G52040	1.76806	2.7778e-101	Symbols: MBP1, ATMBP | MBP1 (MYROSINASE-BINDING PROTEIN 1); protein binding | chr1:19350375-19352782 REVERSE
AT5G40790	1.76473	0.0146008	unknown protein | chr5:16330115-16331026 REVERSE
AT1G59540	1.76358	0.000100722	Symbols: ZCF125 | ZCF125; ATP binding / microtubule motor | chr1:21874064-21879539 FORWARD
AT1G68568	1.76357	3.31759e-05	other RNA | chr1:25746977-25747654 REVERSE
AT1G52410	1.76353	1.57074e-26	Symbols: TSA1 | TSA1 (TSK-ASSOCIATING PROTEIN 1); calcium ion binding / protein binding | chr1:19520728-19525624 FORWARD
AT1G54570	1.76264	5.00268e-41	esterase/lipase/thioesterase family protein | chr1:20380478-20385125 REVERSE
AT1G18360	1.75948	2.19625e-35	hydrolase, alpha/beta fold family protein | chr1:6316695-6319427 REVERSE
AT4G17760	1.7561	0.017047	damaged DNA binding / exodeoxyribonuclease III | chr4:9871789-9873373 FORWARD
AT5G20830	1.75516	6.23138e-95	Symbols: SUS1, ASUS1, atsus1 | SUS1 (SUCROSE SYNTHASE 1); UDP-glycosyltransferase/ sucrose synthase | chr5:7050226-7054120 REVERSE
AT2G43100	1.75489	1.76874e-25	aconitase C-terminal domain-containing protein | chr2:17920660-17921689 FORWARD
AT3G02020	1.75129	3.23148e-102	Symbols: AK3 | AK3 (ASPARTATE KINASE 3); aspartate kinase | chr3:340546-343835 REVERSE
AT5G15960	1.75115	9.54099e-18	Symbols: KIN1 | KIN1 | chr5:5209898-5210727 FORWARD
AT2G29650	1.74831	1.06423e-84	Symbols: ANTR1, PHT4;1 | PHT4;1; carbohydrate transmembrane transporter/ inorganic diphosphate transmembrane transporter/ inorganic phosphate transmembrane transporter/ organic anion transmembrane transporter/ sugar:hydrogen symporter | chr2:12673383-12676049 REVERSE
AT4G39730	1.74291	5.13545e-79	lipid-associated family protein | chr4:18432899-18433695 FORWARD
AT3G17130	1.74165	2.27562e-06	invertase/pectin methylesterase inhibitor family protein | chr3:5844495-5845046 REVERSE
AT2G41312	1.7405	0.000257518	other RNA | chr2:17225542-17226693 FORWARD
AT1G03310	1.73797	1.35994e-60	Symbols: ATISA2, ISA2, DBE1, BE2 | isoamylase, putative / starch debranching enzyme, putative | chr1:813486-816749 FORWARD
AT1G68795	1.73776	0.00360654	Symbols: CLE12 | CLE12 (CLAVATA3/ESR-RELATED 12); protein binding / receptor binding | chr1:25840855-25841652 REVERSE
AT2G33850	1.73741	9.5361e-07	unknown protein | chr2:14321062-14322049 REVERSE
AT3G56330	1.73259	5.73491e-08	N2,N2-dimethylguanosine tRNA methyltransferase family protein | chr3:20890250-20892002 FORWARD
AT3G03480	1.73207	0.00127618	Symbols: CHAT | CHAT (acetyl CoA:(Z)-3-hexen-1-ol acetyltransferase); acetyl CoA:(Z)-3-hexen-1-ol acetyltransferase | chr3:828296-829896 REVERSE
AT1G76955	1.73071	2.21243e-06	Expressed protein | chr1:28918810-28919545 REVERSE
AT2G12462	1.72629	0.000872249	unknown protein | chr2:5050434-5051613 REVERSE
AT3G56080	1.7233	2.27097e-13	dehydration-responsive protein-related | chr3:20810309-20813036 REVERSE
AT1G73870	1.72096	1.31342e-41	zinc finger (B-box type) family protein | chr1:27779166-27780676 FORWARD
AT5G17160	1.71891	4.99546e-06	unknown protein | chr5:5639646-5642513 REVERSE
AT2G28620	1.71779	6.40258e-07	kinesin motor protein-related | chr2:12265167-12270020 REVERSE
AT2G36750	1.71287	0.00618099	Symbols: UGT73C1 | UGT73C1 (UDP-GLUCOSYL TRANSFERASE 73C1); UDP-glucosyltransferase/ UDP-glycosyltransferase/ cis-zeatin O-beta-D-glucosyltransferase/ trans-zeatin O-beta-D-glucosyltransferase/ transferase, transferring glycosyl groups | chr2:15410462-15412038 REVERSE
AT5G25620	1.71238	3.23364e-05	Symbols: YUC6 | YUC6 (YUCCA6); FAD binding / NADP or NADPH binding / flavin-containing monooxygenase/ monooxygenase/ oxidoreductase | chr5:8935109-8938666 REVERSE
AT2G31230	1.71214	6.87902e-08	Symbols: ATERF15 | ATERF15 (Ethylene-responsive element binding factor 15); DNA binding / transcription activator/ transcription factor | chr2:13306593-13307475 REVERSE
AT1G04247	1.7103	7.09332e-09	NA
AT2G30230	1.70967	1.91424e-12	unknown protein | chr2:12897071-12897885 FORWARD
AT2G34150	1.70877	4.21459e-06	Symbols: WAVE1 | WAVE1; actin monomer binding | chr2:14419295-14423467 REVERSE
AT3G59140	1.70871	3.08792e-43	Symbols: ATMRP14 | ATMRP14; ATPase, coupled to transmembrane movement of substances | chr3:21863420-21868701 REVERSE
AT2G03090	1.70859	6.02647e-15	Symbols: ATEXPA15, EXP15, ATEXP15, ATHEXP ALPHA 1.3 | ATEXPA15 (ARABIDOPSIS THALIANA EXPANSIN A15) | chr2:916854-918643 REVERSE
AT5G55950	1.70849	7.8254e-05	transporter-related | chr5:22658112-22660434 REVERSE
AT4G28320	1.70765	3.65819e-06	glycosyl hydrolase family 5 protein / cellulase family protein | chr4:14018183-14020251 REVERSE
AT1G77870	1.70633	0.0113708	Symbols: MUB5 | MUB5 (MEMBRANE-ANCHORED UBIQUITIN-FOLD PROTEIN 5 PRECURSOR) | chr1:29285078-29285889 FORWARD
AT5G10625	1.70519	1.01601e-05	FUNCTIONS IN: molecular_function unknown; INVOLVED IN: biological_process unknown; LOCATED IN: cellular_component unknown; BEST Arabidopsis thaliana protein match is: FPF1 (FLOWERING PROMOTING FACTOR 1) (TAIR:AT5G24860.1); Has 61 Blast hits to 61 proteins in 8 species: Archae - 0; Bacteria - 0; Metazoa - 0; Fungi - 0; Plants - 61; Viruses - 0; Other Eukaryotes - 0 (source: NCBI BLink). | chr5:335…
AT2G32290	1.70437	4.64223e-18	Symbols: BMY5, BAM6 | BAM6 (BETA-AMYLASE 6); beta-amylase/ catalytic/ cation binding | chr2:13714547-13716929 REVERSE
AT1G77580	1.70242	2.52553e-10	myosin heavy chain-related | chr1:29144027-29147584 REVERSE
AT1G28610	1.69667	6.97878e-07	GDSL-motif lipase, putative | chr1:10053617-10055731 REVERSE
AT1G36280	1.69258	6.21549e-16	adenylosuccinate lyase, putative / adenylosuccinase, putative | chr1:13640508-13643017 FORWARD
AT4G01060	1.6916	0.0129808	Symbols: ETC3, CPL3 | CPL3 (CAPRICE-LIKE MYB3); DNA binding / transcription factor | chr4:460531-461074 FORWARD
AT4G28040	1.69153	9.42645e-08	nodulin MtN21 family protein | chr4:13940359-13942309 FORWARD
AT5G25090	1.68799	0.000206692	plastocyanin-like domain-containing protein | chr5:8647018-8647817 REVERSE
AT1G73700	1.68721	0.0168328	MATE efflux family protein | chr1:27717380-27719648 REVERSE
AT5G53450	1.68645	1.95694e-97	Symbols: ORG1 | ORG1 (OBP3-responsive gene 1); ATP binding / kinase/ protein kinase | chr5:21688773-21692429 FORWARD
AT4G28250	1.68191	1.42193e-29	Symbols: ATEXPB3, EXPB3, ATHEXP BETA 1.6 | ATEXPB3 (ARABIDOPSIS THALIANA EXPANSIN B3) | chr4:14000038-14002069 REVERSE
AT5G54610	1.68093	1.08821e-42	Symbols: ANK | ANK (ankyrin); protein binding | chr5:22184779-22186525 REVERSE
AT1G13650	1.67839	1.38549e-09	FUNCTIONS IN: molecular_function unknown; INVOLVED IN: biological_process unknown; LOCATED IN: cellular_component unknown; EXPRESSED IN: 15 plant structures; EXPRESSED DURING: 6 growth stages; BEST Arabidopsis thaliana protein match is: 18S pre-ribosomal assembly protein gar2-related (TAIR:AT2G03810.4); Has 3725 Blast hits to 1574 proteins in 203 species: Archae - 2; Bacteria - 168; Metazoa - 816…
AT2G43510	1.67721	2.61387e-16	Symbols: ATTI1 | ATTI1; serine-type endopeptidase inhibitor | chr2:18067172-18067802 FORWARD
AT4G21380	1.67559	7.62928e-21	Symbols: ARK3 | ARK3 (A. THALIANA RECEPTOR KINASE 3); kinase/ transmembrane receptor protein serine/threonine kinase | chr4:11388925-11393226 REVERSE
AT4G16880	1.67435	4.02586e-15	disease resistance protein-related | chr4:9496187-9498926 REVERSE
AT2G27990	1.67304	0.00362874	Symbols: BLH8, PNF | BLH8 (BEL1-LIKE HOMEODOMAIN 8); DNA binding / transcription factor | chr2:11921433-11924698 REVERSE
AT1G10640	1.67223	4.20723e-09	polygalacturonase | chr1:3515365-3517888 REVERSE
AT3G15020	1.66947	7.06455e-32	malate dehydrogenase (NAD), mitochondrial, putative | chr3:5056068-5058248 FORWARD
AT1G29640	1.66499	3.50824e-06	unknown protein | chr1:10355703-10356482 REVERSE
AT5G61030	1.66473	1.29834e-20	Symbols: GR-RBP3 | GR-RBP3 (glycine-rich RNA-binding protein 3); ATP binding / RNA binding | chr5:24560451-24562306 FORWARD
AT2G32830	1.66311	0.0110761	Symbols: PHT5 | PHT5; inorganic phosphate transmembrane transporter/ phosphate transmembrane transporter | chr2:13927699-13929713 REVERSE
AT5G63130	1.6629	4.88343e-09	octicosapeptide/Phox/Bem1p (PB1) domain-containing protein | chr5:25323102-25324272 FORWARD
AT2G41180	1.66275	1.18304e-28	sigA-binding protein-related | chr2:17165191-17166025 FORWARD
AT2G39220	1.66208	8.51768e-13	Symbols: PLP6, PLA IIB | PLP6 (PATATIN-LIKE PROTEIN 6); nutrient reservoir | chr2:16374896-16377020 REVERSE
AT2G23180	1.66164	1.2476e-06	Symbols: CYP96A1 | CYP96A1; electron carrier/ heme binding / iron ion binding / monooxygenase/ oxygen binding | chr2:9874907-9876594 FORWARD
AT5G44110	1.66108	7.75239e-07	Symbols: ATPOP1, ATNAP2, POP1 | POP1; transporter | chr5:17754064-17755742 REVERSE
AT3G57920	1.6581	0.00351927	Symbols: SPL15 | SPL15 (SQUAMOSA PROMOTER BINDING PROTEIN-LIKE 15); DNA binding / transcription factor | chr3:21444321-21446035 REVERSE
AT5G39980	1.65722	2.49755e-07	pentatricopeptide (PPR) repeat-containing protein | chr5:16000712-16003072 REVERSE
AT2G44940	1.655	1.62522e-15	AP2 domain-containing transcription factor TINY, putative | chr2:18537257-18538418 FORWARD
AT3G18250	1.65312	0.00514551	unknown protein | chr3:6258067-6258417 REVERSE
AT4G17770	1.65275	6.80417e-37	Symbols: ATTPS5, TPS5 | ATTPS5; protein binding / transferase, transferring glycosyl groups / trehalose-phosphatase | chr4:9876238-9880254 FORWARD
AT1G04220	1.65261	0.00016208	Symbols: KCS2 | KCS2 (3-KETOACYL-COA SYNTHASE 2); fatty acid elongase | chr1:1119699-1122526 REVERSE
AT5G05250	1.64452	1.93428e-52	unknown protein | chr5:1557037-1557998 REVERSE
AT2G40080	1.64429	2.1354e-27	Symbols: ELF4 | ELF4 (EARLY FLOWERING 4) | chr2:16734294-16734912 REVERSE
AT5G44390	1.64238	1.74027e-06	FAD-binding domain-containing protein | chr5:17882196-17885004 REVERSE
AT5G47230	1.64122	9.08404e-15	Symbols: ERF5, ATERF-5, ATERF5 | ERF5 (ETHYLENE RESPONSIVE ELEMENT BINDING FACTOR 5); DNA binding / transcription activator/ transcription factor | chr5:19179939-19181129 FORWARD
AT5G53870	1.63758	1.41748e-14	plastocyanin-like domain-containing protein | chr5:21869864-21871284 REVERSE
AT1G75300	1.63687	0.000421954	isoflavone reductase, putative | chr1:28255495-28257040 FORWARD
AT5G43860	1.6366	0.000617712	Symbols: ATCLH2, CLH2 | ATCLH2; chlorophyllase | chr5:17630450-17632312 FORWARD
AT5G50100	1.63083	7.06724e-36	FUNCTIONS IN: molecular_function unknown; INVOLVED IN: biological_process unknown; LOCATED IN: mitochondrion; EXPRESSED IN: 22 plant structures; EXPRESSED DURING: 15 growth stages; CONTAINS InterPro DOMAIN/s: Thioredoxin-like fold (InterPro:IPR012336), Putative thiol-disulphide oxidoreductase DCC (InterPro:IPR007263); Has 598 Blast hits to 598 proteins in 152 species: Archae - 0; Bacteria - 266; …
AT2G04050	1.63015	5.35206e-07	MATE efflux family protein | chr2:1337386-1339270 REVERSE
AT3G23670	1.63014	2.62069e-05	Symbols: PAKRP1L, KINESIN-12B | KINESIN-12B; microtubule motor/ plus-end-directed microtubule motor | chr3:8519164-8525289 FORWARD
AT4G11350	1.62954	6.64e-07	transferase, transferring glycosyl groups | chr4:6901682-6904244 FORWARD
AT2G38110	1.62947	3.35765e-07	Symbols: ATGPAT6, GPAT6 | GPAT6 (GLYCEROL-3-PHOSPHATE ACYLTRANSFERASE 6); 1-acylglycerol-3-phosphate O-acyltransferase/ acyltransferase | chr2:15952607-15955494 REVERSE
AT5G06510	1.62431	2.09859e-06	Symbols: NF-YA10 | NF-YA10 (NUCLEAR FACTOR Y, SUBUNIT A10); transcription factor | chr5:1984991-1987044 FORWARD
AT1G52080	1.6243	9.0932e-09	Symbols: AR791 | AR791; actin binding | chr1:19369131-19372065 FORWARD
AT5G10760	1.62227	2.35102e-50	aspartyl protease family protein | chr5:3400342-3402207 REVERSE
AT1G09240	1.62038	2.6456e-07	Symbols: NAS3, ATNAS3 | NAS3 (NICOTIANAMINE SYNTHASE 3); nicotianamine synthase | chr1:2984881-2986130 FORWARD
AT1G18590	1.61834	3.17596e-35	Symbols: SOT17, ATSOT17, ATST5C | SOT17 (SULFOTRANSFERASE 17); desulfoglucosinolate sulfotransferase/ sulfotransferase | chr1:6398580-6399942 FORWARD
AT1G15310	1.61819	0.000120895	Symbols: ATHSRP54A, SRP54-1 | ATHSRP54A (ARABIDOPSIS THALIANA SIGNAL RECOGNITION PARTICLE 54 KDA SUBUNIT); 7S RNA binding / GTP binding / mRNA binding / nucleoside-triphosphatase/ nucleotide binding | chr1:5269019-5272058 REVERSE
AT3G05030	1.61455	1.9393e-16	Symbols: NHX2, ATNHX2 | NHX2 (SODIUM HYDROGEN EXCHANGER 2); sodium ion transmembrane transporter/ sodium:hydrogen antiporter | chr3:1393298-1396784 REVERSE
AT1G02220	1.61238	2.24432e-08	Symbols: ANAC003 | ANAC003 (Arabidopsis NAC domain containing protein 3); transcription factor | chr1:428814-430647 REVERSE
AT1G77280	1.61113	1.89371e-14	protein kinase family protein | chr1:29031468-29035882 REVERSE
AT1G04770	1.61061	8.27276e-24	male sterility MS5 family protein | chr1:1336371-1337849 REVERSE
AT5G18270	1.60977	0.000834606	Symbols: ANAC087 | ANAC087; transcription factor | chr5:6040919-6042938 REVERSE
AT1G47395	1.6096	0.00027976	unknown protein | chr1:17383034-17383408 FORWARD
AT2G40435	1.60844	1.09025e-06	EXPRESSED IN: 20 plant structures; EXPRESSED DURING: 13 growth stages; BEST Arabidopsis thaliana protein match is: transcription regulator (TAIR:AT3G56220.1); Has 165 Blast hits to 165 proteins in 20 species: Archae - 0; Bacteria - 0; Metazoa - 0; Fungi - 0; Plants - 165; Viruses - 0; Other Eukaryotes - 0 (source: NCBI BLink). | chr2:16886824-16888638 FORWARD
AT5G42450	1.60764	0.012707	pentatricopeptide (PPR) repeat-containing protein | chr5:16977643-16979016 FORWARD
AT1G65060	1.60726	1.28829e-07	Symbols: 4CL3 | 4CL3; 4-coumarate-CoA ligase | chr1:24167202-24171502 REVERSE
AT2G34500	1.60458	9.99611e-11	Symbols: CYP710A1 | CYP710A1 (cytochrome P450, family 710, subfamily A, polypeptide 1); C-22 sterol desaturase/ oxygen binding | chr2:14539479-14541406 REVERSE
AT1G48120	1.60399	4.30885e-13	calcineurin-like phosphoesterase family protein | chr1:17773688-17779624 REVERSE
AT3G20260	1.59608	3.31736e-06	structural constituent of ribosome | chr3:7064054-7066503 REVERSE
AT3G60110	1.59481	4.13732e-08	DNA binding | chr3:22197826-22201451 FORWARD
AT2G25450	1.5947	1.21962e-100	2-oxoglutarate-dependent dioxygenase, putative | chr2:10829916-10831655 REVERSE
AT3G49570	1.59357	3.42067e-06	Symbols: LSU3 | LSU3 (RESPONSE TO LOW SULFUR 3) | chr3:18372533-18373024 REVERSE
AT1G17830	1.58914	2.61692e-05	unknown protein | chr1:6135803-6138432 REVERSE
AT3G03200	1.58815	3.6946e-08	Symbols: anac045 | anac045 (Arabidopsis NAC domain containing protein 45); transcription factor | chr3:736141-738527 REVERSE
AT1G56600	1.58712	7.9029e-59	Symbols: AtGolS2 | AtGolS2 (Arabidopsis thaliana galactinol synthase 2); transferase, transferring glycosyl groups / transferase, transferring hexosyl groups | chr1:21207537-21209596 FORWARD
AT5G42760	1.58646	1.95286e-05	INVOLVED IN: biological_process unknown; LOCATED IN: cellular_component unknown; EXPRESSED IN: 21 plant structures; EXPRESSED DURING: 13 growth stages; CONTAINS InterPro DOMAIN/s: Conserved hypothetical protein CHP00027, methylltransferase (InterPro:IPR011610), O-methyltransferase, N-terminal (InterPro:IPR003455); Has 888 Blast hits to 888 proteins in 139 species: Archae - 36; Bacteria - 741; Met…
AT5G07030	1.58428	5.20099e-23	aspartic-type endopeptidase | chr5:2183360-2185972 REVERSE
AT5G07700	1.5828	1.87941e-06	Symbols: MYB76, AtMYB76 | MYB76 (myb domain protein 76); DNA binding / transcription factor | chr5:2450325-2451578 FORWARD
AT4G37150	1.58236	0.00301593	Symbols: ATMES9, MES9 | MES9 (METHYL ESTERASE 9); hydrolase, acting on ester bonds / methyl indole-3-acetate esterase/ methyl jasmonate esterase/ methyl salicylate esterase | chr4:17492878-17494109 REVERSE
AT3G22231	1.58087	5.61204e-93	Symbols: PCC1 | PCC1 (PATHOGEN AND CIRCADIAN CONTROLLED 1) | chr3:7845823-7846605 REVERSE
AT4G37490	1.58059	0.00674756	Symbols: CYC1, CYCB1;1, CYCB1 | CYCB1;1 (CYCLIN B1;1); cyclin-dependent protein kinase regulator | chr4:17621886-17624285 REVERSE
AT2G47190	1.57895	1.01315e-05	Symbols: ATMYB2, MYB2 | MYB2 (MYB DOMAIN PROTEIN 2); DNA binding / calmodulin binding / transcription activator/ transcription factor | chr2:19376202-19377531 FORWARD
AT4G01070	1.57548	1.77578e-58	Symbols: GT72B1, UGT72B1 | GT72B1; UDP-glucosyltransferase/ UDP-glycosyltransferase/ transferase, transferring glycosyl groups | chr4:461592-463449 REVERSE
AT1G24070	1.57535	3.91934e-16	Symbols: ATCSLA10, CSLA10 | ATCSLA10; cellulose synthase/ transferase, transferring glycosyl groups | chr1:8516238-8519734 REVERSE
AT4G34860	1.5736	4.07112e-12	beta-fructofuranosidase, putative / invertase, putative / saccharase, putative / beta-fructosidase, putative | chr4:16609746-16612907 REVERSE
AT2G43500	1.57256	4.58212e-16	RWP-RK domain-containing protein | chr2:18061925-18066639 FORWARD
AT3G59530	1.57157	2.91026e-05	strictosidine synthase family protein | chr3:21993297-21995308 FORWARD
AT3G52370	1.56969	4.78368e-10	Symbols: FLA15 | FLA15 (FASCICLIN-LIKE ARABINOGALACTAN PROTEIN 15 PRECURSOR) | chr3:19417490-19419782 FORWARD
AT2G05940	1.56966	1.41526e-36	protein kinase, putative | chr2:2287238-2289307 REVERSE
AT5G09590	1.56812	4.92614e-47	Symbols: MTHSC70-2, HSC70-5 | MTHSC70-2 (MITOCHONDRIAL HSP70 2); ATP binding | chr5:2975548-2978750 FORWARD
AT4G21930	1.56729	7.0002e-10	unknown protein | chr4:11639757-11640583 FORWARD
AT1G65690	1.56627	1.143e-09	harpin-induced protein-related / HIN1-related / harpin-responsive protein-related | chr1:24431430-24432953 REVERSE
AT4G23600	1.56579	1.164e-67	Symbols: CORI3, JR2 | CORI3 (CORONATINE INDUCED 1); cystathionine beta-lyase/ transaminase | chr4:12310619-12313212 FORWARD
AT3G51750	1.56469	7.3523e-06	unknown protein | chr3:19196503-19197334 REVERSE
AT5G51750	1.56193	2.05168e-22	Symbols: ATSBT1.3, SBT1.3 | ATSBT1.3 (ARABIDOPSIS THALIANA SUBTILASE 1.3); identical protein binding / serine-type endopeptidase | chr5:21020207-21022781 FORWARD
AT4G21650	1.55974	2.61442e-72	subtilase family protein | chr4:11501198-11504678 REVERSE
AT5G24530	1.55924	1.50075e-54	Symbols: DMR6 | DMR6 (DOWNY MILDEW RESISTANT 6); oxidoreductase/ oxidoreductase, acting on paired donors, with incorporation or reduction of molecular oxygen, 2-oxoglutarate as one donor, and incorporation of one atom each of oxygen into both donors | chr5:8378833-8383401 FORWARD
AT5G56010	1.55889	1.5185e-78	Symbols: HSP81-3 | HSP81-3; ATP binding / unfolded protein binding | chr5:22681305-22684129 FORWARD
AT2G32960	1.55886	7.1e-08	tyrosine specific protein phosphatase family protein | chr2:13987767-13990976 FORWARD
AT3G12502	1.55674	0.00086746	other RNA | chr3:3963124-3964222 FORWARD
AT3G22235	1.54966	3.10035e-35	FUNCTIONS IN: molecular_function unknown; INVOLVED IN: biological_process unknown; BEST Arabidopsis thaliana protein match is: PCC1 (PATHOGEN AND CIRCADIAN CONTROLLED 1) (TAIR:AT3G22231.1); Has 1 Blast hits to 1 proteins in 1 species: Archae - 0; Bacteria - 0; Metazoa - 0; Fungi - 0; Plants - 1; Viruses - 0; Other Eukaryotes - 0 (source: NCBI BLink). | chr3:7854419-7855791 REVERSE
AT2G25530	1.54952	4.65076e-06	AFG1-like ATPase family protein | chr2:10863059-10866757 FORWARD
AT5G67160	1.5492	1.252e-06	Symbols: EPS1 | EPS1 (ENHANCED PSEUDOMONAS SUSCEPTIBILTY 1); transferase/ transferase, transferring acyl groups other than amino-acyl groups | chr5:26797613-26799041 REVERSE
AT2G24540	1.54919	8.35682e-14	Symbols: AFR | AFR (ATTENUATED FAR-RED RESPONSE) | chr2:10426342-10427594 FORWARD
AT1G16630	1.54876	0.00387341	unknown protein | chr1:5682118-5684867 REVERSE
AT5G61270	1.54833	5.78942e-14	Symbols: PIF7 | PIF7 (PHYTOCHROME-INTERACTING FACTOR7); DNA binding / double-stranded DNA binding / transcription factor | chr5:24638775-24640600 REVERSE
AT3G27270	1.54295	0.000165663	FUNCTIONS IN: molecular_function unknown; INVOLVED IN: biological_process unknown; LOCATED IN: endomembrane system, integral to membrane; EXPRESSED IN: sperm cell, leaf whorl, embryo, flower, seed; EXPRESSED DURING: F mature embryo stage, petal differentiation and expansion stage, D bilateral stage, E expanded cotyledon stage; CONTAINS InterPro DOMAIN/s: TRAM, LAG1 and CLN8 homology (InterPro:IPR…
AT4G24130	1.54219	0.000442559	unknown protein | chr4:12527753-12528593 FORWARD
AT3G09540	1.53722	5.99429e-14	pectate lyase family protein | chr3:2928811-2931228 REVERSE
AT1G32450	1.53715	1.40573e-28	Symbols: NRT1.5 | NRT1.5 (NITRATE TRANSPORTER 1.5); nitrate transmembrane transporter/ transporter | chr1:11715150-11719970 REVERSE
AT3G24360	1.53703	0.00517787	enoyl-CoA hydratase/isomerase family protein | chr3:8839728-8842831 REVERSE
AT5G20700	1.53576	1.2077e-70	senescence-associated protein-related | chr5:7005844-7007117 REVERSE
AT1G63840	1.53455	1.6062e-09	zinc finger (C3HC4-type RING finger) family protein | chr1:23689697-23690807 REVERSE
AT2G37240	1.53356	1.48548e-35	INVOLVED IN: biological_process unknown; LOCATED IN: chloroplast; EXPRESSED IN: 21 plant structures; EXPRESSED DURING: 14 growth stages; CONTAINS InterPro DOMAIN/s: Thioredoxin fold (InterPro:IPR012335), Thioredoxin-like fold (InterPro:IPR012336); BEST Arabidopsis thaliana protein match is: unknown protein (TAIR:AT5G65840.1); Has 252 Blast hits to 252 proteins in 46 species: Archae - 0; Bacteria …
AT5G20740	1.53315	8.70102e-05	invertase/pectin methylesterase inhibitor family protein | chr5:7025686-7026532 REVERSE
AT5G66740	1.5317	0.0156383	unknown protein | chr5:26647114-26648558 FORWARD
AT3G55580	1.53082	0.0105924	regulator of chromosome condensation (RCC1) family protein | chr3:20612700-20615920 FORWARD
AT4G16140	1.52995	2.29337e-07	proline-rich family protein | chr4:9129016-9129841 FORWARD
AT3G26960	1.52628	1.97614e-11	unknown protein | chr3:9944668-9945579 REVERSE
AT3G48830	1.52587	8.27163e-05	polynucleotide adenylyltransferase family protein / RNA recognition motif (RRM)-containing protein | chr3:18103152-18110216 FORWARD
AT4G02290	1.52275	6.46757e-10	Symbols: AtGH9B13 | AtGH9B13 (Arabidopsis thaliana glycosyl hydrolase 9B13); catalytic/ hydrolase, hydrolyzing O-glycosyl compounds | chr4:1002394-1005253 REVERSE
AT1G78370	1.52221	1.05344e-91	Symbols: ATGSTU20 | ATGSTU20 (GLUTATHIONE S-TRANSFERASE TAU 20); glutathione transferase | chr1:29484269-29485290 REVERSE
AT3G03780	1.52142	3.11848e-40	Symbols: ATMS2 | AtMS2; 5-methyltetrahydropteroyltriglutamate-homocysteine S-methyltransferase/ methionine synthase | chr3:957235-960980 FORWARD
AT5G22460	1.5205	1.89739e-19	esterase/lipase/thioesterase family protein | chr5:7443508-7445546 REVERSE
AT3G25110	1.51868	7.41305e-09	Symbols: AtFaTA | AtFaTA (Arabidopsis FatA acyl-ACP thioesterase); acyl carrier/ acyl-[acyl-carrier-protein] hydrolase | chr3:9146271-9148486 REVERSE
AT5G36120	1.51753	8.56796e-10	Symbols: CCB3 | CCB3 (COFACTOR ASSEMBLY, COMPLEX C (B6F),) | chr5:14198587-14199243 REVERSE
AT2G17270	1.51723	0.000338208	mitochondrial substrate carrier family protein | chr2:7510100-7512387 FORWARD
AT3G04485	1.51615	0.000692861	other RNA | chr3:1198114-1200104 FORWARD
AT5G10440	1.5157	0.0124441	Symbols: CYCD4;2 | CYCD4;2 (cyclin d4;2); cyclin-dependent protein kinase | chr5:3280516-3282411 REVERSE
AT4G02710	1.5152	7.91839e-10	kinase interacting family protein | chr4:1193516-1197061 REVERSE
AT5G10080	1.51493	3.44574e-05	aspartyl protease family protein | chr5:3150843-3153380 FORWARD
AT1G01480	1.51447	2.16341e-13	Symbols: ACS2, AT-ACC2 | ACS2; 1-aminocyclopropane-1-carboxylate synthase | chr1:175782-178400 FORWARD
AT3G23810	1.51414	2.62641e-44	Symbols: SAHH2, ATSAHH2 | SAHH2 (S-ADENOSYL-L-HOMOCYSTEINE (SAH) HYDROLASE 2); adenosylhomocysteinase/ binding / catalytic | chr3:8587664-8589713 REVERSE
AT1G68620	1.51321	7.82445e-09	hydrolase | chr1:25765947-25767240 FORWARD
AT3G58990	1.51287	2.1577e-17	aconitase C-terminal domain-containing protein | chr3:21797058-21798303 REVERSE
AT1G24470	1.51172	0.00050302	Symbols: KCR2 | short-chain dehydrogenase/reductase (SDR) family protein | chr1:8674056-8676408 FORWARD
AT2G13810	1.51119	0.00585393	Symbols: ALD1 | ALD1 (AGD2-LIKE DEFENSE RESPONSE PROTEIN1); catalytic/ pyridoxal phosphate binding / transaminase/ transferase, transferring nitrogenous groups | chr2:5768446-5772259 FORWARD
AT2G25090	1.50896	0.003736	Symbols: CIPK16, SnRK3.18 | CIPK16 (CBL-INTERACTING PROTEIN KINASE 16); ATP binding / kinase/ protein kinase/ protein serine/threonine kinase | chr2:10670467-10672653 REVERSE
AT4G21680	1.50852	8.77471e-12	proton-dependent oligopeptide transport (POT) family protein | chr4:11517353-11519765 REVERSE
AT3G04290	1.5058	5.96209e-26	Symbols: ATLTL1, LTL1 | LTL1 (LI-TOLERANT LIPASE 1); carboxylesterase/ hydrolase, acting on ester bonds | chr3:1133320-1136316 REVERSE
AT1G60270	1.50357	6.36039e-06	Symbols: BGLU6 | pseudogene, glycosyl hydrolase family 1, contains Pfam PF00232 : Glycosyl hydrolase family 1 domain; TIGRFAM TIGR01233: 6-phospho-beta-galactosidase; similar to hydroxyisourate hydrolase (GI:19569603) (Glycine max); blastp match of 57% identity and 2.8e-127 P-value to GP|12746303|gb|AAK07429.1|AF321287_1|AF321287 beta-glucosidase {Musa acuminata} | chr1:22221726-22224257 REVERSE
AT1G13470	1.50338	7.02808e-22	unknown protein | chr1:4620228-4621580 REVERSE
AT1G75580	1.49797	0.00210066	auxin-responsive protein, putative | chr1:28377461-28378178 FORWARD
AT1G32900	1.49779	3.79612e-56	starch synthase, putative | chr1:11920390-11923766 REVERSE
AT4G15810	1.49731	0.000415808	GTP binding | chr4:8989162-8992591 REVERSE
AT2G34490	1.49709	3.91969e-15	Symbols: CYP710A2 | CYP710A2 (cytochrome P450, family 710, subfamily A, polypeptide 2); C-22 sterol desaturase/ oxygen binding | chr2:14535645-14537432 REVERSE
AT4G17470	1.49671	4.68117e-16	palmitoyl protein thioesterase family protein | chr4:9742759-9744860 REVERSE
AT5G15450	1.49626	1.76903e-64	Symbols: APG6, CLPB3, CLPB-P | CLPB3 (CASEIN LYTIC PROTEINASE B3); ATP binding / ATPase/ nucleoside-triphosphatase/ nucleotide binding / protein binding | chr5:5014212-5018347 REVERSE
AT1G73620	1.49419	0.0142923	thaumatin-like protein, putative / pathogenesis-related protein, putative | chr1:27681408-27683130 FORWARD
AT4G30980	1.49373	0.0010434	basic helix-loop-helix (bHLH) family protein | chr4:15079243-15081657 REVERSE
AT1G58270	1.49148	1.72473e-41	Symbols: ZW9 | ZW9 | chr1:21612116-21614117 REVERSE
AT1G64390	1.49125	3.22699e-55	Symbols: AtGH9C2 | AtGH9C2 (Arabidopsis thaliana glycosyl hydrolase 9C2); carbohydrate binding / catalytic/ hydrolase, hydrolyzing O-glycosyl compounds | chr1:23911119-23915229 FORWARD
AT1G19940	1.48928	0.00293953	Symbols: AtGH9B5 | AtGH9B5 (Arabidopsis thaliana Glycosyl Hydrolase 9B5); catalytic/ hydrolase, hydrolyzing O-glycosyl compounds | chr1:6918191-6920377 REVERSE
AT2G34650	1.48885	1.16232e-10	Symbols: PID, ABR | PID (PINOID); kinase/ protein kinase/ protein serine/threonine kinase | chr2:14589760-14591788 REVERSE
AT4G34650	1.48746	3.62855e-06	Symbols: SQS2 | SQS2 (SQUALENE SYNTHASE 2); farnesyl-diphosphate farnesyltransferase | chr4:16542377-16545121 FORWARD
AT2G39560	1.48722	0.0152262	unknown protein | chr2:16504846-16506008 REVERSE
AT2G23470	1.48552	2.0845e-05	FUNCTIONS IN: molecular_function unknown; INVOLVED IN: biological_process unknown; EXPRESSED IN: stem, stamen; EXPRESSED DURING: petal differentiation and expansion stage; CONTAINS InterPro DOMAIN/s: Protein of unknown function DUF647 (InterPro:IPR006968); BEST Arabidopsis thaliana protein match is: emb1879 (embryo defective 1879) (TAIR:AT5G49820.1); Has 259 Blast hits to 258 proteins in 85 speci…
AT5G55620	1.48453	1.08659e-27	unknown protein | chr5:22530202-22530939 FORWARD
AT4G15730	1.48445	3.14917e-05	zinc ion binding | chr4:8951533-8957632 REVERSE
AT5G43630	1.48249	9.19776e-15	Symbols: TZP | TZP; DNA binding / nucleic acid binding / zinc ion binding | chr5:17526751-17530516 FORWARD
AT1G54160	1.48239	7e-09	Symbols: NFYA5, NF-YA5 | NF-YA5 (NUCLEAR FACTOR Y, SUBUNIT A5); specific transcriptional repressor/ transcription factor | chr1:20217336-20219452 REVERSE
AT2G36870	1.48216	4.90936e-05	xyloglucan:xyloglucosyl transferase, putative / xyloglucan endotransglycosylase, putative / endo-xyloglucan transferase, putative | chr2:15472645-15474681 REVERSE
AT3G25290	1.48215	1.49413e-13	auxin-responsive family protein | chr3:9208937-9210599 FORWARD
AT4G13410	1.48021	4.50581e-05	Symbols: ATCSLA15, CSLA15 | ATCSLA15; cellulose synthase/ transferase, transferring glycosyl groups | chr4:7792219-7795824 REVERSE
AT1G77120	1.47902	5.04427e-17	Symbols: ADH1, ADH, ATADH, ATADH1 | ADH1 (ALCOHOL DEHYDROGENASE 1); alcohol dehydrogenase | chr1:28975394-28977417 FORWARD
AT5G52300	1.47819	4.17866e-12	Symbols: RD29B, LTI65 | LTI65 (LOW-TEMPERATURE-INDUCED 65) | chr5:21237056-21239529 FORWARD
AT4G15610	1.47753	5.9539e-12	integral membrane family protein | chr4:8909064-8910908 FORWARD
AT2G42200	1.47625	6.50419e-07	Symbols: SPL9 | SPL9 (SQUAMOSA PROMOTER BINDING PROTEIN-LIKE 9); transcription factor | chr2:17587407-17589630 FORWARD
AT5G13320	1.47607	2.46557e-14	Symbols: PBS3, GDG1, WIN3, GH3.12 | PBS3 (AVRPPHB SUSCEPTIBLE 3) | chr5:4267510-4271051 FORWARD
AT3G50970	1.47591	7.40696e-15	Symbols: LTI30, XERO2 | LTI30 (LOW TEMPERATURE-INDUCED 30) | chr3:18940777-18941554 FORWARD
AT1G02390	1.47538	5.49225e-10	Symbols: ATGPAT2, GPAT2 | GPAT2 (GLYCEROL-3-PHOSPHATE ACYLTRANSFERASE 2); acyltransferase | chr1:480852-483292 FORWARD
AT5G24990	1.47533	0.00225912	unknown protein | chr5:8610537-8611694 FORWARD
AT1G79150	1.4745	3.86632e-10	binding | chr1:29772588-29777989 REVERSE
AT4G04020	1.4739	1.31633e-70	Symbols: FIB | FIB (FIBRILLIN); structural molecule | chr4:1932144-1933950 FORWARD
AT1G17190	1.47188	0.0053649	Symbols: ATGSTU26, GSTU26 | ATGSTU26 (ARABIDOPSIS THALIANA GLUTATHIONE S-TRANSFERASE TAU 26); glutathione transferase | chr1:5875350-5876545 FORWARD
AT3G49142	1.46949	0.010213	Tetratricopeptide repeat (TPR)-like superfamily protein; CONTAINS InterPro DOMAIN/s: Pentatricopeptide repeat (InterPro:IPR002885); BEST Arabidopsis thaliana protein match is: Tetratricopeptide repeat (TPR)-like superfamily protein (TAIR:AT4G33990.1).
AT3G10340	1.46672	4.24894e-09	Symbols: PAL4 | PAL4 (Phenylalanine ammonia-lyase 4); ammonia ligase/ ammonia-lyase/ catalytic | chr3:3204013-3208022 FORWARD
AT5G04895	1.46604	9.19622e-07	ATP binding / ATP-dependent helicase/ double-stranded RNA binding / helicase/ nucleic acid binding | chr5:1428724-1434769 FORWARD
AT4G37608	1.46551	0.0115026	unknown protein | chr4:17668951-17670631 FORWARD
AT4G34131	1.46486	3.5924e-06	Symbols: UGT73B3 | UGT73B3 (UDP-glucosyl transferase 73B3); UDP-glycosyltransferase/ abscisic acid glucosyltransferase/ quercetin 3-O-glucosyltransferase/ transferase, transferring hexosyl groups | chr4:16343057-16344818 REVERSE
AT2G47770	1.46368	5.7078e-13	benzodiazepine receptor-related | chr2:19568464-19569507 FORWARD
AT3G03460	1.46209	0.00222587	unknown protein | chr3:822937-824546 REVERSE
AT1G23710	1.4606	1.19729e-28	unknown protein | chr1:8385251-8386426 FORWARD
AT2G22560	1.46051	1.20138e-06	FUNCTIONS IN: molecular_function unknown; INVOLVED IN: biological_process unknown; LOCATED IN: plasma membrane; EXPRESSED IN: 15 plant structures; EXPRESSED DURING: 6 growth stages; CONTAINS InterPro DOMAIN/s: KIP1-like (InterPro:IPR011684); BEST Arabidopsis thaliana protein match is: kinase interacting family protein (TAIR:AT5G10500.1); Has 47807 Blast hits to 30104 proteins in 1314 species: Arc…
AT2G25625	1.45577	1.83284e-27	unknown protein | chr2:10906428-10907288 FORWARD
AT5G23310	1.45472	1.30858e-22	Symbols: FSD3 | FSD3 (FE SUPEROXIDE DISMUTASE 3); superoxide dismutase | chr5:7850523-7852532 FORWARD
AT4G27595	1.45307	7.56411e-05	unknown protein | chr4:13772819-13777290 REVERSE
AT1G66400	1.45245	5.36604e-05	calmodulin-related protein, putative | chr1:24770575-24771371 REVERSE
AT4G21760	1.45017	0.00166881	Symbols: BGLU47 | BGLU47 (Beta-glucosidase 47); catalytic/ cation binding / hydrolase, hydrolyzing O-glycosyl compounds | chr4:11561229-11563950 FORWARD
AT3G19620	1.44961	7.48286e-18	glycosyl hydrolase family 3 protein | chr3:6815613-6818308 REVERSE
AT1G17170	1.44935	0.00725503	Symbols: ATGSTU24, GST | ATGSTU24 (GLUTATHIONE S-TRANSFERASE TAU 24); glutathione binding / glutathione transferase | chr1:5869846-5870840 FORWARD
AT3G60660	1.447	0.00931664	unknown protein | chr3:22421410-22423477 FORWARD
AT1G07430	1.4435	1.75152e-20	protein phosphatase 2C, putative / PP2C, putative | chr1:2280835-2282828 REVERSE
AT3G14360	1.44346	1.2171e-05	lipase class 3 family protein | chr3:4791589-4793684 FORWARD
AT1G79450	1.44315	1.17869e-07	Symbols: ALIS5 | ALIS5 (ALA-Interacting Subunit 5) | chr1:29887692-29890145 FORWARD
AT2G46660	1.44271	0.000102671	Symbols: CYP78A6 | CYP78A6; electron carrier/ heme binding / iron ion binding / monooxygenase/ oxygen binding | chr2:19153328-19155489 REVERSE
AT5G22860	1.44232	8.80171e-22	serine carboxypeptidase S28 family protein | chr5:7639318-7642984 REVERSE
AT2G46790	1.44114	0.00973777	Symbols: APRR9, PRR9, TL1 | APRR9 (ARABIDOPSIS PSEUDO-RESPONSE REGULATOR 9); protein binding / transcription regulator/ two-component response regulator | chr2:19232649-19235087 FORWARD
AT5G44480	1.44068	0.00419186	Symbols: DUR | DUR (DEFECTIVE UGE IN ROOT); UDP-glucose 4-epimerase/ binding / catalytic/ coenzyme binding | chr5:17921515-17923643 FORWARD
AT1G08043	1.44042	2.52889e-15	NA
AT2G32220	1.4404	5.3518e-05	60S ribosomal protein L27 (RPL27A) | chr2:13678919-13679523 FORWARD
AT4G10955	1.43903	5.72909e-08	lipase class 3 family protein | chr4:6713557-6718555 REVERSE
AT1G53035	1.43409	0.000793222	unknown protein | chr1:19761700-19762551 REVERSE
AT2G18100	1.43273	0.0021957	unknown protein | chr2:7867828-7871642 FORWARD
AT5G43150	1.43238	2.16728e-24	unknown protein | chr5:17325013-17325923 FORWARD
AT5G64230	1.43078	1.93516e-06	unknown protein | chr5:25692453-25694053 FORWARD
AT4G30460	1.43043	3.80487e-14	glycine-rich protein | chr4:14888980-14889802 REVERSE
AT1G12775	1.42863	0.000365408	LOCATED IN: mitochondrion; EXPRESSED IN: 7 plant structures; EXPRESSED DURING: F mature embryo stage, petal differentiation and expansion stage, D bilateral stage, E expanded cotyledon stage; CONTAINS InterPro DOMAIN/s: Pentatricopeptide repeat (InterPro:IPR002885); BEST Arabidopsis thaliana protein match is: pentatricopeptide (PPR) repeat-containing protein (TAIR:AT1G12300.1); Has 27792 Blast hi…
AT3G28220	1.42554	7.45492e-58	meprin and TRAF homology domain-containing protein / MATH domain-containing protein | chr3:10524404-10526728 FORWARD
AT4G39950	1.42479	9.13657e-41	Symbols: CYP79B2 | CYP79B2; electron carrier/ heme binding / iron ion binding / monooxygenase/ oxygen binding | chr4:18525246-18527579 FORWARD
AT2G27360	1.42464	0.000130517	lipase, putative | chr2:11706198-11708065 FORWARD
AT1G54385	1.42299	0.00268083	binding | chr1:20301126-20303885 REVERSE
AT4G04223	1.42117	0.00027739	other RNA | chr4:2036511-2037800 FORWARD
AT3G22620	1.42063	9.3127e-08	protease inhibitor/seed storage/lipid transfer protein (LTP) family protein | chr3:8008534-8009590 FORWARD
AT2G24190	1.42008	0.00118248	short-chain dehydrogenase/reductase (SDR) family protein | chr2:10283621-10284980 REVERSE
AT5G48180	1.41902	1.22382e-76	Symbols: NSP5 | NSP5 (NITRILE SPECIFIER PROTEIN 5) | chr5:19540937-19542426 REVERSE
AT2G16890	1.41818	9.72212e-07	UDP-glucoronosyl/UDP-glucosyl transferase family protein | chr2:7316889-7319181 FORWARD
AT1G72920	1.41585	5.13092e-13	disease resistance protein (TIR-NBS class), putative | chr1:27437928-27439091 FORWARD
AT1G62870	1.41568	6.53269e-05	unknown protein | chr1:23284012-23286760 REVERSE
AT3G17170	1.41336	7.92035e-20	Symbols: RFC3 | RFC3 (REGULATOR OF FATTY-ACID COMPOSITION 3); structural constituent of ribosome | chr3:5853059-5854906 REVERSE
AT5G40240	1.41055	1.10412e-14	nodulin MtN21 family protein | chr5:16082125-16084581 REVERSE
AT5G25610	1.40864	2.37562e-70	Symbols: RD22 | RD22; nutrient reservoir | chr5:8914233-8916800 REVERSE
AT3G10150	1.40682	0.00349292	Symbols: ATPAP16, PAP16 | PAP16 (PURPLE ACID PHOSPHATASE 16); acid phosphatase/ protein serine/threonine phosphatase | chr3:3137362-3139056 REVERSE
AT5G51590	1.40673	0.000553798	DNA-binding protein-related | chr5:20956567-20959113 REVERSE
AT3G66652	1.40628	0.00351251	fip1 motif-containing protein | chr3:2084030-2087556 FORWARD
AT1G30475	1.40553	0.000162946	FUNCTIONS IN: molecular_function unknown; INVOLVED IN: biological_process unknown; BEST Arabidopsis thaliana protein match is: emb1303 (embryo defective 1303) (TAIR:AT1G56200.1); Has 127 Blast hits to 127 proteins in 31 species: Archae - 0; Bacteria - 14; Metazoa - 65; Fungi - 0; Plants - 42; Viruses - 0; Other Eukaryotes - 6 (source: NCBI BLink). | chr1:10788226-10789943 REVERSE
AT1G11210	1.40535	2.20045e-23	unknown protein | chr1:3755677-3756998 REVERSE
AT1G54180	1.40314	0.000781612	Symbols: ATBRXL3, BRX-LIKE3 | BRX-LIKE3 (BREVIS RADIX-LIKE 3) | chr1:20227291-20230237 FORWARD
AT5G05410	1.4021	2.43664e-08	Symbols: DREB2A, DREB2 | DREB2A; DNA binding / transcription activator/ transcription factor | chr5:1602205-1603911 FORWARD
AT4G29400	1.40203	1.28076e-10	unknown protein | chr4:14466295-14468143 FORWARD
AT3G01710	1.40002	0.00761298	FUNCTIONS IN: molecular_function unknown; INVOLVED IN: biological_process unknown; LOCATED IN: cellular_component unknown; CONTAINS InterPro DOMAIN/s: Targeting for Xklp2 (InterPro:IPR009675); BEST Arabidopsis thaliana protein match is: unknown protein (TAIR:AT3G27350.1); Has 1029 Blast hits to 851 proteins in 111 species: Archae - 0; Bacteria - 24; Metazoa - 456; Fungi - 52; Plants - 192; Viruse…
AT5G03210	1.3995	1.87511e-11	unknown protein | chr5:762787-763321 REVERSE
AT3G20440	1.39888	3.2451e-09	Symbols: EMB2729, BE1 | alpha-amylase/ catalytic/ cation binding | chr3:7123197-7130436 REVERSE
AT3G62590	1.39863	3.21255e-12	lipase class 3 family protein | chr3:23147918-23150352 REVERSE
AT1G55910	1.39605	4.44519e-20	Symbols: ZIP11 | ZIP11 (ZINC TRANSPORTER 11 PRECURSOR); cation transmembrane transporter/ metal ion transmembrane transporter | chr1:20906134-20907413 FORWARD
AT1G25530	1.39582	6.85489e-13	lysine and histidine specific transporter, putative | chr1:8964544-8967428 REVERSE
AT5G13330	1.39141	7.21762e-09	Symbols: Rap2.6L | Rap2.6L (related to AP2 6L); DNA binding / transcription factor | chr5:4272060-4274660 FORWARD
AT1G74600	1.38763	0.000127633	pentatricopeptide (PPR) repeat-containing protein | chr1:28025153-28027840 REVERSE
AT4G21910	1.38683	6.3168e-28	MATE efflux family protein | chr4:11625362-11629337 REVERSE
AT5G06150	1.38622	4.42546e-06	Symbols: CYC1BAT, CYCB1;2 | CYC1BAT; cyclin-dependent protein kinase regulator | chr5:1859279-1861649 REVERSE
AT3G27060	1.38601	1.2432e-39	Symbols: TSO2 | TSO2 (TSO meaning 'ugly' in Chinese); oxidoreductase/ ribonucleoside-diphosphate reductase/ transition metal ion binding | chr3:9979866-9981295 REVERSE
AT2G30770	1.38561	1.83767e-08	Symbols: CYP71A13 | CYP71A13 (cytochrome P450, family 71, subfamily A, polypeptide 13); indoleacetaldoxime dehydratase/ oxygen binding | chr2:13109794-13112011 REVERSE
AT3G54600	1.38556	3.80955e-50	DJ-1 family protein | chr3:20210859-20213080 FORWARD
AT3G16510	1.38084	2.46247e-11	C2 domain-containing protein | chr3:5616992-5618294 REVERSE
AT3G53940	1.37933	0.00142909	mitochondrial substrate carrier family protein | chr3:19971019-19973769 REVERSE
AT1G04463	1.37909	0.0165969	NA
AT4G27560	1.37693	5.75896e-14	glycosyltransferase family protein | chr4:13759841-13761559 REVERSE
AT1G15520	1.37682	1.01625e-07	Symbols: PDR12, ATPDR12 | PDR12 (PLEIOTROPIC DRUG RESISTANCE 12); ATPase, coupled to transmembrane movement of substances | chr1:5331858-5338326 REVERSE
AT3G45060	1.37609	1.65951e-16	Symbols: ATNRT2.6, NRT2.6 | ATNRT2.6; nitrate transmembrane transporter | chr3:16477561-16479482 REVERSE
AT1G02820	1.37454	1.36928e-06	late embryogenesis abundant 3 family protein / LEA3 family protein | chr1:623765-624475 REVERSE
AT5G41040	1.37384	0.000107726	transferase family protein | chr5:16431374-16433305 FORWARD
AT5G13490	1.37299	1.48735e-21	Symbols: AAC2 | AAC2 (ADP/ATP carrier 2); ATP:ADP antiporter/ binding | chr5:4335467-4337628 FORWARD
AT5G47060	1.37033	1.57097e-05	senescence-associated protein-related | chr5:19116788-19118046 FORWARD
AT3G55120	1.37007	3.32675e-09	Symbols: TT5, A11, CFI | TT5 (TRANSPARENT TESTA 5); chalcone isomerase | chr3:20430114-20431470 REVERSE
AT2G02150	1.36899	0.00367773	pentatricopeptide (PPR) repeat-containing protein | chr2:547261-552229 REVERSE
AT5G17460	1.36615	4.87075e-17	unknown protein | chr5:5757098-5759795 REVERSE
AT5G09530	1.3641	8.89644e-06	hydroxyproline-rich glycoprotein family protein | chr5:2959734-2961271 REVERSE
AT3G56260	1.36261	2.48152e-07	unknown protein | chr3:20867971-20869024 REVERSE
AT4G22240	1.36236	9.48534e-71	plastid-lipid associated protein PAP, putative | chr4:11765803-11767304 REVERSE
AT4G15620	1.36185	4.23568e-09	integral membrane family protein | chr4:8913838-8915663 FORWARD
AT2G39800	1.36096	4.84828e-82	Symbols: P5CS1, ATP5CS | P5CS1 (DELTA1-PYRROLINE-5-CARBOXYLATE SYNTHASE 1); delta1-pyrroline-5-carboxylate synthetase | chr2:16598164-16603319 REVERSE
AT2G18950	1.36049	1.39972e-26	Symbols: HPT1, TPT1, ATHPT, VTE2 | HPT1 (HOMOGENTISATE PHYTYLTRANSFERASE 1); homogentisate phytyltransferase/ prenyltransferase | chr2:8207342-8210463 FORWARD
AT4G03100	1.35912	0.000619907	rac GTPase activating protein, putative | chr4:1374281-1376231 FORWARD
AT5G08400	1.3577	1.45638e-13	unknown protein | chr5:2706458-2708939 REVERSE
AT1G64900	1.35702	5.24073e-43	Symbols: CYP89A2, CYP89 | CYP89A2 (CYTOCHROME P450 89A2); electron carrier/ heme binding / iron ion binding / monooxygenase/ oxygen binding | chr1:24113215-24114984 FORWARD
AT1G27730	1.35638	2.72467e-35	Symbols: STZ, ZAT10 | STZ (salt tolerance zinc finger); nucleic acid binding / transcription factor/ transcription repressor/ zinc ion binding | chr1:9648141-9649073 REVERSE
AT4G03070	1.3561	0.000893924	Symbols: AOP1, AOP, AOP1.1 | AOP1; oxidoreductase, acting on paired donors, with incorporation or reduction of molecular oxygen, 2-oxoglutarate as one donor, and incorporation of one atom each of oxygen into both donors | chr4:1358432-1359698 FORWARD
AT3G57540	1.35442	4.67422e-07	remorin family protein | chr3:21301397-21303061 REVERSE
AT2G28500	1.35286	6.47677e-05	Symbols: LBD11 | LBD11 (LOB DOMAIN-CONTAINING PROTEIN 11) | chr2:12186569-12188142 REVERSE
AT3G22550	1.35189	5.30302e-18	senescence-associated protein-related | chr3:7991646-7993454 REVERSE
AT3G09910	1.35019	0.000396304	Symbols: ATRAB18C, ATRABC2B | ATRABC2B (ARABIDOPSIS RAB GTPASE HOMOLOG C2B); ATP binding / GTP binding / transcription factor binding | chr3:3036714-3038429 REVERSE
AT5G24150	1.34903	1.37659e-41	Symbols: SQP1, SQE5 | SQP1; squalene monooxygenase | chr5:8172332-8175431 REVERSE
AT5G64580	1.34809	2.94151e-27	AAA-type ATPase family protein | chr5:25817092-25821530 REVERSE
AT1G64780	1.34802	1.97995e-15	Symbols: ATAMT1;2, AMT1;2 | ATAMT1;2 (AMMONIUM TRANSPORTER 1;2); ammonium transmembrane transporter | chr1:24060770-24062630 REVERSE
AT1G54020	1.34762	7.46808e-05	myrosinase-associated protein, putative | chr1:20161670-20163743 REVERSE
AT1G25510	1.34568	0.00876652	aspartyl protease family protein | chr1:8959186-8960848 REVERSE
AT1G52905	1.345	1.29382e-07	unknown protein | chr1:19706085-19706706 FORWARD
AT2G33380	1.34411	1.29208e-54	Symbols: RD20 | RD20 (RESPONSIVE TO DESSICATION 20); calcium ion binding | chr2:14144831-14146471 REVERSE
AT1G72970	1.3437	4.34672e-22	Symbols: HTH, EDA17 | HTH (HOTHEAD); FAD binding / aldehyde-lyase/ mandelonitrile lyase | chr1:27452766-27455964 FORWARD
AT2G27660	1.3429	0.000478266	DC1 domain-containing protein | chr2:11798537-11800850 REVERSE
AT1G51860	1.34153	0.000496137	leucine-rich repeat protein kinase, putative | chr1:19257634-19261479 REVERSE
AT4G01920	1.33988	0.00171776	DC1 domain-containing protein | chr4:828890-831200 REVERSE
AT2G34925	1.33848	0.0146045	Symbols: CLE42 | CLE42 (CLAVATA3/ESR-RELATED 42) | chr2:14734270-14734536 FORWARD
AT1G77960	1.33844	3.39466e-06	unknown protein | chr1:29310057-29313571 REVERSE
AT1G55550	1.33666	2.63631e-05	ATP binding / microtubule motor | chr1:20748915-20753079 FORWARD
AT1G56670	1.33614	0.000118364	GDSL-motif lipase/hydrolase family protein | chr1:21241673-21244047 FORWARD
AT3G56880	1.3358	2.69772e-35	VQ motif-containing protein | chr3:21059915-21060965 FORWARD
AT1G55320	1.33577	7.94742e-07	Symbols: AAE18 | AAE18 (ACYL-ACTIVATING ENZYME 18); catalytic/ ligase | chr1:20633360-20636892 FORWARD
AT5G53486	1.33564	2.6903e-06	unknown protein | chr5:21721822-21722837 FORWARD
AT3G53230	1.33436	3.33552e-13	cell division cycle protein 48, putative / CDC48, putative | chr3:19723351-19726672 FORWARD
AT3G19440	1.33347	0.00326388	pseudouridine synthase family protein | chr3:6740695-6743253 FORWARD
AT4G36830	1.331	0.00325536	GNS1/SUR4 membrane family protein | chr4:17349436-17350480 FORWARD
AT5G07990	1.32814	2.66011e-05	Symbols: TT7, CYP75B1, D501 | TT7 (TRANSPARENT TESTA 7); flavonoid 3'-monooxygenase/ oxygen binding | chr5:2560394-2563109 FORWARD
AT3G27330	1.32658	0.00288476	zinc finger (C3HC4-type RING finger) family protein | chr3:10116950-10120645 REVERSE
AT5G41620	1.32621	0.00148918	FUNCTIONS IN: molecular_function unknown; INVOLVED IN: biological_process unknown; LOCATED IN: chloroplast, plasma membrane; EXPRESSED IN: 9 plant structures; EXPRESSED DURING: 6 growth stages; BEST Arabidopsis thaliana protein match is: intracellular protein transport protein USO1-related (TAIR:AT1G64180.1); Has 2568 Blast hits to 2157 proteins in 267 species: Archae - 27; Bacteria - 258; Metazo…
AT3G61890	1.32567	1.1e-08	Symbols: ATHB-12, ATHB12 | ATHB-12 (ARABIDOPSIS THALIANA HOMEOBOX 12); transcription activator/ transcription factor | chr3:22914154-22915325 REVERSE
AT5G67280	1.32547	9.22187e-21	Symbols: RLK | RLK (Receptor-like kinase); ATP binding / kinase/ protein serine/threonine kinase | chr5:26842270-26845190 REVERSE
AT1G22950	1.32279	4.01501e-05	iron ion binding / oxidoreductase/ oxidoreductase, acting on paired donors, with incorporation or reduction of molecular oxygen, 2-oxoglutarate as one donor, and incorporation of one atom each of oxygen into both donors | chr1:8125023-8127196 REVERSE
AT2G18680	1.32253	5.16728e-05	unknown protein | chr2:8094780-8095779 FORWARD
AT3G62270	1.32231	0.00183304	anion exchange family protein | chr3:23042284-23046048 REVERSE
AT3G50800	1.32221	0.000438427	unknown protein | chr3:18882304-18882999 REVERSE
AT5G45670	1.31874	1.528e-06	GDSL-motif lipase/hydrolase family protein | chr5:18528494-18530450 FORWARD
AT3G01060	1.3179	4.84044e-11	unknown protein | chr3:16643-18840 REVERSE
AT2G25820	1.31762	0.0170078	transcription factor | chr2:11014890-11015800 FORWARD
AT2G12190	1.31738	0.00013929	cytochrome P450, putative | chr2:4891642-4893345 REVERSE
AT2G04100	1.31595	0.00508488	MATE efflux family protein | chr2:1376890-1379130 REVERSE
AT3G13650	1.31543	0.00182671	disease resistance response | chr3:4462892-4463872 FORWARD
AT5G15970	1.31442	2.11965e-72	Symbols: KIN2, COR6.6 | KIN2 | chr5:5211911-5212665 FORWARD
AT4G06744	1.31432	0.00212343	leucine-rich repeat family protein / extensin family protein | chr4:4070813-4072305 REVERSE
AT1G11320	1.31404	0.000888691	unknown protein | chr1:3807128-3808875 FORWARD
AT5G57050	1.3133	6.07222e-26	Symbols: ABI2 | ABI2 (ABA INSENSITIVE 2); protein serine/threonine phosphatase | chr5:23087235-23089627 FORWARD
AT1G66540	1.31068	0.000829622	cytochrome P450, putative | chr1:24824459-24826586 FORWARD
AT5G59660	1.30887	0.00348077	leucine-rich repeat protein kinase, putative | chr5:24035687-24039979 FORWARD
AT5G40800	1.30777	0.0015322	unknown protein | chr5:16334810-16335628 REVERSE
AT5G08275	1.30753	5.19513e-14	NA
AT5G64080	1.30652	1.26501e-08	protease inhibitor/seed storage/lipid transfer protein (LTP) family protein | chr5:25645263-25646735 REVERSE
AT3G04040	1.30493	0.00591454	unknown protein | chr3:1047640-1049260 FORWARD
AT1G45249	1.30492	8.85277e-28	Symbols: ABF2, AREB1 | ABF2 (ABSCISIC ACID RESPONSIVE ELEMENTS-BINDING FACTOR 2); DNA binding / protein binding / transcription activator/ transcription factor | chr1:17165127-17167866 REVERSE
AT2G46340	1.30456	5.34988e-42	Symbols: SPA1 | SPA1 (SUPPRESSOR OF PHYA-105 1); protein binding / signal transducer | chr2:19022173-19027413 REVERSE
AT1G18370	1.30225	1.55008e-05	Symbols: HIK, ATNACK1, NACK1 | HIK (HINKEL); ATP binding / microtubule motor | chr1:6319650-6323820 REVERSE
AT4G01870	1.30046	1.92674e-35	tolB protein-related | chr4:808376-810446 REVERSE
AT1G13930	1.30031	9.3921e-72	Involved in response to salt stress. Knockout mutants are hypersensitive to salt stress. | chr1:4761042-4761725 FORWARD
AT3G47640	1.29817	8.47899e-14	basic helix-loop-helix (bHLH) family protein | chr3:17567597-17569315 FORWARD
AT1G11700	1.2974	8.87479e-11	unknown protein | chr1:3945737-3946613 FORWARD
AT3G22910	1.29569	2.34153e-08	calcium-transporting ATPase, plasma membrane-type, putative / Ca(2+)-ATPase, putative (ACA13) | chr3:8116335-8119388 REVERSE
AT1G45010	1.2907	2.81681e-06	FUNCTIONS IN: molecular_function unknown; INVOLVED IN: biological_process unknown; LOCATED IN: endomembrane system, integral to membrane; CONTAINS InterPro DOMAIN/s: TRAM, LAG1 and CLN8 homology (InterPro:IPR006634); BEST Arabidopsis thaliana protein match is: unknown protein (TAIR:AT1G35180.1); Has 139 Blast hits to 139 proteins in 42 species: Archae - 0; Bacteria - 0; Metazoa - 61; Fungi - 4; P…
AT4G27830	1.29069	2.75103e-24	Symbols: BGLU10 | BGLU10 (BETA GLUCOSIDASE 10); catalytic/ cation binding / hydrolase, hydrolyzing O-glycosyl compounds | chr4:13861718-13864500 REVERSE
AT5G43400	1.29062	1.03629e-08	unknown protein | chr5:17425944-17428223 REVERSE
AT5G52310	1.29017	4.34762e-63	Symbols: COR78, LTI78, RD29A, LTI140 | LTI78 (LOW-TEMPERATURE-INDUCED 78) | chr5:21240849-21243613 FORWARD
AT1G16850	1.28944	2.1272e-19	unknown protein | chr1:5764807-5765651 REVERSE
AT5G25820	1.28942	0.0114006	exostosin family protein | chr5:8997183-9000329 REVERSE
AT1G60890	1.28873	4.11617e-16	phosphatidylinositol-4-phosphate 5-kinase family protein | chr1:22412246-22417244 REVERSE
AT1G32940	1.28873	2.8315e-18	Symbols: ATSBT3.5, SBT3.5 | SBT3.5; identical protein binding / serine-type endopeptidase | chr1:11937596-11940978 FORWARD
AT3G55940	1.28856	0.000133043	phosphoinositide-specific phospholipase C, putative | chr3:20747787-20750184 FORWARD
AT4G14760	1.28621	1.33107e-07	LOCATED IN: nucleus; EXPRESSED IN: 22 plant structures; EXPRESSED DURING: 13 growth stages; CONTAINS InterPro DOMAIN/s: Prefoldin (InterPro:IPR009053), KIP1-like (InterPro:IPR011684); BEST Arabidopsis thaliana protein match is: kinase interacting family protein (TAIR:AT3G22790.1); Has 167525 Blast hits to 63593 proteins in 2151 species: Archae - 1921; Bacteria - 21978; Metazoa - 82150; Fungi - 11…
AT5G61000	1.28547	2.0443e-08	replication protein, putative | chr5:24549578-24552723 REVERSE
AT4G39330	1.28527	1.10154e-47	Symbols: ATCAD9, CAD9 | CAD9 (CINNAMYL ALCOHOL DEHYDROGENASE 9); binding / catalytic/ oxidoreductase/ zinc ion binding | chr4:18291218-18293383 FORWARD
AT3G05660	1.28524	8.1414e-08	Symbols: AtRLP33 | AtRLP33 (Receptor Like Protein 33); kinase/ protein binding | chr3:1648843-1652001 REVERSE
AT5G02230	1.28338	3.13846e-19	haloacid dehalogenase-like hydrolase family protein | chr5:448105-450654 FORWARD
AT4G04610	1.28319	1.45936e-48	Symbols: APR1, APR, PRH19, ATAPR1 | APR1 (APS REDUCTASE 1); adenylyl-sulfate reductase | chr4:2325003-2327013 FORWARD
AT2G18240	1.28021	1.85819e-07	RER1 protein, putative | chr2:7935285-7936721 FORWARD
AT4G13840	1.27987	2.03626e-37	transferase family protein | chr4:8013893-8016486 REVERSE
AT2G30020	1.27952	7.29521e-26	protein phosphatase 2C, putative / PP2C, putative | chr2:12814410-12816088 FORWARD
AT5G37360	1.27941	2.50584e-51	unknown protein | chr5:14805229-14808236 REVERSE
AT4G32980	1.27925	3.40561e-13	Symbols: ATH1 | ATH1 (ARABIDOPSIS THALIANA HOMEOBOX GENE 1); DNA binding / sequence-specific DNA binding / transcription factor | chr4:15914722-15918044 REVERSE
AT2G04235	1.27885	0.000397468	unknown protein | chr2:1449414-1455237 FORWARD
AT1G79520	1.27788	2.42922e-25	cation efflux family protein | chr1:29912252-29914614 REVERSE
AT3G57240	1.27584	3.06234e-11	Symbols: BG3 | BG3 (BETA-1,3-GLUCANASE 3); cellulase/ hydrolase, hydrolyzing O-glycosyl compounds | chr3:21181742-21183075 REVERSE
AT2G22470	1.27517	5.16517e-20	Symbols: AGP2, ATAGP2 | AGP2 (ARABINOGALACTAN PROTEIN 2) | chr2:9538197-9538879 REVERSE
AT5G37010	1.27487	0.00129766	unknown protein | chr5:14620732-14622941 REVERSE
AT2G38540	1.27479	1.03194e-28	Symbols: LP1, LTP1, ATLTP1 | LP1; calmodulin binding | chr2:16130350-16131174 FORWARD
AT3G19370	1.2735	3.11887e-08	LOCATED IN: plasma membrane; EXPRESSED IN: 23 plant structures; EXPRESSED DURING: 13 growth stages; CONTAINS InterPro DOMAIN/s: Protein of unknown function DUF869, plant (InterPro:IPR008587); BEST Arabidopsis thaliana protein match is: transport protein-related (TAIR:AT2G23360.1); Has 35914 Blast hits to 20425 proteins in 933 species: Archae - 357; Bacteria - 2527; Metazoa - 19254; Fungi - 2459; …
AT1G23740	1.27172	2.31099e-52	oxidoreductase, zinc-binding dehydrogenase family protein | chr1:8398115-8399749 REVERSE
AT4G12290	1.26997	2.00298e-38	amine oxidase/ copper ion binding / quinone binding | chr4:7304405-7307138 FORWARD
AT5G61370	1.26884	0.00389891	pentatricopeptide (PPR) repeat-containing protein | chr5:24671770-24673657 REVERSE
AT2G26840	1.26821	2.40489e-06	unknown protein | chr2:11447232-11448904 REVERSE
AT1G76600	1.26815	7.06106e-17	unknown protein | chr1:28746888-28747845 FORWARD
AT5G04340	1.26792	1.92865e-19	Symbols: C2H2, CZF2, ZAT6 | ZAT6 (ZINC FINGER OF ARABIDOPSIS THALIANA 6); nucleic acid binding / transcription factor/ zinc ion binding | chr5:1216131-1217106 REVERSE
AT5G02590	1.26774	3.96889e-05	chloroplast lumen common family protein | chr5:583086-584179 FORWARD
AT2G25260	1.26748	0.00588604	unknown protein | chr2:10755524-10757772 REVERSE
AT4G18440	1.26681	5.51501e-65	adenylosuccinate lyase, putative / adenylosuccinase, putative | chr4:10186131-10188909 REVERSE
AT5G03190	1.26569	2.62981e-28	Symbols: CPUORF47 | CPUORF47 (CONSERVED PEPTIDE UPSTREAM OPEN READING FRAME 47) | chr5:758374-760382 FORWARD
AT2G26760	1.26433	0.0006888	Symbols: CYCB1;4 | CYCB1;4 (Cyclin B1;4); cyclin-dependent protein kinase regulator | chr2:11401329-11403427 FORWARD
AT5G63550	1.26393	1.03515e-08	EXPRESSED IN: guard cell; CONTAINS InterPro DOMAIN/s: DEK, C-terminal (InterPro:IPR014876); BEST Arabidopsis thaliana protein match is: unknown protein (TAIR:AT3G48710.1). | chr5:25444672-25448172 FORWARD
AT5G15980	1.26197	1.70898e-10	pentatricopeptide (PPR) repeat-containing protein | chr5:5213081-5215620 FORWARD
AT4G30650	1.26131	8.98687e-19	hydrophobic protein, putative / low temperature and salt responsive protein, putative | chr4:14954320-14954968 FORWARD
AT5G51600	1.26025	0.00362643	Symbols: PLE, ATMAP65-3, MAP65-3 | PLE (PLEIADE); microtubule binding | chr5:20960911-20964484 REVERSE
AT1G69480	1.25968	4.38927e-07	EXS family protein / ERD1/XPR1/SYG1 family protein | chr1:26114112-26117479 REVERSE
AT5G50800	1.25928	8.06737e-11	nodulin MtN3 family protein | chr5:20665077-20667304 REVERSE
AT2G37760	1.25765	4.13011e-27	aldo/keto reductase family protein | chr2:15831854-15833920 FORWARD
AT2G19650	1.25474	2.30981e-10	DC1 domain-containing protein | chr2:8493475-8495823 REVERSE
AT4G16370	1.25469	2.18705e-40	Symbols: ATOPT3, OPT3 | ATOPT3 (OLIGOPEPTIDE TRANSPORTER); oligopeptide transporter | chr4:9247302-9250091 REVERSE
AT1G11840	1.25468	4.82613e-62	Symbols: ATGLX1 | ATGLX1 (GLYOXALASE I HOMOLOG); lactoylglutathione lyase/ metal ion binding | chr1:3995169-3997864 FORWARD
AT1G05680	1.25386	1.5257e-05	UDP-glucoronosyl/UDP-glucosyl transferase family protein | chr1:1703092-1704691 REVERSE
AT1G34380	1.25384	1.9666e-07	5'-3' exonuclease family protein | chr1:12552670-12554358 REVERSE
AT5G23910	1.25364	0.00022682	ATP binding / microtubule motor | chr5:8068452-8072991 FORWARD
AT5G11470	1.25296	0.00730563	DNA binding / nucleic acid binding | chr5:3663216-3667041 REVERSE
AT5G44400	1.25142	9.34741e-22	FAD-binding domain-containing protein | chr5:17886194-17888480 REVERSE
AT1G17480	1.25068	0.0149343	Symbols: IQD7 | IQD7 (IQ-domain 7); calmodulin binding | chr1:6006461-6008266 REVERSE
AT2G22240	1.24982	3.51471e-07	Symbols: ATMIPS2, MIPS2 | MIPS2 (MYO-INOSITOL-1-PHOSTPATE SYNTHASE 2); binding / catalytic/ inositol-3-phosphate synthase | chr2:9451605-9454094 REVERSE
AT5G03545	1.24967	0.00104079	unknown protein | chr5:894706-895400 FORWARD
AT3G58520	1.24961	0.00643885	ubiquitin thiolesterase | chr3:21643770-21645486 REVERSE
AT2G21590	1.24957	0.00165478	Symbols: APL4 | APL4; glucose-1-phosphate adenylyltransferase | chr2:9238482-9242440 FORWARD
AT5G37770	1.24941	3.89851e-27	Symbols: TCH2, CML24 | TCH2 (TOUCH 2); calcium ion binding | chr5:14998854-14999619 REVERSE
AT3G05400	1.24801	0.00030892	sugar transporter, putative | chr3:1549586-1554148 FORWARD
AT1G32928	1.24779	5.69821e-07	unknown protein | chr1:11931203-11931801 FORWARD
AT5G25790	1.24458	0.0132414	transcription factor | chr5:8977100-8979259 REVERSE
AT5G23300	1.24435	2.17001e-08	Symbols: PYRD | PYRD (pyrimidine d); dihydroorotate dehydrogenase | chr5:7847587-7850404 REVERSE
AT5G58760	1.24336	0.00055986	Symbols: DDB2 | DDB2 (damaged DNA-binding 2); nucleic acid binding / nucleotide binding / zinc ion binding | chr5:23730500-23733698 REVERSE
AT1G74590	1.24318	0.0135754	Symbols: ATGSTU10, GSTU10 | GSTU10 (GLUTATHIONE S-TRANSFERASE TAU 10); glutathione transferase | chr1:28023627-28024726 REVERSE
AT1G21400	1.24245	3.21074e-38	2-oxoisovalerate dehydrogenase, putative / 3-methyl-2-oxobutanoate dehydrogenase, putative / branched-chain alpha-keto acid dehydrogenase E1 alpha subunit, putative | chr1:7493426-7496710 FORWARD
AT4G11280	1.2403	1.09258e-24	Symbols: ACS6 | ACS6 (1-AMINOCYCLOPROPANE-1-CARBOXYLIC ACID (ACC) SYNTHASE 6); 1-aminocyclopropane-1-carboxylate synthase | chr4:6864097-6866116 FORWARD
AT2G43040	1.23968	0.00350773	Symbols: NPG1 | NPG1 (no pollen germination 1); calmodulin binding | chr2:17895883-17899374 REVERSE
AT2G37770	1.23704	4.76791e-15	aldo/keto reductase family protein | chr2:15834867-15836881 FORWARD
AT1G05170	1.23571	2.83359e-10	galactosyltransferase family protein | chr1:1491164-1494248 REVERSE
AT3G03450	1.23513	5.10883e-06	Symbols: RGL2 | RGL2 (RGA-LIKE 2); transcription factor | chr3:819337-821406 REVERSE
AT2G18193	1.23488	0.0028981	AAA-type ATPase family protein | chr2:7917505-7919277 REVERSE
AT4G26660	1.23325	0.00174578	INVOLVED IN: biological_process unknown; LOCATED IN: chloroplast; EXPRESSED IN: 13 plant structures; EXPRESSED DURING: 7 growth stages; CONTAINS InterPro DOMAIN/s: Kinesin-related (InterPro:IPR010544); BEST Arabidopsis thaliana protein match is: unknown protein (TAIR:AT5G55520.2); Has 17522 Blast hits to 11235 proteins in 728 species: Archae - 194; Bacteria - 1012; Metazoa - 10222; Fungi - 1306; …
AT3G15460	1.23278	9.19625e-06	brix domain-containing protein | chr3:5214084-5216261 REVERSE
AT4G05190	1.23267	0.000102707	Symbols: ATK5 | ATK5 (ARABIDOPSIS THALIANA KINESIN 5); microtubule motor | chr4:2675101-2680214 FORWARD
AT3G15400	1.23249	4.77399e-13	Symbols: ATA20 | ATA20 | chr3:5201644-5203197 FORWARD
AT3G21540	1.23198	1.60545e-10	transducin family protein / WD-40 repeat family protein | chr3:7585946-7590856 REVERSE
AT3G61190	1.23111	0.00737656	Symbols: BAP1 | BAP1 (BON ASSOCIATION PROTEIN 1); phospholipid binding / protein binding | chr3:22650527-22651449 REVERSE
AT5G56120	1.23106	0.00202741	unknown protein | chr5:22721373-22722613 FORWARD
AT1G03340	1.23043	0.000839404	unknown protein | chr1:819662-821317 FORWARD
AT4G34610	1.23009	6.15821e-10	Symbols: BLH6 | BLH6 (BELL1-LIKE HOMEODOMAIN 6); DNA binding / transcription factor | chr4:16530346-16533034 REVERSE
AT2G34720	1.22974	7.87704e-20	Symbols: NF-YA4 | NF-YA4 (NUCLEAR FACTOR Y, SUBUNIT A4); specific transcriptional repressor/ transcription factor | chr2:14649767-14651627 REVERSE
AT4G08870	1.22926	7.20653e-39	arginase, putative | chr4:5646439-5648727 REVERSE
AT3G15550	1.22896	0.00317951	unknown protein | chr3:5267351-5270118 FORWARD
AT2G46870	1.22886	1.14322e-05	Symbols: NGA1 | NGA1 (NGATHA1); transcription factor | chr2:19260918-19262404 FORWARD
AT2G34640	1.22835	3.35534e-19	Symbols: PTAC12 | PTAC12 (PLASTID TRANSCRIPTIONALLY ACTIVE12) | chr2:14581886-14584699 REVERSE
AT3G20100	1.22827	1.49284e-24	Symbols: CYP705A19 | CYP705A19; electron carrier/ heme binding / iron ion binding / monooxygenase/ oxygen binding | chr3:7018995-7020901 FORWARD
AT2G41870	1.2272	5.18573e-29	remorin family protein | chr2:17470866-17472936 REVERSE
AT2G18050	1.22646	1.86992e-20	Symbols: HIS1-3 | HIS1-3 (HISTONE H1-3); DNA binding / nucleosomal DNA binding | chr2:7846050-7846884 FORWARD
AT5G66230	1.22541	0.00112368	unknown protein | chr5:26462585-26464131 FORWARD
AT1G49230	1.22478	4.7687e-05	zinc finger (C3HC4-type RING finger) family protein | chr1:18209261-18210128 FORWARD
AT3G49210	1.22406	1.53e-07	unknown protein | chr3:18238048-18241237 REVERSE
AT4G13990	1.22223	7.83661e-05	exostosin family protein | chr4:8084395-8086095 FORWARD
AT3G54820	1.22187	1.17577e-09	Symbols: PIP2D, PIP2;5 | PIP2;5 (PLASMA MEMBRANE INTRINSIC PROTEIN 2;5); water channel | chr3:20302021-20304010 FORWARD
AT5G19730	1.2217	5.40027e-05	pectinesterase family protein | chr5:6670458-6673282 FORWARD
AT3G12500	1.22041	1.31768e-05	Symbols: ATHCHIB, PR3, PR-3, CHI-B, B-CHI | ATHCHIB (ARABIDOPSIS THALIANA BASIC CHITINASE); chitinase | chr3:3962382-3963964 REVERSE
AT1G62305	1.21994	1.00853e-06	unknown protein | chr1:23026776-23029339 REVERSE
AT2G39710	1.21992	1.22474e-07	aspartyl protease family protein | chr2:16561788-16563380 REVERSE
AT5G24120	1.21936	1.28174e-23	Symbols: SIGE, SIG5, ATSIG5 | SIGE (SIGMA FACTOR E); DNA binding / DNA-directed RNA polymerase/ sigma factor/ transcription factor | chr5:8157551-8160229 REVERSE
AT1G77510	1.21894	2.20926e-31	Symbols: ATPDIL1-2, PDI6, ATPDI6 | ATPDIL1-2 (PDI-LIKE 1-2); protein disulfide isomerase | chr1:29126650-29129612 FORWARD
AT1G48370	1.21872	2.42756e-11	Symbols: YSL8 | YSL8 (YELLOW STRIPE LIKE 8); oligopeptide transporter | chr1:17874512-17877397 FORWARD
AT3G17680	1.21837	0.00634201	FUNCTIONS IN: molecular_function unknown; INVOLVED IN: biological_process unknown; LOCATED IN: cellular_component unknown; EXPRESSED IN: 16 plant structures; EXPRESSED DURING: 8 growth stages; CONTAINS InterPro DOMAIN/s: KIP1-like (InterPro:IPR011684); BEST Arabidopsis thaliana protein match is: unknown protein (TAIR:AT1G48405.1); Has 75 Blast hits to 73 proteins in 16 species: Archae - 0; Bacter…
AT2G38790	1.21802	2.36209e-15	unknown protein | chr2:16214189-16215264 REVERSE
AT1G33102	1.21764	0.00357579	unknown protein | chr1:12002333-12002877 REVERSE
AT5G48310	1.21479	0.00609046	unknown protein | chr5:19574859-19580362 REVERSE
AT5G01840	1.21417	0.00839671	Symbols: ATOFP1, OFP1 | OFP1 (OVATE FAMILY PROTEIN 1); protein binding / transcription repressor | chr5:324552-325516 FORWARD
AT1G26770	1.21394	7.34022e-26	Symbols: ATEXPA10, AT-EXP10, ATEXP10, ATHEXP ALPHA 1.1, EXP10 | ATEXPA10 (ARABIDOPSIS THALIANA EXPANSIN A 10); structural constituent of cell wall | chr1:9259750-9260792 FORWARD
AT2G25880	1.21176	0.0158015	Symbols: AtAUR2 | AtAUR2 (AtAurora2); histone kinase(H3-S10 specific) / kinase | chr2:11034652-11036910 REVERSE
AT3G57680	1.21161	0.000844402	peptidase S41 family protein | chr3:21381054-21383629 FORWARD
AT4G18270	1.2086	3.35827e-09	Symbols: ATTRANS11, TRANS11 | ATTRANS11; P-P-bond-hydrolysis-driven protein transmembrane transporter/ catalytic | chr4:10099208-10101897 REVERSE
AT5G67030	1.20781	2.71954e-57	Symbols: ABA1, LOS6, NPQ2, ATABA1, ZEP, IBS3, ATZEP | ABA1 (ABA DEFICIENT 1); zeaxanthin epoxidase | chr5:26753510-26757236 REVERSE
AT1G69200	1.20699	2.53916e-13	kinase | chr1:26015877-26018493 FORWARD
AT4G00700	1.20673	6.1608e-10	C2 domain-containing protein | chr4:286051-289514 FORWARD
AT4G02390	1.20646	0.00191674	Symbols: APP, PARP1, ATPARP1 | APP (ARABIDOPSIS POLY(ADP-RIBOSE) POLYMERASE); NAD+ ADP-ribosyltransferase/ nucleic acid binding | chr4:1049957-1054065 FORWARD
AT1G60640	1.20479	2.08066e-07	unknown protein | chr1:22337375-22339672 REVERSE
AT3G09440	1.20449	8.57756e-53	heat shock cognate 70 kDa protein 3 (HSC70-3) (HSP70-3) | chr3:2903199-2905724 REVERSE
AT2G22200	1.20445	0.00107324	AP2 domain-containing transcription factor | chr2:9443128-9444423 REVERSE
AT4G13930	1.20438	3.86191e-40	Symbols: SHM4 | SHM4 (serine hydroxymethyltransferase 4); catalytic/ glycine hydroxymethyltransferase/ pyridoxal phosphate binding | chr4:8047692-8050106 REVERSE
AT4G04180	1.20261	0.00058425	AAA-type ATPase family protein | chr4:2020436-2023992 FORWARD
AT1G52000	1.19994	6.85918e-47	jacalin lectin family protein | chr1:19333159-19336115 REVERSE
AT5G09840	1.1981	0.0079334	unknown protein | chr5:3058997-3061970 FORWARD
AT4G30450	1.19611	0.000222525	glycine-rich protein | chr4:14886027-14886675 REVERSE
AT4G30150	1.19595	1.81116e-08	EXPRESSED IN: 13 plant structures; EXPRESSED DURING: 6 growth stages; CONTAINS InterPro DOMAIN/s: Nucleolar 27S pre-rRNA processing, Urb2/Npa2 (InterPro:IPR018849); Has 31 Blast hits to 27 proteins in 14 species: Archae - 0; Bacteria - 2; Metazoa - 3; Fungi - 0; Plants - 19; Viruses - 3; Other Eukaryotes - 4 (source: NCBI BLink). | chr4:14742452-14749987 FORWARD
AT2G47750	1.19568	0.0035358	Symbols: GH3.9 | GH3.9 (PUTATIVE INDOLE-3-ACETIC ACID-AMIDO SYNTHETASE GH3.9) | chr2:19560127-19563191 REVERSE
AT3G02870	1.19459	5.66335e-18	Symbols: VTC4 | VTC4; 3'(2'),5'-bisphosphate nucleotidase/ L-galactose-1-phosphate phosphatase/ inositol or phosphatidylinositol phosphatase/ inositol-1(or 4)-monophosphatase | chr3:627512-629845 REVERSE
AT3G12965	1.19428	0.00514887	other RNA | chr3:4136961-4137674 REVERSE
AT4G08390	1.1939	6.61477e-24	Symbols: SAPX | SAPX (STROMAL ASCORBATE PEROXIDASE); L-ascorbate peroxidase | chr4:5314905-5317456 FORWARD
AT1G66500	1.1935	1.18833e-07	zinc finger (C2H2-type) family protein | chr1:24811149-24812650 REVERSE
AT1G16730	1.19231	6.45525e-07	unknown protein | chr1:5726368-5727312 REVERSE
AT1G77920	1.19164	2.91156e-07	bZIP family transcription factor | chr1:29298243-29300863 FORWARD
AT2G32390	1.19143	1.19e-07	Symbols: ATGLR3.5, GLR3.5, GLR6 | ATGLR3.5 (GLUTAMATE RECEPTOR 3.5); intracellular ligand-gated ion channel | chr2:13748468-13751923 REVERSE
AT1G55760	1.19139	2.9395e-06	BTB/POZ domain-containing protein | chr1:20846908-20849054 REVERSE
AT5G02180	1.19098	4.64392e-10	amino acid transporter family protein | chr5:430877-433741 FORWARD
AT2G16720	1.19028	0.00056116	Symbols: MYB7, ATMYB7, ATY49 | MYB7 (MYB DOMAIN PROTEIN 7); DNA binding / transcription factor | chr2:7255529-7256580 REVERSE
AT1G53310	1.19019	1.5259e-50	Symbols: ATPPC1 | ATPPC1 (PHOSPHOENOLPYRUVATE CARBOXYLASE 1); catalytic/ phosphoenolpyruvate carboxylase | chr1:19884027-19888276 REVERSE
AT2G36630	1.18926	2.53651e-17	unknown protein | chr2:15352491-15355177 REVERSE
AT3G57780	1.18866	5.40661e-08	EXPRESSED IN: 20 plant structures; EXPRESSED DURING: 13 growth stages; BEST Arabidopsis thaliana protein match is: nucleolar protein gar2-related (TAIR:AT2G42320.2); Has 3024 Blast hits to 2177 proteins in 255 species: Archae - 2; Bacteria - 181; Metazoa - 988; Fungi - 289; Plants - 172; Viruses - 72; Other Eukaryotes - 1320 (source: NCBI BLink). | chr3:21399766-21402326 REVERSE
AT2G38940	1.18843	1.51175e-05	Symbols: ATPT2, PHT1;4 | ATPT2 (ARABIDOPSIS THALIANA PHOSPHATE TRANSPORTER 2); carbohydrate transmembrane transporter/ inorganic phosphate transmembrane transporter/ phosphate transmembrane transporter/ sugar:hydrogen symporter | chr2:16257228-16260225 FORWARD
AT3G16000	1.18762	9.14891e-13	Symbols: MFP1 | MFP1 (MAR BINDING FILAMENT-LIKE PROTEIN 1); DNA binding | chr3:5430889-5433817 REVERSE
AT5G01600	1.18754	3.52581e-39	Symbols: ATFER1, FER1 | ATFER1; ferric iron binding / iron ion binding | chr5:227953-230051 REVERSE
AT1G73177	1.18618	0.00740388	Symbols: BNS | BNS (BONSAI) | chr1:27516572-27517854 REVERSE
AT1G73770	1.18616	0.0108028	unknown protein | chr1:27742128-27743148 FORWARD
AT3G16290	1.18534	9.80819e-23	Symbols: EMB2083 | EMB2083 (embryo defective 2083); ATP binding / ATP-dependent peptidase/ ATPase/ metalloendopeptidase/ metallopeptidase/ nucleoside-triphosphatase/ nucleotide binding / serine-type endopeptidase | chr3:5521071-5524995 REVERSE
AT4G14200	1.18466	2.12733e-07	unknown protein | chr4:8185370-8188783 REVERSE
AT3G48320	1.18238	8.9343e-12	Symbols: CYP71A21 | CYP71A21; electron carrier/ heme binding / iron ion binding / monooxygenase/ oxygen binding | chr3:17891134-17892847 FORWARD
AT2G33180	1.18115	1.04142e-12	unknown protein | chr2:14066463-14067467 FORWARD
AT3G51960	1.18044	6.79842e-05	bZIP family transcription factor | chr3:19282601-19284146 REVERSE
AT1G22340	1.18018	0.00371352	Symbols: AtUGT85A7 | AtUGT85A7 (UDP-glucosyl transferase 85A7); UDP-glycosyltransferase/ glucuronosyltransferase/ transferase, transferring glycosyl groups | chr1:7890464-7892090 REVERSE
AT1G23140	1.17719	7.94735e-06	C2 domain-containing protein | chr1:8202261-8203215 REVERSE
AT5G16930	1.17533	3.11988e-05	AAA-type ATPase family protein | chr5:5568393-5571859 FORWARD
AT3G60440	1.17417	2.75794e-17	LOCATED IN: chloroplast; EXPRESSED IN: 19 plant structures; EXPRESSED DURING: 13 growth stages; CONTAINS InterPro DOMAIN/s: Phosphoglycerate mutase (InterPro:IPR013078), PRIB5 (InterPro:IPR012398); BEST Arabidopsis thaliana protein match is: unknown protein (TAIR:AT3G60450.1); Has 180 Blast hits to 178 proteins in 74 species: Archae - 0; Bacteria - 37; Metazoa - 8; Fungi - 48; Plants - 35; Viruse…
AT3G23240	1.17204	0.017085	Symbols: ERF1, ATERF1 | ERF1 (ETHYLENE RESPONSE FACTOR 1); DNA binding / transcription activator/ transcription factor | chr3:8295644-8296604 FORWARD
AT4G21215	1.17177	4.2692e-14	unknown protein | chr4:11310385-11313709 REVERSE
AT3G18420	1.1715	5.27095e-20	tetratricopeptide repeat (TPR)-containing protein | chr3:6324633-6325793 REVERSE
AT5G22320	1.17144	4.76685e-06	leucine-rich repeat family protein | chr5:7388004-7390485 REVERSE
AT1G07135	1.17012	3.34894e-08	glycine-rich protein | chr1:2189928-2190659 REVERSE
AT3G49120	1.16997	1.98136e-49	Symbols: ATPERX34, PERX34, PRXCB, ATPCB | PRXCB (PEROXIDASE CB); peroxidase | chr3:18207651-18210132 FORWARD
AT2G43110	1.16809	0.000677173	unknown protein | chr2:17922060-17924355 FORWARD
AT5G61820	1.16784	1.30351e-47	FUNCTIONS IN: molecular_function unknown; INVOLVED IN: biological_process unknown; LOCATED IN: vacuole; EXPRESSED IN: 24 plant structures; EXPRESSED DURING: 15 growth stages; CONTAINS InterPro DOMAIN/s: Stress up-regulated Nod 19 (InterPro:IPR011692); Has 27 Blast hits to 27 proteins in 10 species: Archae - 0; Bacteria - 0; Metazoa - 0; Fungi - 0; Plants - 26; Viruses - 0; Other Eukaryotes - 1 (s…
AT3G21250	1.167	2.34498e-27	Symbols: ATMRP6, MRP6 | ATMRP6; ATPase, coupled to transmembrane movement of substances | chr3:7457433-7462734 REVERSE
AT3G02230	1.16631	3.83784e-21	Symbols: RGP1, ATRGP1 | RGP1 (REVERSIBLY GLYCOSYLATED POLYPEPTIDE 1); cellulose synthase (UDP-forming) | chr3:415393-417547 FORWARD
AT1G56430	1.16631	3.23893e-12	Symbols: ATNAS4, NAS4 | NAS4 (NICOTIANAMINE SYNTHASE 4); nicotianamine synthase | chr1:21136944-21138087 FORWARD
AT4G32250	1.16406	1.58228e-24	protein kinase family protein | chr4:15570044-15572607 REVERSE
AT3G12830	1.16385	1.03975e-06	auxin-responsive family protein | chr3:4078651-4079608 REVERSE
AT4G23700	1.16365	0.00474515	Symbols: ATCHX17, CHX17 | ATCHX17 (CATION/H+ EXCHANGER 17); monovalent cation:proton antiporter/ sodium:hydrogen antiporter | chr4:12342428-12346043 REVERSE
AT5G19850	1.16353	1.9107e-17	hydrolase, alpha/beta fold family protein | chr5:6709734-6711673 REVERSE
AT5G43620	1.16339	0.000874347	S-locus protein-related | chr5:17522520-17524001 FORWARD
AT5G24155	1.16251	0.00773488	squalene monooxygenase, putative / squalene epoxidase, putative | chr5:8180118-8181027 REVERSE
AT3G57660	1.16227	1.76251e-15	Symbols: NRPA1 | NRPA1; DNA binding / DNA-directed RNA polymerase/ zinc ion binding | chr3:21353746-21362814 FORWARD
AT5G38690	1.16196	6.61474e-06	FUNCTIONS IN: molecular_function unknown; INVOLVED IN: biological_process unknown; LOCATED IN: cellular_component unknown; EXPRESSED IN: 21 plant structures; EXPRESSED DURING: 13 growth stages; CONTAINS InterPro DOMAIN/s: DDT superfamily (InterPro:IPR018501), DDT subgroup (InterPro:IPR018500), Cell division cycle-associated protein (InterPro:IPR018866); BEST Arabidopsis thaliana protein match is:…
AT2G45210	1.16192	0.00429474	auxin-responsive protein-related | chr2:18641566-18642704 FORWARD
AT2G04852	1.16152	0.00514591	Potential natural antisense gene, locus overlaps with AT2G04850 | chr2:1705148-1706465 REVERSEmoderately similar to ( 282)AT2G04850auxin-responsive protein-related | chr2:1704295-1705605 FORWARD
AT5G45275	1.16099	9.65014e-08	FUNCTIONS IN: molecular_function unknown; INVOLVED IN: biological_process unknown; LOCATED IN: endomembrane system; EXPRESSED IN: cultured cell; CONTAINS InterPro DOMAIN/s: Nodulin-like (InterPro:IPR010658), Major facilitator superfamily, general substrate transporter (InterPro:IPR016196); BEST Arabidopsis thaliana protein match is: nodulin-related (TAIR:AT4G19450.1); Has 697 Blast hits to 659 pr…
AT5G14580	1.16037	0.000207728	polyribonucleotide nucleotidyltransferase, putative | chr5:4697240-4703084 REVERSE
AT1G11720	1.15942	2.36093e-21	Symbols: ATSS3 | ATSS3 (starch synthase 3); starch synthase/ transferase, transferring glycosyl groups | chr1:3952511-3957044 FORWARD
AT2G46535	1.15923	1.0987e-06	unknown protein | chr2:19109620-19110497 FORWARD
AT5G65120	1.15886	0.00310598	unknown protein | chr5:26012833-26014640 FORWARD
AT3G02535	1.15859	0.00934861	NA
AT1G80270	1.15798	1.9841e-06	DNA-binding protein, putative | chr1:30180988-30183507 FORWARD
AT1G27370	1.15751	0.00399674	squamosa promoter-binding protein-like 10 (SPL10) | chr1:9505201-9508280 REVERSE
AT1G52910	1.15715	0.00681858	unknown protein | chr1:19708057-19709323 FORWARD
AT3G55710	1.15605	0.00208343	UDP-glucoronosyl/UDP-glucosyl transferase family protein | chr3:20673847-20675946 FORWARD
AT3G11410	1.15588	3.24985e-47	Symbols: ATPP2CA, AHG3, PP2CA | PP2CA (ARABIDOPSIS THALIANA PROTEIN PHOSPHATASE 2CA); protein binding / protein serine/threonine phosphatase | chr3:3583883-3585790 REVERSE
AT3G47950	1.15587	0.000289455	Symbols: AHA4 | AHA4; ATPase/ hydrogen-exporting ATPase, phosphorylative mechanism | chr3:17692702-17697999 FORWARD
AT4G27280	1.15562	2.04227e-16	calcium-binding EF hand family protein | chr4:13663576-13664240 REVERSE
AT4G36180	1.15257	5.01028e-10	leucine-rich repeat family protein | chr4:17120085-17123841 REVERSE
AT1G23190	1.1525	9.06615e-42	phosphoglucomutase, cytoplasmic, putative / glucose phosphomutase, putative | chr1:8219869-8224469 FORWARD
AT5G27395	1.15132	2.4603e-08	P-P-bond-hydrolysis-driven protein transmembrane transporter | chr5:9671496-9674256 REVERSE
AT3G15350	1.14857	3.90461e-17	glycosyltransferase family 14 protein / core-2/I-branching enzyme family protein | chr3:5166206-5169151 FORWARD
AT3G51280	1.14849	0.00330429	male sterility MS5, putative | chr3:19037140-19038951 FORWARD
AT3G17840	1.14763	6.42534e-18	Symbols: RLK902 | RLK902; ATP binding / kinase/ protein serine/threonine kinase | chr3:6106028-6108675 FORWARD
AT3G58070	1.1466	4.01352e-05	Symbols: GIS | GIS (GLABROUS INFLORESCENCE STEMS); nucleic acid binding / transcription factor/ zinc ion binding | chr3:21506613-21507654 REVERSE
AT5G46230	1.14589	0.0115533	unknown protein | chr5:18742440-18743045 REVERSE
AT1G31770	1.14566	2.79041e-05	ABC transporter family protein | chr1:11374893-11377794 REVERSE
AT1G12380	1.14331	7.75322e-08	unknown protein | chr1:4214262-4217132 REVERSE
AT2G47260	1.14314	0.000908527	Symbols: WRKY23, ATWRKY23 | WRKY23; transcription factor | chr2:19404820-19407084 REVERSE
AT1G31230	1.14219	1.42179e-36	Symbols: AK-HSDH I, AK-HSDH | AK-HSDH I (ASPARTATE KINASE-HOMOSERINE DEHYDROGENASE I); aspartate kinase/ homoserine dehydrogenase | chr1:11158618-11163274 REVERSE
AT3G10530	1.13907	6.84784e-06	transducin family protein / WD-40 repeat family protein | chr3:3285892-3288880 FORWARD
AT1G03940	1.13893	5.67491e-06	transferase family protein | chr1:1009542-1011056 REVERSE
AT2G14247	1.13821	5.44955e-05	Expressed protein | chr2:6034348-6034835 FORWARD
AT1G18810	1.13807	4.75369e-07	phytochrome kinase substrate-related | chr1:6485596-6487030 REVERSE
AT4G26780	1.13686	1.33689e-07	Symbols: AR192 | AR192; adenyl-nucleotide exchange factor/ chaperone binding / protein binding / protein homodimerization | chr4:13484839-13486771 REVERSE
AT3G56320	1.13677	0.0013428	nucleotidyltransferase family protein | chr3:20885894-20889656 REVERSE
AT2G39300	1.13567	0.0041975	unknown protein | chr2:16410109-16412869 REVERSE
AT3G53370	1.13539	2.3612e-06	DNA-binding S1FA family protein | chr3:19787894-19788843 REVERSE
AT5G38240	1.13515	1.29143e-06	serine/threonine protein kinase, putative | chr5:15277239-15279317 REVERSE
AT3G10840	1.13487	1.02033e-11	hydrolase, alpha/beta fold family protein | chr3:3391065-3393290 REVERSE
AT4G27820	1.13379	4.96951e-10	Symbols: BGLU9 | BGLU9 (BETA GLUCOSIDASE 9); catalytic/ cation binding / hydrolase, hydrolyzing O-glycosyl compounds | chr4:13857749-13860571 REVERSE
AT5G64660	1.13372	6.88704e-09	Symbols: ATCMPG2, CMPG2 | U-box domain-containing protein | chr5:25841913-25843452 REVERSE
AT1G27760	1.1336	1.62036e-27	Symbols: SAT32, ATSAT32 | interferon-related developmental regulator family protein / IFRD protein family | chr1:9668584-9671616 FORWARD
AT1G64950	1.13308	6.20789e-31	Symbols: CYP89A5 | CYP89A5; electron carrier/ heme binding / iron ion binding / monooxygenase/ oxygen binding | chr1:24127561-24129458 FORWARD
AT5G59540	1.1328	2.32171e-18	oxidoreductase, 2OG-Fe(II) oxygenase family protein | chr5:23996079-23997590 REVERSE
AT4G35270	1.13271	2.22596e-10	RWP-RK domain-containing protein | chr4:16777338-16780824 REVERSE
AT1G16070	1.12899	0.00142975	Symbols: AtTLP8 | AtTLP8 (TUBBY LIKE PROTEIN 8); transcription factor | chr1:5511874-5513896 REVERSE
AT1G28290	1.12875	3.40454e-12	Symbols: AGP31 | AGP31 (arabinogalactan-protein 31) | chr1:9889125-9890993 REVERSE
AT4G04210	1.12826	3.26211e-18	Symbols: PUX4 | PUX4; protein binding | chr4:2030319-2031853 FORWARD
AT2G40390	1.12662	0.0146979	unknown protein | chr2:16867293-16869089 FORWARD
AT5G62990	1.1253	8.64565e-06	Symbols: emb1692 | emb1692 (embryo defective 1692); ubiquitin thiolesterase | chr5:25277438-25279312 FORWARD
AT4G02800	1.12483	0.00145372	unknown protein | chr4:1250015-1251681 FORWARD
AT5G52810	1.12305	2.37951e-15	ornithine cyclodeaminase/mu-crystallin family protein | chr5:21399331-21400603 FORWARD
AT4G21140	1.12212	0.000134403	unknown protein | chr4:11277491-11278222 REVERSE
AT5G61290	1.12186	0.00997205	flavin-containing monooxygenase family protein / FMO family protein | chr5:24648558-24650815 FORWARD
AT5G03760	1.11976	7.20241e-30	Symbols: ATCSLA09, CSLA09, ATCSLA9, CSLA9, RAT4 | ATCSLA09; mannan synthase/ transferase, transferring glycosyl groups | chr5:985675-990549 REVERSE
AT5G39710	1.11827	4.81159e-06	Symbols: EMB2745 | EMB2745 (EMBRYO DEFECTIVE 2745) | chr5:15895729-15897972 FORWARD
AT1G17920	1.11742	0.00183487	Symbols: HDG12 | HDG12 (HOMEODOMAIN GLABROUS 12); transcription factor | chr1:6161872-6165382 REVERSE
AT3G04640	1.11638	5.60031e-06	glycine-rich protein | chr3:1260906-1261683 REVERSE
AT1G19920	1.11635	1.228e-29	Symbols: APS2, ASA1 | APS2; sulfate adenylyltransferase (ATP) | chr1:6914613-6916805 REVERSE
AT2G45245	1.1162	0.00916025	other RNA | chr2:18659422-18660655 REVERSE
AT2G41010	1.11592	1.80807e-12	Symbols: ATCAMBP25 | ATCAMBP25 (ARABIDOPSIS THALIANA CALMODULIN (CAM)-BINDING PROTEIN OF 25 KDA); calmodulin binding | chr2:17113866-17114804 REVERSE
AT4G01990	1.11413	0.00135869	pentatricopeptide (PPR) repeat-containing protein | chr4:871145-872913 REVERSE
AT1G58280	1.11349	1.46302e-07	LOCATED IN: chloroplast; CONTAINS InterPro DOMAIN/s: Phosphoglycerate mutase (InterPro:IPR013078); BEST Arabidopsis thaliana protein match is: unknown protein (TAIR:AT5G64460.6); Has 209 Blast hits to 206 proteins in 47 species: Archae - 0; Bacteria - 0; Metazoa - 0; Fungi - 84; Plants - 67; Viruses - 0; Other Eukaryotes - 58 (source: NCBI BLink). | chr1:21620331-21622519 REVERSE
AT3G51090	1.11301	6.6162e-05	FUNCTIONS IN: molecular_function unknown; INVOLVED IN: biological_process unknown; LOCATED IN: cellular_component unknown; EXPRESSED IN: 22 plant structures; EXPRESSED DURING: 7 growth stages; CONTAINS InterPro DOMAIN/s: Protein of unknown function DUF1640 (InterPro:IPR012439); BEST Arabidopsis thaliana protein match is: metal ion binding (TAIR:AT2G16460.1); Has 369 Blast hits to 367 proteins in …
AT5G41650	1.11077	0.0162923	lactoylglutathione lyase family protein / glyoxalase I family protein | chr5:16654913-16655810 FORWARD
AT1G04000	1.10967	9.168e-08	unknown protein | chr1:1028106-1029119 REVERSE
AT3G02640	1.10946	4.30777e-05	unknown protein | chr3:564884-565708 REVERSE
AT4G12030	1.10861	2.95027e-19	bile acid:sodium symporter family protein | chr4:7210918-7212992 FORWARD
AT4G12700	1.10658	5.97031e-06	unknown protein | chr4:7482466-7484405 REVERSE
AT1G12200	1.10615	4.01942e-11	flavin-containing monooxygenase family protein / FMO family protein | chr1:4137533-4140028 FORWARD
AT5G02190	1.10594	0.0056913	Symbols: ATASP38, PCS1 | PCS1 (PROMOTION OF CELL SURVIVAL 1); aspartic-type endopeptidase/ peptidase | chr5:435211-436897 FORWARD
AT1G78610	1.10522	7.95011e-20	Symbols: MSL6 | MSL6 (MECHANOSENSITIVE CHANNEL OF SMALL CONDUCTANCE-LIKE 6) | chr1:29569030-29572126 REVERSE
AT1G68050	1.10374	4.08699e-14	Symbols: ADO3, FKF1 | FKF1 (FLAVIN-BINDING, KELCH REPEAT, F BOX 1); signal transducer/ two-component sensor/ ubiquitin-protein ligase | chr1:25508676-25510889 FORWARD
AT3G12145	1.10167	1.41636e-16	Symbols: FLR1, FLOR1 | FLR1; enzyme inhibitor/ transcription factor binding | chr3:3874499-3876237 REVERSE
AT1G09800	1.10058	0.00370474	tRNA pseudouridine synthase family protein | chr1:3176883-3180421 REVERSE
AT5G05960	1.1	3.72279e-12	protease inhibitor/seed storage/lipid transfer protein (LTP) family protein | chr5:1790231-1790833 FORWARD
AT5G59700	1.09946	5.77392e-06	protein kinase, putative | chr5:24052385-24055425 REVERSE
AT3G53560	1.09843	1.29575e-13	chloroplast lumen common family protein | chr3:19859627-19861031 REVERSE
AT3G07940	1.09798	3.8768e-11	zinc finger and C2 domain protein, putative | chr3:2529204-2531533 FORWARD
AT3G55510	1.09773	1.83623e-05	Symbols: RBL | RBL (REBELOTE) | chr3:20578978-20582405 FORWARD
AT4G37320	1.09766	9.33191e-08	Symbols: CYP81D5 | CYP81D5; electron carrier/ heme binding / iron ion binding / monooxygenase/ oxygen binding | chr4:17559580-17561727 REVERSE
AT2G04350	1.09714	3.1604e-32	long-chain-fatty-acid--CoA ligase family protein / long-chain acyl-CoA synthetase family protein (LACS8) | chr2:1515805-1519308 FORWARD
AT1G67328	1.09653	0.000123593	other RNA | chr1:25213843-25215050 REVERSE
AT4G23800	1.0953	9.1868e-09	high mobility group (HMG1/2) family protein | chr4:12390167-12392710 FORWARD
AT3G55160	1.09493	2.38344e-09	EXPRESSED IN: 11 plant structures; EXPRESSED DURING: 4 anthesis, F mature embryo stage, petal differentiation and expansion stage, D bilateral stage, E expanded cotyledon stage; CONTAINS InterPro DOMAIN/s: HEAT (InterPro:IPR000357); Has 244 Blast hits to 237 proteins in 110 species: Archae - 0; Bacteria - 0; Metazoa - 124; Fungi - 72; Plants - 17; Viruses - 0; Other Eukaryotes - 31 (source: NCBI …
AT1G28570	1.09407	1.97191e-07	GDSL-motif lipase, putative | chr1:10041641-10044147 REVERSE
AT3G20600	1.09402	5.06463e-08	Symbols: NDR1 | NDR1 (non race-specific disease resistance 1); signal transducer | chr3:7194846-7195736 FORWARD
AT3G27690	1.09185	3.46639e-23	Symbols: LHCB2.4, LHCB2.3, LHCB2 | LHCB2.3; chlorophyll binding | chr3:10255947-10257011 FORWARD
AT3G27880	1.09164	0.000166772	unknown protein | chr3:10338212-10339436 FORWARD
AT5G35220	1.09149	4.08297e-22	Symbols: EGY1 | EGY1 (ETHYLENE-DEPENDENT GRAVITROPISM-DEFICIENT AND YELLOW-GREEN 1); metalloendopeptidase | chr5:13484431-13487584 REVERSE
AT1G08640	1.09131	3.05988e-29	unknown protein | chr1:2748398-2751278 REVERSE
AT5G54190	1.09051	2.54385e-09	Symbols: PORA | PORA; oxidoreductase/ protochlorophyllide reductase | chr5:21990999-21992812 REVERSE
AT2G25060	1.08977	2.70491e-06	plastocyanin-like domain-containing protein | chr2:10662241-10663103 FORWARD
AT5G38900	1.08926	0.00471333	DSBA oxidoreductase family protein | chr5:15573505-15575618 REVERSE
AT5G44635	1.08844	1.20385e-06	Symbols: MCM6 | minichromosome maintenance family protein / MCM family protein | chr5:18006431-18010542 REVERSE
AT1G63100	1.08837	0.00435895	scarecrow transcription factor family protein | chr1:23399391-23401367 REVERSE
AT1G63440	1.08706	0.000135646	Symbols: HMA5 | HMA5 (HEAVY METAL ATPASE 5); ATPase, coupled to transmembrane movement of ions, phosphorylative mechanism | chr1:23527655-23531109 FORWARD
AT5G50840	1.08694	0.0091809	INVOLVED IN: biological_process unknown; EXPRESSED IN: 22 plant structures; EXPRESSED DURING: 13 growth stages; BEST Arabidopsis thaliana protein match is: myosin heavy chain-related (TAIR:AT5G59210.1); Has 48881 Blast hits to 26998 proteins in 1148 species: Archae - 400; Bacteria - 3488; Metazoa - 25141; Fungi - 2545; Plants - 1208; Viruses - 169; Other Eukaryotes - 15930 (source: NCBI BLink). |…
AT1G62030	1.08688	0.00033997	DC1 domain-containing protein | chr1:22924250-22926598 REVERSE
AT4G36580	1.08646	0.00159514	AAA-type ATPase family protein | chr4:17257945-17260661 FORWARD
AT1G75710	1.08614	1.05172e-08	zinc finger (C2H2 type) family protein | chr1:28428706-28431249 FORWARD
AT4G00930	1.08453	5.67615e-05	Symbols: CIP4.1 | CIP4.1 | chr4:396558-400734 FORWARD
AT1G72950	1.08372	0.00863401	disease resistance protein (TIR-NBS class), putative | chr1:27444585-27445980 FORWARD
AT3G61360	1.0836	0.00687538	pentatricopeptide (PPR) repeat-containing protein | chr3:22704304-22706138 REVERSE
AT2G31380	1.0833	4.03818e-18	Symbols: STH | STH; protein domain specific binding / transcription factor/ zinc ion binding | chr2:13381910-13383470 FORWARD
AT1G53470	1.08274	0.000161719	Symbols: MSL4 | MSL4 (MECHANOSENSITIVE CHANNEL OF SMALL CONDUCTANCE-LIKE 4) | chr1:19958587-19961578 FORWARD
AT4G04870	1.08274	4.23672e-05	Symbols: CLS | CLS (CARDIOLIPIN SYNTHASE); cardiolipin synthase/ phosphatidyltransferase | chr4:2461674-2464143 REVERSE
AT1G07610	1.08076	1.48711e-07	Symbols: MT1C | MT1C; copper ion binding | chr1:2341542-2342123 FORWARD
AT5G02890	1.08028	4.08668e-07	transferase family protein | chr5:670065-671471 REVERSE
AT4G22470	1.07802	0.00252673	protease inhibitor/seed storage/lipid transfer protein (LTP) family protein | chr4:11840134-11841450 REVERSE
AT1G47900	1.07776	4.37133e-06	unknown protein | chr1:17647144-17651035 REVERSE
AT3G49240	1.07664	8.56631e-08	Symbols: emb1796 | emb1796 (embryo defective 1796); ATP binding | chr3:18255979-18258100 FORWARD
AT2G05100	1.07614	5.94092e-46	Symbols: LHCB2.1, LHCB2 | LHCB2.1; chlorophyll binding | chr2:1823240-1824425 REVERSE
AT1G53230	1.07574	0.0143413	Symbols: TCP3 | TCP3; transcription factor | chr1:19849788-19851725 REVERSE
AT5G15700	1.07534	7.6353e-06	DNA-directed RNA polymerase (RPOT2) | chr5:5115300-5121840 REVERSE
AT2G25000	1.07431	3.51808e-08	Symbols: WRKY60, ATWRKY60 | WRKY60; transcription factor | chr2:10629737-10631413 FORWARD
AT2G39050	1.07423	1.93753e-16	hydroxyproline-rich glycoprotein family protein | chr2:16303403-16305629 FORWARD
AT1G62570	1.07423	2.37729e-17	Symbols: FMO GS-OX4 | FMO GS-OX4 (FLAVIN-MONOOXYGENASE GLUCOSINOLATE S-OXYGENASE 4); 4-methylthiopropyl glucosinolate S-oxygenase/ 8-methylthiopropyl glucosinolate S-oxygenase/ flavin-containing monooxygenase/ monooxygenase | chr1:23169136-23172105 FORWARD
AT1G29170	1.07161	8.7e-08	Symbols: WAVE2, ATSCAR3, SCAR3 | WAVE2 | chr1:10190352-10194900 REVERSE
AT1G73500	1.07109	1.60245e-13	Symbols: ATMKK9, MKK9 | MKK9 (MAP KINASE KINASE 9); MAP kinase kinase/ kinase/ protein kinase activator | chr1:27639091-27640529 REVERSE
AT4G22270	1.0705	7.04924e-05	unknown protein | chr4:11773328-11776039 FORWARD
AT2G40840	1.07034	2.57651e-41	Symbols: DPE2 | DPE2 (DISPROPORTIONATING ENZYME 2); 4-alpha-glucanotransferase/ heteroglycan binding | chr2:17044963-17050947 FORWARD
AT1G46554	1.06997	1.92261e-07	other RNA | chr1:17252952-17253903 FORWARD
AT5G53920	1.06944	0.00312579	ribosomal protein L11 methyltransferase-related | chr5:21892124-21894267 FORWARD
AT2G30860	1.06781	2.53979e-28	Symbols: ATGSTF9, GLUTTR, ATGSTF7 | ATGSTF9 (GLUTATHIONE S-TRANSFERASE PHI 9); copper ion binding / glutathione binding / glutathione peroxidase/ glutathione transferase | chr2:13138997-13140245 FORWARD
AT5G56000	1.06612	4.77407e-10	heat shock protein 81-4 (HSP81-4) | chr5:22677451-22680152 REVERSE
AT4G15490	1.06551	1.10411e-19	Symbols: UGT84A3 | UGT84A3; UDP-glycosyltransferase/ sinapate 1-glucosyltransferase/ transferase, transferring glycosyl groups | chr4:8852698-8854545 REVERSE
AT4G34950	1.06504	7.47385e-42	nodulin family protein | chr4:16642316-16644818 REVERSE
AT2G23910	1.06448	0.000164344	cinnamoyl-CoA reductase-related | chr2:10177834-10180064 FORWARD
AT5G25130	1.06291	2.32985e-09	Symbols: CYP71B12 | CYP71B12; electron carrier/ heme binding / iron ion binding / monooxygenase/ oxygen binding | chr5:8668299-8670194 FORWARD
AT5G54490	1.06284	0.0144972	Symbols: PBP1 | PBP1 (PINOID-BINDING PROTEIN 1); calcium ion binding / protein binding | chr5:22121404-22121931 FORWARD
AT3G57062	1.06258	1.46e-07	unknown protein | chr3:21121346-21121878 FORWARD
AT2G37420	1.06155	0.00820954	kinesin motor protein-related | chr2:15700331-15705346 FORWARD
AT1G27120	1.05893	5.82857e-09	galactosyltransferase family protein | chr1:9421177-9424069 FORWARD
AT5G10300	1.05884	5.74173e-09	Symbols: ATMES5, MES5 | MES5 (METHYL ESTERASE 5); hydrolase | chr5:3239617-3240870 FORWARD
AT5G42250	1.0588	6.50294e-07	alcohol dehydrogenase, putative | chr5:16894009-16897620 FORWARD
AT4G23320	1.05878	0.000941044	protein kinase family protein | chr4:12189182-12191626 REVERSE
AT3G03560	1.05768	4.79e-07	unknown protein | chr3:852910-856486 REVERSE
AT5G16360	1.0563	0.0131259	NC domain-containing protein | chr5:5355082-5356300 REVERSE
AT2G31790	1.05547	1.05453e-23	UDP-glucoronosyl/UDP-glucosyl transferase family protein | chr2:13518211-13520364 FORWARD
AT1G51140	1.05446	5.85121e-24	basic helix-loop-helix (bHLH) family protein | chr1:18943457-18945753 REVERSE
AT5G52320	1.05414	4.76958e-17	Symbols: CYP96A4 | CYP96A4; electron carrier/ heme binding / iron ion binding / monooxygenase/ oxygen binding | chr5:21244978-21246682 REVERSE
AT3G10190	1.05236	0.000799792	calmodulin, putative | chr3:3155298-3156143 FORWARD
AT4G39510	1.05235	5.42084e-08	Symbols: CYP96A12 | CYP96A12; electron carrier/ heme binding / iron ion binding / monooxygenase/ oxygen binding | chr4:18368803-18370652 REVERSE
AT1G13080	1.05218	1.27114e-12	Symbols: CYP71B2 | CYP71B2 (CYTOCHROME P450 71B2); electron carrier/ heme binding / iron ion binding / monooxygenase/ oxygen binding | chr1:4459187-4460940 FORWARD
AT3G62700	1.04963	8.75866e-37	Symbols: ATMRP10 | ATMRP10; ATPase, coupled to transmembrane movement of substances | chr3:23190267-23195762 REVERSE
AT5G13880	1.04872	0.0132625	unknown protein | chr5:4477354-4478109 REVERSE
AT4G38100	1.04835	1.24873e-08	unknown protein | chr4:17886869-17888204 REVERSE
AT1G79630	1.048	4.08946e-06	protein phosphatase 2C family protein / PP2C family protein | chr1:29962730-29965460 REVERSE
AT5G48880	1.04715	1.4869e-18	Symbols: PKT2, KAT5 | PKT2 (PEROXISOMAL 3-KETO-ACYL-COA THIOLASE 2); acetyl-CoA C-acyltransferase/ catalytic | chr5:19814395-19817204 REVERSE
AT5G55450	1.04632	0.00156503	protease inhibitor/seed storage/lipid transfer protein (LTP) family protein | chr5:22467430-22468263 FORWARD
AT4G32770	1.0458	4.68673e-15	Symbols: VTE1, ATSDX1 | VTE1 (VITAMIN E DEFICIENT 1); tocopherol cyclase | chr4:15804914-15807982 FORWARD
AT4G13650	1.04527	0.0147096	pentatricopeptide (PPR) repeat-containing protein | chr4:7938967-7942898 REVERSE
AT4G34050	1.04401	4.0248e-39	caffeoyl-CoA 3-O-methyltransferase, putative | chr4:16310775-16312216 FORWARD
AT5G67330	1.04323	3.11328e-26	Symbols: ATNRAMP4, NRAMP4 | ATNRAMP4; inorganic anion transmembrane transporter/ manganese ion transmembrane transporter/ metal ion transmembrane transporter | chr5:26861727-26863897 FORWARD
AT2G34450	1.04011	0.00930693	high mobility group (HMG1/2) family protein | chr2:14527736-14529492 REVERSE
AT3G48425	1.03885	0.00120962	endonuclease/exonuclease/phosphatase family protein | chr3:17931818-17934744 FORWARD
AT1G73880	1.03862	2.70131e-06	Symbols: UGT89B1 | UGT89B1 (UDP-GLUCOSYL TRANSFERASE 89B1); UDP-glycosyltransferase/ quercetin 3-O-glucosyltransferase/ quercetin 4'-O-glucosyltransferase/ quercetin 7-O-glucosyltransferase/ transferase, transferring glycosyl groups / transferase, transferring hexosyl group | chr1:27784981-27786804 FORWARD
AT5G59450	1.03856	4.09082e-05	scarecrow-like transcription factor 11 (SCL11) | chr5:23974668-23976791 FORWARD
AT3G06125	1.03833	1.25663e-09	other RNA | chr3:1848883-1850596 FORWARD
AT5G15070	1.03708	0.000517674	acid phosphatase/ oxidoreductase/ transition metal ion binding | chr5:4876515-4885821 FORWARD
AT5G04530	1.03612	5.05527e-06	Symbols: KCS19 | KCS19 (3-KETOACYL-COA SYNTHASE 19); acyltransferase/ catalytic/ transferase, transferring acyl groups other than amino-acyl groups | chr5:1291822-1293688 REVERSE
AT5G47500	1.03568	2.11334e-05	pectinesterase family protein | chr5:19270959-19272883 REVERSE
AT5G45600	1.03516	2.87133e-06	Symbols: GAS41, TAF14B | GAS41; protein binding | chr5:18487902-18489869 FORWARD
AT3G15210	1.03509	2.64451e-11	Symbols: ATERF-4, ERF4, RAP2.5, ATERF4 | ERF4 (ETHYLENE RESPONSIVE ELEMENT BINDING FACTOR 4); DNA binding / protein binding / transcription factor/ transcription repressor | chr3:5121422-5122562 FORWARD
AT4G14950	1.03386	2.4e-08	unknown protein | chr4:8545171-8548055 FORWARD
AT3G20240	1.03374	5.33834e-06	mitochondrial substrate carrier family protein | chr3:7057011-7058891 FORWARD
AT1G44100	1.03354	2.27145e-13	Symbols: AAP5 | AAP5; amino acid transmembrane transporter/ basic amino acid transmembrane transporter | chr1:16764405-16767685 REVERSE
AT5G47610	1.03354	0.000156738	zinc finger (C3HC4-type RING finger) family protein | chr5:19301188-19301913 REVERSE
AT1G64970	1.03326	9.40561e-20	Symbols: G-TMT, TMT1, VTE4 | G-TMT (GAMMA-TOCOPHEROL METHYLTRANSFERASE); tocopherol O-methyltransferase | chr1:24134085-24136109 REVERSE
AT5G60460	1.03311	8.32136e-10	sec61beta family protein | chr5:24317437-24317935 REVERSE
AT4G34630	1.03297	3.0495e-17	unknown protein | chr4:16536865-16537746 REVERSE
AT1G07180	1.03282	1.10052e-20	Symbols: ATNDI1, NDA1 | NDA1 (ALTERNATIVE NAD(P)H DEHYDROGENASE 1); NADH dehydrogenase | chr1:2204320-2206934 FORWARD
AT5G24200	1.03271	0.00877422	triacylglycerol lipase | chr5:8203003-8205793 FORWARD
AT1G31010	1.03107	0.000987996	Symbols: OSB4 | OSB4 (organellar single-stranded DNA binding protein 4); single-stranded DNA binding | chr1:11054731-11056921 REVERSE
AT2G21860	1.03099	4.63337e-16	violaxanthin de-epoxidase-related | chr2:9318258-9320002 REVERSE
AT4G15910	1.03063	1.47817e-07	Symbols: ATDI21, DI21 | ATDI21 (ARABIDOPSIS THALIANA DROUGHT-INDUCED 21) | chr4:9028461-9029423 FORWARD
AT1G55210	1.03013	2.76593e-12	disease resistance response | chr1:20597869-20598708 REVERSE
AT1G69610	1.02998	3.28849e-05	structural constituent of ribosome | chr1:26186954-26189489 FORWARD
AT2G31400	1.02832	2.16855e-38	pentatricopeptide (PPR) repeat-containing protein | chr2:13387004-13390706 REVERSE
AT5G05340	1.02827	2.77331e-05	peroxidase, putative | chr5:1578951-1580875 REVERSE
AT2G43120	1.02768	7.29945e-06	pirin, putative | chr2:17927264-17928984 FORWARD
AT4G39800	1.02733	2.2987e-37	Symbols: MI-1-P SYNTHASE, MIPS1, ATMIPS1 | MIPS1 (MYO-INOSITOL-1-PHOSTPATE SYNTHASE 1); inositol-3-phosphate synthase | chr4:18469348-18471967 REVERSE
AT2G31160	1.02706	0.0164311	Symbols: LSH3 | LSH3 (LIGHT SENSITIVE HYPOCOTYLS 3) | chr2:13277811-13278745 FORWARD
AT3G18280	1.02699	1.27242e-17	protease inhibitor/seed storage/lipid transfer protein (LTP) family protein | chr3:6267049-6267643 FORWARD
AT4G26600	1.02658	6.26995e-05	nucleolar protein, putative | chr4:13419567-13423790 FORWARD
AT1G65860	1.0265	2.55776e-19	Symbols: FMO GS-OX1 | FMO GS-OX1 (FLAVIN-MONOOXYGENASE GLUCOSINOLATE S-OXYGENASE 1); 3-methylthiopropyl glucosinolate S-oxygenase/ 4-methylthiopropyl glucosinolate S-oxygenase/ 5-methylthiopropyl glucosinolate S-oxygenase/ 6-methylthiopropyl glucosinolate S-oxygenase/ 7-methyl | chr1:24499066-24502745 REVERSE
AT1G32240	1.02481	6.46445e-05	Symbols: KAN2 | KAN2 (KANADI 2); DNA binding / transcription factor | chr1:11625700-11630626 REVERSE
AT5G15740	1.02469	2.43869e-13	unknown protein | chr5:5134527-5137626 REVERSE
AT4G28740	1.02437	1.92663e-19	FUNCTIONS IN: molecular_function unknown; INVOLVED IN: biological_process unknown; LOCATED IN: chloroplast; EXPRESSED IN: 21 plant structures; EXPRESSED DURING: 13 growth stages; BEST Arabidopsis thaliana protein match is: LPA1 (LOW PSII ACCUMULATION1); binding (TAIR:AT1G02910.1); Has 65 Blast hits to 65 proteins in 19 species: Archae - 0; Bacteria - 17; Metazoa - 0; Fungi - 0; Plants - 46; Virus…
AT5G02280	1.02393	5.93701e-05	synbindin, putative | chr5:469298-470285 FORWARD
AT4G13250	1.02337	4.70254e-34	short-chain dehydrogenase/reductase (SDR) family protein | chr4:7684234-7686876 REVERSE
AT3G27300	1.02254	8.94203e-22	Symbols: G6PD5 | G6PD5 (glucose-6-phosphate dehydrogenase 5); glucose-6-phosphate dehydrogenase | chr3:10083049-10086696 REVERSE
AT2G41240	1.02226	2.14167e-06	Symbols: BHLH100 | BHLH100 (BASIC HELIX-LOOP-HELIX PROTEIN 100); DNA binding / transcription factor | chr2:17198331-17199320 REVERSE
AT2G36885	1.02218	0.000200641	unknown protein | chr2:15482003-15483711 REVERSE
AT4G17260	1.02205	0.000452901	L-lactate dehydrogenase, putative | chr4:9673991-9675448 FORWARD
AT1G60590	1.02113	6.84328e-08	polygalacturonase, putative / pectinase, putative | chr1:22314170-22316970 REVERSE
AT2G12550	1.02107	5.62776e-06	ubiquitin-associated (UBA)/TS-N domain-containing protein | chr2:5114868-5118747 FORWARD
AT5G58700	1.02094	0.00285146	Symbols: ATPLC4, PLC4 | phosphoinositide-specific phospholipase C family protein | chr5:23713000-23716098 REVERSE
AT3G52180	1.02087	1.33015e-31	Symbols: ATPTPKIS1, DSP4, SEX4 | SEX4 (STARCH-EXCESS 4); polysaccharide binding / protein tyrosine/serine/threonine phosphatase | chr3:19349652-19353596 REVERSE
AT1G11170	1.02045	0.00186772	unknown protein | chr1:3740765-3744675 FORWARD
AT2G46650	1.02043	2.59089e-13	Symbols: B5 #1, ATCB5-C, CB5-C | CB5-C (CYTOCHROME B5 ISOFORM C); heme binding | chr2:19151646-19152600 FORWARD
AT4G38020	1.02026	3.70224e-06	tRNA/rRNA methyltransferase (SpoU) family protein | chr4:17861523-17863060 FORWARD
AT5G26690	1.01918	0.000531389	heavy-metal-associated domain-containing protein | chr5:9310797-9311572 FORWARD
AT5G46570	1.01886	1.57548e-06	Symbols: BSK2 | BSK2 (BR-SIGNALING KINASE 2); ATP binding / binding / kinase/ protein kinase/ protein tyrosine kinase | chr5:18894402-18897406 FORWARD
AT5G17380	1.01834	7.52427e-29	pyruvate decarboxylase family protein | chr5:5724759-5726746 REVERSE
AT3G11720	1.01787	0.00102392	unknown protein | chr3:3705912-3708721 REVERSE
AT4G04790	1.01765	0.00819846	FUNCTIONS IN: molecular_function unknown; INVOLVED IN: biological_process unknown; LOCATED IN: cellular_component unknown; EXPRESSED IN: 21 plant structures; EXPRESSED DURING: 13 growth stages; CONTAINS InterPro DOMAIN/s: Pentatricopeptide repeat (InterPro:IPR002885); BEST Arabidopsis thaliana protein match is: unknown protein (TAIR:AT4G21880.1); Has 8701 Blast hits to 4047 proteins in 142 specie…
AT2G37400	1.01755	3.43406e-09	chloroplast lumen common family protein | chr2:15696155-15697402 REVERSE
AT4G12880	1.01731	1.21268e-15	plastocyanin-like domain-containing protein | chr4:7544381-7545327 REVERSE
AT5G50360	1.01721	8.32512e-06	unknown protein | chr5:20505180-20506338 REVERSE
AT5G59550	1.01617	1.6433e-17	zinc finger (C3HC4-type RING finger) family protein | chr5:23998259-23999793 REVERSE
AT5G66910	1.01553	1.1923e-07	disease resistance protein (CC-NBS-LRR class), putative | chr5:26718232-26721256 REVERSE
AT3G23410	1.01497	2.53016e-12	alcohol oxidase-related | chr3:8382805-8386148 FORWARD
AT1G54040	1.01407	1.32348e-24	Symbols: ESP, TASTY | ESP (EPITHIOSPECIFIER PROTEIN); enzyme regulator | chr1:20170715-20173949 REVERSE
AT2G33580	1.01246	2.0512e-13	protein kinase family protein / peptidoglycan-binding LysM domain-containing protein | chr2:14219623-14221861 REVERSE
AT4G34290	1.01224	7.66941e-14	SWIB complex BAF60b domain-containing protein | chr4:16410832-16412385 FORWARD
AT3G23160	1.01162	0.000226437	unknown protein | chr3:8259855-8262028 REVERSE
AT2G41380	1.01145	0.00597112	embryo-abundant protein-related | chr2:17251941-17253057 FORWARD
AT1G10270	1.01076	1.52731e-07	Symbols: GRP23 | GRP23 (GLUTAMINE-RICH PROTEIN23); binding | chr1:3363504-3366488 FORWARD
AT1G20380	1.01064	0.00360085	prolyl oligopeptidase, putative / prolyl endopeptidase, putative / post-proline cleaving enzyme, putative | chr1:7061665-7065178 FORWARD
AT3G03250	1.01063	2.29006e-33	Symbols: UGP | UGP (UDP-glucose pyrophosphorylase); UTP:glucose-1-phosphate uridylyltransferase/ nucleotidyltransferase | chr3:749390-754159 REVERSE
AT4G17550	1.01045	8.26197e-13	transporter-related | chr4:9777648-9779738 REVERSE
AT4G26850	1.0103	3.01913e-42	Symbols: VTC2 | VTC2 (vitamin c defective 2); GDP-D-glucose phosphorylase/ GDP-galactose:glucose-1-phosphate guanyltransferase/ GDP-galactose:mannose-1-phosphate guanyltransferase/ GDP-galactose:myoinositol-1-phosphate guanyltransferase/ galactose-1-phosphate guanylyltra | chr4:13499010-13501648 REVERSE
AT4G21670	1.01016	4.36381e-12	Symbols: CPL1, FRY2, ATCPL1 | CPL1 (C-TERMINAL DOMAIN PHOSPHATASE-LIKE 1); double-stranded RNA binding / nucleotide phosphatase | chr4:11511115-11517396 FORWARD
AT3G53400	1.01013	1.33948e-11	FUNCTIONS IN: molecular_function unknown; INVOLVED IN: biological_process unknown; BEST Arabidopsis thaliana protein match is: CPUORF47 (CONSERVED PEPTIDE UPSTREAM OPEN READING FRAME 47) (TAIR:AT5G03190.1); Has 120 Blast hits to 120 proteins in 12 species: Archae - 0; Bacteria - 0; Metazoa - 0; Fungi - 0; Plants - 115; Viruses - 0; Other Eukaryotes - 5 (source: NCBI BLink). | chr3:19798107-198001…
AT5G53420	1.00975	3.57546e-17	FUNCTIONS IN: molecular_function unknown; INVOLVED IN: biological_process unknown; LOCATED IN: cellular_component unknown; EXPRESSED IN: 23 plant structures; EXPRESSED DURING: 13 growth stages; CONTAINS InterPro DOMAIN/s: CCT domain (InterPro:IPR010402); BEST Arabidopsis thaliana protein match is: unknown protein (TAIR:AT4G27900.2); Has 863 Blast hits to 863 proteins in 62 species: Archae - 0; Ba…
AT1G07370	1.00966	2.16483e-06	Symbols: PCNA1 | PCNA1 (PROLIFERATING CELLULAR NUCLEAR ANTIGEN); DNA binding / DNA polymerase processivity factor/ protein binding | chr1:2263140-2264551 FORWARD
AT3G21670	1.00948	2.52946e-23	nitrate transporter (NTP3) | chr3:7626757-7629151 REVERSE
AT2G43180	1.00939	2.52325e-09	catalytic | chr2:17953497-17955829 REVERSE
AT2G28470	1.00829	3.65345e-25	Symbols: BGAL8 | BGAL8 (beta-galactosidase 8); beta-galactosidase/ catalytic/ cation binding / sugar binding | chr2:12168840-12173570 REVERSE
AT5G44670	1.00784	8.5e-08	unknown protein | chr5:18018905-18021385 REVERSE
AT1G16540	1.00704	1.07322e-05	Symbols: SIR3, LOS5, ABA3, ATABA3 | ABA3 (ABA DEFICIENT 3); Mo-molybdopterin cofactor sulfurase/ selenocysteine lyase | chr1:5659415-5665449 FORWARD
AT4G21550	1.00643	0.00407216	Symbols: VAL3 | VAL3 (VP1/ABI3-LIKE 3); transcription factor | chr4:11463987-11468679 FORWARD
AT5G28500	1.0064	7.0461e-11	unknown protein | chr5:10477771-10479384 FORWARD
AT3G25740	1.00579	3.559e-08	Symbols: MAP1B, MAP1C | MAP1B (METHIONINE AMINOPEPTIDASE 1C); aminopeptidase/ metalloexopeptidase | chr3:9397786-9399762 FORWARD
AT3G52170	1.0053	4.46478e-06	DNA binding | chr3:19346799-19349513 REVERSE
AT1G10930	1.00526	1.14387e-07	Symbols: ATSGS1, RECQ4A, ATRECQ4A | RECQ4A; ATP binding / ATP-dependent helicase/ helicase/ nucleic acid binding | chr1:3647894-3655590 REVERSE
AT1G71490	1.00438	0.0134127	pentatricopeptide (PPR) repeat-containing protein | chr1:26932905-26935825 REVERSE
AT1G56120	1.004	1.27204e-08	kinase | chr1:20987288-20993072 REVERSE
AT1G72770	1.00369	8.94879e-15	Symbols: HAB1 | HAB1 (HOMOLOGY TO ABI1); catalytic/ protein serine/threonine phosphatase | chr1:27390058-27393281 FORWARD
AT3G50760	1.00343	1.68199e-08	Symbols: GATL2 | GATL2 (Galacturonosyltransferase-like 2); polygalacturonate 4-alpha-galacturonosyltransferase/ transferase, transferring glycosyl groups / transferase, transferring hexosyl groups | chr3:18868065-18869384 FORWARD
AT3G28760	1.00196	1.78913e-06	FUNCTIONS IN: molecular_function unknown; INVOLVED IN: biological_process unknown; EXPRESSED IN: 20 plant structures; EXPRESSED DURING: 13 growth stages; CONTAINS InterPro DOMAIN/s: 3-dehydroquinate synthase, prokaryotic-type (InterPro:IPR002812); Has 259 Blast hits to 259 proteins in 76 species: Archae - 86; Bacteria - 48; Metazoa - 0; Fungi - 0; Plants - 39; Viruses - 0; Other Eukaryotes - 86 (…
AT2G19490	1.00164	0.00221202	recA family protein | chr2:8441527-8444170 FORWARD
AT3G46370	1.00145	0.00128006	leucine-rich repeat protein kinase, putative | chr3:17051955-17055514 FORWARD
AT2G17630	1.00088	0.000470266	phosphoserine aminotransferase, putative | chr2:7666585-7668065 FORWARD
AT2G30424	1.00081	0.00386409	Symbols: TCL2 | TCL2 (TRICHOMELESS 2); DNA binding | chr2:12964506-12965468 REVERSE
1255 down-regulated genes
AT5G60700	-1.00005	1.65704e-12	glycosyltransferase family protein 2 | chr5:24402129-24404948 REVERSE
AT4G19160	-1.00056	2.70674e-26	unknown protein | chr4:10477306-10480141 FORWARD
AT3G32980	-1.00123	0.000336109	peroxidase 32 (PER32) (P32) (PRXR3) | chr3:13526097-13529997 REVERSE
AT3G02340	-1.00162	2.935e-12	zinc finger (C3HC4-type RING finger) family protein | chr3:477003-478442 FORWARD
AT3G05490	-1.00203	4.09811e-11	Symbols: RALFL22 | RALFL22 (ralf-like 22); signal transducer | chr3:1591277-1591983 FORWARD
AT2G36900	-1.00237	2.25326e-13	Symbols: MEMB11, ATMEMB11 | MEMB11 (MEMBRIN 11); SNAP receptor | chr2:15491435-15492822 REVERSE
AT2G44490	-1.00321	5.24733e-35	Symbols: PEN2, BGLU26 | PEN2 (PENETRATION 2); hydrolase, hydrolyzing O-glycosyl compounds / thioglucosidase | chr2:18364756-18367725 FORWARD
AT4G18710	-1.00327	4.39349e-35	Symbols: BIN2, DWF12, UCU1, ATSK21, SK21 | BIN2 (BRASSINOSTEROID-INSENSITIVE 2); glycogen synthase kinase 3/ kinase/ protein kinase | chr4:10296273-10299362 FORWARD
AT2G46800	-1.00332	1.16157e-19	Symbols: ZAT, ATMTP1, MTP1, ZAT1, ATCDF1 | ZAT (ZINC TRANSPORTER OF ARABIDOPSIS THALIANA); inorganic anion transmembrane transporter/ metal ion transmembrane transporter/ zinc ion transmembrane transporter | chr2:19237490-19239405 FORWARD
AT5G62570	-1.00353	1.26336e-15	calmodulin-binding protein | chr5:25114391-25116967 FORWARD
AT5G40740	-1.00374	6.24573e-11	unknown protein | chr5:16301914-16306413 REVERSE
AT5G64880	-1.004	8.88657e-10	unknown protein | chr5:25932290-25934156 FORWARD
AT2G27385	-1.00446	4.12237e-24	unknown protein | chr2:11716496-11717330 REVERSE
AT5G61380	-1.00469	8.57369e-27	Symbols: TOC1, APRR1, PRR1 | TOC1 (TIMING OF CAB EXPRESSION 1); transcription regulator/ two-component response regulator | chr5:24675064-24678550 FORWARD
AT4G32790	-1.00515	5.75264e-08	exostosin family protein | chr4:15812566-15814987 FORWARD
AT3G51840	-1.00564	4.12703e-33	Symbols: ACX4, ATSCX, ATG6 | ACX4 (ACYL-COA OXIDASE 4); acyl-CoA oxidase/ oxidoreductase | chr3:19225360-19229163 REVERSE
AT1G71020	-1.00649	1.83991e-12	armadillo/beta-catenin repeat family protein / U-box domain-containing protein | chr1:26790597-26793175 REVERSE
AT1G18773	-1.00655	0.000761	FUNCTIONS IN: molecular_function unknown; INVOLVED IN: biological_process unknown; LOCATED IN: endomembrane system; BEST Arabidopsis thaliana protein match is: SOBER1 (SUPPRESSOR OF AVRBST-ELICITED RESISTANCE 1); carboxylesterase (TAIR:AT4G22300.1); Has 30 Blast hits to 26 proteins in 7 species: Archae - 0; Bacteria - 0; Metazoa - 0; Fungi - 0; Plants - 30; Viruses - 0; Other Eukaryotes - 0 (sour…
AT1G76680	-1.00793	3.12107e-22	Symbols: OPR1 | OPR1; 12-oxophytodienoate reductase | chr1:28776861-28778467 FORWARD
AT4G28150	-1.00963	0.000457275	unknown protein | chr4:13977303-13979006 REVERSE
AT3G01830	-1.00969	0.000822886	calmodulin-related protein, putative | chr3:296054-297133 FORWARD
AT1G75190	-1.01041	1.73206e-05	unknown protein | chr1:28219382-28220227 FORWARD
AT3G47610	-1.0107	3.06122e-14	transcription regulator/ zinc ion binding | chr3:17549121-17551420 FORWARD
AT5G48160	-1.01072	6.26368e-32	Symbols: OBE2 | OBE2 (OBERON2); protein binding / zinc ion binding | chr5:19527837-19530316 REVERSE
AT5G65300	-1.01084	0.00232311	unknown protein | chr5:26095147-26095771 REVERSE
AT1G06850	-1.01176	2.83943e-08	Symbols: AtbZIP52 | AtbZIP52 (Arabidopsis thaliana basic leucine zipper 52); DNA binding / transcription factor | chr1:2105048-2106749 FORWARD
AT4G21450	-1.01217	1.79758e-30	vesicle-associated membrane family protein / VAMP family protein | chr4:11425999-11428345 FORWARD
AT3G17470	-1.01229	5.93545e-16	Symbols: ATCRSH | RelA/SpoT domain-containing protein / calcium-binding EF-hand family protein | chr3:5979834-5982115 FORWARD
AT3G18930	-1.0124	1.03754e-10	zinc finger (C3HC4-type RING finger) family protein | chr3:6523379-6525543 REVERSE
AT2G39580	-1.0131	0.00223632	unknown protein | chr2:16510425-16517073 FORWARD
AT2G24755	-1.01318	8.78796e-14	other RNA | chr2:10547283-10549434 REVERSE
AT4G31290	-1.01388	3.17304e-19	ChaC-like family protein | chr4:15185886-15188484 FORWARD
AT5G49390	-1.01417	0.00316899	LOCATED IN: endomembrane system; EXPRESSED IN: 17 plant structures; EXPRESSED DURING: 11 growth stages; BEST Arabidopsis thaliana protein match is: binding (TAIR:AT3G06670.1); Has 1881 Blast hits to 1133 proteins in 226 species: Archae - 0; Bacteria - 208; Metazoa - 616; Fungi - 422; Plants - 77; Viruses - 24; Other Eukaryotes - 534 (source: NCBI BLink). | chr5:20027340-20030361 FORWARD
AT3G02070	-1.01429	2.25063e-10	OTU-like cysteine protease family protein | chr3:360921-363429 FORWARD
AT4G25030	-1.0147	5.24449e-17	unknown protein | chr4:12864614-12866827 FORWARD
AT3G57760	-1.01489	0.00425821	protein kinase family protein | chr3:21395593-21397244 FORWARD
AT3G04670	-1.01492	4.40631e-17	Symbols: WRKY39, ATWRKY39 | WRKY39; calmodulin binding / transcription factor | chr3:1266295-1268287 REVERSE
AT5G63905	-1.01522	0.000873407	unknown protein | chr5:25570858-25571586 REVERSE
AT1G60550	-1.01619	4.80624e-24	Symbols: ECHID, DHNS | ECHID (ENOYL-COA HYDRATASE/ISOMERASE D); catalytic/ naphthoate synthase | chr1:22305831-22308229 REVERSE
AT1G72940	-1.01715	1.89506e-14	disease resistance protein (TIR-NBS class), putative | chr1:27442238-27443856 FORWARD
AT4G33565	-1.0173	6.96076e-13	protein binding / zinc ion binding | chr4:16136749-16138201 FORWARD
AT5G57340	-1.01775	3.69361e-10	unknown protein | chr5:23227300-23229203 FORWARD
AT5G22390	-1.01862	1.77094e-05	unknown protein | chr5:7418116-7419249 REVERSE
AT3G10572	-1.01891	3.57927e-08	3-phosphoinositide-dependent protein kinase-1, putative | chr3:3304268-3306504 FORWARD
AT1G68810	-1.01892	3.55475e-06	basic helix-loop-helix (bHLH) family protein | chr1:25861123-25863120 FORWARD
AT1G72630	-1.01905	5.50203e-09	Symbols: ELF4-L2 | ELF4-L2 (ELF4-Like 2) | chr1:27344270-27345576 FORWARD
AT1G75295	-1.0198	0.00223036	other RNA | chr1:28255327-28257139 REVERSE
AT2G01930	-1.02168	2.78405e-09	Symbols: BPC1, BBR, ATBPC1 | BPC1 (BASIC PENTACYSTEINE1); DNA binding / specific transcriptional repressor/ transcription factor | chr2:427121-428839 REVERSE
AT1G68840	-1.02179	1.80939e-24	Symbols: RAV2, RAP2.8, TEM2 | RAV2 (REGULATOR OF THE ATPASE OF THE VACUOLAR MEMBRANE); DNA binding / transcription factor/ transcription repressor | chr1:25880327-25881736 FORWARD
AT1G53190	-1.0219	3.23494e-18	zinc finger (C3HC4-type RING finger) family protein | chr1:19837110-19840227 FORWARD
AT3G12600	-1.02238	1.67681e-11	Symbols: atnudt16 | atnudt16 (Arabidopsis thaliana Nudix hydrolase homolog 16); hydrolase | chr3:4004512-4006198 FORWARD
AT4G24240	-1.02243	1.56736e-09	Symbols: WRKY7, ATWRKY7 | WRKY7; calmodulin binding / transcription factor | chr4:12571766-12573725 FORWARD
AT2G07180	-1.02255	3.30371e-24	protein kinase, putative | chr2:2980899-2983495 REVERSE
AT2G36120	-1.02352	0.00013235	Symbols: DOT1 | DOT1 (DEFECTIVELY ORGANIZED TRIBUTARIES 1) | chr2:15165437-15166465 FORWARD
AT3G53180	-1.02462	4.24358e-31	catalytic/ glutamate-ammonia ligase | chr3:19706894-19711439 FORWARD
AT1G07200	-1.02473	8.55319e-22	ATP-dependent Clp protease ClpB protein-related | chr1:2208719-2212546 REVERSE
AT1G51745	-1.02502	8.4991e-09	FUNCTIONS IN: molecular_function unknown; INVOLVED IN: biological_process unknown; LOCATED IN: cellular_component unknown; EXPRESSED IN: cultured cell; CONTAINS InterPro DOMAIN/s: PWWP (InterPro:IPR000313); BEST Arabidopsis thaliana protein match is: unknown protein (TAIR:AT3G21295.1); Has 414 Blast hits to 307 proteins in 88 species: Archae - 0; Bacteria - 106; Metazoa - 143; Fungi - 35; Plants …
AT2G21050	-1.02546	5.19645e-10	amino acid permease, putative | chr2:9034090-9036636 FORWARD
AT4G02520	-1.02576	1.01759e-24	Symbols: ATGSTF2, ATPM24.1, ATPM24, GST2 | ATGSTF2 (GLUTATHIONE S-TRANSFERASE PHI 2); glutathione binding / glutathione transferase | chr4:1110452-1111660 REVERSE
AT4G30410	-1.02611	1.88063e-05	transcription factor | chr4:14871109-14872176 REVERSE
AT5G66920	-1.02714	2.44433e-08	Symbols: sks17 | sks17 (SKU5 Similar 17); copper ion binding / oxidoreductase | chr5:26722823-26725626 FORWARD
AT5G23860	-1.0295	2.92683e-11	Symbols: TUB8 | TUB8; structural constituent of cytoskeleton | chr5:8042876-8044819 FORWARD
AT5G62180	-1.02997	0.00474561	Symbols: AtCXE20 | AtCXE20 (Arabidopsis thaliana carboxyesterase 20); carboxylesterase | chr5:24978844-24979849 REVERSE
AT1G29690	-1.03088	1.47662e-16	Symbols: CAD1 | CAD1 (constitutively activated cell death 1) | chr1:10379020-10382123 REVERSE
AT2G30990	-1.03136	3.51349e-13	unknown protein | chr2:13187583-13190283 REVERSE
AT1G76490	-1.03175	2.17743e-27	Symbols: HMG1, HMGR1 | HMG1 (HYDROXY METHYLGLUTARYL COA REDUCTASE 1); hydroxymethylglutaryl-CoA reductase | chr1:28695760-28698793 FORWARD
AT4G39910	-1.03278	2.24529e-21	Symbols: ATUBP3, UBP3 | ATUBP3 (ARABIDOPSIS THALIANA UBIQUITIN-SPECIFIC PROTEASE 3); ubiquitin-specific protease | chr4:18511575-18514338 REVERSE
AT3G12920	-1.03408	3.8326e-11	protein binding / zinc ion binding | chr3:4121883-4123508 REVERSE
AT4G23570	-1.03509	1.42185e-23	Symbols: SGT1A | SGT1A; protein binding | chr4:12299963-12302719 FORWARD
AT5G19780	-1.03524	2.28351e-36	Symbols: TUA5 | TUA5; structural constituent of cytoskeleton | chr5:6687074-6689171 FORWARD
AT4G11000	-1.03555	2.39105e-07	ankyrin repeat family protein | chr4:6731020-6732464 FORWARD
AT2G27050	-1.03597	4.86431e-32	Symbols: EIL1 | EIL1 (ETHYLENE-INSENSITIVE3-LIKE 1); transcription factor/ transcription regulator | chr2:11545753-11548293 FORWARD
AT2G39420	-1.03598	1.78975e-20	esterase/lipase/thioesterase family protein | chr2:16460364-16463061 FORWARD
AT1G63800	-1.03743	1.77791e-19	Symbols: UBC5 | UBC5 (ubiquitin-conjugating enzyme 5); ubiquitin-protein ligase | chr1:23667616-23669080 REVERSE
AT2G30250	-1.03781	3.39584e-22	Symbols: WRKY25, ATWRKY25 | WRKY25; transcription factor | chr2:12903236-12905198 REVERSE
AT3G48380	-1.03837	1.69116e-22	FUNCTIONS IN: molecular_function unknown; INVOLVED IN: biological_process unknown; LOCATED IN: cellular_component unknown; CONTAINS InterPro DOMAIN/s: Peptidase C78, ubiquitin fold modifier-specific peptidase 1 and 2 (InterPro:IPR012462); Has 257 Blast hits to 257 proteins in 79 species: Archae - 0; Bacteria - 0; Metazoa - 209; Fungi - 0; Plants - 15; Viruses - 0; Other Eukaryotes - 33 (source: N…
AT3G11700	-1.03886	1.0608e-30	Symbols: FLA18 | FLA18 (FASCICLIN-LIKE ARABINOGALACTAN PROTEIN 18 PRECURSOR) | chr3:3698839-3701493 FORWARD
AT3G07460	-1.03929	6.23264e-27	unknown protein | chr3:2384418-2385713 REVERSE
AT2G15960	-1.03962	2.44294e-27	unknown protein | chr2:6947309-6947688 FORWARD
AT5G66790	-1.03964	2.90691e-14	protein kinase family protein | chr5:26665142-26667531 FORWARD
AT1G05840	-1.04008	3.49518e-20	aspartyl protease family protein | chr1:1762734-1766281 REVERSE
AT2G02450	-1.04036	8e-08	Symbols: ANAC035 | ANAC035 (Arabidopsis NAC domain containing protein 35); transcription factor | chr2:648044-650814 FORWARD
AT1G24150	-1.04255	3.61919e-12	Symbols: ATFH4, FH4 | FH4 (FORMIN HOMOLOGUE 4); actin binding / protein binding | chr1:8549518-8551993 FORWARD
AT5G09220	-1.04309	1.21214e-23	Symbols: AAP2 | AAP2 (AMINO ACID PERMEASE 2); amino acid transmembrane transporter | chr5:2866252-2869054 FORWARD
AT5G57710	-1.04443	2.33354e-36	heat shock protein-related | chr5:23384794-23388353 FORWARD
AT1G75080	-1.04481	2.07488e-16	Symbols: BZR1 | BZR1 (BRASSINAZOLE-RESISTANT 1); DNA binding / transcription regulator/ transcription repressor | chr1:28185504-28187410 FORWARD
AT5G53550	-1.04671	3.0325e-25	Symbols: YSL3, ATYSL3 | YSL3 (YELLOW STRIPE LIKE 3); oligopeptide transporter | chr5:21756038-21758917 FORWARD
AT4G21810	-1.04691	1.4435e-21	Symbols: DER2.1 | DER2.1 (DERLIN-2.1) | chr4:11575096-11577195 REVERSE
AT5G14510	-1.04759	0.00808294	armadillo/beta-catenin repeat family protein | chr5:4677973-4679194 REVERSE
AT3G07580	-1.04874	0.000314546	unknown protein | chr3:2420902-2422742 REVERSE
AT2G40620	-1.0497	1.94836e-05	bZIP transcription factor family protein | chr2:16954541-16956978 REVERSE
AT1G01110	-1.05121	0.000173856	Symbols: IQD18 | IQD18 (IQ-domain 18) | chr1:52239-54692 FORWARD
AT3G55950	-1.05135	3.80602e-05	Symbols: CCR3, ATCRR3 | CCR3 (ARABIDOPSIS THALIANA CRINKLY4 RELATED 3); kinase | chr3:20753691-20756395 REVERSE
AT2G17550	-1.05219	7.09022e-05	unknown protein | chr2:7634283-7637611 REVERSE
AT1G01540	-1.05225	4.44365e-29	protein kinase family protein | chr1:195780-198684 FORWARD
AT1G27090	-1.0527	6.39503e-32	glycine-rich protein | chr1:9403900-9406256 REVERSE
AT5G06860	-1.05309	6.3537e-21	Symbols: PGIP1, ATPGIP1 | PGIP1 (POLYGALACTURONASE INHIBITING PROTEIN 1); protein binding | chr5:2132350-2133587 FORWARD
AT3G12520	-1.05338	3.59065e-15	Symbols: SULTR4;2 | SULTR4;2; sulfate transmembrane transporter | chr3:3967816-3971927 REVERSE
AT5G59030	-1.0538	7.32611e-07	Symbols: COPT1 | COPT1 (copper transporter 1); copper ion transmembrane transporter | chr5:23833728-23834511 REVERSE
AT4G38550	-1.05483	2.81739e-22	LOCATED IN: chloroplast; EXPRESSED IN: 21 plant structures; EXPRESSED DURING: 13 growth stages; CONTAINS InterPro DOMAIN/s: Phospholipase-like, arabidopsis (InterPro:IPR007942); BEST Arabidopsis thaliana protein match is: unknown protein (TAIR:AT2G20950.1); Has 2527 Blast hits to 1973 proteins in 273 species: Archae - 3; Bacteria - 103; Metazoa - 1039; Fungi - 619; Plants - 503; Viruses - 44; Oth…
AT1G27130	-1.05508	1.33445e-30	Symbols: ATGSTU13, GST12 | ATGSTU13 (ARABIDOPSIS THALIANA GLUTATHIONE S-TRANSFERASE TAU 13); glutathione transferase | chr1:9425460-9426886 FORWARD
AT2G36830	-1.05528	7.84137e-22	Symbols: GAMMA-TIP, TIP1;1, GAMMA-TIP1 | GAMMA-TIP (GAMMA TONOPLAST INTRINSIC PROTEIN); water channel | chr2:15445425-15446574 FORWARD
AT4G14930	-1.05658	4.06779e-27	acid phosphatase survival protein SurE, putative | chr4:8538586-8541899 FORWARD
AT2G32880	-1.05687	4.01005e-19	meprin and TRAF homology domain-containing protein / MATH domain-containing protein | chr2:13948750-13950556 REVERSE
AT2G17787	-1.05689	1.93479e-07	unknown protein | chr2:7731075-7733019 FORWARD
AT1G78895	-1.05725	5.58766e-07	INVOLVED IN: biological_process unknown; LOCATED IN: endomembrane system, endoplasmic reticulum; EXPRESSED IN: 24 plant structures; EXPRESSED DURING: 15 growth stages; CONTAINS InterPro DOMAIN/s: Reticulon (InterPro:IPR003388); BEST Arabidopsis thaliana protein match is: unknown protein (TAIR:AT1G16825.1); Has 81 Blast hits to 81 proteins in 9 species: Archae - 0; Bacteria - 0; Metazoa - 0; Fungi…
AT4G28300	-1.05742	1.62718e-22	hydroxyproline-rich glycoprotein family protein | chr4:14014653-14017068 FORWARD
AT5G18240	-1.05775	3.5945e-11	Symbols: MYR1, ATMYR1 | MYR1 (MYb-related protein 1); transcription factor | chr5:6028285-6030802 REVERSE
AT1G12110	-1.05807	3.89844e-12	Symbols: NRT1.1, CHL1-1, NRT1, B-1, ATNRT1, CHL1 | NRT1.1; nitrate transmembrane transporter/ transporter | chr1:4105233-4109545 FORWARD
AT1G14890	-1.05824	1.90683e-10	enzyme inhibitor/ pectinesterase/ pectinesterase inhibitor | chr1:5137014-5137957 FORWARD
AT4G05330	-1.05839	8.60754e-10	Symbols: AGD13 | AGD13 (ARF-GAP domain 13); ARF GTPase activator/ zinc ion binding | chr4:2720561-2723125 REVERSE
AT1G74430	-1.05863	5.2424e-08	Symbols: MYB95, ATMYB95, ATMYBCP66 | MYB95 (myb domain protein 95); DNA binding / transcription factor | chr1:27975179-27977434 FORWARD
AT1G37130	-1.05907	4.05752e-30	Symbols: NIA2, B29, NIA2-1, CHL3, NR, NR2, ATNR2 | NIA2 (NITRATE REDUCTASE 2); nitrate reductase (NADH)/ nitrate reductase | chr1:14158527-14161938 FORWARD
AT3G57330	-1.06014	3.20645e-30	Symbols: ACA11 | ACA11 (autoinhibited Ca2+-ATPase 11); calcium-transporting ATPase/ calmodulin binding | chr3:21211456-21216375 REVERSE
AT2G17880	-1.06112	1.51993e-08	DNAJ heat shock protein, putative | chr2:7766962-7767931 REVERSE
AT3G27960	-1.06355	2.17666e-08	kinesin light chain-related | chr3:10380380-10383092 REVERSE
AT1G53830	-1.06362	0.000924211	Symbols: ATPME2 | ATPME2; pectinesterase | chr1:20098522-20100889 FORWARD
AT3G05936	-1.06375	0.000396018	unknown protein | chr3:1773832-1774589 REVERSE
AT1G67710	-1.06444	0.000130709	Symbols: ARR11 | ARR11 (RESPONSE REGULATOR 11); transcription factor/ two-component response regulator | chr1:25376751-25379144 REVERSE
AT3G04720	-1.06458	4.05362e-23	Symbols: PR4, HEL, PR-4 | PR4 (PATHOGENESIS-RELATED 4); chitin binding | chr3:1285524-1286562 REVERSE
AT2G37330	-1.06496	2.18326e-10	Symbols: ALS3 | ALS3 (ALUMINUM SENSITIVE 3) | chr2:15669138-15670187 FORWARD
AT3G04630	-1.06508	6.19104e-12	Symbols: WDL1 | WDL1 | chr3:1258546-1260871 FORWARD
AT4G26555	-1.06566	1.56302e-19	immunophilin / FKBP-type peptidyl-prolyl cis-trans isomerase family protein | chr4:13404465-13406245 REVERSE
AT1G55450	-1.06606	1.2184e-35	embryo-abundant protein-related | chr1:20704918-20706890 REVERSE
AT5G65590	-1.06648	0.00187938	Dof-type zinc finger domain-containing protein | chr5:26211746-26213136 REVERSE
AT2G33330	-1.06685	7.99879e-10	Symbols: PDLP3 | PDLP3 (PLASMODESMATA-LOCATED PROTEIN 3) | chr2:14122890-14125137 REVERSE
AT5G01950	-1.06789	9.22157e-20	ATP binding / kinase/ protein serine/threonine kinase | chr5:364902-370186 REVERSE
AT3G62630	-1.06833	7.62815e-20	FUNCTIONS IN: molecular_function unknown; INVOLVED IN: biological_process unknown; LOCATED IN: cellular_component unknown; EXPRESSED IN: 22 plant structures; EXPRESSED DURING: 14 growth stages; CONTAINS InterPro DOMAIN/s: Protein of unknown function DUF1645 (InterPro:IPR012442); BEST Arabidopsis thaliana protein match is: calmodulin-binding protein (TAIR:AT2G15760.1); Has 207 Blast hits to 197 pr…
AT3G24550	-1.06924	1.06564e-15	Symbols: ATPERK1 | ATPERK1 (PROLINE EXTENSIN-LIKE RECEPTOR KINASE 1); ATP binding / protein kinase | chr3:8960258-8963568 FORWARD
AT1G51805	-1.06986	1.36934e-06	leucine-rich repeat protein kinase, putative | chr1:19220977-19225689 REVERSE
AT3G06210	-1.07156	6.31943e-11	binding | chr3:1880093-1883491 FORWARD
AT4G28350	-1.07285	0.000148716	lectin protein kinase family protein | chr4:14026577-14028622 FORWARD
AT1G20070	-1.07466	7.54087e-06	unknown protein | chr1:6958010-6959123 REVERSE
AT1G13450	-1.0751	2.99202e-19	DNA binding protein GT-1 | chr1:4612731-4615205 REVERSE
AT4G29310	-1.07697	1.76417e-14	unknown protein | chr4:14437561-14439723 REVERSE
AT1G70590	-1.0773	4.48566e-09	F-box family protein | chr1:26618321-26620388 FORWARD
AT2G35390	-1.07796	7.3152e-21	ribose-phosphate pyrophosphokinase 1 / phosphoribosyl diphosphate synthetase 1 (PRSI) | chr2:14895279-14897822 REVERSE
AT1G08900	-1.07806	2.05504e-15	carbohydrate transmembrane transporter | chr1:2852454-2855779 FORWARD
AT5G08130	-1.07889	7.6436e-29	Symbols: BIM1 | BIM1; DNA binding / protein binding / transcription factor | chr5:2606200-2610123 REVERSE
AT5G12900	-1.07931	2.06674e-11	unknown protein | chr5:4071919-4074619 REVERSE
AT3G03020	-1.0794	6.06556e-07	unknown protein | chr3:680944-681999 FORWARD
AT5G17490	-1.08296	9.04344e-06	Symbols: RGL3 | RGL3 (RGA-LIKE PROTEIN 3); transcription factor | chr5:5764063-5766077 REVERSE
AT2G46150	-1.08453	0.0126532	FUNCTIONS IN: molecular_function unknown; INVOLVED IN: biological_process unknown; LOCATED IN: plasma membrane; EXPRESSED IN: 15 plant structures; EXPRESSED DURING: 7 growth stages; CONTAINS InterPro DOMAIN/s: Harpin-induced 1 (InterPro:IPR010847); BEST Arabidopsis thaliana protein match is: unknown protein (TAIR:AT3G54200.1); Has 137 Blast hits to 136 proteins in 12 species: Archae - 0; Bacteria…
AT1G01120	-1.08629	5.60798e-27	Symbols: KCS1 | KCS1 (3-KETOACYL-COA SYNTHASE 1); acyltransferase/ fatty acid elongase | chr1:57269-59167 REVERSE
AT3G07470	-1.08672	6.9997e-23	unknown protein | chr3:2386897-2388471 REVERSE
AT1G63860	-1.087	7.01658e-06	ATP binding / protein binding / transmembrane receptor | chr1:23701484-23706005 REVERSE
AT1G74360	-1.08719	7.73805e-12	leucine-rich repeat transmembrane protein kinase, putative | chr1:27954231-27958114 FORWARD
AT5G55060	-1.08794	1.0293e-11	unknown protein | chr5:22341952-22346577 FORWARD
AT2G22300	-1.08815	2.93333e-06	Symbols: CAMTA3, SR1 | SR1 (SIGNAL RESPONSIVE 1); calmodulin binding / transcription regulator | chr2:9471388-9476646 FORWARD
AT4G05060	-1.08829	9.40988e-15	vesicle-associated membrane family protein / VAMP family protein | chr4:2590065-2592163 REVERSE
AT3G04730	-1.08904	1.71721e-43	Symbols: IAA16 | IAA16; transcription factor | chr3:1288612-1290602 REVERSE
AT3G62660	-1.0901	5.0706e-22	Symbols: GATL7 | GATL7 (Galacturonosyltransferase-like 7); polygalacturonate 4-alpha-galacturonosyltransferase/ transferase, transferring glycosyl groups / transferase, transferring hexosyl groups | chr3:23172806-23174762 FORWARD
AT3G26890	-1.09252	6.87868e-32	unknown protein | chr3:9907282-9911589 REVERSE
AT3G50470	-1.09255	2.81031e-05	Symbols: HR3, MLA10 | HR3 (HOMOLOG OF RPW8 3) | chr3:18729054-18730269 FORWARD
AT1G64200	-1.09338	9.38144e-13	Symbols: VHA-E3 | VHA-E3 (VACUOLAR H+-ATPASE SUBUNIT E ISOFORM 3); proton-transporting ATPase, rotational mechanism | chr1:23828526-23830002 REVERSE
AT4G12710	-1.09395	2e-08	armadillo/beta-catenin repeat family protein | chr4:7484837-7486801 REVERSE
AT4G04830	-1.09407	6.52721e-14	Symbols: ATMSRB5 | methionine sulfoxide reductase domain-containing protein / SeIR domain-containing protein | chr4:2445859-2447086 FORWARD
AT5G11000	-1.09443	1.7003e-12	unknown protein | chr5:3479029-3480425 REVERSE
AT5G56590	-1.09475	3.83e-07	glycosyl hydrolase family 17 protein | chr5:22907319-22909559 FORWARD
AT2G36000	-1.09504	5.42221e-27	mitochondrial transcription termination factor-related / mTERF-related | chr2:15117075-15118627 FORWARD
AT1G49840	-1.09584	1.01271e-07	unknown protein | chr1:18452070-18454358 FORWARD
AT5G49170	-1.09604	0.000645667	unknown protein | chr5:19938576-19939571 REVERSE
AT1G61900	-1.09638	7.14204e-18	unknown protein | chr1:22882215-22885053 REVERSE
AT1G77660	-1.09661	6.09441e-06	MORN (Membrane Occupation and Recognition Nexus) repeat-containing protein /phosphatidylinositol-4-phosphate 5-kinase-related | chr1:29185899-29187825 REVERSE
AT4G40060	-1.09837	4.33657e-33	Symbols: ATHB16, ATHB-16 | ATHB16 (ARABIDOPSIS THALIANA HOMEOBOX PROTEIN 16); sequence-specific DNA binding / transcription activator/ transcription factor | chr4:18571359-18573084 REVERSE
AT1G05453	-1.09931	2.76793e-10	NA
AT3G10405	-1.10007	2.54651e-17	unknown protein | chr3:3233715-3235289 REVERSE
AT5G67570	-1.1009	6.60909e-06	Symbols: DG1, EMB1408 | DG1 (DELAYED GREENING 1) | chr5:26952325-26954847 FORWARD
AT5G66620	-1.10105	0.000118684	Symbols: DAR6 | DAR6 (DA1-RELATED PROTEIN 6); zinc ion binding | chr5:26588585-26592006 FORWARD
AT3G16670	-1.10136	6.43394e-18	unknown protein | chr3:5681419-5682331 FORWARD
AT2G28930	-1.10479	6.76305e-13	Symbols: APK1B | APK1B; ATP binding / kinase/ protein kinase/ protein serine/threonine kinase | chr2:12424775-12426674 FORWARD
AT3G18560	-1.10639	1.33072e-05	unknown protein | chr3:6393910-6394785 FORWARD
AT2G46260	-1.10701	7.07627e-28	BTB/POZ domain-containing protein | chr2:18995968-18998633 FORWARD
AT3G20040	-1.1071	0.00140326	Symbols: ATHXK4, HKL2 | ATHXK4; ATP binding / fructokinase/ glucokinase/ hexokinase | chr3:6994894-6998171 FORWARD
AT5G23810	-1.10725	1.39468e-06	Symbols: AAP7 | AAP7; amino acid transmembrane transporter | chr5:8028378-8030816 FORWARD
AT3G21070	-1.10735	1.67153e-17	Symbols: NADK1, ATNADK-1 | NADK1 (NAD KINASE 1); NAD+ kinase/ NADH kinase/ calmodulin binding | chr3:7380191-7383980 REVERSE
AT3G58490	-1.10812	3.90903e-12	phosphatidic acid phosphatase family protein / PAP2 family protein | chr3:21632812-21635101 FORWARD
AT5G60300	-1.10908	7.77948e-11	lectin protein kinase family protein | chr5:24264622-24268029 FORWARD
AT1G59870	-1.1094	1.42789e-54	Symbols: PEN3, PDR8, ATPDR8 | PEN3 (PENETRATION 3); ATPase, coupled to transmembrane movement of substances / cadmium ion transmembrane transporter | chr1:22034506-22040038 FORWARD
AT1G12910	-1.1108	5.97405e-11	Symbols: ATAN11, LWD1 | ATAN11 (ANTHOCYANIN11); nucleotide binding | chr1:4394897-4396291 REVERSE
AT1G17410	-1.11117	5.73574e-06	nucleoside diphosphate kinase family protein | chr1:5968573-5969975 REVERSE
AT1G70518	-1.11155	0.00130604	Unknown gene | chr1:26583570-26584684 FORWARD
AT1G09932	-1.11169	6.57837e-09	phosphoglycerate/bisphosphoglycerate mutase-related | chr1:3230450-3233109 REVERSE
AT1G60870	-1.11279	8.67906e-26	Symbols: MEE9 | MEE9 (maternal effect embryo arrest 9) | chr1:22409472-22410654 FORWARD
AT2G02410	-1.11312	2.60732e-10	unknown protein | chr2:632640-634899 FORWARD
AT1G15740	-1.11402	1.98133e-44	leucine-rich repeat family protein | chr1:5410908-5414919 FORWARD
AT5G23380	-1.11426	3.61224e-07	unknown protein | chr5:7866742-7870302 FORWARD
AT1G80280	-1.11431	4.35367e-12	hydrolase, alpha/beta fold family protein | chr1:30183541-30186586 REVERSE
AT3G52400	-1.11548	3.14357e-19	Symbols: SYP122, ATSYP122 | SYP122 (SYNTAXIN OF PLANTS 122); SNAP receptor | chr3:19425634-19427141 REVERSE
AT1G60010	-1.11725	1.45346e-27	unknown protein | chr1:22095360-22096577 REVERSE
AT1G27210	-1.11738	1.51767e-20	binding | chr1:9455368-9458026 REVERSE
AT1G06840	-1.11752	6.14929e-15	leucine-rich repeat transmembrane protein kinase, putative | chr1:2097747-2103479 REVERSE
AT1G19380	-1.11774	3.40084e-12	unknown protein | chr1:6698058-6698824 FORWARD
AT1G03010	-1.11806	2.92683e-06	phototropic-responsive NPH3 family protein | chr1:693480-696382 FORWARD
AT4G17230	-1.11807	5.10159e-33	Symbols: SCL13 | SCL13 (Scarecrow-like 13); transcription factor | chr4:9660985-9663774 REVERSE
AT1G33590	-1.11866	3.14155e-18	disease resistance protein-related / LRR protein-related | chr1:12177777-12179413 FORWARD
AT5G18600	-1.1201	4.72073e-28	glutaredoxin family protein | chr5:6183258-6183954 REVERSE
AT1G22510	-1.121	1.13637e-08	zinc finger (C3HC4-type RING finger) family protein | chr1:7950819-7952673 REVERSE
AT5G65925	-1.12133	0.000752197	unknown protein | chr5:26369045-26369751 FORWARD
AT2G32240	-1.1242	0.00295793	FUNCTIONS IN: molecular_function unknown; INVOLVED IN: response to cadmium ion; LOCATED IN: plasma membrane; EXPRESSED IN: 25 plant structures; EXPRESSED DURING: 13 growth stages; CONTAINS InterPro DOMAIN/s: Prefoldin (InterPro:IPR009053); BEST Arabidopsis thaliana protein match is: unknown protein (TAIR:AT1G05320.3); Has 221693 Blast hits to 95553 proteins in 2574 species: Archae - 2848; Bacteri…
AT1G60140	-1.12431	2.82248e-35	Symbols: ATTPS10, TPS10 | ATTPS10 (trehalose phosphate synthase); transferase, transferring glycosyl groups / trehalose-phosphatase | chr1:22176934-22180875 REVERSE
AT2G39010	-1.12458	1.54025e-42	Symbols: PIP2E, PIP2;6 | PIP2E (PLASMA MEMBRANE INTRINSIC PROTEIN 2E); water channel | chr2:16291477-16294034 FORWARD
AT3G28860	-1.12503	3.02487e-39	Symbols: ATMDR1, ATMDR11, PGP19, MDR11, MDR1, ATPGP19, ABCB19, ATABCB19 | ABCB19; ATPase, coupled to transmembrane movement of substances / auxin efflux transmembrane transporter | chr3:10870038-10877506 REVERSE
AT5G13140	-1.12507	4.33934e-25	FUNCTIONS IN: molecular_function unknown; INVOLVED IN: biological_process unknown; EXPRESSED IN: 22 plant structures; EXPRESSED DURING: 13 growth stages; CONTAINS InterPro DOMAIN/s: Pollen Ole e 1 allergen and extensin (InterPro:IPR006041); BEST Arabidopsis thaliana protein match is: unknown protein (TAIR:AT3G26960.1); Has 90 Blast hits to 85 proteins in 14 species: Archae - 0; Bacteria - 0; Meta…
AT1G15910	-1.12591	1.90326e-06	XH/XS domain-containing protein / XS zinc finger domain-containing protein | chr1:5465336-5469125 FORWARD
AT1G30200	-1.12678	2.05348e-23	F-box family protein | chr1:10625029-10627105 FORWARD
AT5G23130	-1.12693	9.35289e-09	peptidoglycan-binding LysM domain-containing protein | chr5:7781196-7783601 FORWARD
AT5G13190	-1.128	6.93162e-19	INVOLVED IN: biological_process unknown; LOCATED IN: cellular_component unknown; EXPRESSED IN: 24 plant structures; EXPRESSED DURING: 15 growth stages; CONTAINS InterPro DOMAIN/s: LPS-induced tumor necrosis factor alpha factor (InterPro:IPR006629); Has 21 Blast hits to 21 proteins in 10 species: Archae - 0; Bacteria - 0; Metazoa - 2; Fungi - 0; Plants - 19; Viruses - 0; Other Eukaryotes - 0 (sour…
AT1G56090	-1.12897	7.67887e-10	tetratricopeptide repeat (TPR)-containing protein | chr1:20977695-20979357 REVERSE
AT1G22550	-1.12991	0.0065365	proton-dependent oligopeptide transport (POT) family protein | chr1:7966533-7968641 REVERSE
AT2G37940	-1.1301	4.0637e-27	FUNCTIONS IN: molecular_function unknown; INVOLVED IN: biological_process unknown; EXPRESSED IN: 22 plant structures; EXPRESSED DURING: 13 growth stages; BEST Arabidopsis thaliana protein match is: phosphatidic acid phosphatase-related / PAP2-related (TAIR:AT3G54020.1); Has 316 Blast hits to 316 proteins in 75 species: Archae - 0; Bacteria - 0; Metazoa - 213; Fungi - 0; Plants - 48; Viruses - 0; …
AT4G30510	-1.13086	8.3e-08	Symbols: ATATG18B, ATG18B | AtATG18b | chr4:14905137-14907591 REVERSE
AT5G62865	-1.13116	3.28956e-05	unknown protein; BEST Arabidopsis thaliana protein match is: unknown protein (TAIR:AT3G48020.1).
AT4G38280	-1.13172	1.58855e-14	unknown protein | chr4:17941796-17943363 FORWARD
AT5G58120	-1.13194	1.33172e-11	disease resistance protein (TIR-NBS-LRR class), putative | chr5:23517492-23521067 FORWARD
AT1G69572	-1.13211	1.64885e-05	other RNA | chr1:26161599-26162761 FORWARD
AT4G28085	-1.13307	0.0133243	unknown protein | chr4:13960032-13960483 FORWARD
AT3G22460	-1.13362	0.00397031	Symbols: OASA2 | OASA2 (O-ACETYLSERINE (THIOL) LYASE (OAS-TL) ISOFORM A1); catalytic/ cysteine synthase/ pyridoxal phosphate binding | chr3:7963537-7965907 FORWARD
AT1G77060	-1.13394	9.75498e-25	mutase family protein | chr1:28951685-28953509 REVERSE
AT4G31820	-1.13429	6.08633e-31	Symbols: ENP, NPY1, MAB4 | ENP (ENHANCER OF PINOID); protein binding / signal transducer | chr4:15390650-15394430 REVERSE
AT4G35110	-1.13474	2.74887e-08	FUNCTIONS IN: molecular_function unknown; INVOLVED IN: biological_process unknown; LOCATED IN: cellular_component unknown; EXPRESSED IN: 15 plant structures; EXPRESSED DURING: 10 growth stages; CONTAINS InterPro DOMAIN/s: Phospholipase-like, arabidopsis (InterPro:IPR007942); BEST Arabidopsis thaliana protein match is: unknown protein (TAIR:AT2G16900.1); Has 491 Blast hits to 408 proteins in 102 s…
AT1G01340	-1.13476	1.62355e-08	Symbols: ATCNGC10, CNGC10, ACBK1 | ATCNGC10 (CYCLIC NUCLEOTIDE GATED CHANNEL 10); calmodulin binding / cyclic nucleotide binding / ion channel | chr1:132328-135322 REVERSE
AT4G17900	-1.13513	6.90427e-26	zinc-binding family protein | chr4:9945870-9948078 FORWARD
AT2G13800	-1.13623	7.39644e-11	Symbols: ATSERK5, SERK5 | SERK5 (SOMATIC EMBRYOGENESIS RECEPTOR-LIKE KINASE 5); ATP binding / protein kinase/ transmembrane receptor protein serine/threonine kinase | chr2:5753271-5757239 FORWARD
AT3G02550	-1.1363	0.00416705	Symbols: LBD41 | LBD41 (LOB DOMAIN-CONTAINING PROTEIN 41) | chr3:536505-537998 REVERSE
AT3G55840	-1.13722	0.000947406	FUNCTIONS IN: molecular_function unknown; INVOLVED IN: biological_process unknown; LOCATED IN: cellular_component unknown; EXPRESSED IN: 10 plant structures; EXPRESSED DURING: 6 growth stages; CONTAINS InterPro DOMAIN/s: Hs1pro-1, C-terminal (InterPro:IPR009743), Hs1pro-1, N-terminal (InterPro:IPR009869); BEST Arabidopsis thaliana protein match is: HSPRO2 (ARABIDOPSIS ORTHOLOG OF SUGAR BEET HS1 P…
AT5G15580	-1.13757	1.23523e-18	Symbols: LNG1 | LNG1 (LONGIFOLIA1) | chr5:5068301-5072492 REVERSE
AT4G03400	-1.13793	9.95146e-26	Symbols: DFL2, GH3-10 | DFL2 (DWARF IN LIGHT 2) | chr4:1497536-1499865 REVERSE
AT5G64330	-1.13853	1.69671e-27	Symbols: NPH3, RPT3, JK218 | NPH3 (NON-PHOTOTROPIC HYPOCOTYL 3); protein binding / signal transducer | chr5:25727337-25730358 FORWARD
AT1G14920	-1.14355	4.63635e-28	Symbols: GAI, RGA2 | GAI (GIBBERELLIC ACID INSENSITIVE); transcription factor | chr1:5149226-5151354 FORWARD
AT5G65430	-1.14417	5.44911e-38	Symbols: GRF8, 14-3-3KAPPA, GF14 KAPPA | GRF8 (GENERAL REGULATORY FACTOR 8); protein binding / protein phosphorylated amino acid binding | chr5:26148201-26150342 REVERSE
AT5G21930	-1.14494	5.37826e-37	Symbols: PAA2, HMA8 | PAA2 (P-TYPE ATPASE OF ARABIDOPSIS 2); ATPase, coupled to transmembrane movement of ions, phosphorylative mechanism / copper ion transmembrane transporter | chr5:7243129-7248895 FORWARD
AT4G31000	-1.14617	0.00107502	calmodulin-binding protein | chr4:15103159-15105979 FORWARD
AT1G29500	-1.14744	0.0016448	auxin-responsive protein, putative | chr1:10321210-10321864 FORWARD
AT1G69530	-1.14876	2.6484e-46	Symbols: ATEXPA1, EXP1, AT-EXP1, ATEXP1, ATHEXP ALPHA 1.2 | ATEXPA1 (ARABIDOPSIS THALIANA EXPANSIN A1) | chr1:26141836-26143496 FORWARD
AT4G36050	-1.14897	6.05898e-05	endonuclease/exonuclease/phosphatase family protein | chr4:17051982-17055059 REVERSE
AT3G50750	-1.14919	1.29878e-23	brassinosteroid signalling positive regulator-related | chr3:18861839-18863234 REVERSE
AT3G20680	-1.15022	7.28769e-16	unknown protein | chr3:7230068-7231194 REVERSE
AT4G35470	-1.15107	1.47224e-27	leucine-rich repeat family protein | chr4:16846301-16849150 FORWARD
AT5G60710	-1.15488	7.9184e-27	zinc finger (C3HC4-type RING finger) family protein | chr5:24410718-24415068 REVERSE
AT5G48900	-1.15524	6.02512e-20	pectate lyase family protein | chr5:19825137-19829092 FORWARD
AT1G01140	-1.15568	2.44543e-36	Symbols: CIPK9, PKS6 | CIPK9 (CBL-INTERACTING PROTEIN KINASE 9); ATP binding / kinase/ protein kinase/ protein serine/threonine kinase | chr1:64167-67625 REVERSE
AT3G18035	-1.15736	9.76627e-41	Symbols: HON4 | HON4; DNA binding | chr3:6169090-6171724 REVERSE
AT1G12730	-1.15854	1.19259e-07	cell division cycle protein-related | chr1:4334615-4337844 FORWARD
AT2G03890	-1.15928	3.34933e-43	phosphatidylinositol 3- and 4-kinase family protein | chr2:1185522-1188545 FORWARD
AT1G67050	-1.1593	6.59242e-17	unknown protein | chr1:25028627-25029788 REVERSE
AT5G41761	-1.16009	7.36363e-06	unknown protein | chr5:16711437-16712031 FORWARD
AT4G09460	-1.16163	1.42792e-11	Symbols: ATMYB6 | ATMYB6; DNA binding / transcription factor | chr4:5992966-5994258 FORWARD
AT2G23600	-1.16167	2.50935e-36	Symbols: ACL, ATMES2, MES2, ATME8, ME8 | ACL (ACETONE-CYANOHYDRIN LYASE); hydrolase/ hydrolase, acting on ester bonds / methyl indole-3-acetate esterase/ methyl jasmonate esterase/ methyl salicylate esterase | chr2:10042199-10043673 REVERSE
AT3G29644	-1.16317	8.71298e-07	other RNA | chr3:11499199-11501366 REVERSE
AT3G55430	-1.16325	8.56198e-20	glycosyl hydrolase family 17 protein / beta-1,3-glucanase, putative | chr3:20549599-20552215 REVERSE
AT2G16380	-1.16524	2.63442e-05	SEC14 cytosolic factor family protein / phosphoglyceride transfer family protein | chr2:7085784-7089157 FORWARD
AT2G01100	-1.16547	7.05801e-22	unknown protein | chr2:81437-83290 FORWARD
AT4G26400	-1.16555	2.51232e-25	zinc finger (C3HC4-type RING finger) family protein | chr4:13344848-13346574 REVERSE
AT5G46050	-1.16563	0.0011146	Symbols: ATPTR3, PTR3 | PTR3 (PEPTIDE TRANSPORTER 3); dipeptide transporter/ transporter/ tripeptide transporter | chr5:18675035-18679146 REVERSE
AT5G25265	-1.16982	1.88389e-39	unknown protein | chr5:8754553-8756948 REVERSE
AT4G24630	-1.17026	4.91124e-14	receptor/ zinc ion binding | chr4:12714624-12717111 FORWARD
AT1G57990	-1.17126	5.62593e-35	Symbols: ATPUP18 | ATPUP18; purine transmembrane transporter | chr1:21441505-21442920 REVERSE
AT3G50740	-1.17304	9.62255e-30	Symbols: UGT72E1 | UGT72E1 (UDP-glucosyl transferase 72E1); UDP-glycosyltransferase/ coniferyl-alcohol glucosyltransferase/ transferase, transferring glycosyl groups | chr3:18855161-18856884 REVERSE
AT3G10640	-1.17375	9.28631e-21	Symbols: VPS60.1 | VPS60.1 | chr3:3323310-3325039 REVERSE
AT2G21880	-1.17402	0.0028521	Symbols: ATRAB7A, ATRABG2 | ATRAB7A; GTP binding | chr2:9324633-9326321 REVERSE
AT1G78270	-1.17427	1.77839e-20	Symbols: AtUGT85A4 | AtUGT85A4 (UDP-glucosyl transferase 85A4); UDP-glycosyltransferase/ glucuronosyltransferase/ transferase, transferring hexosyl groups | chr1:29450563-29452417 REVERSE
AT5G24490	-1.17443	2.90107e-56	30S ribosomal protein, putative | chr5:8365601-8367460 FORWARD
AT3G23255	-1.17462	0.000292456	unknown protein | chr3:8311781-8313086 FORWARD
AT5G15780	-1.17524	7.83747e-29	pollen Ole e 1 allergen and extensin family protein | chr5:5144727-5146403 REVERSE
AT1G49730	-1.17586	2.46751e-21	protein kinase family protein | chr1:18402506-18405681 REVERSE
AT5G48450	-1.17689	7.63463e-05	Symbols: sks3 | sks3 (SKU5 Similar 3); copper ion binding / oxidoreductase | chr5:19633295-19635664 REVERSE
AT5G16370	-1.17737	5.77024e-12	Symbols: AAE5 | AAE5 (ACYL ACTIVATING ENZYME 5); catalytic | chr5:5356605-5358511 REVERSE
AT4G35600	-1.17753	3.69976e-21	Symbols: CONNEXIN 32 | CONNEXIN 32; ATP binding / kinase/ protein kinase/ protein serine/threonine kinase | chr4:16896237-16898876 FORWARD
AT5G07440	-1.1778	1.28772e-43	Symbols: GDH2 | GDH2 (GLUTAMATE DEHYDROGENASE 2); ATP binding / glutamate dehydrogenase [NAD(P)+]/ glutamate dehydrogenase/ oxidoreductase | chr5:2355937-2358194 FORWARD
AT2G32710	-1.17793	2.75431e-14	Symbols: KRP4, ACK2, ICK7 | KRP4; cyclin binding / cyclin-dependent protein kinase inhibitor | chr2:13873436-13875831 FORWARD
AT4G23180	-1.17816	1.11147e-42	Symbols: CRK10, RLK4 | CRK10 (CYSTEINE-RICH RLK10); ATP binding / kinase/ protein kinase/ protein serine/threonine kinase/ protein tyrosine kinase | chr4:12138137-12140921 FORWARD
AT1G17970	-1.17865	1.13844e-14	zinc finger (C3HC4-type RING finger) family protein | chr1:6184904-6187472 FORWARD
AT1G72645	-1.17925	0.000724384	unknown protein | chr1:27348381-27349219 FORWARD
AT3G02880	-1.17937	1.88441e-24	leucine-rich repeat transmembrane protein kinase, putative | chr3:634653-637284 FORWARD
AT2G46030	-1.18013	6.06457e-24	Symbols: UBC6 | UBC6 (ubiquitin-conjugating enzyme 6); ubiquitin-protein ligase | chr2:18932019-18933507 REVERSE
AT5G65660	-1.18051	1.13672e-29	hydroxyproline-rich glycoprotein family protein | chr5:26245249-26246379 REVERSE
AT5G09440	-1.18085	1.75455e-09	Symbols: EXL4 | EXL4 (EXORDIUM LIKE 4) | chr5:2938347-2939461 FORWARD
AT1G65590	-1.18149	1.60864e-19	Symbols: HEXO3, ATHEX1 | HEXO3 (BETA-HEXOSAMINIDASE 3); beta-N-acetylhexosaminidase/ hexosaminidase | chr1:24385900-24391207 FORWARD
AT4G18290	-1.18311	2.64354e-05	Symbols: KAT2 | KAT2 (POTASSIUM CHANNEL IN ARABIDOPSIS THALIANA 2); cyclic nucleotide binding / inward rectifier potassium channel | chr4:10115418-10118599 FORWARD
AT1G03090	-1.18559	6.50471e-30	Symbols: MCCA | MCCA; methylcrotonoyl-CoA carboxylase | chr1:739679-744184 FORWARD
AT5G02150	-1.18566	5.7354e-13	binding | chr5:424291-426079 REVERSE
AT3G50900	-1.1869	9.78e-06	unknown protein | chr3:18918019-18918618 FORWARD
AT1G34760	-1.18717	1.90647e-09	Symbols: GRF11, GF14 OMICRON | GRF11 (GENERAL REGULATORY FACTOR 11); ATPase binding / amino acid binding / protein binding / protein phosphorylated amino acid binding | chr1:12743848-12745648 REVERSE
AT3G60320	-1.18722	7.14744e-44	DNA binding | chr3:22291886-22295371 REVERSE
AT5G60850	-1.1876	1.5499e-20	Symbols: OBP4 | OBP4; DNA binding / transcription factor | chr5:24480449-24481873 FORWARD
AT3G54880	-1.18814	1.28786e-07	unknown protein | chr3:20336856-20338522 REVERSE
AT5G54280	-1.19037	3.3382e-07	Symbols: ATM2, ATMYOS1, ATM4 | ATM2 (ARABIDOPSIS THALIANA MYOSIN 2); motor | chr5:22039389-22046298 REVERSE
AT5G27520	-1.19218	6.60714e-22	Symbols: PNC2 | PNC2 (PEROXISOMAL ADENINE NUCLEOTIDE CARRIER 2); ADP transmembrane transporter/ ATP transmembrane transporter/ binding | chr5:9714382-9716354 REVERSE
AT2G39210	-1.19254	5.5158e-23	nodulin family protein | chr2:16366157-16368275 REVERSE
AT5G37260	-1.19265	2.02389e-32	Symbols: RVE2, CIR1 | RVE2 (REVEILLE 2); DNA binding / transcription factor | chr5:14751344-14753088 REVERSE
AT4G28290	-1.19281	1.04111e-06	unknown protein | chr4:14011844-14012583 REVERSE
AT3G57140	-1.19305	1.93091e-07	Symbols: SDP1-LIKE | patatin-related | chr3:21150422-21153507 REVERSE
AT1G53440	-1.19326	1.11914e-05	leucine-rich repeat family protein / protein kinase family protein | chr1:19945959-19951562 FORWARD
AT1G20840	-1.19373	3.09329e-16	Symbols: TMT1 | TMT1 (TONOPLAST MONOSACCHARIDE TRANSPORTER1); carbohydrate transmembrane transporter/ nucleoside transmembrane transporter/ sugar:hydrogen symporter | chr1:7244939-7248143 REVERSE
AT2G38185	-1.19427	1.24112e-05	zinc finger (C3HC4-type RING finger) family protein | chr2:15999964-16003168 FORWARD
AT1G75230	-1.1955	6.88102e-15	HhH-GPD base excision DNA repair family protein | chr1:28234349-28235784 FORWARD
AT5G38420	-1.196	3.99367e-41	ribulose bisphosphate carboxylase small chain 2B / RuBisCO small subunit 2B (RBCS-2B) (ATS2B) | chr5:15380945-15382035 REVERSE
AT3G61210	-1.19631	7.67099e-31	embryo-abundant protein-related | chr3:22658678-22659870 REVERSE
AT1G05010	-1.1964	2.39349e-54	Symbols: EFE, ACO4, EAT1 | EFE (ETHYLENE-FORMING ENZYME); 1-aminocyclopropane-1-carboxylate oxidase | chr1:1431190-1432858 REVERSE
AT2G34930	-1.19707	3.00347e-19	disease resistance family protein | chr2:14737066-14739904 REVERSE
AT1G23340	-1.19742	0.00623507	unknown protein | chr1:8283896-8286832 REVERSE
AT5G56100	-1.19799	3.939e-06	glycine-rich protein / oleosin | chr5:22717115-22717751 FORWARD
AT3G47675	-1.19835	0.0157609	unknown protein | chr3:17576004-17579578 REVERSE
AT1G59980	-1.19908	6.21281e-07	Symbols: ATDJC39, ARL2 | ARL2 (ARG1-LIKE 2); heat shock protein binding / unfolded protein binding | chr1:22080789-22083651 FORWARD
AT2G42040	-1.1994	5.51998e-15	FUNCTIONS IN: molecular_function unknown; INVOLVED IN: biological_process unknown; EXPRESSED IN: 22 plant structures; EXPRESSED DURING: 13 growth stages; CONTAINS InterPro DOMAIN/s: WRC (InterPro:IPR014977); Has 154 Blast hits to 154 proteins in 12 species: Archae - 0; Bacteria - 0; Metazoa - 4; Fungi - 0; Plants - 149; Viruses - 0; Other Eukaryotes - 1 (source: NCBI BLink). | chr2:17543034-17545…
AT1G78850	-1.19955	5.10708e-54	curculin-like (mannose-binding) lectin family protein | chr1:29641926-29643431 REVERSE
AT3G62390	-1.19992	2.59827e-09	unknown protein | chr3:23087017-23089206 REVERSE
AT5G01730	-1.20033	0.000310876	Symbols: WAVE3, ATSCAR4 | ATSCAR4 | chr5:272832-277561 REVERSE
AT3G07340	-1.20111	5.11612e-08	basic helix-loop-helix (bHLH) family protein | chr3:2340899-2343470 REVERSE
AT2G18670	-1.20206	9e-09	zinc finger (C3HC4-type RING finger) family protein | chr2:8093220-8095729 FORWARD
AT1G01760	-1.20228	0.00192399	RNA binding / adenosine deaminase | chr1:276266-278448 REVERSE
AT1G49032	-1.20414	1.09065e-21	unknown protein | chr1:18138268-18139005 FORWARD
AT3G06380	-1.20432	7.83806e-26	Symbols: ATTLP9, TLP9 | ATTLP9 (TUBBY-LIKE PROTEIN 9); phosphoric diester hydrolase/ protein binding / transcription factor | chr3:1936124-1938221 FORWARD
AT5G08330	-1.20551	3.79466e-30	TCP family transcription factor, putative | chr5:2680744-2681813 FORWARD
AT1G57680	-1.20606	4.51272e-34	FUNCTIONS IN: molecular_function unknown; INVOLVED IN: biological_process unknown; LOCATED IN: endomembrane system; EXPRESSED IN: 24 plant structures; EXPRESSED DURING: 15 growth stages; CONTAINS InterPro DOMAIN/s: Uncharacterised conserved protein UCP031277 (InterPro:IPR016971); Has 35 Blast hits to 35 proteins in 10 species: Archae - 0; Bacteria - 0; Metazoa - 0; Fungi - 0; Plants - 33; Viruses…
AT1G07490	-1.2062	0.000212418	Symbols: RTFL3, DVL9 | RTFL3 (ROTUNDIFOLIA LIKE 3) | chr1:2301380-2302021 REVERSE
AT3G44610	-1.20727	2.1542e-05	protein kinase family protein | chr3:16188129-16192175 REVERSE
AT2G41560	-1.20825	6.46904e-57	Symbols: ACA4 | ACA4 (AUTO-INHIBITED CA(2+)-ATPASE, ISOFORM 4); calcium-transporting ATPase/ calmodulin binding | chr2:17332084-17337269 REVERSE
AT4G25835	-1.20828	1.08093e-06	AAA-type ATPase family protein | chr4:13136107-13137859 FORWARD
AT3G03000	-1.21008	0.00226748	calmodulin, putative | chr3:677240-678084 FORWARD
AT5G05100	-1.21018	1.49978e-11	nucleic acid binding | chr5:1505122-1507224 REVERSE
AT5G05860	-1.21079	1e-09	Symbols: UGT76C2 | UGT76C2; UDP-glycosyltransferase/ cis-zeatin O-beta-D-glucosyltransferase/ cytokinin 7-beta-glucosyltransferase/ cytokinin 9-beta-glucosyltransferase/ trans-zeatin O-beta-D-glucosyltransferase/ transferase, transferring glycosyl groups | chr5:1765507-1767455 FORWARD
AT1G55335	-1.21137	0.00378737	NA
AT5G07000	-1.21224	1.25949e-07	Symbols: ATST2B, ST2B | ST2B (SULFOTRANSFERASE 2B); hydroxyjasmonate sulfotransferase/ sulfotransferase | chr5:2171403-2172939 REVERSE
AT1G07150	-1.21267	0.00116696	Symbols: MAPKKK13 | MAPKKK13; ATP binding / kinase/ protein kinase/ protein serine/threonine kinase | chr1:2194279-2195796 REVERSE
AT4G35985	-1.21293	2.24491e-08	senescence/dehydration-associated protein-related | chr4:17032268-17033862 REVERSE
AT5G54510	-1.21429	6.40317e-17	Symbols: GH3.6, DFL1 | DFL1 (DWARF IN LIGHT 1); indole-3-acetic acid amido synthetase | chr5:22131093-22133678 REVERSE
AT3G13062	-1.21776	1.18482e-38	FUNCTIONS IN: molecular_function unknown; INVOLVED IN: biological_process unknown; LOCATED IN: cellular_component unknown; EXPRESSED IN: 22 plant structures; EXPRESSED DURING: 13 growth stages; CONTAINS InterPro DOMAIN/s: Lipid-binding START (InterPro:IPR002913); BEST Arabidopsis thaliana protein match is: unknown protein (TAIR:AT1G55960.1); Has 235 Blast hits to 235 proteins in 48 species: Archa…
AT1G22500	-1.21859	2.82483e-10	zinc finger (C3HC4-type RING finger) family protein | chr1:7949476-7950900 FORWARD
AT1G14205	-1.21921	0.00106058	ribosomal protein L18 family protein | chr1:4855582-4856762 FORWARD
AT2G03270	-1.21957	4.98202e-08	DNA-binding protein, putative | chr2:993756-996128 FORWARD
AT4G31270	-1.21995	7.299e-06	transcription factor | chr4:15183188-15184961 REVERSE
AT4G37300	-1.22022	1.59933e-49	Symbols: MEE59 | MEE59 (maternal effect embryo arrest 59) | chr4:17554641-17555861 FORWARD
AT1G15530	-1.22065	2.77164e-13	receptor lectin kinase, putative | chr1:5339961-5341931 REVERSE
AT5G12420	-1.22075	7.92252e-06	unknown protein | chr5:4024314-4026741 REVERSE
AT1G21920	-1.22137	9.49426e-35	MORN (Membrane Occupation and Recognition Nexus) repeat-containing protein /phosphatidylinositol-4-phosphate 5-kinase-related | chr1:7704255-7706140 REVERSE
AT4G01120	-1.22178	2.21956e-18	Symbols: GBF2, ATBZIP54 | GBF2 (G-BOX BINDING FACTOR 2); DNA binding / sequence-specific DNA binding / transcription factor | chr4:481597-484483 REVERSE
AT4G28260	-1.22341	5.02662e-41	unknown protein | chr4:14004485-14006970 FORWARD
AT1G10140	-1.22372	7.38535e-12	FUNCTIONS IN: molecular_function unknown; INVOLVED IN: biological_process unknown; LOCATED IN: plasma membrane; EXPRESSED IN: 23 plant structures; EXPRESSED DURING: 13 growth stages; CONTAINS InterPro DOMAIN/s: Uncharacterised conserved protein UCP031279 (InterPro:IPR016972); BEST Arabidopsis thaliana protein match is: unknown protein (TAIR:AT1G58420.1); Has 38 Blast hits to 38 proteins in 10 spe…
AT1G14480	-1.22411	0.00610029	protein binding | chr1:4956257-4957971 FORWARD
AT1G69840	-1.22449	4.52406e-33	band 7 family protein | chr1:26293660-26295834 REVERSE
AT5G66080	-1.22461	1.48478e-05	protein phosphatase 2C family protein / PP2C family protein | chr5:26423419-26425406 REVERSE
AT1G66230	-1.22514	1.98823e-05	Symbols: MYB20, AtMYB20 | MYB20 (myb domain protein 20); DNA binding / transcription factor | chr1:24677154-24678415 FORWARD
AT4G37610	-1.22552	1.85558e-13	Symbols: BT5 | BT5 (BTB AND TAZ DOMAIN PROTEIN 5); protein binding / transcription regulator | chr4:17670481-17672353 REVERSE
AT1G26945	-1.2258	2.21498e-12	Symbols: KDR | KDR (KIDARI); transcription regulator | chr1:9351454-9352761 FORWARD
AT5G05435	-1.22625	0.000160872	other RNA | chr5:1606552-1607656 FORWARD
AT1G73080	-1.22665	2.19387e-12	Symbols: PEPR1 | PEPR1 (PEP1 receptor 1); ATP binding / kinase/ protein binding / protein serine/threonine kinase | chr1:27484513-27488201 FORWARD
AT1G45180	-1.22771	1.26155e-07	zinc finger (C3HC4-type RING finger) family protein | chr1:17098491-17101896 FORWARD
AT4G20380	-1.22859	9.50628e-21	zinc finger protein (LSD1) | chr4:11004517-11006788 FORWARD
AT1G23030	-1.22859	3.04896e-20	armadillo/beta-catenin repeat family protein / U-box domain-containing protein | chr1:8156646-8159077 FORWARD
AT5G63810	-1.2287	1.99031e-25	Symbols: BGAL10 | BGAL10 (beta-galactosidase 10); beta-galactosidase/ catalytic/ cation binding | chr5:25537074-25541529 FORWARD
AT3G60220	-1.22888	2.48333e-05	Symbols: ATL4 | ATL4; protein binding / zinc ion binding | chr3:22254598-22256086 REVERSE
AT3G17860	-1.229	2.10788e-28	Symbols: JAZ3, JAI3, TIFY6B | JAZ3 (JASMONATE-ZIM-DOMAIN PROTEIN 3) | chr3:6119767-6123019 FORWARD
AT2G32150	-1.23019	1.6886e-33	haloacid dehalogenase-like hydrolase family protein | chr2:13659006-13660764 FORWARD
AT4G21500	-1.23111	0.00856971	unknown protein | chr4:11440936-11441734 REVERSE
AT5G08520	-1.23425	9.54067e-38	myb family transcription factor | chr5:2755175-2758362 REVERSE
AT5G24580	-1.2343	8.4696e-09	copper-binding family protein | chr5:8410258-8412240 REVERSE
AT3G04910	-1.23535	4.21729e-53	Symbols: WNK1, ZIK4, ATWNK1 | WNK1 (WITH NO LYSINE (K) 1); kinase/ protein kinase/ protein serine/threonine kinase | chr3:1354635-1358211 FORWARD
AT5G25250	-1.23592	9.19837e-24	FUNCTIONS IN: molecular_function unknown; INVOLVED IN: biological_process unknown; LOCATED IN: plasma membrane, vacuole; EXPRESSED IN: cultured cell; CONTAINS InterPro DOMAIN/s: Band 7 protein (InterPro:IPR001107); BEST Arabidopsis thaliana protein match is: unknown protein (TAIR:AT5G25260.1); Has 4072 Blast hits to 3210 proteins in 656 species: Archae - 10; Bacteria - 1411; Metazoa - 994; Fungi …
AT1G50460	-1.23607	1.48089e-13	Symbols: HKL1 | HKL1 (HEXOKINASE-LIKE 1); ATP binding / fructokinase/ glucokinase/ hexokinase | chr1:18693684-18697659 FORWARD
AT1G76110	-1.23636	1.12732e-21	high mobility group (HMG1/2) family protein / ARID/BRIGHT DNA-binding domain-containing protein | chr1:28555042-28557586 REVERSE
AT4G29900	-1.23645	3.09828e-49	Symbols: ACA10, CIF1, ATACA10 | ACA10 (AUTOINHIBITED CA(2+)-ATPASE 10); calcium-transporting ATPase/ calmodulin binding | chr4:14610883-14618775 REVERSE
AT1G20010	-1.23661	1.00392e-45	Symbols: TUB5 | TUB5; structural constituent of cytoskeleton | chr1:6937795-6940582 REVERSE
AT1G09950	-1.23769	0.00652133	transcription factor-related | chr1:3240606-3241632 REVERSE
AT1G05810	-1.23857	1.36009e-05	Symbols: ARA, ARA-1, ATRAB11D, ATRABA5E, RABA5E | RABA5E (RAB GTPASE HOMOLOG A5E); GTP binding | chr1:1748314-1749460 FORWARD
AT4G15670	-1.23885	6.12912e-06	glutaredoxin family protein | chr4:8929179-8929765 FORWARD
AT1G62520	-1.23933	3.57737e-06	unknown protein | chr1:23144412-23145509 FORWARD
AT4G12420	-1.2397	1.45473e-43	Symbols: SKU5 | SKU5; copper ion binding / oxidoreductase | chr4:7349662-7353074 REVERSE
AT1G61890	-1.23999	5.33855e-45	MATE efflux family protein | chr1:22867770-22871280 REVERSE
AT3G08660	-1.24142	1.34008e-06	phototropic-responsive protein, putative | chr3:2631130-2633166 FORWARD
AT5G60860	-1.24306	5e-09	Symbols: AtRABA1f | AtRABA1f (Arabidopsis Rab GTPase homolog A1f); GTP binding | chr5:24484622-24485705 FORWARD
AT2G32560	-1.24379	1.40435e-30	F-box family protein | chr2:13824794-13826986 FORWARD
AT3G13437	-1.24559	0.00488675	unknown protein | chr3:4376361-4376959 FORWARD
AT4G39400	-1.2457	7.18835e-49	Symbols: BRI1, CBB2, DWF2, BIN1, ATBRI1 | BRI1 (BRASSINOSTEROID INSENSITIVE 1); kinase/ protein binding / protein heterodimerization/ protein homodimerization/ protein kinase/ protein serine/threonine kinase | chr4:18324661-18328826 FORWARD
AT2G37460	-1.24601	2.30368e-15	nodulin MtN21 family protein | chr2:15726448-15729098 REVERSE
AT1G48260	-1.24613	0.00054948	Symbols: CIPK17, SnRK3.21 | CIPK17 (CBL-INTERACTING PROTEIN KINASE 17); ATP binding / kinase/ protein kinase/ protein serine/threonine kinase | chr1:17813976-17817283 REVERSE
AT5G06560	-1.24625	9.27044e-22	unknown protein | chr5:2003304-2006188 REVERSE
AT3G05165	-1.24652	1.37421e-36	sugar transporter, putative | chr3:1458136-1462917 REVERSE
AT2G39870	-1.2481	1.07729e-25	unknown protein | chr2:16643381-16645377 FORWARD
AT1G09940	-1.24956	1.24985e-16	Symbols: HEMA2 | HEMA2; glutamyl-tRNA reductase | chr1:3236995-3239554 REVERSE
AT1G01180	-1.25025	7.07321e-15	unknown protein | chr1:75633-77446 FORWARD
AT1G06620	-1.25045	5.00882e-11	2-oxoglutarate-dependent dioxygenase, putative | chr1:2025601-2027271 FORWARD
AT4G10390	-1.25076	0.000320523	protein kinase family protein | chr4:6441673-6443435 REVERSE
AT1G09710	-1.25094	2.21771e-07	DNA binding | chr1:3140872-3144370 FORWARD
AT5G44572	-1.2516	0.00179555	unknown protein | chr5:17968152-17969563 FORWARD
AT1G63180	-1.25217	5.98154e-10	Symbols: UGE3 | UGE3 (UDP-D-glucose/UDP-D-galactose 4-epimerase 3); UDP-glucose 4-epimerase/ protein dimerization | chr1:23427409-23429603 REVERSE
AT3G16857	-1.25299	3.07973e-21	Symbols: ARR1 | ARR1 (ARABIDOPSIS RESPONSE REGULATOR 1); transcription factor/ two-component response regulator | chr3:5755821-5759443 FORWARD
AT1G75770	-1.25344	9.7146e-07	unknown protein | chr1:28449990-28451108 FORWARD
AT2G44500	-1.25541	1.20344e-23	unknown protein | chr2:18374341-18376790 FORWARD
AT3G52480	-1.25847	1.84194e-05	unknown protein | chr3:19452254-19453162 REVERSE
AT2G33510	-1.26052	4.75009e-12	protein binding | chr2:14194150-14195647 FORWARD
AT1G69780	-1.26054	1.08959e-09	Symbols: ATHB13 | ATHB13; DNA binding / sequence-specific DNA binding / transcription factor | chr1:26258939-26260751 FORWARD
AT1G51360	-1.2613	2.79553e-12	Symbols: ATDABB1, DABB1 | DABB1 (DIMERIC A/B BARREL DOMAINS-PROTEIN 1) | chr1:19044184-19044900 FORWARD
AT1G12450	-1.2614	4.70758e-11	FUNCTIONS IN: molecular_function unknown; INVOLVED IN: biological_process unknown; LOCATED IN: cellular_component unknown; EXPRESSED IN: 24 plant structures; EXPRESSED DURING: 15 growth stages; CONTAINS InterPro DOMAIN/s: SNARE associated Golgi protein (InterPro:IPR015414); BEST Arabidopsis thaliana protein match is: unknown protein (TAIR:AT4G22850.1); Has 1233 Blast hits to 1230 proteins in 347 …
AT1G07753	-1.26376	0.000317059	NA
AT1G02660	-1.26383	4.44181e-23	lipase class 3 family protein | chr1:571955-574981 REVERSE
AT2G25900	-1.26398	3.22629e-20	Symbols: ATCTH | ATCTH; transcription factor | chr2:11041718-11043171 FORWARD
AT1G65930	-1.26522	1.4e-66	isocitrate dehydrogenase, putative / NADP+ isocitrate dehydrogenase, putative | chr1:24538886-24542129 FORWARD
AT5G06690	-1.26553	2.39887e-18	Symbols: WCRKC1 | WCRKC1 (WCRKC THIOREDOXIN 1) | chr5:2060503-2061956 REVERSE
AT5G65970	-1.26585	0.00988663	Symbols: MLO10, ATMLO10 | MLO10 (MILDEW RESISTANCE LOCUS O 10); calmodulin binding | chr5:26387428-26390452 REVERSE
AT5G65920	-1.26669	1.44706e-08	U-box domain-containing protein | chr5:26364015-26365998 REVERSE
AT2G38830	-1.26722	5.88307e-06	tumor susceptibility protein-related | chr2:16225777-16226872 FORWARD
AT5G63470	-1.26893	5.57524e-21	Symbols: NF-YC4 | NF-YC4 (NUCLEAR FACTOR Y, SUBUNIT C4); DNA binding / transcription factor | chr5:25415701-25417098 REVERSE
AT2G20120	-1.269	8.13602e-20	Symbols: COV1 | COV1 (CONTINUOUS VASCULAR RING) | chr2:8687354-8689476 REVERSE
AT2G46720	-1.2698	5.38363e-07	Symbols: HIC, KCS13 | KCS13 (3-KETOACYL-COA SYNTHASE 13); acyltransferase/ catalytic/ transferase, transferring acyl groups other than amino-acyl groups | chr2:19197383-19200221 FORWARD
AT2G39570	-1.27024	1.19582e-41	ACT domain-containing protein | chr2:16507896-16510198 FORWARD
AT1G30040	-1.27082	3.79693e-05	Symbols: ATGA2OX2 | ATGA2OX2 (GIBBERELLIN 2-OXIDASE); gibberellin 2-beta-dioxygenase | chr1:10537648-10539831 FORWARD
AT5G13710	-1.27129	3.30296e-44	Symbols: SMT1, CPH | SMT1 (STEROL METHYLTRANSFERASE 1); sterol 24-C-methyltransferase | chr5:4423695-4427058 REVERSE
AT3G26220	-1.27145	6.23045e-21	Symbols: CYP71B3 | CYP71B3; electron carrier/ heme binding / iron ion binding / monooxygenase/ oxygen binding | chr3:9596077-9597833 REVERSE
AT5G01210	-1.27309	5.43482e-10	transferase family protein | chr5:84474-86275 FORWARD
AT2G23760	-1.2733	3.44876e-25	Symbols: BLH4, SAW2 | BLH4 (BEL1-LIKE HOMEODOMAIN 4); DNA binding / transcription factor | chr2:10107709-10112823 REVERSE
AT5G35740	-1.27412	0.00196526	glycosyl hydrolase family protein 17 | chr5:13910418-13911160 REVERSE
AT5G59010	-1.27482	3.69903e-17	protein kinase-related | chr5:23820368-23823265 REVERSE
AT5G49730	-1.27482	4.38763e-65	Symbols: ATFRO6, FRO6 | ATFRO6 (FERRIC REDUCTION OXIDASE 6); ferric-chelate reductase/ oxidoreductase | chr5:20201101-20204513 REVERSE
AT4G05150	-1.27703	5.10647e-32	octicosapeptide/Phox/Bem1p (PB1) domain-containing protein | chr4:2660338-2662908 FORWARD
AT5G58310	-1.27821	3.84268e-10	Symbols: ATMES18, MES18 | MES18 (METHYL ESTERASE 18); hydrolase/ hydrolase, acting on ester bonds / methyl indole-3-acetate esterase | chr5:23574992-23576084 REVERSE
AT5G67080	-1.28096	0.000192508	Symbols: MAPKKK19 | MAPKKK19; ATP binding / kinase/ protein kinase/ protein serine/threonine kinase | chr5:26772726-26773760 FORWARD
AT2G17840	-1.28234	1.39282e-49	Symbols: ERD7 | ERD7 (EARLY-RESPONSIVE TO DEHYDRATION 7) | chr2:7755605-7757852 REVERSE
AT3G19860	-1.28324	6.30533e-35	basic helix-loop-helix (bHLH) family protein | chr3:6903833-6906128 FORWARD
AT5G54530	-1.28487	4.667e-06	unknown protein | chr5:22152725-22154429 FORWARD
AT1G23480	-1.28494	1.34947e-13	Symbols: ATCSLA03, CSLA03, ATCSLA3 | ATCSLA03 (CELLULOSE SYNTHASE-LIKE A3); cellulose synthase/ transferase, transferring glycosyl groups | chr1:8333020-8336385 FORWARD
AT4G15233	-1.28568	0.00134872	ATP binding / ATPase/ nucleoside-triphosphatase/ nucleotide binding | chr4:8688292-8694432 FORWARD
AT1G35350	-1.28598	0.000743046	LOCATED IN: integral to membrane; EXPRESSED IN: 18 plant structures; EXPRESSED DURING: 9 growth stages; CONTAINS InterPro DOMAIN/s: EXS, C-terminal (InterPro:IPR004342), SPX, N-terminal (InterPro:IPR004331); BEST Arabidopsis thaliana protein match is: EXS family protein / ERD1/XPR1/SYG1 family protein (TAIR:AT1G26730.1); Has 734 Blast hits to 697 proteins in 158 species: Archae - 0; Bacteria - 21…
AT5G01240	-1.2874	5.26661e-19	amino acid permease, putative | chr5:97894-101835 FORWARD
AT5G13090	-1.28795	7.93352e-13	unknown protein | chr5:4153585-4154672 REVERSE
AT1G53430	-1.28808	6.88439e-08	leucine-rich repeat family protein / protein kinase family protein | chr1:19935167-19941088 FORWARD
AT2G34770	-1.28831	2.42625e-30	Symbols: FAH1 | FAH1 (FATTY ACID HYDROXYLASE 1); catalytic/ fatty acid alpha-hydroxylase | chr2:14665667-14668250 FORWARD
AT3G52070	-1.28918	3.25117e-06	unknown protein | chr3:19312718-19313224 FORWARD
AT3G13450	-1.2905	2.93622e-18	Symbols: DIN4 | DIN4 (DARK INDUCIBLE 4); 3-methyl-2-oxobutanoate dehydrogenase (2-methylpropanoyl-transferring)/ catalytic | chr3:4382198-4384436 REVERSE
AT1G70690	-1.29117	8.41938e-09	Symbols: HWI1, PDLP5 | HWI1 (HOPW1-1-INDUCED GENE1) | chr1:26652013-26653643 FORWARD
AT4G14680	-1.29167	3.16454e-27	Symbols: APS3 | APS3; sulfate adenylyltransferase (ATP) | chr4:8413288-8415391 REVERSE
AT1G25220	-1.29234	3.12343e-22	Symbols: ASB1, TRP4, WEI7 | ASB1 (ANTHRANILATE SYNTHASE BETA SUBUNIT 1); anthranilate synthase | chr1:8837070-8839501 REVERSE
AT1G03457	-1.29246	0.000867177	RNA-binding protein, putative | chr1:860788-864075 REVERSE
AT3G23050	-1.29333	4.97812e-51	Symbols: IAA7, AXR2 | IAA7 (INDOLE-3-ACETIC ACID 7); transcription factor | chr3:8194679-8197153 FORWARD
AT3G07780	-1.29404	3.12817e-46	Symbols: OBE1 | OBE1 (OBERON1); protein binding / zinc ion binding | chr3:2484469-2487024 FORWARD
AT4G19370	-1.29643	0.0156489	unknown protein | chr4:10566150-10567838 REVERSE
AT2G27310	-1.2977	1.79009e-20	F-box family protein | chr2:11683862-11684967 REVERSE
AT5G25930	-1.29924	6.68597e-21	leucine-rich repeat family protein / protein kinase family protein | chr5:9050794-9054143 FORWARD
AT1G24530	-1.29925	4.43455e-05	transducin family protein / WD-40 repeat family protein | chr1:8693227-8694705 FORWARD
AT2G36420	-1.30055	4.01577e-13	unknown protein | chr2:15286498-15288990 FORWARD
AT3G15060	-1.30062	9.76688e-11	Symbols: AtRABA1g | AtRABA1g (Arabidopsis Rab GTPase homolog A1g); GTP binding | chr3:5069166-5070200 FORWARD
AT3G07350	-1.30383	1.90162e-11	unknown protein | chr3:2347468-2348791 FORWARD
AT1G15800	-1.30402	3.2094e-09	unknown protein | chr1:5441082-5443684 REVERSE
AT1G14740	-1.30515	2.78213e-45	unknown protein | chr1:5075213-5077791 REVERSE
AT4G17615	-1.30527	5.1785e-10	Symbols: CBL1, ATCBL1, SCABP5 | CBL1 (CALCINEURIN B-LIKE PROTEIN 1); calcium ion binding | chr4:9816452-9819312 FORWARD
AT5G42830	-1.30545	2.77562e-09	transferase family protein | chr5:17176384-17178018 FORWARD
AT1G73830	-1.30566	3.7e-08	Symbols: BEE3 | BEE3 (BR ENHANCED EXPRESSION 3); DNA binding / transcription factor | chr1:27759975-27761447 FORWARD
AT4G37250	-1.30751	1.191e-13	leucine-rich repeat family protein / protein kinase family protein | chr4:17527650-17530506 REVERSE
AT5G56750	-1.309	1.6858e-26	Ndr family protein | chr5:22957877-22960916 FORWARD
AT1G79760	-1.30991	0.0111821	Symbols: DTA4 | DTA4 (DOWNSTREAM TARGET OF AGL15-4) | chr1:30012048-30013495 FORWARD
AT5G07580	-1.31096	1.02296e-20	DNA binding / transcription factor | chr5:2399504-2400601 FORWARD
AT4G39890	-1.31101	6.07529e-08	Symbols: AtRABH1c | AtRABH1c (Arabidopsis Rab GTPase homolog H1c); GTP binding / protein binding | chr4:18505962-18507586 FORWARD
AT3G45040	-1.31164	1.03479e-26	phosphatidate cytidylyltransferase family protein | chr3:16472662-16475753 REVERSE
AT1G64620	-1.31173	4.2419e-06	Dof-type zinc finger domain-containing protein | chr1:24006992-24008694 FORWARD
AT1G18620	-1.31257	6.34607e-30	unknown protein | chr1:6410033-6414451 FORWARD
AT3G52450	-1.31399	0.00214308	Symbols: PUB22 | PUB22 (PLANT U-BOX 22); ubiquitin-protein ligase | chr3:19440739-19442383 REVERSE
AT3G61060	-1.31401	1.35631e-19	Symbols: AtPP2-A13 | AtPP2-A13 (Arabidopsis thaliana phloem protein 2-A13); carbohydrate binding | chr3:22602910-22604578 FORWARD
AT1G02860	-1.31448	2.03544e-12	Symbols: NLA, BAH1 | NLA (nitrogen limitation adaptation); ubiquitin-protein ligase | chr1:635144-637262 FORWARD
AT2G13790	-1.31502	2.3089e-37	Symbols: ATSERK4, SERK4, BKK1 | SERK4 (SOMATIC EMBRYOGENESIS RECEPTOR-LIKE KINASE 4); protein binding / protein kinase/ transmembrane receptor protein serine/threonine kinase | chr2:5741820-5746793 FORWARD
AT1G30360	-1.31628	4.23421e-40	Symbols: ERD4 | ERD4 (early-responsive to dehydration 4) | chr1:10715665-10718997 FORWARD
AT3G26910	-1.31634	1.17715e-21	hydroxyproline-rich glycoprotein family protein | chr3:9915128-9918743 REVERSE
AT4G15760	-1.31833	1.58074e-27	Symbols: MO1 | MO1 (MONOOXYGENASE 1); electron carrier/ oxidoreductase | chr4:8972649-8974651 REVERSE
AT4G07130	-1.32067	6.284e-06	NA
AT3G27770	-1.3211	6.76405e-42	unknown protein | chr3:10285657-10287775 REVERSE
AT1G24170	-1.32351	3.00906e-29	Symbols: GATL8, LGT9 | LGT9; polygalacturonate 4-alpha-galacturonosyltransferase/ transferase, transferring glycosyl groups / transferase, transferring hexosyl groups | chr1:8557216-8558832 REVERSE
AT1G78830	-1.3241	2.37391e-33	curculin-like (mannose-binding) lectin family protein | chr1:29636955-29638552 REVERSE
AT2G27830	-1.32501	3.49355e-46	FUNCTIONS IN: molecular_function unknown; EXPRESSED IN: 22 plant structures; EXPRESSED DURING: 13 growth stages; BEST Arabidopsis thaliana protein match is: pentatricopeptide (PPR) repeat-containing protein (TAIR:AT4G22760.1); Has 68 Blast hits to 68 proteins in 11 species: Archae - 0; Bacteria - 0; Metazoa - 0; Fungi - 0; Plants - 68; Viruses - 0; Other Eukaryotes - 0 (source: NCBI BLink). | chr…
AT3G46640	-1.32588	7.84161e-37	Symbols: PCL1, LUX | PCL1 (PHYTOCLOCK 1); DNA binding / transcription factor | chr3:17183090-17184464 FORWARD
AT4G36900	-1.32612	2.65084e-13	Symbols: RAP2.10 | RAP2.10 (related to AP2 10); DNA binding / transcription factor | chr4:17388814-17389837 FORWARD
AT1G22690	-1.32632	7.13982e-13	gibberellin-responsive protein, putative | chr1:8027298-8028125 FORWARD
AT4G38540	-1.32782	2.17383e-21	monooxygenase, putative (MO2) | chr4:18023121-18025027 FORWARD
AT1G16170	-1.32846	9.18329e-15	unknown protein | chr1:5538732-5539821 REVERSE
AT1G13110	-1.32977	1.36322e-51	Symbols: CYP71B7 | CYP71B7; electron carrier/ heme binding / iron ion binding / monooxygenase/ oxygen binding | chr1:4467220-4469033 FORWARD
AT1G29510	-1.3307	1.71311e-05	Symbols: SAUR68 | SAUR68 (SMALL AUXIN UPREGULATED 68) | chr1:10322574-10323189 FORWARD
AT5G40540	-1.33075	2.44818e-06	protein kinase, putative | chr5:16237298-16239601 FORWARD
AT3G19850	-1.33119	1.2388e-13	phototropic-responsive NPH3 family protein | chr3:6898181-6901255 REVERSE
AT1G04240	-1.33443	8.25286e-25	Symbols: SHY2, IAA3 | SHY2 (SHORT HYPOCOTYL 2); transcription factor | chr1:1128188-1129551 REVERSE
AT1G27290	-1.33444	4.36509e-43	unknown protein | chr1:9481532-9482912 FORWARD
AT2G31865	-1.33491	7.78281e-23	poly (ADP-ribose) glycohydrolase (PARG) family protein | chr2:13546596-13549536 REVERSE
AT1G25275	-1.33738	4.73821e-47	unknown protein | chr1:8860672-8861362 FORWARD
AT1G03590	-1.33842	8.50408e-17	catalytic/ protein serine/threonine phosphatase | chr1:894254-896440 REVERSE
AT2G07850	-1.33881	0.0054555	NA
AT4G20870	-1.33901	7.96884e-14	Symbols: FAH2, ATFAH2 | FAH2 (FATTY ACID HYDROXYLASE 2); catalytic/ fatty acid alpha-hydroxylase | chr4:11174450-11176881 REVERSE
AT1G61667	-1.34015	0.000409661	unknown protein | chr1:22767663-22768501 FORWARD
AT5G53750	-1.34094	7.76244e-05	FUNCTIONS IN: molecular_function unknown; INVOLVED IN: response to wounding; LOCATED IN: cellular_component unknown; EXPRESSED IN: male gametophyte, pollen tube; EXPRESSED DURING: L mature pollen stage; CONTAINS InterPro DOMAIN/s: Cystathionine beta-synthase, core (InterPro:IPR000644); BEST Arabidopsis thaliana protein match is: CBS domain-containing protein (TAIR:AT4G27460.1); Has 79 Blast hits …
AT2G32800	-1.34467	1.3092e-41	Symbols: AP4.3A | AP4.3A; ATP binding / protein kinase/ protein serine/threonine kinase/ protein tyrosine kinase | chr2:13916452-13919179 FORWARD
AT1G79670	-1.34494	2.60975e-20	Symbols: RFO1, WAKL22 | RFO1 (RESISTANCE TO FUSARIUM OXYSPORUM 1); kinase | chr1:29976725-29979350 REVERSE
AT5G64360	-1.34529	2.3583e-16	DNAJ heat shock N-terminal domain-containing protein | chr5:25737071-25738667 REVERSE
AT1G76410	-1.34555	0.00129507	Symbols: ATL8 | ATL8; protein binding / zinc ion binding | chr1:28668848-28669646 FORWARD
AT1G63260	-1.34626	9.7235e-12	Symbols: TET10 | TET10 (TETRASPANIN10) | chr1:23466800-23469204 REVERSE
AT5G57655	-1.34632	9.51979e-64	xylose isomerase family protein | chr5:23346760-23350039 FORWARD
AT1G02920	-1.34689	2.05909e-47	Symbols: ATGSTF7, GST11, ATGSTF8, GSTF7 | GSTF7; copper ion binding / glutathione binding / glutathione transferase | chr1:658657-659771 REVERSE
AT1G80190	-1.34703	9.60484e-11	Symbols: PSF1 | PSF1 (PARTNER OF SLD FIVE 1) | chr1:30159077-30161654 FORWARD
AT1G14870	-1.34731	8.37202e-07	FUNCTIONS IN: molecular_function unknown; INVOLVED IN: response to oxidative stress; LOCATED IN: plasma membrane; EXPRESSED IN: callus; CONTAINS InterPro DOMAIN/s: EGF-type aspartate/asparagine hydroxylation conserved site (InterPro:IPR000152), Protein of unknown function Cys-rich (InterPro:IPR006461); BEST Arabidopsis thaliana protein match is: unknown protein (TAIR:AT5G35525.1); Has 492 Blast h…
AT5G44130	-1.34861	2.64767e-25	Symbols: FLA13 | FLA13 (FASCICLIN-LIKE ARABINOGALACTAN PROTEIN 13 PRECURSOR) | chr5:17761090-17762003 FORWARD
AT2G47930	-1.34929	7.21423e-07	Symbols: AGP26, ATAGP26 | AGP26 (ARABINOGALACTAN PROTEIN 26) | chr2:19616975-19617681 REVERSE
AT4G27350	-1.34931	5.67888e-10	unknown protein | chr4:13690821-13692796 REVERSE
AT4G38400	-1.35011	1.707e-06	Symbols: ATEXLA2, EXPL2, ATEXPL2, ATHEXP BETA 2.2 | ATEXLA2 (ARABIDOPSIS THALIANA EXPANSIN-LIKE A2) | chr4:17978443-17979740 REVERSE
AT2G32140	-1.35159	6.44811e-05	transmembrane receptor | chr2:13655627-13657175 REVERSE
AT2G47935	-1.35333	0.00305675	NA
AT2G31730	-1.35348	6.56358e-05	ethylene-responsive protein, putative | chr2:13487568-13489679 REVERSE
AT1G32540	-1.35498	3.03673e-26	Symbols: LOL1 | LOL1 (LSD ONE LIKE 1); DNA binding | chr1:11767504-11769880 FORWARD
AT4G28270	-1.35677	6.96119e-34	zinc finger (C3HC4-type RING finger) family protein | chr4:14007539-14009019 REVERSE
AT1G30320	-1.35877	1.33053e-21	remorin family protein | chr1:10680246-10682954 FORWARD
AT5G24920	-1.36095	0.00136927	Symbols: AtGDU5 | AtGDU5 (Arabidopsis thaliana GLUTAMINE DUMPER 5) | chr5:8584665-8585275 FORWARD
AT3G58850	-1.36123	0.000382748	Symbols: PAR2, HLH2 | PAR2 (PHY RAPIDLY REGULATED 2) | chr3:21759352-21759942 REVERSE
AT4G04955	-1.36318	6.86926e-12	Symbols: ATALN | ATALN (Arabidopsis allantoinase); allantoinase/ hydrolase | chr4:2522034-2525280 REVERSE
AT3G50700	-1.36431	2.66107e-14	Symbols: AtIDD2 | AtIDD2 (Arabidopsis thaliana Indeterminate(ID)-Domain 2); nucleic acid binding / transcription factor/ zinc ion binding | chr3:18840411-18842950 FORWARD
AT1G11000	-1.36578	6.09311e-07	Symbols: MLO4, ATMLO4 | MLO4 (MILDEW RESISTANCE LOCUS O 4); calmodulin binding | chr1:3671756-3675979 REVERSE
AT3G26980	-1.36725	2.40822e-21	Symbols: MUB4 | MUB4 (MEMBRANE-ANCHORED UBIQUITIN-FOLD PROTEIN 4 PRECURSOR) | chr3:9946166-9948040 REVERSE
AT2G26980	-1.36783	3.03181e-11	Symbols: CIPK3 | CIPK3 (CBL-INTERACTING PROTEIN KINASE 3); kinase/ protein kinase/ protein serine/threonine kinase | chr2:11514703-11518505 REVERSE
AT3G12150	-1.36791	3.38044e-18	unknown protein | chr3:3876407-3878900 REVERSE
AT4G26690	-1.36853	1.07503e-32	Symbols: SHV3, MRH5, GPDL2 | SHV3 (SHAVEN 3); glycerophosphodiester phosphodiesterase/ kinase | chr4:13456434-13460060 REVERSE
AT3G60260	-1.36862	1.22941e-10	phagocytosis and cell motility protein ELMO1-related | chr3:22273853-22277148 FORWARD
AT2G35930	-1.37034	1.85334e-06	Symbols: PUB23 | PUB23 (PLANT U-BOX 23); ubiquitin-protein ligase | chr2:15082855-15084473 REVERSE
AT2G29290	-1.37231	5.21876e-30	tropinone reductase, putative / tropine dehydrogenase, putative | chr2:12586498-12587727 FORWARD
AT5G06930	-1.37403	2.10466e-05	LOCATED IN: chloroplast; EXPRESSED IN: 15 plant structures; EXPRESSED DURING: 7 growth stages; BEST Arabidopsis thaliana protein match is: nucleolar protein gar2-related (TAIR:AT2G42320.2); Has 3144 Blast hits to 1363 proteins in 247 species: Archae - 2; Bacteria - 721; Metazoa - 835; Fungi - 297; Plants - 80; Viruses - 10; Other Eukaryotes - 1199 (source: NCBI BLink). | chr5:2144999-2148039 FORW…
AT2G34070	-1.37451	5.81499e-24	unknown protein | chr2:14387421-14390230 REVERSE
AT4G30270	-1.37509	6.62654e-60	Symbols: MERI5B, MERI-5, SEN4 | MERI5B (meristem-5); hydrolase, acting on glycosyl bonds / xyloglucan:xyloglucosyl transferase | chr4:14819192-14820592 REVERSE
AT5G25460	-1.37515	5.07592e-67	unknown protein | chr5:8863363-8865677 FORWARD
AT3G44798	-1.37718	1.28602e-09	other RNA | chr3:16342295-16343014 FORWARD
AT4G10925	-1.37754	1.09421e-15	F-box family protein | chr4:6702743-6704603 REVERSE
AT5G05890	-1.37844	0.000205049	UDP-glucoronosyl/UDP-glucosyl transferase family protein | chr5:1772543-1774113 FORWARD
AT4G32300	-1.37959	1.62309e-34	Symbols: SD2-5 | SD2-5 (S-DOMAIN-2 5); carbohydrate binding / kinase/ protein kinase | chr4:15599475-15602595 FORWARD
AT3G19930	-1.38101	1.77007e-40	Symbols: STP4, ATSTP4 | STP4 (SUGAR TRANSPORTER 4); carbohydrate transmembrane transporter/ monosaccharide transmembrane transporter/ sucrose:hydrogen symporter/ sugar:hydrogen symporter | chr3:6934773-6937120 FORWARD
AT5G10520	-1.38141	0.00733717	Symbols: RBK1 | RBK1 (Rop Binding protein Kinases 1); ATP binding / kinase/ protein kinase/ protein serine/threonine kinase | chr5:3320370-3322910 REVERSE
AT1G29670	-1.38225	1.08997e-63	GDSL-motif lipase/hydrolase family protein | chr1:10375763-10377871 FORWARD
AT4G36540	-1.38526	9.66801e-14	Symbols: BEE2 | BEE2 (BR Enhanced Expression 2); DNA binding / transcription factor | chr4:17243583-17245296 FORWARD
AT5G14740	-1.38618	1.72323e-86	Symbols: CA2, CA18, BETA CA2 | CA2 (CARBONIC ANHYDRASE 2); carbonate dehydratase/ zinc ion binding | chr5:4757972-4762615 FORWARD
AT1G34060	-1.38725	1.2437e-15	alliinase family protein | chr1:12396420-12398369 REVERSE
AT1G33240	-1.38937	2.1713e-34	Symbols: AT-GTL1, AT-GTL2 | AT-GTL1 (GT2-LIKE 1); DNA binding / transcription factor | chr1:12051471-12054546 REVERSE
AT4G38860	-1.39106	5.45773e-37	auxin-responsive protein, putative | chr4:18130268-18131060 FORWARD
AT2G30945	-1.39179	0.00134652
AT1G33050	-1.39208	1.35616e-50	unknown protein | chr1:11967827-11971021 REVERSE
AT1G22490	-1.39332	0.00430467	basic helix-loop-helix (bHLH) family protein | chr1:7938251-7940592 REVERSE
AT1G15830	-1.39526	1.76522e-13	unknown protein | chr1:5448726-5450177 FORWARD
AT3G12710	-1.4005	1.03085e-11	methyladenine glycosylase family protein | chr3:4040324-4041982 REVERSE
AT3G03820	-1.40104	0.000579526	auxin-responsive protein, putative | chr3:976933-977223 REVERSE
AT1G51800	-1.40146	4.93734e-06	leucine-rich repeat protein kinase, putative | chr1:19214148-19217970 FORWARD
AT2G22860	-1.40162	0.000245029	Symbols: ATPSK2 | ATPSK2 (PHYTOSULFOKINE 2 PRECURSOR); growth factor | chr2:9737607-9738298 FORWARD
AT4G21510	-1.40163	8.37711e-05	F-box family protein | chr4:11445849-11447163 REVERSE
AT3G57550	-1.40318	4.57479e-33	Symbols: AGK2, GK-2 | AGK2 (GUANYLATE KINASE); guanylate kinase | chr3:21306723-21309464 FORWARD
AT5G10150	-1.4032	1.82423e-09	unknown protein | chr5:3181983-3183865 REVERSE
AT5G03700	-1.40322	0.000130661	PAN domain-containing protein | chr5:965874-967322 REVERSE
AT3G18830	-1.40551	9.87703e-31	Symbols: ATPLT5 | ATPLT5 (POLYOL TRANSPORTER 5); D-ribose transmembrane transporter/ D-xylose transmembrane transporter/ carbohydrate transmembrane transporter/ galactose transmembrane transporter/ glucose transmembrane transporter/ glycerol transmembrane transporter/ mann | chr3:6488862-6491273 REVERSE
AT5G50335	-1.40675	2.29634e-15	unknown protein | chr5:20489094-20489727 REVERSE
AT5G40890	-1.40725	2.13164e-67	Symbols: ATCLC-A, CLC-A, CLCA | ATCLC-A (CHLORIDE CHANNEL A); anion channel/ nitrate transmembrane transporter/ voltage-gated chloride channel | chr5:16381346-16385319 REVERSE
AT5G43420	-1.40756	4.245e-06	zinc finger (C3HC4-type RING finger) family protein | chr5:17451669-17453124 FORWARD
AT3G18050	-1.40757	2.86049e-54	unknown protein | chr3:6180859-6182854 FORWARD
AT1G23840	-1.40792	1.63711e-13	unknown protein | chr1:8424297-8425376 REVERSE
AT3G48530	-1.40801	6.31616e-57	Symbols: KING1 | KING1 (SNF1-RELATED PROTEIN KINASE REGULATORY SUBUNIT GAMMA 1) | chr3:17987378-17989763 FORWARD
AT1G78410	-1.4094	0.00125004	VQ motif-containing protein | chr1:29502582-29503241 FORWARD
AT5G06865	-1.40998	0.0103808	other RNA | chr5:2132197-2133746 REVERSE
AT4G20140	-1.41025	3.97028e-05	Symbols: GSO1 | GSO1 (GASSHO1); ATP binding / protein binding / protein kinase/ protein serine/threonine kinase/ protein tyrosine kinase | chr4:10884197-10888270 FORWARD
AT5G27920	-1.41035	9.86428e-24	F-box family protein | chr5:9941905-9944778 REVERSE
AT5G52100	-1.41044	1.98879e-36	Symbols: crr1 | crr1 (chlororespiration reduction 1); dihydrodipicolinate reductase | chr5:21170145-21172346 FORWARD
AT5G16650	-1.41246	8.02643e-29	DNAJ heat shock N-terminal domain-containing protein | chr5:5463177-5465331 REVERSE
AT5G40780	-1.41441	1.16311e-37	Symbols: LTH1 | LHT1; amino acid transmembrane transporter | chr5:16323651-16327281 FORWARD
AT5G59070	-1.41536	2.58575e-05	glycosyl transferase family 1 protein | chr5:23845198-23847393 FORWARD
AT1G17145	-1.41732	1.15439e-19	protein binding / zinc ion binding | chr1:5860119-5862682 REVERSE
AT1G66350	-1.41757	3.4589e-16	Symbols: RGL1, RGL | RGL1 (RGA-LIKE 1); transcription factor | chr1:24748195-24750043 FORWARD
AT4G36730	-1.41863	8.38496e-45	Symbols: GBF1 | GBF1; sequence-specific DNA binding / transcription factor | chr4:17309612-17312488 REVERSE
AT1G53700	-1.42188	0.00136159	Symbols: WAG1, PK3AT | WAG1 (WAG 1); kinase/ protein serine/threonine kinase | chr1:20048586-20050115 FORWARD
AT5G67385	-1.42317	1.22664e-55	protein binding / signal transducer | chr5:26884664-26887204 FORWARD
AT1G70940	-1.42389	1.41194e-63	Symbols: PIN3, ATPIN3 | PIN3 (PIN-FORMED 3); auxin:hydrogen symporter/ transporter | chr1:26743054-26746395 FORWARD
AT4G03190	-1.4254	9.86296e-24	Symbols: GRH1, ATGRH1, AFB1 | GRH1 (GRR1-LIKE PROTEIN 1); auxin binding / protein binding / ubiquitin-protein ligase | chr4:1404887-1407139 REVERSE
AT2G41430	-1.42542	4.21778e-89	Symbols: ERD15, LSR1, CID1 | ERD15 (EARLY RESPONSIVE TO DEHYDRATION 15); protein binding | chr2:17269440-17270542 FORWARD
AT5G22690	-1.42603	2.8149e-15	disease resistance protein (TIR-NBS-LRR class), putative | chr5:7541271-7545182 FORWARD
AT5G52740	-1.429	0.0108618	heavy-metal-associated domain-containing protein | chr5:21382530-21383180 FORWARD
AT1G52750	-1.42915	0.00703489	hydrolase, alpha/beta fold family protein | chr1:19646465-19649261 REVERSE
AT1G68190	-1.43013	5.60891e-13	zinc finger (B-box type) family protein | chr1:25559246-25561212 FORWARD
AT4G26610	-1.43497	2.11072e-34	Symbols: D6PKL1, AGC1-2 | D6PKL1 (D6 PROTEIN KINASE LIKE 1); kinase | chr4:13424549-13427319 FORWARD
AT5G42200	-1.43806	3.8534e-10	zinc finger (C3HC4-type RING finger) family protein | chr5:16860467-16861232 FORWARD
AT4G34150	-1.43842	2.53771e-51	C2 domain-containing protein | chr4:16354946-16357293 FORWARD
AT5G65730	-1.44055	8.33115e-49	xyloglucan:xyloglucosyl transferase, putative / xyloglucan endotransglycosylase, putative / endo-xyloglucan transferase, putative | chr5:26299032-26300478 FORWARD
AT3G48390	-1.44178	6.47653e-06	MA3 domain-containing protein | chr3:17920815-17923496 FORWARD
AT4G21850	-1.4425	1.15429e-07	Symbols: ATMSRB9 | methionine sulfoxide reductase domain-containing protein / SeIR domain-containing protein | chr4:11591116-11592238 REVERSE
AT3G25760	-1.44317	1.8677e-57	Symbols: AOC1, ERD12 | AOC1 (ALLENE OXIDE CYCLASE 1); allene-oxide cyclase | chr3:9403883-9405250 FORWARD
AT1G12010	-1.44419	5.93892e-08	1-aminocyclopropane-1-carboxylate oxidase, putative / ACC oxidase, putative | chr1:4056207-4057933 FORWARD
AT5G15830	-1.44423	2.17062e-07	Symbols: AtbZIP3 | AtbZIP3 (Arabidopsis thaliana basic leucine-zipper 3); DNA binding / transcription factor | chr5:5168543-5169361 FORWARD
AT5G25190	-1.44475	1.01537e-20	ethylene-responsive element-binding protein, putative | chr5:8706790-8707748 REVERSE
AT1G71697	-1.44804	1.21549e-12	Symbols: ATCK1, CK | ATCK1 (CHOLINE KINASE 1); choline kinase | chr1:26971223-26973464 FORWARD
AT1G75780	-1.44824	1.90052e-06	Symbols: TUB1 | TUB1; GTP binding / GTPase/ structural molecule | chr1:28451141-28453640 REVERSE
AT5G25440	-1.45036	5.42676e-24	protein kinase family protein | chr5:8854775-8856758 REVERSE
AT5G02010	-1.45207	3.3309e-15	Symbols: ATROPGEF7, ROPGEF7 | ROPGEF7; Rho guanyl-nucleotide exchange factor | chr5:383153-385850 FORWARD
AT1G13245	-1.45216	6.57118e-37	Symbols: RTFL17, DVL4 | RTFL17 (ROTUNDIFOLIA LIKE 17) | chr1:4525486-4526064 REVERSE
AT4G01720	-1.45319	2.83103e-11	Symbols: WRKY47, AtWRKY47 | WRKY47; transcription factor | chr4:744921-748554 FORWARD
AT5G24110	-1.45361	0.012569	Symbols: WRKY30, ATWRKY30 | WRKY30; transcription factor | chr5:8153115-8154709 REVERSE
AT3G22820	-1.45411	0.0165076	allergen-related | chr3:8073271-8074138 REVERSE
AT4G23210	-1.45934	6.56378e-07	Symbols: CRK13 | protein kinase family protein | chr4:12148714-12151479 REVERSE
AT3G50480	-1.46017	7.8325e-69	Symbols: HR4 | HR4 (HOMOLOG OF RPW8 4) | chr3:18733068-18734388 FORWARD
AT5G37710	-1.4645	2.44317e-16	lipase class 3 family protein / calmodulin-binding heat-shock protein, putative | chr5:14979159-14981400 FORWARD
AT4G26150	-1.46489	7.27311e-05	Symbols: CGA1 | CGA1 (CYTOKININ-RESPONSIVE GATA FACTOR 1); transcription factor | chr4:13253210-13254904 FORWARD
AT1G68110	-1.46501	3.10948e-09	epsin N-terminal homology (ENTH) domain-containing protein / clathrin assembly protein-related | chr1:25524718-25526150 FORWARD
AT3G60530	-1.46535	8.95498e-31	zinc finger (GATA type) family protein | chr3:22373215-22374387 FORWARD
AT5G52250	-1.46687	8.53692e-05	transducin family protein / WD-40 repeat family protein | chr5:21216855-21218226 FORWARD
AT5G41270	-1.46937	2.09275e-05	FUNCTIONS IN: molecular_function unknown; INVOLVED IN: biological_process unknown; LOCATED IN: cellular_component unknown; EXPRESSED IN: male gametophyte; EXPRESSED DURING: M germinated pollen stage; CONTAINS InterPro DOMAIN/s: RNAse P, Rpr2/Rpp21 subunit (InterPro:IPR007175); Has 45 Blast hits to 45 proteins in 15 species: Archae - 0; Bacteria - 21; Metazoa - 8; Fungi - 0; Plants - 16; Viruses -…
AT2G14900	-1.47608	1.0394e-07	gibberellin-regulated family protein | chr2:6404175-6405330 FORWARD
AT1G68520	-1.47624	5.95281e-86	zinc finger (B-box type) family protein | chr1:25709114-25710907 REVERSE
AT1G09970	-1.47683	1.24107e-50	Symbols: LRR XI-23 | LRR XI-23; ATP binding / kinase/ protein kinase/ protein serine/threonine kinase | chr1:3252317-3255654 FORWARD
AT1G66940	-1.47941	1.74669e-32	protein kinase-related | chr1:24973028-24974791 REVERSE
AT1G70090	-1.48272	5.89482e-24	Symbols: GATL9, LGT8 | LGT8 (GLUCOSYL TRANSFERASE FAMILY 8); polygalacturonate 4-alpha-galacturonosyltransferase/ transferase, transferring glycosyl groups / transferase, transferring hexosyl groups | chr1:26400790-26402397 FORWARD
AT4G25260	-1.48322	6.33974e-17	invertase/pectin methylesterase inhibitor family protein | chr4:12935710-12936658 REVERSE
AT4G23870	-1.48347	1.30218e-16	unknown protein | chr4:12414230-12415049 FORWARD
AT1G80920	-1.48614	2.87358e-40	Symbols: J8 | J8; heat shock protein binding / unfolded protein binding | chr1:30403644-30404690 REVERSE
AT4G05100	-1.48624	5.42208e-11	Symbols: AtMYB74 | AtMYB74 (myb domain protein 74); DNA binding / transcription factor | chr4:2618454-2619887 FORWARD
AT5G57630	-1.48657	0.000141832	Symbols: CIPK21, SnRK3.4 | CIPK21 (CBL-interacting protein kinase 21); ATP binding / kinase/ protein kinase/ protein serine/threonine kinase | chr5:23340847-23343258 REVERSE
AT4G13260	-1.48747	0.0141544	Symbols: YUC2 | YUC2 (YUCCA2); FAD binding / NADP or NADPH binding / flavin-containing monooxygenase/ oxidoreductase | chr4:7721618-7723989 REVERSE
AT5G44568	-1.48858	1.43806e-08	unknown protein | chr5:17961201-17962202 REVERSE
AT2G16060	-1.49068	0.00172689	Symbols: GLB1, AHB1, ARATH GLB1, NSHB1, ATGLB1 | AHB1 (ARABIDOPSIS HEMOGLOBIN 1); oxygen binding / oxygen transporter | chr2:6982531-6983631 REVERSE
AT2G40230	-1.49165	1.05817e-09	transferase family protein | chr2:16803092-16804741 REVERSE
AT1G67060	-1.49267	1.52656e-15	unknown protein | chr1:25036616-25039389 FORWARD
AT2G23320	-1.49427	2.75839e-62	Symbols: WRKY15 | WRKY15; calmodulin binding / transcription factor | chr2:9924933-9926372 FORWARD
AT5G57560	-1.49524	1.07147e-25	Symbols: TCH4, XTH22 | TCH4 (Touch 4); hydrolase, acting on glycosyl bonds / xyloglucan:xyloglucosyl transferase | chr5:23307130-23308282 REVERSE
AT1G11080	-1.49634	0.000442112	Symbols: scpl31 | scpl31 (serine carboxypeptidase-like 31); serine-type carboxypeptidase | chr1:3694707-3698013 REVERSE
AT1G74910	-1.49659	7.53427e-74	ADP-glucose pyrophosphorylase family protein | chr1:28135361-28138768 REVERSE
AT5G64240	-1.49714	3.84851e-53	Symbols: AtMC3 | AtMC3 (metacaspase 3); cysteine-type endopeptidase | chr5:25695620-25697416 FORWARD
AT2G29720	-1.49767	4.67211e-21	Symbols: CTF2B | CTF2B; monooxygenase/ oxidoreductase | chr2:12700401-12702341 REVERSE
AT1G77760	-1.49786	1.49855e-56	Symbols: NIA1, GNR1, NR1 | NIA1 (NITRATE REDUCTASE 1); nitrate reductase | chr1:29235803-29239445 REVERSE
AT2G34510	-1.49809	6.54131e-32	FUNCTIONS IN: molecular_function unknown; INVOLVED IN: biological_process unknown; LOCATED IN: anchored to membrane; EXPRESSED IN: 20 plant structures; EXPRESSED DURING: 14 growth stages; CONTAINS InterPro DOMAIN/s: Protein of unknown function DUF642 (InterPro:IPR006946), Galactose-binding like (InterPro:IPR008979); BEST Arabidopsis thaliana protein match is: unknown protein (TAIR:AT1G29980.1); H…
AT5G16030	-1.50055	3.82319e-10	unknown protein | chr5:5238178-5240748 FORWARD
AT1G08980	-1.50224	1.38298e-42	Symbols: ATAMI1, AMI1, ATTOC64-I | AMI1 (AMIDASE 1); amidase/ hydrolase, acting on carbon-nitrogen (but not peptide) bonds / indoleacetamide hydrolase | chr1:2884411-2886620 FORWARD
AT5G60270	-1.50293	2.43697e-15	lectin protein kinase family protein | chr5:24257745-24260043 FORWARD
AT5G43190	-1.50674	2.91211e-30	F-box family protein (FBX6) | chr5:17340138-17341569 REVERSE
AT1G63750	-1.50828	7.30985e-20	ATP binding / nucleoside-triphosphatase/ nucleotide binding / protein binding / transmembrane receptor | chr1:23650848-23655359 FORWARD
AT4G16480	-1.50881	2.68557e-23	Symbols: ATINT4, INT4 | INT4 (INOSITOL TRANSPORTER 4); carbohydrate transmembrane transporter/ myo-inositol:hydrogen symporter/ sugar:hydrogen symporter | chr4:9291119-9293203 FORWARD
AT1G74330	-1.50928	2.94911e-20	ATP binding / protein kinase/ protein serine/threonine kinase/ protein tyrosine kinase | chr1:27943618-27947109 REVERSE
AT4G14130	-1.51079	0.00620061	Symbols: XTR7 | XTR7 (XYLOGLUCAN ENDOTRANSGLYCOSYLASE 7); hydrolase, acting on glycosyl bonds / hydrolase, hydrolyzing O-glycosyl compounds / xyloglucan:xyloglucosyl transferase | chr4:8137051-8138281 REVERSE
AT1G12440	-1.51144	7.44627e-54	zinc finger (AN1-like) family protein | chr1:4241592-4243008 REVERSE
AT1G61560	-1.51236	9.84887e-06	Symbols: MLO6, ATMLO6 | MLO6 (MILDEW RESISTANCE LOCUS O 6); calmodulin binding | chr1:22708697-22712044 REVERSE
AT1G75450	-1.51546	2.11437e-08	Symbols: CKX5, ATCKX5, ATCKX6 | CKX5 (CYTOKININ OXIDASE 5); cytokinin dehydrogenase | chr1:28314458-28318362 REVERSE
AT5G17300	-1.51846	3.49437e-33	myb family transcription factor | chr5:5690227-5692902 REVERSE
AT5G48540	-1.52222	3.79501e-17	33 kDa secretory protein-related | chr5:19668964-19669920 REVERSE
AT2G17710	-1.52401	2.31114e-11	unknown protein | chr2:7693596-7694746 FORWARD
AT1G21540	-1.52439	1.516e-06	AMP-binding protein, putative | chr1:7548614-7550565 REVERSE
AT1G12790	-1.52764	4.41195e-08	INVOLVED IN: biological_process unknown; LOCATED IN: cellular_component unknown; EXPRESSED IN: 23 plant structures; EXPRESSED DURING: 13 growth stages; CONTAINS InterPro DOMAIN/s: RuvA domain 2-like (InterPro:IPR010994); Has 10 Blast hits to 10 proteins in 3 species: Archae - 0; Bacteria - 0; Metazoa - 0; Fungi - 0; Plants - 10; Viruses - 0; Other Eukaryotes - 0 (source: NCBI BLink). | chr1:43591…
AT1G21050	-1.52927	1.81933e-13	unknown protein | chr1:7366775-7367678 FORWARD
AT3G45860	-1.52954	1.41337e-54	receptor-like protein kinase, putative | chr3:16863401-16866041 REVERSE
AT1G78970	-1.52975	9.47778e-25	Symbols: LUP1, ATLUP1 | LUP1 (LUPEOL SYNTHASE 1); beta-amyrin synthase/ lupeol synthase | chr1:29703340-29707844 FORWARD
AT1G26960	-1.53151	5.06586e-14	Symbols: AtHB23 | AtHB23 (ARABIDOPSIS THALIANA HOMEOBOX PROTEIN 23); DNA binding / transcription factor | chr1:9355920-9357460 FORWARD
AT1G62770	-1.53201	0.000124172	invertase/pectin methylesterase inhibitor family protein | chr1:23245886-23246890 REVERSE
AT4G05120	-1.53246	2.15023e-06	Symbols: ENT3, FUR1, ATENT3 | FUR1 (FUDR RESISTANT 1); nucleoside transmembrane transporter | chr4:2632693-2635000 REVERSE
AT5G21160	-1.53521	1.94372e-70	La domain-containing protein / proline-rich family protein | chr5:7198741-7204090 REVERSE
AT4G20830	-1.53548	5.97903e-53	FAD-binding domain-containing protein | chr4:11155453-11157806 FORWARD
AT4G03510	-1.53581	8.8001e-19	Symbols: RMA1 | RMA1; protein binding / ubiquitin-protein ligase/ zinc ion binding | chr4:1557120-1559428 REVERSE
AT4G28190	-1.53626	3.47867e-06	Symbols: ULT1, ULT | ULT1 (ULTRAPETALA1); DNA binding | chr4:13985461-13987261 FORWARD
AT5G32450	-1.53766	2.41502e-43	RNA recognition motif (RRM)-containing protein | chr5:12079611-12081573 FORWARD
AT3G07650	-1.53878	4.09528e-62	Symbols: COL9 | COL9 (CONSTANS-LIKE 9); transcription factor/ zinc ion binding | chr3:2441657-2444532 FORWARD
AT1G12080	-1.54038	5.23803e-11	unknown protein | chr1:4084162-4085045 FORWARD
AT1G06160	-1.54166	8.4512e-09	Symbols: ORA59 | ORA59 (OCTADECANOID-RESPONSIVE ARABIDOPSIS AP2/ERF 59); DNA binding / transcription activator/ transcription factor | chr1:1883004-1883934 FORWARD
AT1G30260	-1.5421	1.17546e-37	FUNCTIONS IN: molecular_function unknown; INVOLVED IN: response to cytokinin stimulus; EXPRESSED IN: 18 plant structures; EXPRESSED DURING: 10 growth stages; BEST Arabidopsis thaliana protein match is: galactosyltransferase family protein (TAIR:AT4G21060.1); Has 16 Blast hits to 16 proteins in 5 species: Archae - 0; Bacteria - 0; Metazoa - 0; Fungi - 0; Plants - 16; Viruses - 0; Other Eukaryotes …
AT1G11960	-1.54216	3.38365e-39	FUNCTIONS IN: molecular_function unknown; INVOLVED IN: biological_process unknown; LOCATED IN: plasma membrane; EXPRESSED IN: 22 plant structures; EXPRESSED DURING: 13 growth stages; CONTAINS InterPro DOMAIN/s: Protein of unknown function DUF221 (InterPro:IPR003864); BEST Arabidopsis thaliana protein match is: early-responsive to dehydration protein-related / ERD protein-related (TAIR:AT1G62320.1…
AT1G09570	-1.54331	3.18726e-64	Symbols: PHYA, FHY2, FRE1, HY8 | PHYA (PHYTOCHROME A); G-protein coupled photoreceptor/ protein histidine kinase/ red or far-red light photoreceptor/ signal transducer | chr1:3095256-3100357 REVERSE
AT1G19540	-1.54564	0.000330575	isoflavone reductase, putative | chr1:6765667-6767341 FORWARD
AT2G47060	-1.54617	9.50976e-52	serine/threonine protein kinase, putative | chr2:19332904-19334971 REVERSE
AT4G02075	-1.54692	1.09878e-05	Symbols: PIT1 | PIT1 (pitchoun 1); protein binding / zinc ion binding | chr4:913419-916476 REVERSE
AT5G07010	-1.54806	1.8182e-13	Symbols: ATST2A, ST2A | ST2A (SULFOTRANSFERASE 2A); hydroxyjasmonate sulfotransferase/ sulfotransferase | chr5:2174678-2176106 REVERSE
AT5G57780	-1.5484	5.24477e-06	EXPRESSED IN: 18 plant structures; EXPRESSED DURING: 12 growth stages; BEST Arabidopsis thaliana protein match is: transcription factor (TAIR:AT4G30410.2); Has 70 Blast hits to 70 proteins in 6 species: Archae - 0; Bacteria - 0; Metazoa - 0; Fungi - 0; Plants - 70; Viruses - 0; Other Eukaryotes - 0 (source: NCBI BLink). | chr5:23405324-23406351 REVERSE
AT2G23770	-1.54847	9.57071e-15	protein kinase family protein / peptidoglycan-binding LysM domain-containing protein | chr2:10120242-10122080 REVERSE
AT5G03720	-1.54947	6.41552e-06	Symbols: AT-HSFA3, HSFA3 | AT-HSFA3; DNA binding / transcription factor | chr5:971786-973683 REVERSE
AT3G28740	-1.55009	8.32251e-05	Symbols: CYP81D1 | CYP81D1; electron carrier/ heme binding / iron ion binding / monooxygenase/ oxygen binding | chr3:10788698-10790553 REVERSE
AT5G38865	-1.55054	1.53467e-15	NA
AT1G33610	-1.55248	1.38252e-21	protein binding | chr1:12188910-12192849 FORWARD
AT1G72610	-1.55404	2.487e-55	Symbols: GLP1, ATGER1, GER1 | GER1 (GERMIN-LIKE PROTEIN 1); oxalate oxidase | chr1:27339114-27340044 REVERSE
AT4G30210	-1.55879	1.94511e-84	Symbols: ATR2, AR2 | ATR2 (ARABIDOPSIS P450 REDUCTASE 2); NADPH-hemoprotein reductase | chr4:14796764-14800922 FORWARD
AT5G64260	-1.55939	8.87264e-65	Symbols: EXL2 | EXL2 (EXORDIUM LIKE 2) | chr5:25703929-25705316 FORWARD
AT1G17380	-1.56071	7.30633e-16	Symbols: JAZ5, TIFY11A | JAZ5 (JASMONATE-ZIM-DOMAIN PROTEIN 5) | chr1:5955488-5957212 REVERSE
AT2G18690	-1.56216	4.58724e-32	unknown protein | chr2:8097420-8098827 FORWARD
AT4G17970	-1.56242	4.16561e-10	unknown protein | chr4:9975408-9977722 FORWARD
AT2G29340	-1.56249	2.08115e-59	short-chain dehydrogenase/reductase (SDR) family protein | chr2:12597115-12599203 FORWARD
AT2G27402	-1.56393	2.04561e-11	FUNCTIONS IN: molecular_function unknown; INVOLVED IN: biological_process unknown; LOCATED IN: cellular_component unknown; BEST Arabidopsis thaliana protein match is: PTAC18 (PLASTID TRANSCRIPTIONALLY ACTIVE 18) (TAIR:AT2G32180.1); Has 15 Blast hits to 15 proteins in 3 species: Archae - 0; Bacteria - 0; Metazoa - 0; Fungi - 0; Plants - 15; Viruses - 0; Other Eukaryotes - 0 (source: NCBI BLink). |…
AT2G35710	-1.56491	5.37709e-08	glycogenin glucosyltransferase (glycogenin)-related | chr2:15010796-15014284 REVERSE
AT1G45165	-1.56503	3.92683e-08	Expressed protein | chr1:17090807-17091338 FORWARD
AT4G12720	-1.56554	5.09363e-48	Symbols: AtNUDT7, GFG1, NUDT7 | NUDT7; ADP-ribose diphosphatase/ NAD or NADH binding / hydrolase/ nucleoside-diphosphatase/ protein homodimerization | chr4:7487343-7490077 FORWARD
AT3G25717	-1.56562	2.11085e-12	Symbols: RTFL16, DVL6 | RTFL16 (ROTUNDIFOLIA LIKE 16) | chr3:9375102-9375671 REVERSE
AT2G40610	-1.56644	1.3269e-42	Symbols: ATEXPA8, EXP8, ATEXP8, ATHEXP ALPHA 1.11 | ATEXPA8 (ARABIDOPSIS THALIANA EXPANSIN A8) | chr2:16948863-16950557 REVERSE
AT5G19530	-1.5673	5.73715e-36	Symbols: ACL5 | ACL5 (ACAULIS 5); spermine synthase/ thermospermine synthase | chr5:6588958-6591211 REVERSE
AT3G05900	-1.56785	0.000300229	neurofilament protein-related | chr3:1761205-1763984 REVERSE
AT5G63190	-1.5699	3.39529e-49	MA3 domain-containing protein | chr5:25345542-25348796 FORWARD
AT5G58360	-1.57145	0.00802212	Symbols: ATOFP3, OFP3 | ATOFP3 | chr5:23590079-23590969 REVERSE
AT5G13210	-1.57266	0.000320705	CONTAINS InterPro DOMAIN/s: Uncharacterized conserved protein UCP015417, vWA (InterPro:IPR011205), von Willebrand factor, type A (InterPro:IPR002035); BEST Arabidopsis thaliana protein match is: unknown protein (TAIR:AT3G24780.1); Has 250 Blast hits to 233 proteins in 28 species: Archae - 0; Bacteria - 8; Metazoa - 0; Fungi - 23; Plants - 45; Viruses - 15; Other Eukaryotes - 159 (source: NCBI BLi…
AT4G00950	-1.57286	2.47607e-18	Symbols: MEE47 | MEE47 (maternal effect embryo arrest 47); transcription factor | chr4:405673-407142 REVERSE
AT3G49070	-1.57559	0.0134088	unknown protein | chr3:18192479-18193729 REVERSE
AT2G37180	-1.57596	1.45181e-19	Symbols: RD28, PIP2;3, PIP2C | RD28 (RESPONSIVE TO DESICCATION 28); water channel | chr2:15617708-15619155 FORWARD
AT5G54569	-1.578	0.00061247	other RNA | chr5:22167349-22170538 FORWARD
AT5G03120	-1.57825	1.98003e-17	unknown protein | chr5:733979-734943 FORWARD
AT1G14280	-1.5794	4.79769e-52	Symbols: PKS2 | PKS2 (PHYTOCHROME KINASE SUBSTRATE 2) | chr1:4877627-4879149 FORWARD
AT1G80420	-1.58222	2.85389e-13	DNA repair protein, putative (XRCC1) | chr1:30235220-30237716 REVERSE
AT5G05600	-1.58376	9.17306e-42	oxidoreductase, 2OG-Fe(II) oxygenase family protein | chr5:1672120-1674739 FORWARD
AT1G67900	-1.58589	2.58537e-57	phototropic-responsive NPH3 family protein | chr1:25467024-25470017 FORWARD
AT2G10940	-1.58602	1.03242e-25	protease inhibitor/seed storage/lipid transfer protein (LTP) family protein | chr2:4310412-4312103 REVERSE
AT5G02020	-1.58656	6.26621e-55	unknown protein | chr5:386018-388123 REVERSE
AT2G21500	-1.58661	3.8281e-30	protein binding / zinc ion binding | chr2:9207669-9210231 REVERSE
AT4G01750	-1.58766	5.80154e-19	Symbols: RGXT2 | RGXT2 (rhamnogalacturonan xylosyltransferase 2); UDP-xylosyltransferase | chr4:756363-758590 FORWARD
AT4G32460	-1.58991	1.8848e-09	FUNCTIONS IN: molecular_function unknown; INVOLVED IN: biological_process unknown; LOCATED IN: plant-type cell wall; EXPRESSED IN: 24 plant structures; EXPRESSED DURING: 15 growth stages; CONTAINS InterPro DOMAIN/s: Protein of unknown function DUF642 (InterPro:IPR006946), Galactose-binding like (InterPro:IPR008979); BEST Arabidopsis thaliana protein match is: unknown protein (TAIR:AT5G11420.1); H…
AT4G17245	-1.59215	7.01734e-26	zinc finger (C3HC4-type RING finger) family protein | chr4:9669365-9670005 FORWARD
AT2G30600	-1.59268	1.91549e-42	BTB/POZ domain-containing protein | chr2:13037052-13041684 FORWARD
AT2G31110	-1.59276	1.14861e-15	unknown protein | chr2:13258329-13262099 REVERSE
AT1G29460	-1.59556	4.67067e-06	auxin-responsive protein, putative | chr1:10307507-10308143 REVERSE
AT1G76700	-1.59756	1.45209e-36	DNAJ heat shock N-terminal domain-containing protein | chr1:28780408-28783248 REVERSE
AT3G60390	-1.59769	1.89856e-22	Symbols: HAT3 | HAT3 (HOMEOBOX-LEUCINE ZIPPER PROTEIN 3); transcription factor | chr3:22320595-22322586 REVERSE
AT2G27500	-1.59839	8.12344e-40	glycosyl hydrolase family 17 protein | chr2:11752170-11754028 REVERSE
AT1G76990	-1.60233	6.38056e-66	Symbols: ACR3 | ACR3; amino acid binding | chr1:28932162-28935539 FORWARD
AT5G59580	-1.60291	0.0141914	Symbols: UGT76E1 | UGT76E1 (UDP-GLUCOSYL TRANSFERASE 76E1); UDP-glycosyltransferase/ quercetin 3-O-glucosyltransferase/ quercetin 7-O-glucosyltransferase | chr5:24006079-24007689 REVERSE
AT4G19530	-1.6031	1.24717e-23	disease resistance protein (TIR-NBS-LRR class), putative | chr4:10651744-10657282 FORWARD
AT2G01450	-1.60422	1.15e-58	Symbols: ATMPK17 | ATMPK17; MAP kinase | chr2:199512-202306 REVERSE
AT3G16770	-1.60496	1.53291e-46	Symbols: RAP2.3, ATEBP, ERF72 | ATEBP (ETHYLENE-RESPONSIVE ELEMENT BINDING PROTEIN); DNA binding / protein binding / transcription activator/ transcription factor | chr3:5705662-5707023 FORWARD
AT1G22330	-1.60578	3.32852e-10	RNA binding / nucleic acid binding / nucleotide binding | chr1:7886542-7889534 FORWARD
AT5G66210	-1.60798	1.84039e-51	Symbols: CPK28 | CPK28; ATP binding / calcium ion binding / calmodulin-dependent protein kinase/ protein kinase/ protein serine/threonine kinase | chr5:26456291-26459624 REVERSE
AT1G76800	-1.61008	0.000158272	nodulin, putative | chr1:28829308-28830277 FORWARD
AT5G51460	-1.61135	5.9242e-22	Symbols: ATTPPA | ATTPPA; trehalose-phosphatase | chr5:20902087-20904536 FORWARD
AT2G01850	-1.61214	1.46985e-74	Symbols: EXGT-A3, XTH27, ATXTH27 | EXGT-A3; hydrolase, acting on glycosyl bonds / xyloglucan:xyloglucosyl transferase | chr2:385199-387344 FORWARD
AT2G29440	-1.61228	4.777e-06	Symbols: ATGSTU6, GST24 | ATGSTU6 (ARABIDOPSIS THALIANA GLUTATHIONE S-TRANSFERASE TAU 6); glutathione transferase | chr2:12620060-12621148 REVERSE
AT2G37130	-1.61403	3.01789e-41	peroxidase 21 (PER21) (P21) (PRXR5) | chr2:15597921-15600077 REVERSE
AT5G51670	-1.61583	5.81072e-05	unknown protein | chr5:20993560-20995096 FORWARD
AT2G18300	-1.61664	2.77292e-09	basic helix-loop-helix (bHLH) family protein | chr2:7952667-7954567 REVERSE
AT4G17870	-1.61831	1.2255e-23	FUNCTIONS IN: molecular_function unknown; INVOLVED IN: biological_process unknown; LOCATED IN: cellular_component unknown; EXPRESSED IN: 25 plant structures; EXPRESSED DURING: 15 growth stages; CONTAINS InterPro DOMAIN/s: Streptomyces cyclase/dehydrase (InterPro:IPR005031); BEST Arabidopsis thaliana protein match is: unknown protein (TAIR:AT5G46790.1); Has 177 Blast hits to 177 proteins in 18 spe…
AT2G23130	-1.62143	1.02027e-33	Symbols: AGP17, ATAGP17 | AGP17 (ARABINOGALACTAN PROTEIN 17) | chr2:9844350-9845385 FORWARD
AT4G32800	-1.62157	5.21338e-22	AP2 domain-containing transcription factor TINY, putative | chr4:15819524-15820871 FORWARD
AT1G15825	-1.62161	2.39888e-07	hydroxyproline-rich glycoprotein family protein | chr1:5448149-5448529 REVERSE
AT5G22940	-1.62286	1.19269e-10	Symbols: F8H | F8H (FRA8 HOMOLOG); catalytic | chr5:7676938-7679179 FORWARD
AT1G80180	-1.62321	1.16e-38	unknown protein | chr1:30156826-30157584 REVERSE
AT5G16410	-1.62366	1.37293e-08	transferase family protein | chr5:5365669-5367385 REVERSE
AT4G35100	-1.6242	4.85233e-99	Symbols: PIP3, PIP3A, PIP2;7, SIMIP | PIP3 (PLASMA MEMBRANE INTRINSIC PROTEIN 3); water channel | chr4:16708598-16710248 FORWARD
AT4G39640	-1.62507	2.30757e-62	Symbols: GGT1 | GGT1 (GAMMA-GLUTAMYL TRANSPEPTIDASE 1); gamma-glutamyltransferase/ glutathione gamma-glutamylcysteinyltransferase | chr4:18399955-18402963 FORWARD
AT5G18080	-1.62622	2.899e-12	auxin-responsive protein, putative | chr5:5983840-5984112 FORWARD
AT3G24450	-1.62648	0.000509198	copper-binding family protein | chr3:8880065-8881722 REVERSE
AT1G76650	-1.63097	7.68113e-16	Symbols: CML38 | calcium-binding EF hand family protein | chr1:28766750-28767517 REVERSE
AT5G49450	-1.631	6.47621e-23	Symbols: AtbZIP1 | AtbZIP1 (Arabidopsis thaliana basic leucine-zipper 1); DNA binding / protein heterodimerization/ transcription factor | chr5:20051829-20052735 FORWARD
AT1G69890	-1.63123	7.97764e-32	FUNCTIONS IN: molecular_function unknown; INVOLVED IN: biological_process unknown; EXPRESSED IN: 21 plant structures; EXPRESSED DURING: 13 growth stages; CONTAINS InterPro DOMAIN/s: Protein of unknown function DUF569 (InterPro:IPR007679), Actin_cross-linking (InterPro:IPR008999); BEST Arabidopsis thaliana protein match is: unknown protein (TAIR:AT1G27100.1); Has 121 Blast hits to 109 proteins in …
AT3G06770	-1.63129	3.5786e-27	glycoside hydrolase family 28 protein / polygalacturonase (pectinase) family protein | chr3:2134800-2137228 REVERSE
AT1G61100	-1.63297	1.40952e-21	disease resistance protein (TIR class), putative | chr1:22508538-22512271 REVERSE
AT3G50120	-1.63431	0.00198281	unknown protein | chr3:18585000-18587312 REVERSE
AT1G44350	-1.6367	2.40059e-41	Symbols: ILL6 | ILL6; IAA-amino acid conjugate hydrolase/ metallopeptidase | chr1:16834210-16838286 REVERSE
AT5G63195	-1.64043	1.96019e-59	other RNA | chr5:25346729-25348386 REVERSE
AT3G23250	-1.64211	2.59337e-05	Symbols: MYB15, ATY19, ATMYB15 | MYB15 (MYB DOMAIN PROTEIN 15); DNA binding / transcription factor | chr3:8309209-8310826 FORWARD
AT4G30110	-1.64263	2.34473e-36	Symbols: HMA2 | HMA2; cadmium-transporting ATPase | chr4:14720241-14724584 REVERSE
AT1G62510	-1.64303	0.01033	protease inhibitor/seed storage/lipid transfer protein (LTP) family protein | chr1:23136369-23137191 REVERSE
AT1G61360	-1.64434	8.65087e-21	S-locus lectin protein kinase family protein | chr1:22637728-22641016 REVERSE
AT2G46780	-1.64571	6.20761e-11	RNA binding / nucleic acid binding / nucleotide binding | chr2:19229293-19231505 FORWARD
AT1G23390	-1.649	1.10952e-80	kelch repeat-containing F-box family protein | chr1:8309112-8310649 REVERSE
AT3G48520	-1.64978	1.83453e-33	Symbols: CYP94B3 | CYP94B3; electron carrier/ heme binding / iron ion binding / monooxygenase/ oxygen binding | chr3:17974977-17976670 REVERSE
AT2G26560	-1.65039	6.09945e-51	Symbols: PLP2, PLA IIA, PLA2A | PLA2A (PHOSPHOLIPASE A 2A); lipase/ nutrient reservoir | chr2:11293769-11295806 REVERSE
AT5G14920	-1.65214	1.26755e-33	gibberellin-regulated family protein | chr5:4826479-4827980 FORWARD
AT1G49210	-1.65405	0.0016285	zinc finger (C3HC4-type RING finger) family protein | chr1:18201889-18202764 FORWARD
AT1G18400	-1.65504	2.06673e-10	Symbols: BEE1 | BEE1 (BR Enhanced Expression 1); transcription factor | chr1:6331398-6333743 FORWARD
AT2G27080	-1.65653	9.23164e-09	harpin-induced protein-related / HIN1-related / harpin-responsive protein-related | chr2:11566288-11567504 FORWARD
AT1G26420	-1.65656	1.01644e-07	FAD-binding domain-containing protein | chr1:9141567-9143304 REVERSE
AT3G46880	-1.65714	0.00139792	unknown protein | chr3:17265293-17266266 FORWARD
AT3G28420	-1.65935	0.0067633	unknown protein | chr3:10654470-10655388 REVERSE
AT2G35880	-1.66193	2.17436e-57	FUNCTIONS IN: molecular_function unknown; EXPRESSED IN: 24 plant structures; EXPRESSED DURING: 13 growth stages; CONTAINS InterPro DOMAIN/s: Targeting for Xklp2 (InterPro:IPR009675); BEST Arabidopsis thaliana protein match is: unknown protein (TAIR:AT4G32330.3); Has 14997 Blast hits to 8919 proteins in 586 species: Archae - 10; Bacteria - 1037; Metazoa - 6567; Fungi - 1700; Plants - 594; Viruses …
AT5G16110	-1.66437	2.21323e-41	unknown protein | chr5:5260604-5262840 REVERSE
AT1G56140	-1.66471	3.52734e-39	leucine-rich repeat family protein / protein kinase family protein | chr1:21001574-21007809 REVERSE
AT3G50260	-1.66794	1.71169e-20	Symbols: CEJ1, ATERF#011 | CEJ1 (COOPERATIVELY REGULATED BY ETHYLENE AND JASMONATE 1); DNA binding / transcription factor | chr3:18634576-18635398 FORWARD
AT1G44830	-1.66862	0.00394612	AP2 domain-containing transcription factor TINY, putative | chr1:16933792-16934511 FORWARD
AT1G15670	-1.67332	1.35631e-13	kelch repeat-containing F-box family protein | chr1:5389952-5391490 FORWARD
AT1G80240	-1.67385	0.00735161	unknown protein | chr1:30171357-30172839 REVERSE
AT3G21080	-1.67398	0.00448646	ABC transporter-related | chr3:7388367-7389974 REVERSE
AT4G04455	-1.67416	3.42593e-05	NA
AT3G26520	-1.67429	7.04531e-45	Symbols: TIP2, SITIP, GAMMA-TIP2, TIP1;2 | TIP2 (TONOPLAST INTRINSIC PROTEIN 2); water channel | chr3:9722443-9723815 REVERSE
AT1G78000	-1.67725	6.83262e-19	Symbols: SULTR1;2, SEL1 | SULTR1;2 (SULFATE TRANSPORTER 1;2); sulfate transmembrane transporter | chr1:29329735-29333146 FORWARD
AT2G16586	-1.6778	2.20766e-12	unknown protein | chr2:7190937-7191938 FORWARD
AT5G23210	-1.67824	3.51919e-52	Symbols: SCPL34 | SCPL34; serine-type carboxypeptidase | chr5:7810683-7815039 FORWARD
AT5G28237	-1.67915	8.73323e-08	tryptophan synthase, beta subunit, putative | chr5:10207353-10213598 REVERSE
AT1G18330	-1.68282	1.3492e-20	Symbols: EPR1 | EPR1 (EARLY-PHYTOCHROME-RESPONSIVE1); DNA binding / transcription factor | chr1:6305971-6308010 REVERSE
AT2G38120	-1.68585	2.3722e-30	Symbols: AUX1, WAV5, PIR1, MAP1 | AUX1 (AUXIN RESISTANT 1); amino acid transmembrane transporter/ auxin binding / auxin influx transmembrane transporter/ transporter | chr2:15972993-15977180 FORWARD
AT4G15660	-1.69217	2.07272e-21	glutaredoxin family protein | chr4:8925806-8926310 FORWARD
AT1G58190	-1.69388	2.97723e-05	Symbols: AtRLP9 | AtRLP9 (Receptor Like Protein 9); protein binding | chr1:21540720-21547996 FORWARD
AT5G03470	-1.69641	1.30019e-29	Symbols: ATB' ALPHA | ATB' ALPHA; protein phosphatase type 2A regulator | chr5:866449-869024 FORWARD
AT5G40330	-1.69971	0.00476998	Symbols: MYB23, ATMYB23, ATMYBRTF | MYB23 (MYB DOMAIN PROTEIN 23); DNA binding / protein binding / transcription factor | chr5:16127725-16129655 FORWARD
AT3G18535	-1.70492	5.30269e-43	other RNA | chr3:6375677-6377220 REVERSE
AT5G49520	-1.70533	3.57872e-08	Symbols: WRKY48, ATWRKY48 | WRKY48; transcription factor | chr5:20090776-20093346 FORWARD
AT3G17510	-1.70805	2.99027e-20	Symbols: CIPK1, SnRK3.16 | CIPK1 (CBL-INTERACTING PROTEIN KINASE 1); kinase/ protein binding | chr3:5988991-5992912 REVERSE
AT1G76160	-1.70988	6.79661e-35	Symbols: sks5 | sks5 (SKU5 Similar 5); copper ion binding / oxidoreductase | chr1:28577942-28581133 REVERSE
AT4G15690	-1.71308	2.14027e-25	glutaredoxin family protein | chr4:8934324-8934921 FORWARD
AT4G04810	-1.71372	1e-09	Symbols: ATMSRB4 | methionine sulfoxide reductase domain-containing protein / SeIR domain-containing protein | chr4:2441327-2442567 FORWARD
AT3G06080	-1.71393	2.11412e-47	unknown protein | chr3:1834707-1837984 REVERSE
AT5G43700	-1.71396	1.83566e-24	Symbols: ATAUX2-11, IAA4 | ATAUX2-11 (AUXIN INDUCIBLE 2-11); DNA binding / transcription factor | chr5:17550233-17551581 FORWARD
AT5G18650	-1.71563	1.00775e-76	zinc finger (C3HC4-type RING finger) family protein | chr5:6217912-6220702 FORWARD
AT2G30010	-1.71621	4.83703e-26	INVOLVED IN: biological_process unknown; EXPRESSED IN: 22 plant structures; EXPRESSED DURING: 13 growth stages; CONTAINS InterPro DOMAIN/s: Protein of unknown function DUF231, plant (InterPro:IPR004253); BEST Arabidopsis thaliana protein match is: PMR5 (POWDERY MILDEW RESISTANT 5) (TAIR:AT5G58600.1); Has 709 Blast hits to 698 proteins in 16 species: Archae - 0; Bacteria - 0; Metazoa - 0; Fungi - …
AT5G60800	-1.71725	3.4126e-14	heavy-metal-associated domain-containing protein | chr5:24460887-24462536 REVERSE
AT3G01490	-1.7212	1.73191e-40	protein kinase, putative | chr3:190872-193537 REVERSE
AT2G26010	-1.72606	2.32689e-07	Symbols: PDF1.3 | PDF1.3 (plant defensin 1.3) | chr2:11087348-11087944 FORWARD
[truncated: 471 more rows]
