# Supplementary material for: Transcriptomic Profiling Provides Molecular Insights Into Hydrogen Peroxide-Enhanced Arabidopsis Growth and Its Salt Tolerance
Source: Front Plant Sci. 2022 Apr 6;13:866063. doi: 10.3389/fpls.2022.866063 (PMC9019583; doi:10.3389/fpls.2022.866063)
Supplement: Supplementary file 3 [file Data_Sheet_2.zip › Supplementary Tables S1-23/Table S4.xlsx]

## Sheet: Sheet1
1533 differentially expressed genes in WN vs. WW (two-fold or more changes with a False Discovery Rate (FDR) adjusted p-value ≤0.05)
929 up-regulated genes
Gene_ID	Log2FC	P-value	Annotation
AT2G20870	8.47185	4.71584e-43	cell wall protein precursor, putative
AT5G33370	7.54588	1.20171e-45	GDSL-like Lipase/Acylhydrolase superfamily protein
AT5G07530	7.41185	3.85566e-05	glycine rich protein 17
AT1G62500	6.88285	2.30954e-24	Bifunctional inhibitor/lipid-transfer protein/seed storage 2S albumin superfamily protein
AT1G62360	6.55044	1.35859e-12	KNOX/ELK homeobox transcription factor
AT4G22505	6.49261	4.81899e-13	Bifunctional inhibitor/lipid-transfer protein/seed storage 2S albumin superfamily protein
AT3G08770	6.19974	3.45009e-67	lipid transfer protein 6
AT3G21500	6.12911	1.54602e-14	1-deoxy-D-xylulose 5-phosphate synthase 1
AT4G29030	5.97089	3.08018e-28	Putative membrane lipoprotein
AT1G47980	5.93622	7.37299e-13
AT4G10250	5.7142	2.56883e-06	HSP20-like chaperones superfamily protein
AT1G13710	5.63239	9.79739e-07	cytochrome P450, family 78, subfamily A, polypeptide 5
AT4G28680	5.52681	4.36159e-06	L-tyrosine decarboxylase
AT4G22485	5.45633	9.11793e-17	Bifunctional inhibitor/lipid-transfer protein/seed storage 2S albumin superfamily protein
AT3G05727	5.38344	3.66715e-05	S locus-related glycoprotein 1 (SLR1) binding pollen coat protein family
AT4G08570	5.31209	7.80194e-05	Heavy metal transport/detoxification superfamily protein
AT4G22517	5.20222	1.16561e-07	Bifunctional inhibitor/lipid-transfer protein/seed storage 2S albumin superfamily protein
AT4G08150	5.17755	5.28509e-09	KNOTTED-like from Arabidopsis thaliana
AT4G01985	5.10664	8.1957e-10
AT3G62990	5.03643	0.000901012
AT3G29590	4.94547	6.3443e-16	HXXXD-type acyl-transferase family protein
AT1G43800	4.84008	5.97758e-12	Plant stearoyl-acyl-carrier-protein desaturase family protein
AT5G25390	4.77897	5.55216e-18	Integrase-type DNA-binding superfamily protein
AT5G43840	4.71696	1.02132e-22	heat shock transcription factor A6A
AT5G24780	4.68542	2.21179e-156	vegetative storage protein 1
AT4G28110	4.68011	0.000899837	myb domain protein 41
AT5G09520	4.66071	1.18974e-05	hydroxyproline-rich glycoprotein family protein
AT1G07887	4.60517	2.14648e-06	NA
AT5G37940	4.55716	7.52369e-20	Zinc-binding dehydrogenase family protein
AT3G63095	4.52351	0.00352854	Tetratricopeptide repeat (TPR)-like superfamily protein
AT4G30140	4.42329	9.35854e-06	GDSL-like Lipase/Acylhydrolase superfamily protein
AT2G39510	4.40069	0.000199683	nodulin MtN21 /EamA-like transporter family protein
AT5G54060	4.38665	5.44007e-21	UDP-glucose:flavonoid 3-o-glucosyltransferase
AT1G13520	4.32678	5.53909e-05	Protein of unknown function (DUF1262)
AT5G23940	4.31712	1.90054e-60	HXXXD-type acyl-transferase family protein
AT1G22990	4.30299	1.66429e-45	Heavy metal transport/detoxification superfamily protein
AT5G19470	4.29559	3.44542e-48	nudix hydrolase homolog 24
AT5G17220	4.28852	1.31385e-34	glutathione S-transferase phi 12
AT5G42800	4.2708	1.09966e-91	dihydroflavonol 4-reductase
AT2G39310	4.07599	2.23277e-18	jacalin-related lectin 22
AT1G73220	4.06279	1.56613e-05	organic cation/carnitine transporter1
AT5G01300	4.05257	7.337e-21	PEBP (phosphatidylethanolamine-binding protein) family protein
AT5G52300	4.00266	1.4037e-150	CAP160 protein
AT1G19250	3.97944	9.21979e-10	flavin-dependent monooxygenase 1
AT2G29470	3.97295	0.000105682	glutathione S-transferase tau 3
AT2G37870	3.96325	8.95216e-66	Bifunctional inhibitor/lipid-transfer protein/seed storage 2S albumin superfamily protein
AT4G22880	3.95727	5.77998e-56	leucoanthocyanidin dioxygenase
AT5G40790	3.94161	3.20087e-16
AT4G36600	3.93392	1.35327e-05	Late embryogenesis abundant (LEA) protein
AT4G37410	3.92593	5.723e-29	cytochrome P450, family 81, subfamily F, polypeptide 4
AT3G11480	3.89253	1.16598e-27	S-adenosyl-L-methionine-dependent methyltransferases superfamily protein
AT2G19900	3.8808	1.18671e-15	NADP-malic enzyme 1
AT5G13170	3.85755	6.32711e-17	senescence-associated gene 29
AT4G09820	3.85424	1.50243e-06	basic helix-loop-helix (bHLH) DNA-binding superfamily protein
AT1G72260	3.84421	3.53563e-16	thionin 2.1
AT1G07985	3.80427	9.2145e-16	Expressed protein
AT1G02800	3.80251	1.09929e-06	cellulase 2
AT3G53980	3.79712	8.69974e-35	Bifunctional inhibitor/lipid-transfer protein/seed storage 2S albumin superfamily protein
AT2G04190	3.78841	1.39766e-05	TRAF-like family protein
AT1G24260	3.77302	0.000274465	K-box region and MADS-box transcription factor family protein
AT2G26400	3.69802	6.25299e-05	acireductone dioxygenase 3
AT5G12030	3.66709	7.47792e-07	heat shock protein 17.6A
AT5G24770	3.65124	5.58544e-136	vegetative storage protein 2
AT1G66570	3.64782	5.12e-07	sucrose-proton symporter 7
AT1G64110	3.63335	1.29939e-11	P-loop containing nucleoside triphosphate hydrolases superfamily protein
AT1G53100	3.63244	9.05339e-12	Core-2/I-branching beta-1,6-N-acetylglucosaminyltransferase family protein
AT1G24580	3.60361	1.62833e-22	RING/U-box superfamily protein
AT5G51950	3.5885	4.33071e-10	Glucose-methanol-choline (GMC) oxidoreductase family protein
AT2G43570	3.58532	1.56134e-95	chitinase, putative
AT4G11320	3.57998	1.76197e-25	Papain family cysteine protease
AT3G05600	3.55596	3.07833e-06	alpha/beta-Hydrolases superfamily protein
AT3G49570	3.53088	2.011e-49	response to low sulfur 3
AT4G22513	3.52987	0.00179809	Bifunctional inhibitor/lipid-transfer protein/seed storage 2S albumin superfamily protein
AT1G53540	3.51581	1.82673e-09	HSP20-like chaperones superfamily protein
AT1G48000	3.51271	1.68637e-21	myb domain protein 112
AT5G39520	3.50741	3.9568e-66	Protein of unknown function (DUF1997)
AT2G35300	3.50112	3.20884e-05	Late embryogenesis abundant protein, group 1 protein
AT5G62150	3.49557	5.90011e-05	peptidoglycan-binding LysM domain-containing protein
AT1G53490	3.48931	8.07616e-08	RING/U-box superfamily protein
AT3G48240	3.46372	2.41076e-05	Octicosapeptide/Phox/Bem1p family protein
AT1G62760	3.45769	5.19489e-05	Plant invertase/pectin methylesterase inhibitor superfamily protein
AT5G13930	3.42643	1.23198e-72	Chalcone and stilbene synthase family protein
AT2G18550	3.41199	0.00262491	homeobox protein 21
AT5G66780	3.39103	0.000298873
AT2G42800	3.36968	3.94608e-08	receptor like protein 29
AT1G12570	3.36404	3.61403e-13	Glucose-methanol-choline (GMC) oxidoreductase family protein
AT5G57123	3.35737	0.000658687
AT1G68850	3.34306	0.0015372	Peroxidase superfamily protein
AT5G62210	3.33591	2.61868e-08	Embryo-specific protein 3, (ATS3)
AT5G52390	3.32124	1.15652e-64	PAR1 protein
AT1G01520	3.28865	7.615e-18	Homeodomain-like superfamily protein
AT3G29250	3.27997	1.306e-07	NAD(P)-binding Rossmann-fold superfamily protein
AT2G47770	3.27667	4.77781e-60	TSPO(outer membrane tryptophan-rich sensory protein)-related
AT3G07365	3.26294	3.90766e-07	NA
AT2G41190	3.24868	1.35724e-63	Transmembrane amino acid transporter family protein
AT4G33550	3.24436	2.81099e-14	Bifunctional inhibitor/lipid-transfer protein/seed storage 2S albumin superfamily protein
AT2G21100	3.23343	0.00705779	Disease resistance-responsive (dirigent-like protein) family protein
AT1G17870	3.22557	2.16026e-52	ethylene-dependent gravitropism-deficient and yellow-green-like 3
AT5G11190	3.19954	0.00962294	Integrase-type DNA-binding superfamily protein
AT5G15500	3.19938	2.39793e-123	Ankyrin repeat family protein
AT3G10320	3.19844	3.06813e-12	Glycosyltransferase family 61 protein
AT1G09617	3.19243	0.00926382	NA
AT5G59320	3.19203	1.54811e-171	lipid transfer protein 3
AT3G17790	3.17992	7.19757e-96	purple acid phosphatase 17
AT5G48850	3.17512	7.16761e-117	Tetratricopeptide repeat (TPR)-like superfamily protein
AT1G52030	3.1602	2.69538e-93	myrosinase-binding protein 2
AT5G57810	3.14555	0.00472135	tetraspanin15
AT4G25000	3.14292	1.60719e-51	alpha-amylase-like
AT2G42540	3.13902	1.01763e-116	cold-regulated 15a
AT5G15960	3.1364	1.26416e-70	stress-responsive protein (KIN1) / stress-induced protein (KIN1)
AT4G39360	3.11651	0.000883347
AT1G56650	3.11423	1.97771e-17	production of anthocyanin pigment 1
AT2G22510	3.11065	5.26931e-06	hydroxyproline-rich glycoprotein family protein
AT1G54020	3.0971	1.37785e-32	GDSL-like Lipase/Acylhydrolase superfamily protein
AT3G14280	3.08789	3.01806e-26
AT3G48020	3.06415	4.69747e-35
AT5G06760	3.05084	1.40204e-38	Late Embryogenesis Abundant 4-5
AT2G43580	3.04927	2.81047e-13	Chitinase family protein
AT3G27250	3.02894	1.03051e-58
AT3G03480	3.02155	3.26618e-30	acetyl CoA:(Z)-3-hexen-1-ol acetyltransferase
AT2G02850	3.00965	9.68787e-08	plantacyanin
AT5G65080	2.99515	2.82642e-05	K-box region and MADS-box transcription factor family protein
AT3G28270	2.99058	6.50928e-31	Protein of unknown function (DUF677)
AT1G75040	2.98638	1.08039e-80	pathogenesis-related gene 5
AT1G09080	2.98613	2.28945e-12	Heat shock protein 70 (Hsp 70) family protein
AT3G03341	2.96427	4.38064e-19
AT2G42840	2.95748	8.20529e-20	protodermal factor 1
AT1G02470	2.95601	2.68868e-20	Polyketide cyclase/dehydrase and lipid transport superfamily protein
AT2G34000	2.95215	0.00330656	RING/U-box superfamily protein
AT4G32810	2.9476	0.00212456	carotenoid cleavage dioxygenase 8
AT5G59220	2.94044	1.06075e-66	highly ABA-induced PP2C gene 1
AT1G28360	2.93265	0.00189695	ERF domain protein 12
AT1G62710	2.92313	2.05327e-51	beta vacuolar processing enzyme
AT5G46830	2.89619	3.30925e-11	NACL-inducible gene 1
AT5G54230	2.89204	0.0052007	myb domain protein 49
AT2G36270	2.89141	1.8e-08	Basic-leucine zipper (bZIP) transcription factor family protein
AT2G39330	2.8872	4.42257e-127	jacalin-related lectin 23
AT2G39030	2.88623	7.44352e-132	Acyl-CoA N-acyltransferases (NAT) superfamily protein
AT3G17520	2.87593	5.13573e-21	Late embryogenesis abundant protein (LEA) family protein
AT4G13800	2.8729	1.12477e-08	Protein of unknown function (DUF803)
AT2G33080	2.85721	8.87188e-11	receptor like protein 28
AT4G10500	2.8545	3.44673e-25	2-oxoglutarate (2OG) and Fe(II)-dependent oxygenase superfamily protein
AT2G39800	2.85409	1.62413e-172	delta1-pyrroline-5-carboxylate synthase 1
AT3G01420	2.84544	2.81443e-13	Peroxidase superfamily protein
AT1G02310	2.84055	1.58145e-08	Glycosyl hydrolase superfamily protein
AT3G51240	2.80925	5.39815e-11	flavanone 3-hydroxylase
AT5G26731	2.8082	8.41609e-05
AT1G79900	2.80546	2.68885e-25	Mitochondrial substrate carrier family protein
AT1G29640	2.80127	3.14071e-21	Protein of unknown function, DUF584
AT1G04660	2.79954	0.0016647	glycine-rich protein
AT2G33850	2.79891	5.8783e-28
AT1G01600	2.79655	2.13849e-06	cytochrome P450, family 86, subfamily A, polypeptide 4
AT4G20320	2.79654	2.70251e-29	CTP synthase family protein
AT3G50980	2.78892	0.00115408	dehydrin xero 1
AT1G32560	2.78731	1.43e-07	Late embryogenesis abundant protein, group 1 protein
AT5G66400	2.78417	9.08723e-103	Dehydrin family protein
AT2G28790	2.77267	2.35321e-14	Pathogenesis-related thaumatin superfamily protein
AT1G30220	2.76322	1.49547e-09	inositol transporter 2
AT5G59310	2.7631	6.9367e-41	lipid transfer protein 4
AT5G45630	2.76206	4.15089e-28	Protein of unknown function, DUF584
AT1G07900	2.75936	6.96984e-21	LOB domain-containing protein 1
AT1G17020	2.75196	8.49015e-33	senescence-related gene 1
AT3G22560	2.74964	1.13875e-06	Acyl-CoA N-acyltransferases (NAT) superfamily protein
AT2G35070	2.74717	2.02666e-19
AT1G73330	2.74536	7.28826e-29	drought-repressed 4
AT5G05390	2.7414	0.00023727	laccase 12
AT1G65890	2.7367	4.1023e-14	acyl activating enzyme 12
AT2G14610	2.73571	1.25881e-108	pathogenesis-related gene 1
AT1G54575	2.72883	4.75545e-16
AT4G24000	2.71941	1.09101e-95	cellulose synthase like G2
AT2G38380	2.71762	2.39327e-09	Peroxidase superfamily protein
AT1G57590	2.71132	3.75124e-21	Pectinacetylesterase family protein
AT3G57260	2.70573	8.68823e-81	beta-1,3-glucanase 2
AT4G03320	2.70352	1.33065e-07	translocon at the inner envelope membrane of chloroplasts 20-IV
AT4G28040	2.68695	1.44021e-23	nodulin MtN21 /EamA-like transporter family protein
AT2G46680	2.66976	4.49404e-12	homeobox 7
AT5G25110	2.66841	3.74899e-08	CBL-interacting protein kinase 25
AT1G06350	2.66315	0.000997516	Fatty acid desaturase family protein
AT1G73260	2.64536	7.38719e-26	kunitz trypsin inhibitor 1
AT1G16850	2.63189	1.89207e-63
AT5G13580	2.62793	2.65166e-05	ABC-2 type transporter family protein
AT2G29350	2.62711	3.47509e-96	senescence-associated gene 13
AT1G62975	2.60691	0.00203606	basic helix-loop-helix (bHLH) DNA-binding superfamily protein
AT4G16750	2.60575	2.7259e-18	Integrase-type DNA-binding superfamily protein
AT4G33610	2.60171	0.000175036	glycine-rich protein
AT5G09530	2.58464	1.45675e-10	hydroxyproline-rich glycoprotein family protein
AT3G52910	2.56914	8.579e-06	growth-regulating factor 4
AT5G28640	2.56539	3.18e-07	SSXT family protein
AT1G09500	2.5575	3.43381e-41	NAD(P)-binding Rossmann-fold superfamily protein
AT3G50970	2.55401	6.10092e-55	dehydrin family protein
AT5G50360	2.55326	2.01742e-40
AT4G18980	2.54739	0.000479952	AtS40-3
AT3G08860	2.54578	8.23069e-98	PYRIMIDINE 4
AT5G40800	2.54283	3.28554e-22
AT3G16450	2.53962	6.12351e-05	Mannose-binding lectin superfamily protein
AT3G49580	2.53561	7.90699e-25	response to low sulfur 1
AT1G69480	2.52882	3.34948e-14	EXS (ERD1/XPR1/SYG1) family protein
AT3G14360	2.51436	4.97736e-19	alpha/beta-Hydrolases superfamily protein
AT4G16590	2.51318	2.07792e-45	cellulose synthase-like A01
AT3G22840	2.51021	1.40277e-13	Chlorophyll A-B binding family protein
AT1G65610	2.49904	7.83991e-06	Six-hairpin glycosidases superfamily protein
AT5G28920	2.49699	2.34416e-06
AT5G49120	2.48873	1.34145e-07	Protein of unknown function (DUF581)
AT2G45220	2.48512	4.59619e-20	Plant invertase/pectin methylesterase inhibitor superfamily
AT3G19500	2.48446	0.00824377	basic helix-loop-helix (bHLH) DNA-binding superfamily protein
AT1G52400	2.47925	5.93466e-134	beta glucosidase 18
AT3G52820	2.47269	4.40572e-06	purple acid phosphatase 22
AT3G03170	2.4647	6.56519e-10
AT5G23950	2.46167	2.13374e-05	Calcium-dependent lipid-binding (CaLB domain) family protein
AT3G13672	2.46032	2.76916e-40	TRAF-like superfamily protein
AT4G02280	2.45335	9.0338e-46	sucrose synthase 3
AT3G57540	2.45077	9.76476e-27	Remorin family protein
AT1G80160	2.44343	4.52808e-54	Lactoylglutathione lyase / glyoxalase I family protein
AT4G25490	2.43978	9.37965e-21	C-repeat/DRE binding factor 1
AT5G01600	2.43833	1.19412e-101	ferretin 1
AT4G18360	2.43443	6.31562e-06	Aldolase-type TIM barrel family protein
AT1G79520	2.43052	6.0547e-41	Cation efflux family protein
AT3G09260	2.4165	8.57349e-24	Glycosyl hydrolase superfamily protein
AT4G12580	2.4104	3.11417e-05
AT1G52040	2.40973	6.39895e-113	myrosinase-binding protein 1
AT1G07430	2.40623	4.85536e-55	highly ABA-induced PP2C gene 2
AT4G23990	2.40582	3.75604e-21	cellulose synthase like G3
AT1G55760	2.40307	2.19846e-17	BTB/POZ domain-containing protein
AT4G33150	2.40007	3.52214e-07	lysine-ketoglutarate reductase/saccharopine dehydrogenase bifunctional enzyme
AT4G11911	2.39812	0.00177224
AT5G10930	2.39077	5.37776e-22	CBL-interacting protein kinase 5
AT1G62540	2.38623	1.49489e-29	flavin-monooxygenase glucosinolate S-oxygenase 2
AT5G17460	2.38519	1.0154e-49
AT5G53870	2.38464	1.54233e-30	early nodulin-like protein 1
AT5G63130	2.37965	1.07302e-18	Octicosapeptide/Phox/Bem1p family protein
AT5G24200	2.36047	7.75272e-13	alpha/beta-Hydrolases superfamily protein
AT1G04770	2.34054	1.34179e-46	Tetratricopeptide repeat (TPR)-like superfamily protein
AT3G28210	2.31415	6.31566e-06	zinc finger (AN1-like) family protein
AT4G23450	2.3046	1.37902e-13	RING/U-box superfamily protein
AT3G22620	2.30275	2.30455e-21	Bifunctional inhibitor/lipid-transfer protein/seed storage 2S albumin superfamily protein
AT2G25090	2.30253	5.29581e-06	CBL-interacting protein kinase 16
AT4G11910	2.29938	5.39901e-21
AT1G36370	2.29875	1.76635e-100	serine hydroxymethyltransferase 7
AT3G04070	2.29807	4.68159e-14	NAC domain containing protein 47
AT4G02360	2.29299	2.09492e-11	Protein of unknown function, DUF538
AT1G74010	2.28996	8.63801e-14	Calcium-dependent phosphotriesterase superfamily protein
AT5G24660	2.27806	1.20952e-24	response to low sulfur 2
AT1G51460	2.27648	0.00244507	ABC-2 type transporter family protein
AT2G41810	2.27371	7.32087e-05	Protein of unknown function, DUF642
AT1G17745	2.27089	5.16918e-97	D-3-phosphoglycerate dehydrogenase
AT1G54540	2.26786	0.00406234	Late embryogenesis abundant (LEA) hydroxyproline-rich glycoprotein family
AT5G04370	2.26381	0.00230268	S-adenosyl-L-methionine-dependent methyltransferases superfamily protein
AT2G31945	2.26018	1.74876e-06
AT3G60140	2.25832	7.95326e-08	Glycosyl hydrolase superfamily protein
AT1G35720	2.25736	2.14242e-107	annexin 1
AT4G24010	2.25529	3.83689e-08	cellulose synthase like G1
AT5G67310	2.25429	6.39432e-08	cytochrome P450, family 81, subfamily G, polypeptide 1
AT3G24460	2.2516	4.5399e-08	Serinc-domain containing serine and sphingolipid biosynthesis protein
AT5G60142	2.24344	0.00484582	AP2/B3-like transcriptional factor family protein
AT2G21820	2.24306	0.000267585
AT4G21930	2.24222	4.73647e-21	Protein of unknown function, DUF584
AT4G04500	2.2391	4.5841e-09	cysteine-rich RLK (RECEPTOR-like protein kinase) 37
AT1G24020	2.23873	8.9361e-34	MLP-like protein 423
AT3G51860	2.23851	1.59966e-39	cation exchanger 3
AT4G33040	2.23313	5.29428e-09	Thioredoxin superfamily protein
AT1G56600	2.23311	9.55465e-83	galactinol synthase 2
AT1G72240	2.2263	0.000208631
AT2G43510	2.22017	5.95918e-33	trypsin inhibitor protein 1
AT3G04060	2.22003	1.60942e-08	NAC domain containing protein 46
AT2G40370	2.21734	0.000117145	laccase 5
AT5G17700	2.2119	1.64497e-07	MATE efflux family protein
AT2G45570	2.19922	4.38141e-36	cytochrome P450, family 76, subfamily C, polypeptide 2
AT3G03815	2.19615	0.00477579	NA
AT1G05340	2.19404	2.6583e-23
AT4G25480	2.19306	1.14826e-11	dehydration response element B1A
AT1G32350	2.19164	1.20766e-20	alternative oxidase 1D
AT4G34400	2.18521	0.000407409	AP2/B3-like transcriptional factor family protein
AT3G61890	2.17662	2.07494e-05	homeobox 12
AT2G37390	2.17407	0.00401092	Chloroplast-targeted copper chaperone protein
AT3G28500	2.17352	2.12952e-06	60S acidic ribosomal protein family
AT5G05270	2.16978	1.79319e-13	Chalcone-flavanone isomerase family protein
AT5G41040	2.16975	2.41969e-12	HXXXD-type acyl-transferase family protein
AT3G22830	2.16846	0.00114227	heat shock transcription factor A6B
AT5G53120	2.16604	8.63306e-74	spermidine synthase 3
AT5G37300	2.16332	1.16459e-08	O-acyltransferase (WSD1-like) family protein
AT1G65450	2.15656	3.45615e-05	HXXXD-type acyl-transferase family protein
AT5G01520	2.15568	2.0062e-51	RING/U-box superfamily protein
AT1G48100	2.14512	5.35457e-11	Pectin lyase-like superfamily protein
AT5G07560	2.14105	0.00505827	glycine-rich protein 20
AT4G34860	2.13979	7.47412e-12	Plant neutral invertase family protein
AT5G13320	2.13652	1.41322e-30	Auxin-responsive GH3 family protein
AT5G54165	2.1346	5.90573e-05
AT1G11210	2.13378	2.04575e-55	Protein of unknown function (DUF761)
AT1G07477	2.12427	3.40385e-06	NA
AT2G34850	2.11407	1.6826e-06	NAD(P)-binding Rossmann-fold superfamily protein
AT1G02390	2.11351	2.47815e-20	glycerol-3-phosphate acyltransferase 2
AT2G47190	2.11217	3.15222e-11	myb domain protein 2
AT1G52690	2.09072	4.85391e-40	Late embryogenesis abundant protein (LEA) family protein
AT3G60670	2.08982	0.000272365	PLATZ transcription factor family protein
AT3G05400	2.08814	1.78584e-10	Major facilitator superfamily protein
AT4G11350	2.08744	7.5997e-11	Protein of unknown function (DUF604)
AT2G29090	2.07631	1.38334e-05	cytochrome P450, family 707, subfamily A, polypeptide 2
AT4G23680	2.06898	2.64384e-18	Polyketide cyclase/dehydrase and lipid transport superfamily protein
AT2G47780	2.06046	5.32293e-24	Rubber elongation factor protein (REF)
AT5G63350	2.05419	2.44679e-07
AT4G33905	2.05146	4.54397e-12	Peroxisomal membrane 22 kDa (Mpv17/PMP22) family protein
AT1G76960	2.04842	5.41747e-48
AT5G64110	2.04796	0.00762081	Peroxidase superfamily protein
AT2G41800	2.0403	5.13026e-13	Protein of unknown function, DUF642
AT2G35550	2.03792	0.000414775	basic pentacysteine 7
AT4G09750	2.0375	3.90573e-12	NAD(P)-binding Rossmann-fold superfamily protein
AT2G47670	2.03588	0.000965385	Plant invertase/pectin methylesterase inhibitor superfamily protein
AT2G28110	2.03561	3.03639e-19	Exostosin family protein
AT1G67920	2.03534	1.89516e-24
AT2G25625	2.03454	1.05784e-46
AT2G18050	2.03432	3.9193e-37	histone H1-3
AT2G23000	2.03374	2.35049e-16	serine carboxypeptidase-like 10
AT4G04610	2.02742	2.1318e-76	APS reductase 1
AT5G52310	2.02686	2.84586e-38	low-temperature-responsive protein 78 (LTI78) / desiccation-responsive protein 29A (RD29A)
AT3G46080	2.02403	0.000133604	C2H2-type zinc finger family protein
AT1G24070	2.02353	5.95261e-24	cellulose synthase-like A10
AT4G24130	2.0139	1.39894e-06	Protein of unknown function, DUF538
AT5G08640	2.01357	3.84608e-09	flavonol synthase 1
AT1G73700	2.01025	0.00571996	MATE efflux family protein
AT3G22600	2.0102	3.47185e-21	Bifunctional inhibitor/lipid-transfer protein/seed storage 2S albumin superfamily protein
AT4G21840	2.00483	0.00919961	methionine sulfoxide reductase B8
AT3G48850	2.00371	2.17361e-09	phosphate transporter 3;2
AT3G44300	2.00121	6.34439e-29	nitrilase 2
AT1G51140	1.99909	2.79341e-63	basic helix-loop-helix (bHLH) DNA-binding superfamily protein
AT3G19270	1.9927	6.38117e-05	cytochrome P450, family 707, subfamily A, polypeptide 4
AT3G02480	1.9868	2.10525e-31	Late embryogenesis abundant protein (LEA) family protein
AT4G25470	1.98582	1.17961e-13	C-repeat/DRE binding factor 2
AT3G16470	1.98566	4.80783e-77	Mannose-binding lectin superfamily protein
AT2G46270	1.98392	8.86611e-59	G-box binding factor 3
AT3G12502	1.9777	1.00406e-10	other RNA
AT5G57050	1.97731	1.325e-40	Protein phosphatase 2C family protein
AT5G49280	1.97687	4.19452e-32	hydroxyproline-rich glycoprotein family protein
AT1G15380	1.97492	0.000342976	Lactoylglutathione lyase / glyoxalase I family protein
AT2G04100	1.96852	4.77822e-06	MATE efflux family protein
AT1G76790	1.96642	1.29951e-10	O-methyltransferase family protein
AT5G03210	1.96499	2.51344e-23
AT4G14090	1.96359	3.59779e-17	UDP-Glycosyltransferase superfamily protein
AT4G37150	1.96303	6.55971e-05	methyl esterase 9
AT4G15210	1.95965	7.02889e-39	beta-amylase 5
AT4G34000	1.9536	1.79642e-45	abscisic acid responsive elements-binding factor 3
AT3G28220	1.94578	7.30156e-70	TRAF-like family protein
AT5G13080	1.94298	1.3154e-06	WRKY DNA-binding protein 75
AT1G69260	1.94242	2.58115e-45	ABI five binding protein
AT1G52410	1.94004	0.0012364	TSK-associating protein 1
AT1G80110	1.93869	5.11315e-22	phloem protein 2-B11
AT3G28510	1.93766	0.00812082	P-loop containing nucleoside triphosphate hydrolases superfamily protein
AT1G19490	1.93563	9.34806e-13	Basic-leucine zipper (bZIP) transcription factor family protein
AT4G37220	1.93366	0.000609897	Cold acclimation protein WCOR413 family
AT2G41870	1.93231	8.81626e-60	Remorin family protein
AT1G46768	1.92931	1.05509e-16	related to AP2 1
AT1G53070	1.9274	3.44732e-09	Legume lectin family protein
AT3G56080	1.91925	2.02489e-28	S-adenosyl-L-methionine-dependent methyltransferases superfamily protein
AT2G23010	1.9188	0.000851688	serine carboxypeptidase-like 9
AT5G56160	1.91687	1.61939e-05	Sec14p-like phosphatidylinositol transfer family protein
AT2G14620	1.9132	9.71164e-06	xyloglucan endotransglucosylase/hydrolase 10
AT1G58340	1.90891	7.62059e-08	MATE efflux family protein
AT2G32990	1.90829	2.05258e-23	glycosyl hydrolase 9B8
AT3G55970	1.90469	9.30458e-37	jasmonate-regulated gene 21
AT5G07990	1.90101	1.82215e-10	Cytochrome P450 superfamily protein
AT3G57010	1.89965	4.88924e-07	Calcium-dependent phosphotriesterase superfamily protein
AT4G30460	1.89812	1.85778e-24	glycine-rich protein
AT4G19810	1.89805	5.11497e-10	Glycosyl hydrolase family protein with chitinase insertion domain
AT5G24420	1.89727	7.35466e-21	6-phosphogluconolactonase 5
AT5G24090	1.89589	0.000311554	chitinase A
AT5G05340	1.89433	4.45733e-10	Peroxidase superfamily protein
AT3G10930	1.89335	9.23635e-06
AT4G09500	1.88856	1.0519e-11	UDP-Glycosyltransferase superfamily protein
AT3G18000	1.88731	1.11403e-40	S-adenosyl-L-methionine-dependent methyltransferases superfamily protein
AT3G22910	1.8724	1.19471e-10	ATPase E1-E2 type family protein / haloacid dehalogenase-like hydrolase family protein
AT1G67360	1.86709	2.2152e-38	Rubber elongation factor protein (REF)
AT1G77120	1.86107	1.34177e-25	alcohol dehydrogenase 1
AT4G21650	1.85596	1.76508e-61	Subtilase family protein
AT1G72770	1.85553	9.08604e-08	HYPERSENSITIVE TO ABA1
AT1G45249	1.85131	4.16202e-45	abscisic acid responsive elements-binding factor 2
AT3G29575	1.85061	8.67132e-45	ABI five binding protein 3
AT1G35260	1.84993	0.000980647	MLP-like protein 165
AT4G02290	1.84324	1.79335e-09	glycosyl hydrolase 9B13
AT3G28540	1.83792	0.000637381	P-loop containing nucleoside triphosphate hydrolases superfamily protein
AT5G15970	1.83705	6.53053e-76	stress-responsive protein (KIN2) / stress-induced protein (KIN2) / cold-responsive protein (COR6.6) / cold-regulated protein (COR6.6)
AT4G39210	1.82985	6.63653e-44	Glucose-1-phosphate adenylyltransferase family protein
AT3G09910	1.82929	3.48692e-07	RAB GTPase homolog C2B
AT1G60190	1.82908	9.60471e-55	ARM repeat superfamily protein
AT5G67620	1.82478	0.000257774
AT1G58270	1.82438	1.18624e-46	TRAF-like family protein
AT2G38530	1.8232	9.98364e-46	lipid transfer protein 2
AT5G45310	1.81121	3.20876e-22
AT1G61800	1.80849	9.88081e-11	glucose-6-phosphate/phosphate translocator 2
AT4G23670	1.80839	5.81286e-40	Polyketide cyclase/dehydrase and lipid transport superfamily protein
AT1G69490	1.80669	7.4467e-25	NAC-like, activated by AP3/PI
AT4G37390	1.80449	6.35259e-11	Auxin-responsive GH3 family protein
AT1G68470	1.79654	4.25367e-10	Exostosin family protein
AT4G00700	1.78949	2.64883e-21	C2 calcium/lipid-binding plant phosphoribosyltransferase family protein
AT1G67856	1.78917	1.87873e-06	RING/U-box superfamily protein
AT2G43500	1.78803	8.82805e-20	Plant regulator RWP-RK family protein
AT5G10625	1.78436	4.69717e-06
AT3G03470	1.77791	3.33738e-64	cytochrome P450, family 87, subfamily A, polypeptide 9
AT4G29850	1.77591	0.000965376	Eukaryotic protein of unknown function (DUF872)
AT5G06230	1.77477	0.000841014	TRICHOME BIREFRINGENCE-LIKE 9
AT3G24982	1.77123	2.22486e-22	receptor like protein 40
AT3G57020	1.76437	2.43393e-27	Calcium-dependent phosphotriesterase superfamily protein
AT2G43800	1.76276	8.38073e-21	Actin-binding FH2 (formin homology 2) family protein
AT5G18270	1.76052	0.00901592	Arabidopsis NAC domain containing protein 87
AT3G19390	1.76052	0.000503189	Granulin repeat cysteine protease family protein
AT2G34500	1.7599	2.20822e-11	cytochrome P450, family 710, subfamily A, polypeptide 1
AT5G43150	1.75444	6.48017e-31
AT3G12500	1.75413	2.91316e-14	basic chitinase
AT1G26390	1.75338	0.00458554	FAD-binding Berberine family protein
AT4G26080	1.74846	1.97127e-62	Protein phosphatase 2C family protein
AT1G27200	1.73917	1.82895e-42	Domain of unknown function (DUF23)
AT5G51990	1.73902	2.26044e-06	C-repeat-binding factor 4
AT3G50400	1.73436	0.00479234	GDSL-like Lipase/Acylhydrolase superfamily protein
AT1G09240	1.73315	7.07699e-09	nicotianamine synthase 3
AT2G01890	1.73274	0.00237076	purple acid phosphatase 8
AT1G67365	1.72634	2.54713e-15	other RNA
AT4G01910	1.7215	1.05045e-05	Cysteine/Histidine-rich C1 domain family protein
AT4G37990	1.71916	1.94457e-32	elicitor-activated gene 3-2
AT5G47640	1.71718	1.91234e-59	nuclear factor Y, subunit B2
AT5G26220	1.71705	3.61261e-28	ChaC-like family protein
AT5G16200	1.71474	5.53533e-13	50S ribosomal protein-related
AT1G80820	1.71365	1.33772e-06	cinnamoyl coa reductase
AT5G07030	1.71177	1.87172e-12	Eukaryotic aspartyl protease family protein
AT2G35950	1.70948	2.26843e-08	embryo sac development arrest 12
AT5G66170	1.70939	0.00170497	sulfurtransferase 18
AT3G60966	1.7073	0.000388169	RING/U-box superfamily protein
AT1G33480	1.70314	7.36374e-17	RING/U-box superfamily protein
AT1G79270	1.70044	1.11164e-17	evolutionarily conserved C-terminal region 8
AT5G41460	1.69909	1.86664e-19	Protein of unknown function (DUF604)
AT4G38340	1.69444	1.88468e-06	Plant regulator RWP-RK family protein
AT4G15610	1.69428	2.56334e-09	Uncharacterised protein family (UPF0497)
AT1G10070	1.69349	1.17902e-16	branched-chain amino acid transaminase 2
AT1G52000	1.68667	3.17548e-58	Mannose-binding lectin superfamily protein
AT5G59720	1.68522	8.85398e-05	heat shock protein 18.2
AT1G13830	1.68362	0.00602223	Carbohydrate-binding X8 domain superfamily protein
AT1G09180	1.68101	0.00202077	secretion-associated RAS super family 1
AT3G11410	1.67876	1.05974e-29	protein phosphatase 2CA
AT1G28290	1.67777	1.05841e-26	arabinogalactan protein 31
AT5G59820	1.67735	1.88368e-16	C2H2-type zinc finger family protein
AT2G05440	1.67625	0.000229055	GLYCINE RICH PROTEIN 9
AT5G64080	1.6744	3.38126e-13	Bifunctional inhibitor/lipid-transfer protein/seed storage 2S albumin superfamily protein
AT2G01610	1.6742	6.8247e-09	Plant invertase/pectin methylesterase inhibitor superfamily protein
AT1G51090	1.66763	4.69567e-27	Heavy metal transport/detoxification superfamily protein
AT4G27652	1.66391	3.30648e-06
AT3G62590	1.66317	1.69976e-14	alpha/beta-Hydrolases superfamily protein
AT3G08870	1.6607	5.94096e-10	Concanavalin A-like lectin protein kinase family protein
AT3G61990	1.66052	2.41144e-09	S-adenosyl-L-methionine-dependent methyltransferases superfamily protein
AT3G53230	1.65978	9.50995e-18	ATPase, AAA-type, CDC48 protein
AT3G14060	1.65396	2.49266e-09
AT5G10080	1.6483	1.12582e-05	Eukaryotic aspartyl protease family protein
AT4G27657	1.64652	1.73136e-11
AT1G80130	1.6462	3.33314e-40	Tetratricopeptide repeat (TPR)-like superfamily protein
AT1G65690	1.64556	1.96135e-10	Late embryogenesis abundant (LEA) hydroxyproline-rich glycoprotein family
AT2G05540	1.64549	5.42517e-34	Glycine-rich protein family
AT2G27990	1.63879	0.00806829	BEL1-like homeodomain 8
AT5G03545	1.63549	1.75911e-05
AT5G03190	1.63463	5.82249e-35	conserved peptide upstream open reading frame 47
AT1G54010	1.63363	4.0911e-05	GDSL-like Lipase/Acylhydrolase superfamily protein
AT5G22290	1.6334	1.21637e-30	NAC domain containing protein 89
AT3G54820	1.63332	3.12186e-15	plasma membrane intrinsic protein 2;5
AT1G54570	1.63019	1.43096e-26	Esterase/lipase/thioesterase family protein
AT4G17470	1.62508	2.18088e-16	alpha/beta-Hydrolases superfamily protein
AT3G55940	1.62484	1.00683e-06	Phosphoinositide-specific phospholipase C family protein
AT1G28370	1.62031	8.26024e-17	ERF domain protein 11
AT1G73540	1.61767	6.43904e-20	nudix hydrolase homolog 21
AT3G19580	1.61129	3.58934e-29	zinc-finger protein 2
AT1G63840	1.6109	1.63578e-09	RING/U-box superfamily protein
AT1G20030	1.60582	9.18808e-13	Pathogenesis-related thaumatin superfamily protein
AT1G25530	1.59821	3.24708e-12	Transmembrane amino acid transporter family protein
AT1G07400	1.5978	9.34452e-05	HSP20-like chaperones superfamily protein
AT2G42530	1.59475	7.32953e-40	cold regulated 15b
AT4G23600	1.59457	1.28642e-52	Tyrosine transaminase family protein
AT4G17550	1.58815	4.48643e-30	Major facilitator superfamily protein
AT1G21400	1.58804	3.67726e-43	Thiamin diphosphate-binding fold (THDP-binding) superfamily protein
AT2G28500	1.58784	8.10749e-07	LOB domain-containing protein 11
AT5G15190	1.58514	1.11588e-11
AT1G54160	1.57993	6.19738e-09	nuclear factor Y, subunit A5
AT2G19810	1.56995	1.60502e-15	CCCH-type zinc finger family protein
AT5G58700	1.56851	1.91582e-05	phosphatidylinositol-speciwc phospholipase C4
AT2G02990	1.56846	4.2e-08	ribonuclease 1
AT3G10910	1.56682	0.00656925	RING/U-box superfamily protein
AT5G13330	1.56344	1.8571e-10	related to AP2 6l
AT1G02820	1.56323	2.76204e-08	Late embryogenesis abundant 3 (LEA3) family protein
AT4G15910	1.56135	3.19145e-13	drought-induced 21
AT2G15970	1.56022	7.16844e-45	cold regulated 413 plasma membrane 1
AT3G50770	1.55995	2.9e-08	calmodulin-like 41
AT5G37540	1.55857	7.25694e-20	Eukaryotic aspartyl protease family protein
AT1G33102	1.55374	1.6027e-07
AT1G77145	1.54839	0.000266034	Protein of unknown function (DUF506)
AT4G21910	1.54809	8.21727e-38	MATE efflux family protein
AT5G01820	1.54206	1.90894e-44	serine/threonine protein kinase 1
AT1G06180	1.54138	3.24492e-08	myb domain protein 13
AT3G09745	1.53938	2.97385e-06	NA
AT1G52890	1.53574	3.07504e-33	NAC domain containing protein 19
AT1G15310	1.51903	0.000732261	signal recognition particle 54 kDa subunit
AT1G54100	1.51857	2.365e-51	aldehyde dehydrogenase 7B4
AT1G59540	1.5181	0.00167737	P-loop containing nucleoside triphosphate hydrolases superfamily protein
AT1G16730	1.51795	1.11257e-10	unknown protein 6
AT5G20830	1.51783	1.54573e-28	sucrose synthase 1
AT2G20560	1.51486	6.80674e-11	DNAJ heat shock family protein
AT5G61820	1.51312	7.05267e-48
AT4G23880	1.5097	1.06576e-08
AT3G61220	1.50858	8.89673e-24	NAD(P)-binding Rossmann-fold superfamily protein
AT4G30250	1.50608	0.000932908	P-loop containing nucleoside triphosphate hydrolases superfamily protein
AT1G01480	1.49941	1.55858e-10	1-amino-cyclopropane-1-carboxylate synthase 2
AT3G03440	1.4984	6.13957e-09	ARM repeat superfamily protein
AT4G32870	1.49804	5.15442e-08	Polyketide cyclase/dehydrase and lipid transport superfamily protein
AT1G70640	1.49727	8.60054e-09	octicosapeptide/Phox/Bem1p (PB1) domain-containing protein
AT1G46554	1.49725	2.16018e-13	other RNA
AT4G21120	1.49517	3.61668e-08	amino acid transporter 1
AT1G18860	1.49235	0.00649325	WRKY DNA-binding protein 61
AT2G18100	1.4882	0.00328036	Protein of unknown function (DUF726)
AT1G80610	1.48512	5.68878e-22
AT4G21990	1.48485	9.01242e-44	APS reductase 3
AT3G27270	1.4836	0.000226015	TRAM, LAG1 and CLN8 (TLC) lipid-sensing domain containing protein
AT2G37750	1.48334	0.000483977
AT1G43160	1.48178	8.37146e-16	related to AP2 6
AT5G05410	1.47992	1.1241e-07	DRE-binding protein 2A
AT3G02885	1.4792	0.00263964	GAST1 protein homolog 5
AT1G17830	1.47826	0.000106724	Protein of unknown function (DUF789)
AT1G05680	1.47808	4.14406e-07	Uridine diphosphate glycosyltransferase 74E2
AT1G19570	1.47436	4.71835e-51	dehydroascorbate reductase
AT1G04570	1.47379	0.000456486	Major facilitator superfamily protein
AT2G29300	1.47308	2.25389e-09	NAD(P)-binding Rossmann-fold superfamily protein
AT1G62570	1.47201	2.31501e-24	flavin-monooxygenase glucosinolate S-oxygenase 4
AT1G01250	1.4685	5.15611e-05	Integrase-type DNA-binding superfamily protein
AT1G64970	1.46524	5.2034e-30	gamma-tocopherol methyltransferase
AT3G47780	1.46439	6.24392e-06	ABC2 homolog 6
AT4G06536	1.46295	0.000902071	SPla/RYanodine receptor (SPRY) domain-containing protein
AT4G06534	1.46141	1.9e-08
AT1G49450	1.46098	8.53929e-10	Transducin/WD40 repeat-like superfamily protein
AT5G25610	1.46014	1.17601e-30	BURP domain-containing protein
AT5G22460	1.4579	4.78033e-17	alpha/beta-Hydrolases superfamily protein
AT2G22240	1.45701	6.93339e-21	myo-inositol-1-phosphate synthase 2
AT1G01470	1.45694	7.55888e-46	Late embryogenesis abundant protein
AT1G23800	1.4564	2.32017e-15	aldehyde dehydrogenase 2B7
AT4G27010	1.45449	0.00271418
AT2G42200	1.45311	2.82849e-06	squamosa promoter binding protein-like 9
AT5G02020	1.45153	4.80115e-43
AT1G71910	1.45151	4.24706e-05
AT1G76590	1.45145	1.02523e-32	PLATZ transcription factor family protein
AT1G13340	1.45139	3.71351e-12	Regulator of Vps4 activity in the MVB pathway protein
AT5G02490	1.4503	7.04445e-24	Heat shock protein 70 (Hsp 70) family protein
AT3G03060	1.44989	0.00779898	P-loop containing nucleoside triphosphate hydrolases superfamily protein
AT2G39050	1.44934	7.50182e-27	hydroxyproline-rich glycoprotein family protein
AT1G19200	1.4471	0.000784865	Protein of unknown function (DUF581)
AT1G02205	1.44584	8.48907e-35	Fatty acid hydroxylase superfamily
AT1G78070	1.44322	1.06199e-41	Transducin/WD40 repeat-like superfamily protein
AT3G20260	1.44237	0.000190069	Protein of unknown function (DUF1666)
AT1G08630	1.43905	0.00947382	threonine aldolase 1
AT1G73325	1.43589	0.000451102	Kunitz family trypsin and protease inhibitor protein
AT2G33380	1.4344	1.43744e-18	Caleosin-related family protein
AT3G15350	1.4343	1.89558e-21	Core-2/I-branching beta-1,6-N-acetylglucosaminyltransferase family protein
AT5G64550	1.42851	2.68378e-17	loricrin-related
AT5G04340	1.42823	2.96462e-20	zinc finger of Arabidopsis thaliana 6
AT3G49340	1.42702	1.82039e-06	Cysteine proteinases superfamily protein
AT3G11340	1.42609	0.00312988	UDP-Glycosyltransferase superfamily protein
AT1G24470	1.42471	0.00159075	beta-ketoacyl reductase 2
AT2G41905	1.42443	0.00221714
AT2G37300	1.42234	0.00335561
AT1G08477	1.42131	3.13697e-36	NA
AT5G02550	1.42127	0.000549877
AT2G32510	1.42083	0.000925756	mitogen-activated protein kinase kinase kinase 17
AT4G06744	1.4206	2.86019e-05	Leucine-rich repeat (LRR) family protein
AT3G13175	1.41737	0.0002871
AT3G49120	1.41439	3.40329e-46	peroxidase CB
AT1G30500	1.41297	4.43982e-14	nuclear factor Y, subunit A7
AT1G70300	1.41126	3.82152e-13	K+ uptake permease 6
AT4G27410	1.4093	3.25535e-40	NAC (No Apical Meristem) domain transcriptional regulator superfamily protein
AT3G02840	1.40928	0.000200369	ARM repeat superfamily protein
AT3G13650	1.40872	0.00101586	Disease resistance-responsive (dirigent-like protein) family protein
AT4G10380	1.40513	4.76804e-05	NOD26-like intrinsic protein 5;1
AT3G47080	1.40333	6.57501e-28	Tetratricopeptide repeat (TPR)-like superfamily protein
AT2G45210	1.40053	0.00012585	SAUR-like auxin-responsive protein family
AT1G23040	1.39896	1.34466e-16	hydroxyproline-rich glycoprotein family protein
AT1G68570	1.39656	1.58194e-30	Major facilitator superfamily protein
AT1G68620	1.39486	5.54695e-08	alpha/beta-Hydrolases superfamily protein
AT3G54680	1.3943	4.46153e-19	proteophosphoglycan-related
AT5G43400	1.39311	3.59663e-09	Uncharacterised conserved protein UCP015417, vWA
AT2G38110	1.39252	4.27309e-05	glycerol-3-phosphate acyltransferase 6
AT2G26150	1.39216	4.48829e-05	heat shock transcription factor A2
AT5G46350	1.39123	2.98353e-06	WRKY DNA-binding protein 8
AT5G06510	1.39056	0.000164256	nuclear factor Y, subunit A10
AT5G13490	1.38847	5.25624e-14	ADP/ATP carrier 2
AT1G62560	1.38569	2.09973e-22	flavin-monooxygenase glucosinolate S-oxygenase 3
AT1G64660	1.37863	2.54599e-14	methionine gamma-lyase
AT1G74020	1.37759	1.80057e-14	strictosidine synthase 2
AT4G32920	1.3775	3.17438e-15	glycine-rich protein
AT4G37010	1.376	0.00393123	centrin 2
AT3G55290	1.37599	7.29361e-11	NAD(P)-binding Rossmann-fold superfamily protein
AT1G07870	1.37474	4.20007e-19	Protein kinase superfamily protein
AT3G26290	1.37239	3.89258e-14	cytochrome P450, family 71, subfamily B, polypeptide 26
AT4G24570	1.37011	4.36763e-19	dicarboxylate carrier 2
AT3G05630	1.36998	2.34e-10	phospholipase D P2
AT3G63280	1.36863	0.00379086	NIMA-related kinase 4
AT4G18280	1.36814	3.07621e-15	glycine-rich cell wall protein-related
AT3G57680	1.36671	0.000255215	Peptidase S41 family protein
AT4G13395	1.36628	0.00902039	ROTUNDIFOLIA like 12
AT3G20100	1.36565	7.46593e-19	cytochrome P450, family 705, subfamily A, polypeptide 19
AT3G14440	1.36333	2.97771e-16	nine-cis-epoxycarotenoid dioxygenase 3
AT1G77510	1.36208	1.68524e-27	PDI-like 1-2
AT4G27654	1.356	0.00864255
AT1G20450	1.35401	1.01412e-29	Dehydrin family protein
AT1G45191	1.35385	1.06346e-07	Glycosyl hydrolase superfamily protein
AT2G04350	1.35274	3.95639e-32	AMP-dependent synthetase and ligase family protein
AT5G13820	1.35271	7.88839e-13	telomeric DNA binding protein 1
AT4G27520	1.34748	1.36804e-33	early nodulin-like protein 2
AT1G62180	1.34634	7.60454e-22	5'adenylylphosphosulfate reductase 2
AT3G17000	1.34566	2.89188e-29	ubiquitin-conjugating enzyme 32
AT2G37770	1.34331	4.55149e-18	NAD(P)-linked oxidoreductase superfamily protein
AT1G04247	1.336	0.000401435	NA
AT3G13950	1.33511	0.000425352
AT3G12580	1.3351	3.01273e-17	heat shock protein 70
AT1G73390	1.3346	2.20297e-23	Endosomal targeting BRO1-like domain-containing protein
AT3G55880	1.33356	1.79567e-21	Alpha/beta hydrolase related protein
AT2G18660	1.33289	1.4896e-08	plant natriuretic peptide A
AT5G27060	1.33266	5.17427e-05	receptor like protein 53
AT4G27560	1.33081	2.04636e-10	UDP-Glycosyltransferase superfamily protein
AT4G08390	1.33079	7.61206e-23	stromal ascorbate peroxidase
AT3G61060	1.33045	3.77062e-16	phloem protein 2-A13
AT5G16360	1.32936	8.8708e-06	NC domain-containing protein-related
AT5G61290	1.32732	0.00126016	Flavin-binding monooxygenase family protein
AT4G34650	1.32693	0.00201307	squalene synthase 2
AT2G12400	1.32635	9.58719e-20
AT3G21600	1.32563	4.17663e-06	Senescence/dehydration-associated protein-related
AT1G18300	1.32537	2.07995e-08	nudix hydrolase homolog 4
AT2G30020	1.32511	3.0598e-21	Protein phosphatase 2C family protein
AT1G73040	1.32376	8.28789e-05	Mannose-binding lectin superfamily protein
AT2G46400	1.32247	1.1943e-05	WRKY DNA-binding protein 46
AT1G32940	1.31682	1.4917e-15	Subtilase family protein
AT4G39730	1.31324	3.83702e-29	Lipase/lipooxygenase, PLAT/LH2 family protein
AT3G16990	1.31323	4.16183e-14	Haem oxygenase-like, multi-helical
AT3G55110	1.3095	0.00107591	ABC-2 type transporter family protein
AT5G07680	1.30925	0.000595138	NAC domain containing protein 80
AT5G10760	1.30925	4.88e-21	Eukaryotic aspartyl protease family protein
AT4G22820	1.30863	2.8864e-21	A20/AN1-like zinc finger family protein
AT4G22470	1.30838	0.00447203	protease inhibitor/seed storage/lipid transfer protein (LTP) family protein
AT5G48180	1.30786	2.41544e-37	nitrile specifier protein 5
AT3G12145	1.3075	2.1367e-18	Leucine-rich repeat (LRR) family protein
AT2G01505	1.30741	0.00728242	CLAVATA3/ESR-RELATED 16
AT1G23710	1.30728	3.6179e-18	Protein of unknown function (DUF1645)
AT1G16410	1.3071	1.3999e-22	cytochrome p450 79f1
AT5G23530	1.30257	0.000567568	carboxyesterase 18
AT4G34230	1.30043	3.52086e-14	cinnamyl alcohol dehydrogenase 5
AT2G40130	1.29984	2.553e-12	Double Clp-N motif-containing P-loop nucleoside triphosphate hydrolases superfamily protein
AT5G52640	1.29901	5.18312e-12	heat shock protein 90.1
AT1G32450	1.29723	1.48945e-15	nitrate transporter 1.5
AT4G30490	1.29655	7.04187e-27	AFG1-like ATPase family protein
AT1G63440	1.29467	4.73022e-06	heavy metal atpase 5
AT4G22920	1.29428	1.41085e-19	non-yellowing 1
AT4G34131	1.29088	0.000127674	UDP-glucosyl transferase 73B3
AT1G33960	1.29078	3.12516e-07	P-loop containing nucleoside triphosphate hydrolases superfamily protein
AT4G01870	1.29027	1.44443e-24	tolB protein-related
AT5G64170	1.28965	8.63034e-10	dentin sialophosphoprotein-related
AT4G29780	1.28872	8.29323e-23
AT1G47960	1.28862	1.28492e-23	cell wall / vacuolar inhibitor of fructosidase 1
AT1G21460	1.28768	2.44678e-10	Nodulin MtN3 family protein
AT2G34810	1.28463	6.88605e-26	FAD-binding Berberine family protein
AT1G73010	1.28448	0.00289912	phosphate starvation-induced gene 2
AT2G40080	1.28386	9.5096e-13	Protein of unknown function (DUF1313)
AT3G10190	1.28245	3.23994e-05	Calcium-binding EF-hand family protein
AT2G25530	1.28001	0.000388681	AFG1-like ATPase family protein
AT4G39320	1.27902	0.00354612	microtubule-associated protein-related
AT5G65870	1.27751	2.22422e-07	phytosulfokine 5 precursor
AT5G40240	1.27718	8.31864e-11	nodulin MtN21 /EamA-like transporter family protein
AT3G14590	1.27711	7.8928e-08	Calcium-dependent lipid-binding (CaLB domain) family protein
AT3G49160	1.27675	0.00092245	pyruvate kinase family protein
AT5G53970	1.27195	1.13554e-25	Tyrosine transaminase family protein
AT3G44880	1.27171	2.15665e-33	Pheophorbide a oxygenase family protein with Rieske [2Fe-2S] domain
AT2G32190	1.27112	0.00521819
AT1G27730	1.26986	2.6159e-21	salt tolerance zinc finger
AT4G04180	1.26673	0.000169666	P-loop containing nucleoside triphosphate hydrolases superfamily protein
AT3G05030	1.26375	1.73836e-10	sodium hydrogen exchanger 2
AT5G14640	1.26307	7.48223e-23	shaggy-like kinase 13
AT2G36885	1.26181	1.62079e-05
AT1G53470	1.26121	4.45571e-05	mechanosensitive channel of small conductance-like 4
AT3G19620	1.25919	9.92863e-08	Glycosyl hydrolase family protein
AT4G21440	1.25534	1.58665e-06	MYB-like 102
AT2G33590	1.25472	1.18777e-24	NAD(P)-binding Rossmann-fold superfamily protein
AT5G01880	1.25448	4.41352e-08	RING/U-box superfamily protein
AT3G18950	1.25248	1.84677e-07	Transducin/WD40 repeat-like superfamily protein
AT1G03820	1.24747	3.496e-09
AT3G16510	1.24424	7e-09	Calcium-dependent lipid-binding (CaLB domain) family protein
AT3G10815	1.24345	0.00079886	RING/U-box superfamily protein
AT5G39610	1.24329	7.42077e-15	NAC domain containing protein 6
AT1G01580	1.24077	0.00415797	ferric reduction oxidase 2
AT2G37760	1.23947	2.12226e-20	NAD(P)-linked oxidoreductase superfamily protein
AT4G39955	1.23755	5.82873e-12	alpha/beta-Hydrolases superfamily protein
AT4G39670	1.23447	7.22e-07	Glycolipid transfer protein (GLTP) family protein
AT4G32770	1.23383	1.69443e-14	tocopherol cyclase, chloroplast / vitamin E deficient 1 (VTE1) / sucrose export defective 1 (SXD1)
AT3G27330	1.23117	0.00103376	zinc finger (C3HC4-type RING finger) family protein
AT1G10640	1.23097	0.00040674	Pectin lyase-like superfamily protein
AT4G35560	1.23094	1.19246e-14	Transducin/WD40 repeat-like superfamily protein
AT5G17160	1.23068	0.00414108
AT4G17030	1.22927	1.25748e-12	expansin-like B1
AT2G29500	1.22794	0.00496987	HSP20-like chaperones superfamily protein
AT5G24120	1.22572	2.54209e-18	sigma factor E
AT1G30700	1.22519	2.09115e-05	FAD-binding Berberine family protein
AT1G18870	1.22122	6.89863e-06	isochorismate synthase 2
AT1G52855	1.2198	0.00122382
AT5G40390	1.21979	2.15456e-21	Raffinose synthase family protein
AT3G47420	1.21866	1.11165e-18	phosphate starvation-induced gene 3
AT1G76955	1.21813	0.00117657	Expressed protein
AT3G16400	1.21725	1.38762e-25	nitrile specifier protein 1
AT3G45130	1.21692	0.0064709	lanosterol synthase 1
AT5G04660	1.21614	0.00891106	cytochrome P450, family 77, subfamily A, polypeptide 4
AT4G23200	1.21553	0.0023054	cysteine-rich RLK (RECEPTOR-like protein kinase) 12
AT3G02020	1.21535	1.26404e-29	aspartate kinase 3
AT5G22380	1.21513	7.54817e-08	NAC domain containing protein 90
AT1G20440	1.21407	2.28405e-35	cold-regulated 47
AT1G07720	1.2132	5.56939e-26	3-ketoacyl-CoA synthase 3
AT1G45145	1.21318	3.37125e-23	thioredoxin H-type 5
AT5G50100	1.21204	0.000855148	Putative thiol-disulphide oxidoreductase DCC
AT2G21180	1.21064	1.36628e-05
AT4G27830	1.20972	7.88091e-18	beta glucosidase 10
AT5G03230	1.20679	9.01045e-15	Protein of unknown function, DUF584
AT1G32960	1.20634	0.000114259	Subtilase family protein
AT3G08970	1.20526	7.69939e-05	DNAJ heat shock N-terminal domain-containing protein
AT3G24520	1.20499	6.62175e-20	heat shock transcription factor C1
AT1G21410	1.20335	3.04365e-12	F-box/RNI-like superfamily protein
AT2G37240	1.20247	4.19573e-16	Thioredoxin superfamily protein
AT2G26355	1.20184	3.95379e-19	other RNA
AT3G58070	1.20064	2.42703e-05	C2H2 and C2HC zinc fingers superfamily protein
AT3G56270	1.19932	0.000978856	Plant protein of unknown function (DUF827)
AT5G22860	1.19834	2.74754e-12	Serine carboxypeptidase S28 family protein
AT4G22240	1.19456	4.56181e-32	Plastid-lipid associated protein PAP / fibrillin family protein
AT4G22270	1.19218	0.000166051	Protein of unknown function (DUF3537)
AT3G44550	1.19129	0.00215377	fatty acid reductase 5
AT3G03640	1.18924	9.8373e-14	beta glucosidase 25
AT5G08000	1.18847	0.000230867	glucan endo-1,3-beta-glucosidase-like protein 3
AT1G79530	1.18819	4.42983e-09	glyceraldehyde-3-phosphate dehydrogenase of plastid 1
AT4G14550	1.18287	6.8305e-08	indole-3-acetic acid inducible 14
AT1G53170	1.18272	3.94378e-10	ethylene response factor 8
AT1G08650	1.1826	1.19504e-21	phosphoenolpyruvate carboxylase kinase 1
AT2G22900	1.18177	5.70813e-09	Galactosyl transferase GMA12/MNN10 family protein
AT5G09620	1.18136	3.97104e-25	Octicosapeptide/Phox/Bem1p family protein
AT1G51860	1.17963	0.00462222	Leucine-rich repeat protein kinase family protein
AT5G10730	1.17723	1.13412e-13	NAD(P)-binding Rossmann-fold superfamily protein
AT3G06035	1.17704	3.33185e-07	Glycoprotein membrane precursor GPI-anchored
AT5G25260	1.1757	0.00226036	SPFH/Band 7/PHB domain-containing membrane-associated protein family
AT3G62260	1.17545	4.3173e-15	Protein phosphatase 2C family protein
AT2G30750	1.17395	6.0763e-06	cytochrome P450, family 71, subfamily A, polypeptide 12
AT3G17820	1.17303	2.22506e-10	glutamine synthetase 1.3
AT1G05870	1.17081	4.18447e-12	Protein of unknown function (DUF1685)
AT5G58770	1.17063	4.28841e-16	Undecaprenyl pyrophosphate synthetase family protein
AT4G33540	1.16933	4.96482e-22	metallo-beta-lactamase family protein
AT4G15530	1.16882	1.73465e-29	pyruvate orthophosphate dikinase
AT4G22490	1.16867	0.00374549	Bifunctional inhibitor/lipid-transfer protein/seed storage 2S albumin superfamily protein
AT1G12380	1.16841	1.17e-07
AT3G43670	1.16837	5.8343e-16	Copper amine oxidase family protein
AT3G19290	1.16731	9.33812e-22	ABRE binding factor 4
AT2G02100	1.16691	7.25429e-21	low-molecular-weight cysteine-rich 69
AT2G25000	1.16611	2.42064e-08	WRKY DNA-binding protein 60
AT1G13990	1.16461	1.81532e-24
AT1G55320	1.16301	0.000111442	acyl-activating enzyme 18
AT4G01610	1.16175	1.93715e-28	Cysteine proteinases superfamily protein
AT5G61890	1.16141	0.00280111	Integrase-type DNA-binding superfamily protein
AT4G10960	1.16072	7.85957e-09	UDP-D-glucose/UDP-D-galactose 4-epimerase 5
AT1G06473	1.15842	0.00561909	NA
AT1G21313	1.15688	4.60885e-08	NA
AT4G01430	1.15577	0.000143238	nodulin MtN21 /EamA-like transporter family protein
AT5G44110	1.15498	0.0032968	P-loop containing nucleoside triphosphate hydrolases superfamily protein
AT2G43620	1.15482	1.49345e-06	Chitinase family protein
AT3G09390	1.1548	3.57732e-22	metallothionein 2A
AT5G51750	1.15349	5.47128e-10	subtilase 1.3
AT2G16720	1.15303	0.00258171	myb domain protein 7
AT4G30650	1.15286	6.01099e-19	Low temperature and salt responsive protein family
AT1G77450	1.15115	2.62715e-19	NAC domain containing protein 32
AT2G22470	1.14865	2.12419e-12	arabinogalactan protein 2
AT1G69790	1.14792	5.55836e-06	Protein kinase superfamily protein
AT4G29110	1.14645	0.00227018
AT1G22985	1.14635	0.000138524	Integrase-type DNA-binding superfamily protein
AT1G09530	1.14596	1.61015e-17	phytochrome interacting factor 3
AT2G44300	1.14421	0.000281807	Bifunctional inhibitor/lipid-transfer protein/seed storage 2S albumin superfamily protein
AT1G02220	1.14409	0.00198622	NAC domain containing protein 3
AT1G73480	1.13939	1.95616e-27	alpha/beta-Hydrolases superfamily protein
AT1G48320	1.13916	6.00906e-12	Thioesterase superfamily protein
AT1G08920	1.13874	2.72575e-18	ERD (early response to dehydration) six-like 1
AT1G06520	1.13737	0.000258302	glycerol-3-phosphate acyltransferase 1
AT3G50800	1.13609	0.00696018
AT4G34710	1.13362	3.02791e-17	arginine decarboxylase 2
AT2G38820	1.13332	3.46808e-16	Protein of unknown function (DUF506)
AT4G30960	1.13316	1.66792e-18	SOS3-interacting protein 3
AT2G42560	1.13105	9.65038e-08	late embryogenesis abundant domain-containing protein / LEA domain-containing protein
AT5G66460	1.1304	2.93792e-06	Glycosyl hydrolase superfamily protein
AT3G20470	1.12978	0.00188281	glycine-rich protein 5
AT2G32530	1.1285	1.55909e-05	cellulose synthase-like B3
AT5G42050	1.12834	2.3882e-16	DCD (Development and Cell Death) domain protein
AT3G05936	1.12799	1.69182e-08
AT4G12290	1.12502	1.72424e-22	Copper amine oxidase family protein
AT3G22550	1.1238	1.36623e-10	Protein of unknown function (DUF581)
AT5G07010	1.12351	1.94966e-13	sulfotransferase 2A
AT3G12830	1.12349	1.52464e-06	SAUR-like auxin-responsive protein family
AT1G22370	1.12325	5.74819e-13	UDP-glucosyl transferase 85A5
AT2G30860	1.12298	7.86753e-12	glutathione S-transferase PHI 9
AT5G50240	1.12288	1.12936e-05	protein-l-isoaspartate methyltransferase 2
AT1G24140	1.12241	9.76163e-09	Matrixin family protein
AT2G35060	1.12221	9.04391e-23	K+ uptake permease 11
AT3G02990	1.12121	3.48102e-07	heat shock transcription factor A1E
AT2G25450	1.11939	9.09966e-29	2-oxoglutarate (2OG) and Fe(II)-dependent oxygenase superfamily protein
AT5G47610	1.11795	2.37104e-05	RING/U-box superfamily protein
AT3G61490	1.11672	0.00023884	Pectin lyase-like superfamily protein
AT2G37970	1.11649	2.78932e-18	SOUL heme-binding family protein
AT2G38790	1.11515	7.33309e-11
AT3G26840	1.11409	4.15496e-18	Esterase/lipase/thioesterase family protein
AT1G28610	1.11384	2.27443e-06	GDSL-like Lipase/Acylhydrolase superfamily protein
AT3G24090	1.11341	1.1823e-05	glutamine-fructose-6-phosphate transaminase (isomerizing)s;sugar binding;transaminases
AT1G05333	1.11155	0.00685434	NA
AT1G02850	1.11033	2.8184e-16	beta glucosidase 11
AT5G24150	1.11013	4.72236e-18	FAD/NAD(P)-binding oxidoreductase family protein
AT3G11580	1.10986	0.000288117	AP2/B3-like transcriptional factor family protein
AT1G17940	1.10971	1.03304e-13	Endosomal targeting BRO1-like domain-containing protein
AT5G09590	1.1086	6.88492e-16	mitochondrial HSO70 2
AT5G15450	1.10822	5.43833e-20	casein lytic proteinase B3
AT5G58650	1.10755	2.50345e-05	plant peptide containing sulfated tyrosine 1
AT3G10340	1.1072	8.89938e-05	phenylalanine ammonia-lyase 4
AT3G57780	1.10622	9.19517e-05
AT3G22740	1.1053	9.90984e-17	homocysteine S-methyltransferase 3
AT3G51895	1.10501	2.54811e-23	sulfate transporter 3;1
AT1G30475	1.10477	0.00688386
AT1G08890	1.10453	6.67396e-17	Major facilitator superfamily protein
AT1G18710	1.10408	6.18667e-15	myb domain protein 47
AT2G46660	1.10288	0.00428237	cytochrome P450, family 78, subfamily A, polypeptide 6
AT4G14270	1.09677	2.56009e-18
AT1G08230	1.09622	9.01555e-11	Transmembrane amino acid transporter family protein
AT3G04640	1.09451	9.24905e-05	glycine-rich protein
AT1G08043	1.09275	7.28937e-07	NA
AT2G41180	1.09236	4.1018e-10	VQ motif-containing protein
AT1G21310	1.08989	7.17556e-16	extensin 3
AT5G61030	1.0886	4.83299e-07	glycine-rich RNA-binding protein 3
AT4G31330	1.08853	2.74417e-06	Protein of unknown function, DUF599
AT5G17050	1.08774	1.43461e-10	UDP-glucosyl transferase 78D2
AT5G23750	1.08691	1.2e-08	Remorin family protein
AT1G78610	1.08556	9.65976e-15	mechanosensitive channel of small conductance-like 6
AT4G04020	1.08526	1.39445e-20	fibrillin
AT3G11420	1.08426	5.19787e-17	Protein of unknown function (DUF604)
AT4G23630	1.08236	1.36979e-21	VIRB2-interacting protein 1
AT4G37970	1.08126	0.000835334	cinnamyl alcohol dehydrogenase 6
AT1G31820	1.07849	1.72658e-06	Amino acid permease family protein
AT1G11840	1.07815	5.60511e-27	glyoxalase I homolog
AT1G77280	1.07742	2.91007e-05	Protein kinase protein with adenine nucleotide alpha hydrolases-like domain
AT2G42790	1.0765	2.27632e-24	citrate synthase 3
AT5G45800	1.07638	1.3101e-16	Leucine-rich repeat protein kinase family protein
AT1G73810	1.0751	8.68832e-07	Core-2/I-branching beta-1,6-N-acetylglucosaminyltransferase family protein
AT1G01680	1.07451	0.00849049	plant U-box 54
AT2G18680	1.07315	0.00412387
AT2G41380	1.07258	4.65251e-05	S-adenosyl-L-methionine-dependent methyltransferases superfamily protein
AT3G05937	1.07212	7.97855e-05
AT1G70830	1.07013	4.51415e-18	MLP-like protein 28
AT5G15910	1.06985	2.22222e-05	NAD(P)-binding Rossmann-fold superfamily protein
AT5G55180	1.0672	1.0523e-08	O-Glycosyl hydrolases family 17 protein
AT4G21550	1.06692	0.00147976	VP1/ABI3-like 3
AT1G76980	1.0659	2.23036e-05
AT2G24540	1.06494	3.38215e-07	Galactose oxidase/kelch repeat superfamily protein
AT3G27210	1.06451	1.43442e-11
AT3G15020	1.06193	1.27714e-09	Lactate/malate dehydrogenase family protein
AT5G02280	1.06106	2.71148e-05	SNARE-like superfamily protein
AT3G51440	1.05952	0.00113887	Calcium-dependent phosphotriesterase superfamily protein
AT4G35300	1.05765	2.97646e-18	tonoplast monosaccharide transporter2
AT1G77000	1.056	7.03901e-10	RNI-like superfamily protein
AT2G18230	1.05578	1.40696e-11	pyrophosphorylase 2
AT4G28250	1.05576	2.33865e-09	expansin B3
AT5G64430	1.05544	2.71673e-21	Octicosapeptide/Phox/Bem1p family protein
AT3G04290	1.05488	2.32767e-10	Li-tolerant lipase 1
AT5G04080	1.05452	3.32207e-07
AT5G20740	1.05365	0.00307361	Plant invertase/pectin methylesterase inhibitor superfamily protein
AT4G27480	1.05287	0.00493967	Core-2/I-branching beta-1,6-N-acetylglucosaminyltransferase family protein
AT4G36240	1.0526	0.00085545	GATA transcription factor 7
AT5G15240	1.05139	0.00175491	Transmembrane amino acid transporter family protein
AT1G69252	1.05105	7.78791e-20	other RNA
AT3G23920	1.05082	3.96969e-26	beta-amylase 1
AT2G41220	1.04954	1.05731e-09	glutamate synthase 2
AT4G03960	1.04952	2.84983e-05	Phosphotyrosine protein phosphatases superfamily protein
AT1G67265	1.04886	0.000120963	ROTUNDIFOLIA like 21
AT5G07920	1.04791	6.63199e-18	diacylglycerol kinase1
AT5G19875	1.04787	1.63457e-07
AT5G38900	1.04743	0.00708704	Thioredoxin superfamily protein
AT2G38540	1.04563	8e-09	lipid transfer protein 1
AT5G14960	1.04555	0.008738	DP-E2F-like 2
AT3G25290	1.04399	3.94874e-06	Auxin-responsive family protein
AT5G24280	1.04393	0.00411522	gamma-irradiation and mitomycin c induced 1
AT2G39350	1.04239	1.19751e-05	ABC-2 type transporter family protein
AT1G09950	1.04189	0.000501941	RESPONSE TO ABA AND SALT 1
AT5G47330	1.04149	1.73495e-05	alpha/beta-Hydrolases superfamily protein
AT1G17550	1.04041	2.49702e-19	homology to ABI2
AT3G45060	1.03983	1.35048e-06	high affinity nitrate transporter 2.6
AT1G48370	1.03939	2.47e-07	YELLOW STRIPE like 8
AT5G44670	1.03867	2.48317e-07	Domain of unknown function (DUF23)
AT5G04760	1.03778	3.06798e-10	Duplicated homeodomain-like superfamily protein
AT3G27400	1.03683	1.5422e-08	Pectin lyase-like superfamily protein
AT4G18210	1.03658	3.29816e-06	purine permease 10
AT4G29190	1.03359	3.03342e-11	Zinc finger C-x8-C-x5-C-x3-H type family protein
AT5G16930	1.03323	0.000268996	AAA-type ATPase family protein
AT1G69310	1.03166	2.64543e-06	WRKY DNA-binding protein 57
AT3G20250	1.03131	6.5891e-18	pumilio 5
AT2G04050	1.03023	0.00662339	MATE efflux family protein
AT5G60360	1.02906	1.17363e-27	aleurain-like protease
AT3G63060	1.02876	4.0144e-05	EID1-like 3
AT3G02230	1.02852	2.25407e-12	reversibly glycosylated polypeptide 1
AT3G22370	1.02798	8.20824e-16	alternative oxidase 1A
AT5G45275	1.02528	0.00498553	Major facilitator superfamily protein
AT1G64950	1.02416	1.29589e-11	cytochrome P450, family 89, subfamily A, polypeptide 5
AT4G30470	1.02378	3.42896e-12	NAD(P)-binding Rossmann-fold superfamily protein
AT4G37430	1.02368	1.32979e-12	cytochrome P450, family 91, subfamily A, polypeptide 2
AT5G65990	1.0236	3.76631e-08	Transmembrane amino acid transporter family protein
AT1G70800	1.02319	0.00131594	Calcium-dependent lipid-binding (CaLB domain) family protein
AT5G45670	1.02262	0.000120387	GDSL-like Lipase/Acylhydrolase superfamily protein
AT4G01950	1.02262	1.07336e-12	glycerol-3-phosphate acyltransferase 3
AT4G32250	1.02103	6.91685e-16	Protein kinase superfamily protein
AT2G34720	1.01829	1.6071e-10	nuclear factor Y, subunit A4
AT5G62520	1.01772	9.7978e-06	similar to RCD one 5
AT3G19100	1.0171	1.88933e-17	Protein kinase superfamily protein
AT1G62810	1.01502	4.16588e-14	Copper amine oxidase family protein
AT4G19390	1.0143	4.06083e-16	Uncharacterised protein family (UPF0114)
AT3G61190	1.01336	0.00333314	BON association protein 1
AT5G13200	1.01308	2.06439e-16	GRAM domain family protein
AT1G73500	1.01211	3.21106e-06	MAP kinase kinase 9
AT3G44100	1.01155	2.60639e-14	MD-2-related lipid recognition domain-containing protein
AT1G30530	1.01108	6.13008e-11	UDP-glucosyl transferase 78D1
AT1G28230	1.01008	9.19565e-10	purine permease 1
AT3G28840	1.00999	0.00835023	Protein of unknown function (DUF1216)
AT4G10955	1.0091	0.00143211	alpha/beta-Hydrolases superfamily protein
AT3G04000	1.00845	5.38738e-05	NAD(P)-binding Rossmann-fold superfamily protein
AT1G21000	1.00829	2.05159e-20	PLATZ transcription factor family protein
AT1G26450	1.00829	0.00125445	Carbohydrate-binding X8 domain superfamily protein
AT3G23170	1.00709	1.76622e-07
AT1G13930	1.00664	2.95839e-21
AT4G39800	1.00446	5.17797e-20	myo-inositol-1-phosphate synthase 1
AT4G30450	1.00359	0.0005523	glycine-rich protein
AT4G14020	1.00196	2.09682e-09	Rapid alkalinization factor (RALF) family protein
AT5G43850	1.00105	7.8399e-08	RmlC-like cupins superfamily protein
604 down-regulated genes
AT3G08600	-1.00069	0.000196442	Protein of unknown function (DUF1191)
AT5G27290	-1.00181	5.3723e-11
AT1G01340	-1.00282	7.91375e-06	cyclic nucleotide gated channel 10
AT1G21830	-1.00356	1.04631e-11
AT4G24230	-1.00423	4.97907e-16	acyl-CoA-binding domain 3
AT2G28930	-1.00476	2.05175e-08	protein kinase 1B
AT4G12320	-1.00641	1.75078e-11	cytochrome P450, family 706, subfamily A, polypeptide 6
AT1G34010	-1.00651	0.000131832
AT5G45490	-1.00716	6.05392e-16	P-loop containing nucleoside triphosphate hydrolases superfamily protein
AT2G40095	-1.00754	0.00129706	Alpha/beta hydrolase related protein
AT2G01910	-1.00771	3.01367e-07	Microtubule associated protein (MAP65/ASE1) family protein
AT3G12610	-1.00875	1.15625e-11	Leucine-rich repeat (LRR) family protein
AT3G54890	-1.00876	1.64282e-14	photosystem I light harvesting complex gene 1
AT3G60220	-1.0108	0.000834017	TOXICOS EN LEVADURA 4
AT1G76680	-1.01273	1.30058e-15	12-oxophytodienoate reductase 1
AT5G60800	-1.01349	1.21e-07	Heavy metal transport/detoxification superfamily protein
AT2G32010	-1.01356	0.000554175	CVP2 like 1
AT4G20870	-1.01381	2.32904e-08	fatty acid hydroxylase 2
AT2G02450	-1.01562	1.58788e-05	NAC domain containing protein 35
AT3G61550	-1.0157	0.000198835	RING/U-box superfamily protein
AT3G52500	-1.0163	1.3803e-19	Eukaryotic aspartyl protease family protein
AT1G32540	-1.01664	8.97022e-13	lsd one like 1
AT2G18260	-1.01722	0.00961256	syntaxin of plants 112
AT1G24170	-1.01828	3.10971e-13	Nucleotide-diphospho-sugar transferases superfamily protein
AT5G67385	-1.02015	1.48931e-20	Phototropic-responsive NPH3 family protein
AT3G22275	-1.02148	0.00787078
AT1G25220	-1.02163	4.01586e-13	anthranilate synthase beta subunit 1
AT5G47440	-1.02206	0.00651534	Plant protein of unknown function (DUF828) with plant pleckstrin homology-like region
AT1G09750	-1.0226	4.38977e-14	Eukaryotic aspartyl protease family protein
AT5G15830	-1.02335	5.89795e-05	basic leucine-zipper 3
AT1G33590	-1.0238	4.0258e-20	Leucine-rich repeat (LRR) family protein
AT1G12080	-1.02461	7.25765e-06	Vacuolar calcium-binding protein-related
AT1G27460	-1.0249	2.12802e-09	no pollen germination related 1
AT1G53730	-1.0254	7.33264e-14	STRUBBELIG-receptor family 6
AT4G17810	-1.02563	1.67225e-06	C2H2 and C2HC zinc fingers superfamily protein
AT4G39640	-1.02626	8.09392e-19	gamma-glutamyl transpeptidase 1
AT3G04860	-1.0278	0.00111141	Plant protein of unknown function (DUF868)
AT1G30420	-1.02873	0.00892505	multidrug resistance-associated protein 12
AT3G09035	-1.02876	4.40567e-05	Concanavalin A-like lectin family protein
AT1G18330	-1.03191	5.16586e-09	Homeodomain-like superfamily protein
AT1G13110	-1.0326	3.75451e-20	cytochrome P450, family 71 subfamily B, polypeptide 7
AT5G14740	-1.03286	3.97856e-26	carbonic anhydrase 2
AT1G67910	-1.03324	2.62995e-05
AT1G11000	-1.03461	8.00538e-05	Seven transmembrane MLO family protein
AT1G09575	-1.03506	0.000151083	Protein of unknown function (DUF607)
AT5G60860	-1.03678	7.59439e-06	RAB GTPase homolog A1F
AT5G40850	-1.03832	1.3491e-21	urophorphyrin methylase 1
AT1G09460	-1.03998	0.00404188	Carbohydrate-binding X8 domain superfamily protein
AT5G48540	-1.0418	7.81635e-08	receptor-like protein kinase-related family protein
AT3G15060	-1.04299	1.97855e-06	RAB GTPase homolog A1G
AT2G48020	-1.04317	2.07105e-15	Major facilitator superfamily protein
AT5G21170	-1.04336	9.17075e-22	5'-AMP-activated protein kinase beta-2 subunit protein
AT5G13710	-1.04609	1.47037e-19	sterol methyltransferase 1
AT1G52190	-1.04629	5.8688e-24	Major facilitator superfamily protein
AT1G10030	-1.04678	0.00332871	homolog of yeast ergosterol28
AT5G25460	-1.04733	9.06817e-24	Protein of unknown function, DUF642
AT3G18050	-1.04869	3.35297e-22
AT1G27500	-1.04885	0.00298053	Tetratricopeptide repeat (TPR)-like superfamily protein
AT5G60270	-1.04964	1.02536e-07	Concanavalin A-like lectin protein kinase family protein
AT5G48900	-1.05048	2.05723e-12	Pectin lyase-like superfamily protein
AT4G38775	-1.05114	0.00480273	NA
AT5G39020	-1.05145	8.38502e-08	Malectin/receptor-like protein kinase family protein
AT5G12900	-1.05208	7.11338e-09
AT1G72520	-1.05214	1.05068e-19	PLAT/LH2 domain-containing lipoxygenase family protein
AT5G42830	-1.0526	2.14758e-06	HXXXD-type acyl-transferase family protein
AT5G18430	-1.05468	0.00889345	GDSL-like Lipase/Acylhydrolase superfamily protein
AT3G02380	-1.05472	1.21614e-08	CONSTANS-like 2
AT5G56870	-1.05868	3.46187e-18	beta-galactosidase 4
AT5G53030	-1.05887	0.00649488
AT4G02520	-1.0593	8.56806e-25	glutathione S-transferase PHI 2
AT4G16515	-1.05988	0.00211311
AT2G39210	-1.0601	2.14562e-13	Major facilitator superfamily protein
AT2G31810	-1.0613	1.72846e-23	ACT domain-containing small subunit of acetolactate synthase protein
AT2G31010	-1.06157	3.46324e-09	Protein kinase superfamily protein
AT1G69160	-1.06301	1.27579e-07
AT1G69572	-1.06323	1.221e-06	other RNA
AT2G42280	-1.0635	0.00145331	basic helix-loop-helix (bHLH) DNA-binding superfamily protein
AT4G19410	-1.06356	5.41032e-24	Pectinacetylesterase family protein
AT4G01330	-1.06413	1.08698e-20	Protein kinase superfamily protein
AT3G23530	-1.06708	6.06773e-12	Cyclopropane-fatty-acyl-phospholipid synthase
AT2G46710	-1.06776	1.44376e-12	Rho GTPase activating protein with PAK-box/P21-Rho-binding domain
AT1G72070	-1.06865	5.32659e-05	Chaperone DnaJ-domain superfamily protein
AT5G05860	-1.07004	2.1412e-08	UDP-glucosyl transferase 76C2
AT3G59880	-1.07043	0.000969568
AT4G33420	-1.07083	7.23192e-05	Peroxidase superfamily protein
AT1G17060	-1.07313	0.00536106	cytochrome p450 72c1
AT2G30890	-1.07325	0.00403543	Cytochrome b561/ferric reductase transmembrane protein family
AT3G27690	-1.07438	8.02927e-16	photosystem II light harvesting complex gene 2.3
AT1G69040	-1.07611	8.3357e-09	ACT domain repeat 4
AT4G27310	-1.07882	2.35269e-09	B-box type zinc finger family protein
AT3G49670	-1.07926	5.9832e-11	Leucine-rich receptor-like protein kinase family protein
AT4G28180	-1.08145	0.0028445
AT5G01210	-1.08636	2.04997e-08	HXXXD-type acyl-transferase family protein
AT1G10470	-1.0864	5.62824e-18	response regulator 4
AT3G47090	-1.08664	0.00356212	Leucine-rich repeat protein kinase family protein
AT1G08810	-1.09096	0.000345997	myb domain protein 60
AT1G51402	-1.09147	2.23137e-09
AT2G44210	-1.09216	5.79723e-22	Protein of Unknown Function (DUF239)
AT5G54380	-1.09232	2.64997e-20	protein kinase family protein
AT3G54920	-1.09278	8.4433e-22	Pectin lyase-like superfamily protein
AT3G23010	-1.09539	0.00578891	receptor like protein 36
AT5G67480	-1.09801	2.43714e-27	BTB and TAZ domain protein 4
AT5G59920	-1.09853	9.12209e-07	Cysteine/Histidine-rich C1 domain family protein
AT5G20630	-1.1008	4.64895e-25	germin 3
AT2G46630	-1.10096	4.07e-07
AT3G13730	-1.10122	0.000145908	cytochrome P450, family 90, subfamily D, polypeptide 1
AT1G33340	-1.10141	0.00734991	ENTH/ANTH/VHS superfamily protein
AT3G16370	-1.10192	1.80427e-26	GDSL-like Lipase/Acylhydrolase superfamily protein
AT4G12420	-1.10353	2.10295e-22	Cupredoxin superfamily protein
AT5G10170	-1.10383	5.46147e-12	myo-inositol-1-phosphate synthase 3
AT4G32800	-1.1041	3.06873e-10	Integrase-type DNA-binding superfamily protein
AT1G79910	-1.10422	0.0060259	Regulator of Vps4 activity in the MVB pathway protein
AT1G57680	-1.10511	3.31912e-19
AT3G22142	-1.10541	1.03083e-10	Bifunctional inhibitor/lipid-transfer protein/seed storage 2S albumin superfamily protein
AT5G54130	-1.10658	2.46594e-06	Calcium-binding endonuclease/exonuclease/phosphatase family
AT4G15700	-1.10684	1.15409e-12	Thioredoxin superfamily protein
AT3G06080	-1.10743	2.63211e-22	Plant protein of unknown function (DUF828)
AT3G06370	-1.10809	1.60917e-05	sodium hydrogen exchanger 4
AT5G45650	-1.10856	2.9526e-13	subtilase family protein
AT1G21500	-1.10862	3.17785e-16
AT1G01620	-1.10952	1.46658e-19	plasma membrane intrinsic protein 1C
AT4G24350	-1.10958	2.19699e-15	Phosphorylase superfamily protein
AT1G05010	-1.11003	6.92808e-27	ethylene-forming enzyme
AT1G53520	-1.11048	1.73379e-08	Chalcone-flavanone isomerase family protein
AT3G50740	-1.11407	5.13612e-19	UDP-glucosyl transferase 72E1
AT5G53160	-1.11476	3.17387e-24	regulatory components of ABA receptor 3
AT4G16980	-1.11542	1.35989e-08	arabinogalactan-protein family
AT5G49215	-1.11834	8.19e-07	Pectin lyase-like superfamily protein
AT1G34760	-1.12021	3.11905e-08	general regulatory factor 11
AT5G59070	-1.12129	0.00307872	UDP-Glycosyltransferase superfamily protein
AT2G27770	-1.1246	0.000376471	Plant protein of unknown function (DUF868)
AT1G51790	-1.12562	2.44173e-05	Leucine-rich repeat protein kinase family protein
AT3G50650	-1.12786	3.6093e-08	GRAS family transcription factor
AT4G37240	-1.12818	1.15919e-05
AT3G52720	-1.12833	2.23994e-22	alpha carbonic anhydrase 1
AT5G54270	-1.12835	6.36212e-30	light-harvesting chlorophyll B-binding protein 3
AT4G37080	-1.129	9.82196e-05	Protein of unknown function, DUF547
AT4G36670	-1.13016	9.53149e-20	Major facilitator superfamily protein
AT4G12980	-1.13019	5.86994e-10	Auxin-responsive family protein
AT5G67390	-1.13123	0.0020552
AT5G44430	-1.13155	1.30864e-10	plant defensin 1.2C
AT4G15690	-1.13249	9.89638e-11	Thioredoxin superfamily protein
AT5G65310	-1.13256	1.44307e-21	homeobox protein 5
AT3G60720	-1.13378	0.00467447	plasmodesmata-located protein 8
AT1G36940	-1.13386	5.41197e-05
AT5G52100	-1.13505	3.21807e-18	Dihydrodipicolinate reductase, bacterial/plant
AT4G12690	-1.13577	0.00491801	Plant protein of unknown function (DUF868)
AT1G73630	-1.13674	0.00234698	EF hand calcium-binding protein family
AT3G01490	-1.13798	4.34392e-16	Protein kinase superfamily protein
AT5G49390	-1.14026	0.00741471
AT1G49730	-1.14089	5.61421e-15	Protein kinase superfamily protein
AT1G66230	-1.14105	3.84814e-05	myb domain protein 20
AT1G61740	-1.14167	2.8577e-22	Sulfite exporter TauE/SafE family protein
AT5G11420	-1.14217	9.58766e-23	Protein of unknown function, DUF642
AT4G33220	-1.14224	1.15579e-17	pectin methylesterase 44
AT5G64410	-1.1437	1.87804e-16	oligopeptide transporter 4
AT3G61210	-1.14387	7.55052e-20	S-adenosyl-L-methionine-dependent methyltransferases superfamily protein
AT3G07470	-1.14728	3.93751e-18	Protein of unknown function, DUF538
AT5G18060	-1.14769	2.00578e-06	SAUR-like auxin-responsive protein family
AT4G16990	-1.14826	0.00011205	disease resistance protein (TIR-NBS class), putative
AT2G35880	-1.14828	7.72634e-21	TPX2 (targeting protein for Xklp2) protein family
AT4G30850	-1.15066	0.000920307	heptahelical transmembrane protein2
AT4G17490	-1.15161	7.5646e-07	ethylene responsive element binding factor 6
AT3G19680	-1.15454	1.00344e-20	Protein of unknown function (DUF1005)
AT1G02340	-1.15738	1.69338e-08	basic helix-loop-helix (bHLH) DNA-binding superfamily protein
AT1G50460	-1.1582	1.91333e-10	hexokinase-like 1
AT3G08660	-1.15944	2.38907e-05	Phototropic-responsive NPH3 family protein
AT3G04630	-1.1606	6.56204e-12	WVD2-like 1
AT2G02930	-1.16146	1.76212e-05	glutathione S-transferase F3
AT1G20010	-1.16247	2.29003e-27	tubulin beta-5 chain
AT5G49100	-1.16258	7.98652e-12
AT1G61100	-1.16426	7.55894e-14	disease resistance protein (TIR class), putative
AT3G60130	-1.16501	8.34201e-20	beta glucosidase 16
AT5G03380	-1.16858	3.94426e-15	Heavy metal transport/detoxification superfamily protein
AT3G03145	-1.16981	9.58552e-05	NA
AT4G34220	-1.17188	1.47596e-18	Leucine-rich repeat protein kinase family protein
AT5G32450	-1.17271	9.79856e-20	RNA binding (RRM/RBD/RNP motifs) family protein
AT1G22740	-1.17357	4.50604e-13	RAB GTPase homolog G3B
AT1G55330	-1.17385	0.00600901	arabinogalactan protein 21
AT1G72940	-1.17586	2.36573e-14	Toll-Interleukin-Resistance (TIR) domain-containing protein
AT4G20140	-1.17618	0.000301476	Leucine-rich repeat transmembrane protein kinase
AT4G21850	-1.17728	3.82372e-05	methionine sulfoxide reductase B9
AT5G49170	-1.17772	0.00130094
AT5G14090	-1.17871	8.38119e-05
AT2G31110	-1.18089	4.39662e-09	Plant protein of unknown function (DUF828)
AT5G04820	-1.18216	0.000196778	ovate family protein 13
AT4G12390	-1.18242	3.47238e-08	pectin methylesterase inhibitor 1
AT1G22890	-1.18829	5.84231e-23
AT5G59080	-1.18837	2.28476e-17
AT3G07460	-1.18927	4.60234e-23	Protein of unknown function, DUF538
AT4G32280	-1.19143	2.41901e-11	indole-3-acetic acid inducible 29
AT5G57780	-1.19596	0.00174174
AT4G34138	-1.19628	1.90355e-18	UDP-glucosyl transferase 73B1
AT1G29660	-1.19768	4.39855e-24	GDSL-like Lipase/Acylhydrolase superfamily protein
AT1G51270	-1.19912	2.28516e-06	structural molecules;transmembrane receptors;structural molecules
AT1G02920	-1.20048	1.36922e-24	glutathione S-transferase 7
AT5G08330	-1.20284	3.0141e-20	TCP family transcription factor
AT1G25230	-1.20515	1.66935e-20	Calcineurin-like metallo-phosphoesterase superfamily protein
AT1G65845	-1.20904	3.1897e-08
AT5G53750	-1.2095	1.466e-05	CBS domain-containing protein
AT4G32790	-1.21012	2e-09	Exostosin family protein
AT3G15570	-1.21031	5.51306e-14	Phototropic-responsive NPH3 family protein
AT4G22710	-1.21227	2.07939e-06	cytochrome P450, family 706, subfamily A, polypeptide 2
AT5G46690	-1.21382	3.11862e-08	beta HLH protein 71
AT1G76890	-1.21414	4.31192e-06	Duplicated homeodomain-like superfamily protein
AT1G78450	-1.216	1e-09	SOUL heme-binding family protein
AT1G26960	-1.21612	1.83005e-08	homeobox protein 23
AT2G44910	-1.22183	0.00319422	homeobox-leucine zipper protein 4
AT5G22940	-1.22256	2.33353e-06	FRA8 homolog
AT4G19530	-1.22533	5.03556e-17	disease resistance protein (TIR-NBS-LRR class) family
AT1G19380	-1.2258	3.09138e-11	Protein of unknown function (DUF1195)
AT2G16380	-1.22593	4.71906e-07	Sec14p-like phosphatidylinositol transfer family protein
AT4G18290	-1.22683	1.78562e-06	potassium channel in Arabidopsis thaliana 2
AT5G66590	-1.22942	2.63766e-10	CAP (Cysteine-rich secretory proteins, Antigen 5, and Pathogenesis-related 1 protein) superfamily protein
AT3G03000	-1.23045	0.00422341	EF hand calcium-binding protein family
AT4G13575	-1.23268	0.00211597
AT1G75590	-1.23374	0.000854232	SAUR-like auxin-responsive protein family
AT3G50560	-1.23666	0.000956747	NAD(P)-binding Rossmann-fold superfamily protein
AT1G51805	-1.23755	4.08e-07	Leucine-rich repeat protein kinase family protein
AT5G23510	-1.23788	4.08564e-14
AT1G79720	-1.23933	2.39136e-12	Eukaryotic aspartyl protease family protein
AT2G34170	-1.2415	3.02129e-13	Protein of unknown function (DUF688)
AT1G11545	-1.24194	3.46781e-07	xyloglucan endotransglucosylase/hydrolase 8
AT1G51800	-1.24559	9.70683e-06	Leucine-rich repeat protein kinase family protein
AT2G39870	-1.24614	3.73386e-18
AT5G35740	-1.24615	0.000501039	Carbohydrate-binding X8 domain superfamily protein
AT3G10720	-1.24785	4.18922e-27	Plant invertase/pectin methylesterase inhibitor superfamily
AT5G18010	-1.25397	0.000657561	SAUR-like auxin-responsive protein family
AT2G42900	-1.25522	0.00581349	Plant basic secretory protein (BSP) family protein
AT4G16780	-1.25971	2.65112e-29	homeobox protein 2
AT1G48480	-1.26048	4.11742e-15	receptor-like kinase 1
AT3G13437	-1.26207	0.00245058
AT5G55250	-1.26376	0.00197917	IAA carboxylmethyltransferase 1
AT5G02160	-1.26418	5.27012e-35
AT1G68330	-1.26833	1.06674e-05
AT1G55335	-1.27608	0.000171441	NA
AT1G05810	-1.2761	1.63552e-07	RAB GTPase homolog A5E
AT4G34740	-1.27712	5.61235e-11	GLN phosphoribosyl pyrophosphate amidotransferase 2
AT1G19020	-1.27891	2.65531e-12
AT2G42870	-1.27999	2.66543e-09	phy rapidly regulated 1
AT4G30610	-1.28277	0.00311415	alpha/beta-Hydrolases superfamily protein
AT3G56060	-1.28299	9.52213e-17	Glucose-methanol-choline (GMC) oxidoreductase family protein
AT1G17420	-1.28357	6.83362e-31	lipoxygenase 3
AT5G56370	-1.28505	0.00578867	F-box/RNI-like/FBD-like domains-containing protein
AT2G18290	-1.2867	4.32868e-11	anaphase promoting complex 10
AT5G61590	-1.28737	1.93157e-30	Integrase-type DNA-binding superfamily protein
AT3G54150	-1.28884	0.00337676	S-adenosyl-L-methionine-dependent methyltransferases superfamily protein
AT5G08980	-1.28973	0.000206008	NA
AT5G38420	-1.29213	7.07922e-40	Ribulose bisphosphate carboxylase (small chain) family protein
AT5G05890	-1.29524	0.000584309	UDP-Glycosyltransferase superfamily protein
AT5G62280	-1.29778	6.75943e-16	Protein of unknown function (DUF1442)
AT4G38840	-1.29962	2.06153e-12	SAUR-like auxin-responsive protein family
AT3G50470	-1.3003	4.653e-06	homolog of RPW8 3
AT1G23030	-1.30049	1.0123e-17	ARM repeat superfamily protein
AT3G12920	-1.30186	3.03735e-12	SBP (S-ribonuclease binding protein) family protein
AT4G36540	-1.30192	2.48548e-09	BR enhanced expression 2
AT3G52520	-1.30194	4.51879e-05
AT2G23770	-1.30303	1.42145e-09	protein kinase family protein / peptidoglycan-binding LysM domain-containing protein
AT3G17640	-1.30321	1.03735e-05	Leucine-rich repeat (LRR) family protein
AT3G15850	-1.30488	3.30812e-30	fatty acid desaturase 5
AT4G28190	-1.30691	0.000143179	Developmental regulator, ULTRAPETALA
AT1G53700	-1.31512	0.00330959	WAG 1
AT5G23870	-1.31519	9.61681e-09	Pectinacetylesterase family protein
AT4G26150	-1.3159	0.000978384	cytokinin-responsive gata factor 1
AT5G16000	-1.31651	1.28683e-12	NSP-interacting kinase 1
AT1G32170	-1.31765	7.54143e-09	xyloglucan endotransglucosylase/hydrolase 30
AT5G38865	-1.32396	1.45742e-11	NA
AT1G68400	-1.32398	3.36294e-15	leucine-rich repeat transmembrane protein kinase family protein
AT1G65590	-1.32661	1.03316e-19	beta-hexosaminidase 3
AT3G15620	-1.32739	1.56944e-06	DNA photolyase family protein
AT5G61200	-1.32753	0.00138767
AT5G18170	-1.3343	2.00151e-37	glutamate dehydrogenase 1
AT3G50700	-1.33446	3.23854e-14	indeterminate(ID)-domain 2
AT3G05370	-1.33674	0.000159813	receptor like protein 31
AT1G12110	-1.34061	1.20051e-21	nitrate transporter 1.1
AT1G53250	-1.34099	0.0027938
AT3G04030	-1.34128	4.00993e-05	Homeodomain-like superfamily protein
AT2G30930	-1.343	1.55383e-23
AT5G18240	-1.34781	2.47587e-11	myb-related protein 1
AT2G41100	-1.34961	9.48978e-41	Calcium-binding EF hand family protein
AT3G49110	-1.35011	3.68e-07	peroxidase CA
AT4G15660	-1.35323	2.71861e-13	Thioredoxin superfamily protein
AT1G76990	-1.35487	3.00247e-32	ACT domain repeat 3
AT2G42040	-1.35493	4.20436e-13
AT1G14280	-1.35663	2.17335e-28	phytochrome kinase substrate 2
AT2G08425	-1.35677	0.00203253	NA
AT3G05900	-1.35834	0.00157143	neurofilament protein-related
AT5G05790	-1.3609	0.000861144	Duplicated homeodomain-like superfamily protein
AT5G44130	-1.36452	1.7646e-19	FASCICLIN-like arabinogalactan protein 13 precursor
AT2G31730	-1.36509	0.000236771	basic helix-loop-helix (bHLH) DNA-binding superfamily protein
AT2G17230	-1.36544	1.35364e-15	EXORDIUM like 5
AT1G78860	-1.36598	0.00485888	D-mannose binding lectin protein with Apple-like carbohydrate-binding domain
AT1G09250	-1.36869	1.78734e-20	basic helix-loop-helix (bHLH) DNA-binding superfamily protein
AT5G66520	-1.37048	3.87849e-08	Tetratricopeptide repeat (TPR)-like superfamily protein
AT1G18400	-1.37128	2.69486e-07	BR enhanced expression 1
AT2G26710	-1.37163	2.34612e-08	Cytochrome P450 superfamily protein
AT4G38420	-1.37165	1.02414e-10	SKU5 similar 9
AT5G22390	-1.37218	1.55394e-12	Protein of unknown function (DUF3049)
AT5G63450	-1.37371	1.23901e-07	cytochrome P450, family 94, subfamily B, polypeptide 1
AT3G26520	-1.3739	4.61357e-34	tonoplast intrinsic protein 2
AT5G28770	-1.37409	1.667e-15	bZIP transcription factor family protein
AT1G62480	-1.37666	5.26219e-33	Vacuolar calcium-binding protein-related
AT1G78460	-1.37696	7.57238e-31	SOUL heme-binding family protein
AT2G26560	-1.38	4.43129e-28	phospholipase A 2A
AT2G38120	-1.38882	3.98432e-24	Transmembrane amino acid transporter family protein
AT3G49620	-1.39113	3.69137e-09	2-oxoglutarate (2OG) and Fe(II)-dependent oxygenase superfamily protein
AT2G32240	-1.39562	0.000786088
AT3G58620	-1.39765	3.13589e-17	tetratricopetide-repeat thioredoxin-like 4
AT1G51940	-1.39821	4.09826e-27	protein kinase family protein / peptidoglycan-binding LysM domain-containing protein
AT2G45190	-1.4013	7.26962e-12	Plant-specific transcription factor YABBY family protein
AT3G13790	-1.40308	5.56416e-26	Glycosyl hydrolases family 32 protein
AT5G51550	-1.40728	4.85844e-28	EXORDIUM like 3
AT4G34530	-1.41112	0.000600913	cryptochrome-interacting basic-helix-loop-helix 1
AT5G04770	-1.41397	9.14304e-07	cationic amino acid transporter 6
AT4G35770	-1.41514	1.13179e-36	Rhodanese/Cell cycle control phosphatase superfamily protein
AT1G31350	-1.41694	2.28053e-18	KAR-UP F-box 1
AT2G42580	-1.41922	3.04443e-32	tetratricopetide-repeat thioredoxin-like 3
AT1G69520	-1.42102	0.00318909	S-adenosyl-L-methionine-dependent methyltransferases superfamily protein
AT2G18890	-1.42113	3.46146e-11	Protein kinase superfamily protein
AT2G29680	-1.42171	0.000225972	cell division control 6
AT1G04800	-1.42391	1.24505e-26	glycine-rich protein
AT1G33610	-1.42787	1.19576e-16	Leucine-rich repeat (LRR) family protein
AT2G36050	-1.43072	1.28513e-20	ovate family protein 15
AT5G18050	-1.43177	1.78201e-09	SAUR-like auxin-responsive protein family
AT2G41240	-1.433	0.00102692	basic helix-loop-helix protein 100
AT5G42146	-1.43862	0.00112092
AT1G30040	-1.43871	7.83261e-05	gibberellin 2-oxidase
AT1G06080	-1.43916	0.000130554	delta 9 desaturase 1
AT2G34430	-1.43924	1.053e-17	light-harvesting chlorophyll-protein complex II subunit B1
AT1G29910	-1.44363	4.46092e-19	chlorophyll A/B binding protein 3
AT1G80280	-1.44485	3.75592e-17	alpha/beta-Hydrolases superfamily protein
AT1G33811	-1.44953	8.65213e-13	GDSL-like Lipase/Acylhydrolase superfamily protein
AT3G27770	-1.45077	7.03021e-32
AT2G17442	-1.45356	0.00188029
AT3G57800	-1.4603	9.146e-31	basic helix-loop-helix (bHLH) DNA-binding superfamily protein
AT3G60320	-1.46223	9.74963e-40	Protein of unknown function (DUF630 and DUF632)
AT2G21080	-1.46333	2.94856e-07
AT4G15680	-1.46449	1.34194e-08	Thioredoxin superfamily protein
AT5G18030	-1.46602	1.59687e-11	SAUR-like auxin-responsive protein family
AT4G00970	-1.46791	1.92997e-26	cysteine-rich RLK (RECEPTOR-like protein kinase) 41
AT1G18620	-1.46898	7.79219e-28
AT2G23130	-1.47449	1.30109e-30	arabinogalactan protein 17
AT2G44580	-1.47457	0.000865126	zinc ion binding
AT4G12730	-1.47571	4.43052e-18	FASCICLIN-like arabinogalactan 2
AT3G16670	-1.47759	3.53373e-24	Pollen Ole e 1 allergen and extensin family protein
AT3G10520	-1.48286	9.23362e-24	haemoglobin 2
AT5G46330	-1.48465	5.2303e-24	Leucine-rich receptor-like protein kinase family protein
AT1G11260	-1.48644	1.7013e-48	sugar transporter 1
AT2G47440	-1.48676	5.1376e-35	Tetratricopeptide repeat (TPR)-like superfamily protein
AT1G23090	-1.48732	8.5036e-34	sulfate transporter 91
AT4G30290	-1.4875	4e-09	xyloglucan endotransglucosylase/hydrolase 19
AT4G23290	-1.49282	9.40209e-17	cysteine-rich RLK (RECEPTOR-like protein kinase) 21
AT3G01290	-1.49336	5.62181e-41	SPFH/Band 7/PHB domain-containing membrane-associated protein family
AT3G54830	-1.49368	8.45972e-19	Transmembrane amino acid transporter family protein
AT3G19850	-1.49798	1.02285e-10	Phototropic-responsive NPH3 family protein
AT4G20780	-1.49892	3.43028e-09	calmodulin like 42
AT5G66580	-1.4993	3.44343e-13
AT4G25110	-1.50215	6.82667e-12	metacaspase 2
AT2G23600	-1.50491	4.8793e-38	acetone-cyanohydrin lyase
AT2G25735	-1.50864	2.50647e-11
AT3G25780	-1.51306	9.29002e-23	allene oxide cyclase 3
AT5G23210	-1.51724	7.87815e-31	serine carboxypeptidase-like 34
AT1G08930	-1.52047	1.29143e-46	Major facilitator superfamily protein
AT3G03840	-1.52467	0.00304167	SAUR-like auxin-responsive protein family
AT1G77760	-1.52574	2.94983e-49	nitrate reductase 1
AT3G49260	-1.52582	6.92843e-24	IQ-domain 21
AT3G04210	-1.52624	1.53884e-38	Disease resistance protein (TIR-NBS class)
AT1G29500	-1.52876	0.000145396	SAUR-like auxin-responsive protein family
AT1G28010	-1.53018	1.95245e-06	P-glycoprotein 14
AT4G01750	-1.53084	3.38671e-14	rhamnogalacturonan xylosyltransferase 2
AT3G16660	-1.5312	1.27074e-08	Pollen Ole e 1 allergen and extensin family protein
AT4G04840	-1.53411	3.50986e-15	methionine sulfoxide reductase B6
AT4G21865	-1.53512	0.00915534
AT3G58850	-1.53767	4.68658e-05	phy rapidly regulated 2
AT3G13000	-1.53803	5.30946e-19	Protein of unknown function, DUF547
AT4G26542	-1.54609	6.49147e-27
AT3G23880	-1.55015	4.54416e-08	F-box and associated interaction domains-containing protein
AT5G04310	-1.55411	1.35455e-05	Pectin lyase-like superfamily protein
AT1G68238	-1.55728	0.0063914
AT4G29310	-1.55904	2.26119e-19	Protein of unknown function (DUF1005)
AT2G30600	-1.55932	2.3581e-30	BTB/POZ domain-containing protein
AT5G64750	-1.55967	1.07383e-15	Integrase-type DNA-binding superfamily protein
AT3G03850	-1.56266	1.08747e-05	SAUR-like auxin-responsive protein family
AT1G72430	-1.56949	2.20001e-32	SAUR-like auxin-responsive protein family
AT1G29450	-1.56972	2.92766e-06	SAUR-like auxin-responsive protein family
AT1G23480	-1.57495	5.46439e-15	cellulose synthase-like A3
AT3G21330	-1.57579	0.00508229	basic helix-loop-helix (bHLH) DNA-binding superfamily protein
AT4G38820	-1.57625	9.70029e-06
AT1G58370	-1.58251	2.85069e-09	glycosyl hydrolase family 10 protein / carbohydrate-binding domain-containing protein
AT2G20880	-1.58909	3.18576e-11	Integrase-type DNA-binding superfamily protein
AT2G02020	-1.59276	4.33271e-05	Major facilitator superfamily protein
AT4G18205	-1.59597	2.79875e-35	Nucleotide-sugar transporter family protein
AT3G29370	-1.59909	1.75906e-05
AT3G52450	-1.60214	0.000737141	plant U-box 22
AT2G36970	-1.60713	3.61828e-13	UDP-Glycosyltransferase superfamily protein
AT1G19050	-1.60734	3.04136e-10	response regulator 7
AT3G49940	-1.61782	4.91071e-22	LOB domain-containing protein 38
AT1G22530	-1.61898	3.99297e-44	PATELLIN 2
AT5G06790	-1.61954	0.000118083
AT1G52200	-1.61971	4.18008e-15	PLAC8 family protein
AT5G44568	-1.62287	6.55929e-09
AT3G30180	-1.62683	1.99774e-12	brassinosteroid-6-oxidase 2
AT4G21903	-1.63335	0.00150827	MATE efflux family protein
AT1G33240	-1.63345	1.53588e-35	GT-2-like 1
AT1G74670	-1.63391	1.13407e-52	Gibberellin-regulated family protein
AT5G65970	-1.63425	0.000358354	Seven transmembrane MLO family protein
AT4G37800	-1.63436	3.60637e-33	xyloglucan endotransglucosylase/hydrolase 7
AT1G29920	-1.63454	8.59088e-31	chlorophyll A/B-binding protein 2
AT3G47340	-1.63815	7.55729e-50	glutamine-dependent asparagine synthase 1
AT5G03120	-1.644	3.15142e-15
AT4G17460	-1.64467	4.92086e-22	Homeobox-leucine zipper protein 4 (HB-4) / HD-ZIP protein
AT5G36925	-1.64478	0.00396041
AT3G26680	-1.64731	8.71883e-07	DNA repair metallo-beta-lactamase family protein
AT5G03700	-1.65463	1.41402e-05	D-mannose binding lectin protein with Apple-like carbohydrate-binding domain
AT5G35732	-1.65988	0.00766119
AT3G06145	-1.66537	4.58811e-07
AT5G54720	-1.67376	4.63121e-11	Ankyrin repeat family protein
AT4G26540	-1.68527	6.49743e-14	Leucine-rich repeat receptor-like protein kinase family protein
AT1G56240	-1.69637	0.00681992	phloem protein 2-B13
AT1G30720	-1.69775	4.82496e-11	FAD-binding Berberine family protein
AT3G15540	-1.7003	7.32732e-12	indole-3-acetic acid inducible 19
AT4G23060	-1.70075	8.71287e-30	IQ-domain 22
AT5G04190	-1.70113	1.05069e-17	phytochrome kinase substrate 4
AT4G25260	-1.70577	5.14709e-17	Plant invertase/pectin methylesterase inhibitor superfamily protein
AT2G26010	-1.70796	4.58979e-06	plant defensin 1.3
AT3G30775	-1.70813	2.92629e-24	Methylenetetrahydrofolate reductase family protein
AT1G19510	-1.71022	0.000182831	RAD-like 5
AT5G65730	-1.71125	1.22746e-47	xyloglucan endotransglucosylase/hydrolase 6
AT5G59680	-1.71158	5.17981e-11	Leucine-rich repeat protein kinase family protein
AT4G34760	-1.71443	9.26978e-35	SAUR-like auxin-responsive protein family
AT3G24450	-1.7147	0.00215201	Heavy metal transport/detoxification superfamily protein
AT4G38700	-1.71703	0.00764934	Disease resistance-responsive (dirigent-like protein) family protein
AT1G04360	-1.71819	0.000507519	RING/U-box superfamily protein
AT4G37770	-1.71955	1.77021e-10	1-amino-cyclopropane-1-carboxylate synthase 8
AT3G07010	-1.7214	1.15694e-45	Pectin lyase-like superfamily protein
AT5G18020	-1.72277	4.46645e-08	SAUR-like auxin-responsive protein family
AT1G21100	-1.72376	9.10088e-29	O-methyltransferase family protein
AT4G23820	-1.72548	2.43902e-33	Pectin lyase-like superfamily protein
AT3G63440	-1.7256	1.78728e-19	cytokinin oxidase/dehydrogenase 6
AT3G09940	-1.72789	2.68606e-10	monodehydroascorbate reductase
AT2G46330	-1.73005	3.12788e-52	arabinogalactan protein 16
AT4G00670	-1.73052	0.00455434	Remorin family protein
AT5G62920	-1.73675	6.8e-08	response regulator 6
AT1G10020	-1.73716	2.68772e-30	Protein of unknown function (DUF1005)
AT3G48720	-1.73724	1.99289e-32	HXXXD-type acyl-transferase family protein
AT4G38850	-1.74275	0.000135173	SAUR-like auxin-responsive protein family
AT2G18300	-1.74783	1.54003e-09	basic helix-loop-helix (bHLH) DNA-binding superfamily protein
AT5G57220	-1.75481	2.48059e-26	cytochrome P450, family 81, subfamily F, polypeptide 2
AT2G37950	-1.76335	1.00794e-12	RING/FYVE/PHD zinc finger superfamily protein
AT2G30615	-1.76546	0.000493616
AT1G52830	-1.76896	0.00146212	indole-3-acetic acid 6
AT1G14290	-1.77293	6.49947e-34	sphingoid base hydroxylase 2
AT1G33770	-1.77464	2.42256e-09	Protein kinase superfamily protein
AT1G79680	-1.77754	1.32647e-07	WALL ASSOCIATED KINASE (WAK)-LIKE 10
AT1G63260	-1.78223	8.48539e-16	tetraspanin10
AT5G16030	-1.78468	5.14613e-11
AT5G14120	-1.79528	1.86322e-70	Major facilitator superfamily protein
AT2G46970	-1.79679	1.74083e-07	phytochrome interacting factor 3-like 1
AT2G47930	-1.8	2.48537e-09	arabinogalactan protein 26
AT1G15830	-1.8052	6.93608e-16
AT2G15880	-1.8067	4.35365e-12	Leucine-rich repeat (LRR) family protein
AT2G32100	-1.82287	1.24764e-17	ovate family protein 16
AT4G00950	-1.82925	5.61575e-19	Protein of unknown function (DUF688)
AT5G14730	-1.82956	2.05425e-07
AT5G54710	-1.83083	3.57918e-29	Ankyrin repeat family protein
AT4G34770	-1.83231	7.07269e-15	SAUR-like auxin-responsive protein family
AT3G06770	-1.84604	1.94515e-26	Pectin lyase-like superfamily protein
AT2G22122	-1.84647	5.84828e-05
AT2G40610	-1.85881	1.52894e-41	expansin A8
AT4G16563	-1.86666	1.40778e-10	Eukaryotic aspartyl protease family protein
AT1G79700	-1.87017	3.00981e-27	Integrase-type DNA-binding superfamily protein
AT2G18328	-1.87355	8.23213e-20	RAD-like 4
AT4G30280	-1.87723	8.27408e-05	xyloglucan endotransglucosylase/hydrolase 18
AT4G30410	-1.89253	2.71009e-11	sequence-specific DNA binding transcription factors
AT3G26200	-1.90018	1.03931e-23	cytochrome P450, family 71, subfamily B, polypeptide 22
AT3G22060	-1.90914	4.07176e-40	Receptor-like protein kinase-related family protein
AT1G22330	-1.90944	5.7578e-14	RNA-binding (RRM/RBD/RNP motifs) family protein
AT1G36060	-1.91047	0.000789964	Integrase-type DNA-binding superfamily protein
AT2G33330	-1.91465	3.75851e-19	plasmodesmata-located protein 3
AT1G76090	-1.91501	1.60417e-20	sterol methyltransferase 3
AT2G06850	-1.91632	1.36566e-73	xyloglucan endotransglucosylase/hydrolase 4
AT2G42380	-1.92055	1.07946e-36	Basic-leucine zipper (bZIP) transcription factor family protein
AT2G44790	-1.92109	4.37726e-06	uclacyanin 2
AT5G51460	-1.92431	1.84365e-23	Haloacid dehalogenase-like hydrolase (HAD) superfamily protein
AT1G02640	-1.94321	8.98348e-48	beta-xylosidase 2
AT1G15825	-1.94771	2.62173e-09	hydroxyproline-rich glycoprotein family protein
AT5G06800	-1.94785	0.00215587	myb-like HTH transcriptional regulator family protein
AT1G75960	-1.94911	1.20881e-20	AMP-dependent synthetase and ligase family protein
AT5G44420	-1.95134	7.00892e-38	plant defensin 1.2
AT3G50140	-1.95328	0.000257084	Plant protein of unknown function (DUF247)
AT4G23400	-1.95377	5.38488e-64	plasma membrane intrinsic protein 1;5
AT2G40670	-1.95952	3.40219e-12	response regulator 16
AT3G05730	-1.96025	4.94773e-34
AT5G66640	-1.96115	2.66058e-11	DA1-related protein 3
AT5G24270	-1.96273	0.00136684	Calcium-binding EF-hand family protein
AT4G34790	-1.96293	1.54505e-12	SAUR-like auxin-responsive protein family
AT1G05675	-1.96583	1.7927e-09	UDP-Glycosyltransferase superfamily protein
AT1G22810	-1.96776	0.00164951	Integrase-type DNA-binding superfamily protein
AT4G38860	-1.98241	3.51902e-45	SAUR-like auxin-responsive protein family
AT1G72610	-1.98711	1.15493e-83	germin-like protein 1
AT1G16370	-1.98727	2.96387e-07	organic cation/carnitine transporter 6
AT1G02380	-1.99223	1.21982e-08
AT1G29440	-2.00403	1.84909e-10	SAUR-like auxin-responsive protein family
AT5G19190	-2.01354	1.1488e-53
AT3G06070	-2.01898	2.35887e-23
AT3G04420	-2.02148	0.00686892	NAC domain containing protein 48
AT2G44740	-2.03006	4.49714e-17	cyclin p4;1
AT1G30730	-2.03123	1.46515e-10	FAD-binding Berberine family protein
AT2G28630	-2.03976	1.40015e-73	3-ketoacyl-CoA synthase 12
AT4G36850	-2.04831	8.25969e-61	PQ-loop repeat family protein / transmembrane family protein
AT5G61160	-2.0563	2.98616e-15	anthocyanin 5-aromatic acyltransferase 1
AT1G29430	-2.06456	6.21316e-13	SAUR-like auxin-responsive protein family
AT2G22810	-2.06639	3.95862e-05	1-aminocyclopropane-1-carboxylate synthase 4
AT1G04180	-2.07562	1.79637e-14	YUCCA 9
AT5G56840	-2.07841	1.67247e-08	myb-like transcription factor family protein
AT5G07580	-2.08223	3.52625e-33	Integrase-type DNA-binding superfamily protein
AT1G26380	-2.09722	4.1e-08	FAD-binding Berberine family protein
AT1G02360	-2.09741	1.23693e-19	Chitinase family protein
AT4G15975	-2.10328	0.000881693	RING/U-box superfamily protein
AT1G47395	-2.11293	0.00516564
AT4G01335	-2.11924	8.68585e-05
AT1G19320	-2.13337	0.00293878	Pathogenesis-related thaumatin superfamily protein
AT1G69530	-2.15704	5.96664e-85	expansin A1
AT1G21110	-2.17294	5.39908e-15	O-methyltransferase family protein
AT2G37025	-2.17359	3.6601e-08	TRF-like 8
AT4G39070	-2.18073	3.74762e-06	B-box zinc finger family protein
AT2G19800	-2.18175	3.67397e-09	myo-inositol oxygenase 2
AT4G34750	-2.18195	7.36617e-23	SAUR-like auxin-responsive protein family
AT1G21050	-2.18851	2.08847e-22	Protein of unknown function, DUF617
AT1G04040	-2.19667	8.6274e-53	HAD superfamily, subfamily IIIB acid phosphatase
AT2G31020	-2.19863	2.75476e-10	OSBP(oxysterol binding protein)-related protein 1A
AT1G15125	-2.20433	7.06163e-72	S-adenosyl-L-methionine-dependent methyltransferases superfamily protein
AT5G44680	-2.21941	2.88686e-71	DNA glycosylase superfamily protein
AT4G18250	-2.23477	1.05247e-10	receptor serine/threonine kinase, putative
AT4G11290	-2.24612	1.9151e-09	Peroxidase superfamily protein
AT3G63110	-2.25554	2.35705e-17	isopentenyltransferase 3
AT5G02540	-2.28134	3.80813e-23	NAD(P)-binding Rossmann-fold superfamily protein
AT3G46880	-2.28323	0.000100468
AT1G16390	-2.30915	0.00324853	organic cation/carnitine transporter 3
AT1G66940	-2.32877	3.75339e-48	protein kinase-related
AT3G03265	-2.35783	5.2753e-14	NA
AT3G62150	-2.36307	2.22582e-47	P-glycoprotein 21
AT2G10940	-2.36567	1.46745e-49	Bifunctional inhibitor/lipid-transfer protein/seed storage 2S albumin superfamily protein
AT4G28720	-2.36714	1.46229e-06	Flavin-binding monooxygenase family protein
AT1G74890	-2.37585	0.00383094	response regulator 15
AT5G62360	-2.37962	1.39991e-19	Plant invertase/pectin methylesterase inhibitor superfamily protein
AT1G76240	-2.39495	1.89591e-06	Arabidopsis protein of unknown function (DUF241)
AT2G30010	-2.40209	8.92488e-34	TRICHOME BIREFRINGENCE-LIKE 45
AT3G16240	-2.41308	2.04693e-58	delta tonoplast integral protein
AT5G39860	-2.41989	5.74948e-19	basic helix-loop-helix (bHLH) DNA-binding family protein
AT1G10990	-2.42087	2.5431e-06
AT3G60290	-2.42712	2.51171e-23	2-oxoglutarate (2OG) and Fe(II)-dependent oxygenase superfamily protein
AT5G20250	-2.43992	1.84529e-120	Raffinose synthase family protein
AT4G29740	-2.49205	9.66586e-25	cytokinin oxidase 4
AT3G58120	-2.50745	5.97233e-80	Basic-leucine zipper (bZIP) transcription factor family protein
AT2G47935	-2.52557	3.54275e-05	NA
AT3G45960	-2.53461	0.000632535	expansin-like A3
AT5G52882	-2.53801	1.31471e-08	P-loop containing nucleoside triphosphate hydrolases superfamily protein
AT2G23560	-2.54332	9.67748e-08	methyl esterase 7
AT5G12050	-2.54851	2.33418e-56
AT5G48490	-2.55043	1.34849e-10	Bifunctional inhibitor/lipid-transfer protein/seed storage 2S albumin superfamily protein
AT5G44020	-2.55967	3.35744e-107	HAD superfamily, subfamily IIIB acid phosphatase
AT2G44810	-2.58497	1.65408e-05	alpha/beta-Hydrolases superfamily protein
AT5G65390	-2.58512	2.95952e-16	arabinogalactan protein 7
AT1G21120	-2.60071	2.2144e-18	O-methyltransferase family protein
AT1G50040	-2.62068	9.03971e-26	Protein of unknown function (DUF1005)
AT2G45180	-2.63004	1.54854e-136	Bifunctional inhibitor/lipid-transfer protein/seed storage 2S albumin superfamily protein
AT3G55646	-2.6577	5.87352e-13
AT1G62440	-2.67375	3.16484e-16	leucine-rich repeat/extensin 2
AT5G04905	-2.68197	1.71327e-07	NA
AT5G57550	-2.68894	4.51613e-39	xyloglucan endotransglucosylase/hydrolase 25
AT5G02760	-2.75395	1.73702e-71	Protein phosphatase 2C family protein
AT1G66100	-2.77649	5.07712e-73	Plant thionin
AT2G14247	-2.7779	3.46e-07	Expressed protein
AT5G03355	-2.8077	1.52895e-09	NA
AT4G18195	-2.8125	0.00819021	purine permease 8
AT3G27970	-2.86239	0.00179199	Exonuclease family protein
AT1G75250	-2.905	1.27034e-09	RAD-like 6
AT1G72416	-2.90833	8.66483e-48	Chaperone DnaJ-domain superfamily protein
AT1G17820	-2.95885	0.000157612	Putative integral membrane protein conserved region (DUF2404)
AT1G65390	-2.97637	7.79152e-15	phloem protein 2 A5
AT2G27402	-3.06938	7.17602e-22
AT5G05440	-3.09817	2.04515e-41	Polyketide cyclase/dehydrase and lipid transport superfamily protein
AT1G22690	-3.13848	4.40572e-37	Gibberellin-regulated family protein
AT3G15356	-3.18543	8.11928e-154	Legume lectin family protein
AT1G03870	-3.19658	1.96855e-120	FASCICLIN-like arabinoogalactan 9
AT3G23550	-3.23075	1.33522e-67	MATE efflux family protein
AT1G06830	-3.27146	1.51356e-21	Glutaredoxin family protein
AT3G16530	-3.3813	3.46877e-158	Legume lectin family protein
AT1G23965	-3.38525	0.000134225
AT4G31380	-3.4309	0.00954853	FPF1-like protein 1
AT1G75750	-3.43527	2.10405e-171	GAST1 protein homolog 1
AT4G36570	-3.45202	1.31733e-18	RAD-like 3
AT1G02620	-3.50799	0.000466845	Ras-related small GTP-binding family protein
AT5G28630	-3.54439	1.06443e-07	glycine-rich protein
AT1G10550	-3.58958	3.70146e-11	xyloglucan:xyloglucosyl transferase 33
AT4G21870	-3.5995	3.02162e-15	HSP20-like chaperones superfamily protein
AT2G38310	-3.61995	2.46652e-61	PYR1-like 4
AT1G27020	-3.63097	4.52301e-109
AT5G45820	-3.81257	6.74726e-17	CBL-interacting protein kinase 20
AT2G21650	-3.84632	3.48259e-13	Homeodomain-like superfamily protein
AT2G40330	-4.31987	0.000114701	PYR1-like 6
AT5G56960	-4.8198	3.01e-07	basic helix-loop-helix (bHLH) DNA-binding family protein
AT2G26020	-5.35068	5.84741e-21	plant defensin 1.2b
