# Supplementary material for: Transcriptomic Profiling Provides Molecular Insights Into Hydrogen Peroxide-Enhanced Arabidopsis Growth and Its Salt Tolerance
Source: Front Plant Sci. 2022 Apr 6;13:866063. doi: 10.3389/fpls.2022.866063 (PMC9019583; doi:10.3389/fpls.2022.866063)
Supplement: Supplementary file 3 [file Data_Sheet_2.zip › Supplementary Tables S1-23/Table S5.xlsx]

## Sheet: Sheet1
602 up-regulated genes only in HW vs. WW (two-fold or more changes with a False Discovery Rate (FDR) adjusted p-value ≤0.05)
Gene_ID	Log2FC	P-value	Annotation
AT1G02070	4.55934	0.00341087	unknown protein | chr1:370257-370967 REVERSE
AT1G02230	2.21741	1.11035e-06	Symbols: ANAC004 | ANAC004 (Arabidopsis NAC domain containing protein 4); transcription factor | chr1:435174-436776 REVERSE
AT1G02690	1.23923	1.4781e-07	Symbols: IMPA-6 | IMPA-6 (IMPORTIN ALPHA ISOFORM 6); binding / protein transporter | chr1:584260-587219 FORWARD
AT1G02730	1.95987	1.7911e-25	Symbols: ATCSLD5, CSLD5 | ATCSLD5; 1,4-beta-D-xylan synthase/ cellulose synthase | chr1:594573-598657 REVERSE
AT1G02970	1.17901	0.00509018	Symbols: WEE1, ATWEE1 | WEE1 (ARABIDOPSIS WEE1 KINASE HOMOLOG); kinase/ protein kinase | chr1:673306-676378 FORWARD
AT1G03780	2.43267	1.31158e-09	Symbols: TPX2 | targeting protein-related | chr1:947644-951810 REVERSE
AT1G03830	1.04509	3.79265e-05	guanylate-binding family protein | chr1:962033-966622 REVERSE
AT1G04160	1.16791	3.25137e-07	Symbols: XIB, ATXIB, XI-8, XI-B | XIB (MYOSIN XI B); motor | chr1:1086495-1096146 FORWARD
AT1G04520	1.41487	4.6405e-11	Symbols: PDLP2 | PDLP2 (PLASMODESMATA-LOCATED PROTEIN 2) | chr1:1231578-1234032 FORWARD
AT1G04833	1.35381	1.67012e-22	NA
AT1G05320	1.57521	9.47168e-08	FUNCTIONS IN: molecular_function unknown; INVOLVED IN: biological_process unknown; LOCATED IN: cellular_component unknown; EXPRESSED IN: fruit; CONTAINS InterPro DOMAIN/s: Prefoldin (InterPro:IPR009053); BEST Arabidopsis thaliana protein match is: unknown protein (TAIR:AT2G32240.1); Has 205658 Blast hits to 89336 proteins in 2499 species: Archae - 2336; Bacteria - 33619; Metazoa - 92986; Fungi - …
AT1G05575	1.24459	0.00202163	unknown protein | chr1:1661691-1662187 REVERSE
AT1G05675	1.15935	7.60118e-10	UDP-Glycosyltransferase superfamily protein; FUNCTIONS IN: transferase activity, transferring hexosyl groups; INVOLVED IN: metabolic process; CONTAINS InterPro DOMAIN/s: UDP-glucuronosyl/UDP-glucosyltransferase (InterPro:IPR002213); BEST Arabidopsis thaliana protein match is: Uridine diphosphate glycosyltransferase 74E2 (TAIR:AT1G05680.1).
AT1G06360	1.00416	5.82549e-06	fatty acid desaturase family protein | chr1:1938963-1940459 REVERSE
AT1G06420	2.07584	0.00384993	unknown protein | chr1:1958987-1959652 FORWARD
AT1G06660	2.02929	0.000818742	unknown protein | chr1:2037311-2040246 REVERSE
AT1G06720	1.2606	1.07025e-05	INVOLVED IN: ribosome biogenesis; LOCATED IN: nucleus; EXPRESSED IN: 21 plant structures; EXPRESSED DURING: 13 growth stages; CONTAINS InterPro DOMAIN/s: AARP2CN (InterPro:IPR012948), Protein of unknown function DUF663 (InterPro:IPR007034); BEST Arabidopsis thaliana protein match is: unknown protein (TAIR:AT1G42440.1); Has 7944 Blast hits to 5342 proteins in 373 species: Archae - 33; Bacteria - 6…
AT1G06910	1.05774	0.000668406	Symbols: TRFL7 | TRFL7 (TRF-LIKE 7); DNA binding / transcription factor | chr1:2120991-2123748 FORWARD
AT1G07187	2.65405	0.00088958	NA
AT1G08073	1.67858	0.00754061	NA
AT1G08560	1.58528	3.29255e-11	Symbols: SYP111, KN, ATSYP111 | SYP111 (SYNTAXIN OF PLANTS 111); SNAP receptor | chr1:2709632-2710912 REVERSE
AT1G08840	1.19811	2.05326e-07	Symbols: emb2411 | emb2411 (embryo defective 2411); ATP binding / ATP-dependent DNA helicase/ DNA binding | chr1:2829579-2838369 REVERSE
AT1G09450	1.74043	0.000798854	haspin-related | chr1:3049024-3053112 FORWARD
AT1G09987	1.35884	0.0108821	NA
AT1G10320	1.13605	5.99576e-05	U2 snRNP auxiliary factor-related | chr1:3384164-3388373 REVERSE
AT1G10570	1.00509	0.00574067	Symbols: OTS2, ULP1C | OTS2 (OVERLY TOLERANT TO SALT 2); SUMO-specific protease/ cysteine-type peptidase | chr1:3487594-3491277 FORWARD
AT1G11130	1.08382	2.89539e-11	Symbols: SUB, SCM, SRF9 | SUB (STRUBBELIG); protein binding / receptor signaling protein serine/threonine kinase | chr1:3722857-3727450 FORWARD
AT1G12030	2.60388	5.63712e-14	unknown protein | chr1:4064667-4066341 REVERSE
AT1G12370	1.11226	0.00202256	Symbols: PHR1, UVR2 | PHR1 (PHOTOLYASE 1); DNA photolyase | chr1:4206374-4208951 REVERSE
AT1G13040	1.02161	0.00232421	pentatricopeptide (PPR) repeat-containing protein | chr1:4447647-4449200 FORWARD
AT1G13220	1.35441	7.05061e-05	Symbols: LINC2 | LINC2 (LITTLE NUCLEI2) | chr1:4515699-4520284 FORWARD
AT1G13609	2.75933	1.39463e-07	Encodes a defensin-like (DEFL) family protein. | chr1:4662721-4663192 FORWARD
AT1G13790	1.29983	1.72376e-05	XH/XS domain-containing protein / XS zinc finger domain-containing protein | chr1:4727438-4730425 FORWARD
AT1G14350	1.08791	1.23284e-07	Symbols: FLP, AtMYB124, MYB124 | FLP (FOUR LIPS); DNA binding / transcription factor | chr1:4908255-4911168 FORWARD
AT1G14440	1.47894	5.484e-08	Symbols: AtHB31 | AtHB31 (ARABIDOPSIS THALIANA HOMEOBOX PROTEIN 31); DNA binding / transcription factor | chr1:4938824-4940903 REVERSE
AT1G14900	1.33922	1.22253e-09	Symbols: HMGA | HMGA (HIGH MOBILITY GROUP A); DNA binding | chr1:5138334-5139432 REVERSE
AT1G15760	2.58226	0.000220503	FUNCTIONS IN: molecular_function unknown; INVOLVED IN: biological_process unknown; LOCATED IN: cellular_component unknown; CONTAINS InterPro DOMAIN/s: Sterile alpha motif homology (InterPro:IPR010993); BEST Arabidopsis thaliana protein match is: unknown protein (TAIR:AT1G80520.1); Has 30 Blast hits to 30 proteins in 7 species: Archae - 0; Bacteria - 0; Metazoa - 0; Fungi - 0; Plants - 30; Viruses…
AT1G16220	1.01274	0.00688853	protein phosphatase 2C family protein / PP2C family protein | chr1:5548653-5550553 FORWARD
AT1G16330	2.56779	1.30944e-06	Symbols: CYCB3;1 | CYCB3;1 (cyclin b3;1); cyclin-dependent protein kinase | chr1:5582387-5584457 REVERSE
AT1G16420	1.86163	0.00134825	Symbols: ATMC8, MC8 | MC8 (METACASPASE 8); cysteine-type endopeptidase | chr1:5612150-5613867 REVERSE
AT1G17147	1.10521	3.98786e-07	FUNCTIONS IN: molecular_function unknown; INVOLVED IN: biological_process unknown; LOCATED IN: cellular_component unknown; CONTAINS InterPro DOMAIN/s: VQ (InterPro:IPR008889); BEST Arabidopsis thaliana protein match is: VQ motif-containing protein (TAIR:AT1G78410.1); Has 18 Blast hits to 18 proteins in 5 species: Archae - 0; Bacteria - 0; Metazoa - 0; Fungi - 0; Plants - 18; Viruses - 0; Other Eu…
AT1G17360	1.35806	1.72556e-07	FUNCTIONS IN: molecular_function unknown; INVOLVED IN: biological_process unknown; LOCATED IN: cellular_component unknown; EXPRESSED IN: 22 plant structures; EXPRESSED DURING: 13 growth stages; BEST Arabidopsis thaliana protein match is: COP1-interacting protein-related (TAIR:AT1G72410.1); Has 8834 Blast hits to 6495 proteins in 406 species: Archae - 8; Bacteria - 626; Metazoa - 3389; Fungi - 793…
AT1G18250	1.68969	2.90181e-14	Symbols: ATLP-1 | ATLP-1 | chr1:6276788-6278150 REVERSE
AT1G18550	1.2008	0.000352715	ATP binding / microtubule motor | chr1:6381503-6384340 REVERSE
AT1G18570	1.20223	3.27906e-14	Symbols: MYB51, AtMYB51, BW51A, BW51B, HIG1 | MYB51 (MYB DOMAIN PROTEIN 51); DNA binding / transcription factor | chr1:6389411-6391267 FORWARD
AT1G18800	1.40127	1.73773e-12	Symbols: NRP2 | NRP2 (NAP1-RELATED PROTEIN 2); DNA binding / chromatin binding / histone binding | chr1:6481113-6483596 REVERSE
AT1G19990	1.60192	3.88006e-08	unknown protein | chr1:6935218-6936693 FORWARD
AT1G20060	1.66651	5.12959e-06	ATP binding / microtubule motor | chr1:6950655-6956293 REVERSE
AT1G20310	1.2105	0.00894719	unknown protein | chr1:7032290-7033208 FORWARD
AT1G20610	1.85767	1.05005e-08	Symbols: CYCB2;3 | CYCB2;3 (Cyclin B2;3); cyclin-dependent protein kinase regulator | chr1:7134790-7137781 REVERSE
AT1G20720	1.5841	1.64561e-06	ATP binding / ATP-dependent DNA helicase/ ATP-dependent helicase/ DNA binding / hydrolase, acting on acid anhydrides, in phosphorus-containing anhydrides / nucleic acid binding | chr1:7185658-7192794 REVERSE
AT1G20930	1.11932	9.04381e-05	Symbols: CDKB2;2 | CDKB2;2 (CYCLIN-DEPENDENT KINASE B2;2); cyclin-dependent protein kinase/ kinase | chr1:7292568-7294746 REVERSE
AT1G21326	1.87154	0.000307238	VQ motif-containing protein | chr1:7469002-7469721 REVERSE
AT1G21740	1.69305	2.02364e-05	unknown protein | chr1:7641580-7645078 FORWARD
AT1G22800	3.15682	0.00124657	methyltransferase | chr1:8071935-8074357 FORWARD
AT1G23380	1.60284	0.00541525	Symbols: KNAT6, KNAT6L, KNAT6S | KNAT6; DNA binding / transcription activator/ transcription factor | chr1:8297291-8302600 REVERSE
AT1G23790	2.46656	1.07401e-07	unknown protein | chr1:8409963-8412041 FORWARD
AT1G23935	1.28436	9.79598e-05	FUNCTIONS IN: molecular_function unknown; INVOLVED IN: biological_process unknown; LOCATED IN: cellular_component unknown; CONTAINS InterPro DOMAIN/s: Apoptosis inhibitory 5 (InterPro:IPR008383); BEST Arabidopsis thaliana protein match is: unknown protein (TAIR:AT3G19515.2); Has 63 Blast hits to 53 proteins in 15 species: Archae - 0; Bacteria - 0; Metazoa - 14; Fungi - 0; Plants - 46; Viruses - 0…
AT1G25250	1.09256	0.0100895	Symbols: AtIDD16 | AtIDD16 (Arabidopsis thaliana Indeterminate(ID)-Domain 16); nucleic acid binding / transcription factor/ zinc ion binding | chr1:8849549-8851612 FORWARD
AT1G25400	1.36758	5.05037e-17	unknown protein | chr1:8911130-8912398 REVERSE
AT1G26540	1.82908	0.000127131	agenet domain-containing protein | chr1:9167589-9170934 REVERSE
AT1G26760	2.98617	5.55413e-05	Symbols: ATXR1, SDG35 | SDG35 (SET DOMAIN PROTEIN 35); binding | chr1:9248152-9249943 REVERSE
AT1G27720	1.70481	0.000194119	Symbols: TAF4, TAF4B | TAF4B (TBP-ASSOCIATED FACTOR 4B); transcription initiation factor | chr1:9643351-9647376 REVERSE
AT1G28710	1.11997	0.000675583	unknown protein | chr1:10086637-10088071 REVERSE
AT1G29290	1.4019	0.0022716	unknown protein | chr1:10244966-10245572 FORWARD
AT1G29630	1.19825	0.000115668	DNA binding / catalytic/ nuclease | chr1:10349466-10353731 FORWARD
AT1G29940	1.07111	8.11437e-15	Symbols: NRPA2 | NRPA2; DNA binding / DNA-directed RNA polymerase/ ribonucleoside binding | chr1:10479121-10486819 REVERSE
AT1G30600	1.00231	9.12149e-05	subtilase family protein | chr1:10841142-10845050 REVERSE
AT1G31040	2.1174	0.00267719	unknown protein | chr1:11069793-11072291 REVERSE
AT1G32930	1.3025	0.000377402	galactosyltransferase family protein | chr1:11931842-11934759 REVERSE
AT1G33760	1.78168	4.80053e-07	AP2 domain-containing transcription factor, putative | chr1:12237878-12238598 FORWARD
AT1G34355	2.05856	1.48955e-08	forkhead-associated domain-containing protein / FHA domain-containing protein | chr1:12536497-12541891 FORWARD
AT1G35210	1.75761	8.73839e-10	unknown protein | chr1:12896652-12897402 REVERSE
AT1G44110	1.57022	1.62218e-05	Symbols: CYCA1;1 | CYCA1;1 (Cyclin A1;1); cyclin-dependent protein kinase regulator | chr1:16774865-16777247 REVERSE
AT1G44780	1.05366	0.000278208	unknown protein | chr1:16909708-16912270 FORWARD
AT1G44900	1.37443	1.65471e-13	Symbols: MCM2 | ATP binding / DNA binding / DNA-dependent ATPase | chr1:16970259-16974641 FORWARD
AT1G49430	1.00108	7.27648e-11	Symbols: LRD2, LACS2 | LACS2 (LONG-CHAIN ACYL-COA SYNTHETASE 2); long-chain-fatty-acid-CoA ligase | chr1:18291043-18295825 FORWARD
AT1G49870	2.72051	4.42036e-13	LOCATED IN: chloroplast; EXPRESSED IN: 10 plant structures; EXPRESSED DURING: F mature embryo stage, petal differentiation and expansion stage, D bilateral stage, E expanded cotyledon stage; BEST Arabidopsis thaliana protein match is: MBD10; DNA binding / methyl-CpG binding (TAIR:AT1G15340.1); Has 5602 Blast hits to 4205 proteins in 368 species: Archae - 30; Bacteria - 406; Metazoa - 2889; Fungi …
AT1G50110	1.50029	5.1289e-05	branched-chain amino acid aminotransferase 6 / branched-chain amino acid transaminase 6 (BCAT6) | chr1:18558017-18560274 REVERSE
AT1G50180	1.11358	0.00358259	disease resistance protein (CC-NBS-LRR class), putative | chr1:18584235-18587136 FORWARD
AT1G50240	1.27833	0.000414193	Symbols: FU | FU (FUSED); protein serine/threonine kinase | chr1:18607047-18614162 FORWARD
AT1G50310	2.2853	0.00146352	Symbols: ATSTP9, STP9 | STP9 (SUGAR TRANSPORTER 9); carbohydrate transmembrane transporter/ sugar:hydrogen symporter | chr1:18635984-18638110 FORWARD
AT1G50970	1.05965	0.00760548	membrane trafficking VPS53 family protein | chr1:18896323-18900268 FORWARD
AT1G51080	1.21865	3.65339e-05	unknown protein | chr1:18929744-18930752 REVERSE
AT1G51670	2.40922	0.00999171	unknown protein | chr1:19156504-19158749 FORWARD
AT1G52270	2.52521	0.000370083	unknown protein | chr1:19463678-19464355 REVERSE
AT1G53140	1.29637	0.00168451	dynamin family protein | chr1:19799238-19802598 FORWARD
AT1G53180	1.2227	0.00019753	unknown protein | chr1:19831441-19832895 FORWARD
AT1G54000	1.76327	0.00232085	myrosinase-associated protein, putative | chr1:20154169-20156419 REVERSE
AT1G54450	1.08355	0.00022702	calcium-binding EF-hand family protein | chr1:20336340-20339535 REVERSE
AT1G56110	1.32827	1.42213e-27	Symbols: NOP56 | NOP56 (Arabidopsis homolog of nucleolar protein Nop56) | chr1:20984389-20986951 REVERSE
AT1G56210	1.01218	1.83274e-05	copper chaperone (CCH)-related | chr1:21035618-21037211 FORWARD
AT1G56240	1.47435	4.0624e-06	Symbols: AtPP2-B13 | AtPP2-B13 (Phloem protein 2-B13); carbohydrate binding | chr1:21056232-21057577 REVERSE
AT1G56242	1.79635	0.000106115	other RNA | chr1:21056401-21057815 FORWARD
AT1G56250	2.33924	3.0411e-05	Symbols: AtPP2-B14 | AtPP2-B14 (Phloem protein 2-B14); carbohydrate binding | chr1:21061600-21062995 REVERSE
AT1G56520	1.15954	4.70493e-16	disease resistance protein (TIR-NBS-LRR class), putative | chr1:21174768-21178920 REVERSE
AT1G58848	1.06285	0.000193248	ATP binding / protein binding | chr1:21791783-21797050 FORWARD
AT1G59590	1.42653	1.6257e-14	Symbols: ZCF37 | ZCF37 | chr1:21887752-21888792 FORWARD
AT1G59990	1.03782	1.51463e-13	DEAD/DEAH box helicase, putative (RH22) | chr1:22090238-22093060 REVERSE
AT1G60390	1.40427	6.66356e-06	BURP domain-containing protein / polygalacturonase, putative | chr1:22247474-22249636 REVERSE
AT1G60860	1.24136	6.92585e-09	Symbols: AGD2 | AGD2 (ARF-GAP DOMAIN 2); ARF GTPase activator/ protein binding / zinc ion binding | chr1:22401244-22407777 REVERSE
AT1G61000	1.21077	0.0110547	FUNCTIONS IN: molecular_function unknown; INVOLVED IN: mitosis; LOCATED IN: plasma membrane; EXPRESSED IN: cultured cell; CONTAINS InterPro DOMAIN/s: Kinetochore protein Nuf2 (InterPro:IPR005549); BEST Arabidopsis thaliana protein match is: myosin heavy chain-related (TAIR:AT1G64330.1); Has 41010 Blast hits to 23184 proteins in 1264 species: Archae - 616; Bacteria - 3998; Metazoa - 20566; Fungi -…
AT1G61110	5.7145	5.40893e-07	Symbols: anac025 | anac025 (Arabidopsis NAC domain containing protein 25); transcription factor | chr1:22516602-22518287 FORWARD
AT1G61370	1.1149	0.00429717	S-locus lectin protein kinase family protein | chr1:22642096-22645147 REVERSE
AT1G62150	1.08301	0.00374628	mitochondrial transcription termination factor-related / mTERF-related | chr1:22970029-22971764 REVERSE
AT1G62260	1.11707	0.00113227	pentatricopeptide (PPR) repeat-containing protein | chr1:22997826-22999796 REVERSE
AT1G62350	1.83673	0.00703208	FUNCTIONS IN: molecular_function unknown; INVOLVED IN: biological_process unknown; EXPRESSED IN: shoot apex; CONTAINS InterPro DOMAIN/s: Pentatricopeptide repeat (InterPro:IPR002885); BEST Arabidopsis thaliana protein match is: pentatricopeptide (PPR) repeat-containing protein (TAIR:AT3G46870.1); Has 136 Blast hits to 136 proteins in 9 species: Archae - 0; Bacteria - 0; Metazoa - 2; Fungi - 0; Pl…
AT1G63300	1.21835	5.12801e-05	unknown protein | chr1:23482193-23486220 FORWARD
AT1G63420	1.17681	5.37192e-07	INVOLVED IN: biological_process unknown; EXPRESSED IN: 22 plant structures; EXPRESSED DURING: 13 growth stages; CONTAINS InterPro DOMAIN/s: Lipopolysaccharide-modifying protein (InterPro:IPR006598), Protein of unknown function DUF821, CAP10-like (InterPro:IPR008539); BEST Arabidopsis thaliana protein match is: unknown protein (TAIR:AT5G23850.1); Has 456 Blast hits to 452 proteins in 97 species: A…
AT1G63640	1.3962	4.25086e-15	kinesin motor protein-related | chr1:23589043-23595821 REVERSE
AT1G63810	1.2667	3.48098e-06	FUNCTIONS IN: molecular_function unknown; INVOLVED IN: biological_process unknown; LOCATED IN: cellular_component unknown; EXPRESSED IN: 21 plant structures; EXPRESSED DURING: 13 growth stages; CONTAINS InterPro DOMAIN/s: Nrap protein (InterPro:IPR005554); Has 268 Blast hits to 263 proteins in 124 species: Archae - 3; Bacteria - 0; Metazoa - 116; Fungi - 89; Plants - 17; Viruses - 0; Other Eukary…
AT1G64330	1.16582	2.61304e-05	myosin heavy chain-related | chr1:23870905-23874198 FORWARD
AT1G64600	1.48516	2.57446e-05	copper ion binding / methyltransferase | chr1:23995971-23998720 FORWARD
AT1G64880	1.13941	1.0356e-16	ribosomal protein S5 family protein | chr1:24105642-24109146 FORWARD
AT1G65010	1.23583	1.92849e-06	unknown protein | chr1:24149543-24154274 FORWARD
AT1G65370	1.27502	0.000156664	meprin and TRAF homology domain-containing protein / MATH domain-containing protein | chr1:24284469-24286145 REVERSE
AT1G65710	2.20838	0.000341853	unknown protein | chr1:24436901-24438542 REVERSE
AT1G66090	1.56436	1.03462e-26	disease resistance protein (TIR-NBS class), putative | chr1:24602146-24604763 FORWARD
AT1G66700	1.03927	0.00347705	Symbols: PXMT1 | PXMT1; S-adenosylmethionine-dependent methyltransferase | chr1:24873291-24874758 REVERSE
AT1G66840	1.19702	0.000267617	INVOLVED IN: biological_process unknown; EXPRESSED IN: 17 plant structures; EXPRESSED DURING: 11 growth stages; CONTAINS InterPro DOMAIN/s: Protein of unknown function DUF827, plant (InterPro:IPR008545); BEST Arabidopsis thaliana protein match is: PMI15 (plastid movement impaired 15) (TAIR:AT5G38150.1); Has 66436 Blast hits to 37670 proteins in 1596 species: Archae - 890; Bacteria - 7464; Metazoa…
AT1G67120	1.84412	1.41718e-08	ATP binding / ATPase/ nucleoside-triphosphatase/ nucleotide binding / transcription factor binding | chr1:25069562-25095526 REVERSE
AT1G67180	1.40403	0.00437929	zinc finger (C3HC4-type RING finger) family protein / BRCT domain-containing protein | chr1:25129731-25132169 FORWARD
AT1G67230	1.23282	5.89775e-07	Symbols: LINC1 | LINC1 (LITTLE NUCLEI1) | chr1:25151270-25156323 REVERSE
AT1G67260	1.34606	0.00502111	Symbols: TCP1 | TCP1; DNA binding / transcription factor | chr1:25168228-25169307 REVERSE
AT1G68790	1.09919	0.000254254	Symbols: LINC3 | LINC3 (LITTLE NUCLEI3) | chr1:25834709-25839319 REVERSE
AT1G68930	1.69931	0.00484676	pentatricopeptide (PPR) repeat-containing protein | chr1:25918314-25920545 FORWARD
AT1G68990	1.15933	1.53803e-14	DNA-directed RNA polymerase, mitochondrial (RPOMT) | chr1:25934997-25940966 REVERSE
AT1G69070	1.40439	4.9216e-18	FUNCTIONS IN: molecular_function unknown; INVOLVED IN: biological_process unknown; LOCATED IN: cellular_component unknown; EXPRESSED IN: 23 plant structures; EXPRESSED DURING: 13 growth stages; CONTAINS InterPro DOMAIN/s: Nop14-like protein (InterPro:IPR007276); Has 64668 Blast hits to 30830 proteins in 1152 species: Archae - 207; Bacteria - 18692; Metazoa - 20758; Fungi - 6782; Plants - 2177; Vi…
AT1G70260	2.0568	0.00032724	nodulin MtN21 family protein | chr1:26456844-26459450 REVERSE
AT1G70710	1.0481	1.65661e-09	Symbols: ATGH9B1, CEL1 | ATGH9B1 (ARABIDOPSIS THALIANA GLYCOSYL HYDROLASE 9B1); cellulase/ hydrolase, hydrolyzing O-glycosyl compounds | chr1:26659132-26663010 REVERSE
AT1G71850	1.09066	0.00252361	ubiquitin thiolesterase | chr1:27024732-27026363 REVERSE
AT1G72250	1.73538	5.86907e-11	kinesin motor protein-related | chr1:27192902-27198314 FORWARD
AT1G72440	1.12952	6.16868e-15	Symbols: EDA25 | EDA25 (embryo sac development arrest 25) | chr1:27268165-27273596 REVERSE
AT1G72670	1.12634	0.00595996	Symbols: iqd8 | iqd8 (IQ-domain 8); calmodulin binding | chr1:27356683-27358853 REVERSE
AT1G72900	1.40985	4.12416e-18	disease resistance protein (TIR-NBS class), putative | chr1:27432195-27433782 FORWARD
AT1G73600	1.2186	4.61113e-32	methyltransferase/ phosphoethanolamine N-methyltransferase | chr1:27669152-27673572 FORWARD
AT1G73805	1.08073	3.20491e-15	calmodulin binding | chr1:27745427-27749178 REVERSE
AT1G74540	1.56812	0.00157671	Symbols: CYP98A8 | CYP98A8; electron carrier/ heme binding / iron ion binding / monooxygenase/ oxygen binding | chr1:28013309-28015049 FORWARD
AT1G75240	1.41511	1.91168e-06	Symbols: AtHB33 | AtHB33 (ARABIDOPSIS THALIANA HOMEOBOX PROTEIN 33); DNA binding / transcription factor | chr1:28241072-28242756 FORWARD
AT1G76310	2.08133	1.66936e-11	Symbols: CYCB2;4 | CYCB2;4 (CYCLIN B2;4); cyclin-dependent protein kinase regulator | chr1:28628046-28630394 REVERSE
AT1G76540	1.09549	3.68403e-07	Symbols: CDKB2;1 | CDKB2;1 (cyclin-dependent kinase B2;1); cyclin-dependent protein kinase/ kinase/ protein binding | chr1:28720328-28722521 REVERSE
AT1G77030	1.14927	4.5681e-13	DEAD/DEAH box helicase, putative; Identical to Putative DEAD-box ATP-dependent RNA helicase 29 (RH29) [Arabidopsis Thaliana] (GB:O49289); similar to DEAD/DEAH box helicase, putative (RH10) [Arabidopsis thaliana] (TAIR:AT5G60990.1); similar to hypothetical protein OsI_028228 [Oryza sativa (indica cultivar-group)] (GB:EAZ06996.1); similar to unnamed protein product [Vitis vinifera] (GB:CAO60922.1);…
AT1G77270	1.63976	5.71086e-09	unknown protein | chr1:29027778-29031285 FORWARD
AT1G77310	1.22271	0.00190966	FUNCTIONS IN: molecular_function unknown; INVOLVED IN: response to wounding; LOCATED IN: cellular_component unknown; EXPRESSED IN: 19 plant structures; EXPRESSED DURING: 10 growth stages; BEST Arabidopsis thaliana protein match is: wound-responsive family protein (TAIR:AT1G21610.1); Has 304 Blast hits to 291 proteins in 83 species: Archae - 0; Bacteria - 40; Metazoa - 149; Fungi - 37; Plants - 26…
AT1G78260	1.31153	4.80939e-05	RNA recognition motif (RRM)-containing protein | chr1:29446985-29450515 FORWARD
AT1G78410	1.92473	3.64895e-14	VQ motif-containing protein | chr1:29502582-29503241 FORWARD
AT1G78430	2.22746	9.82977e-08	FUNCTIONS IN: molecular_function unknown; INVOLVED IN: biological_process unknown; LOCATED IN: cellular_component unknown; EXPRESSED IN: 16 plant structures; EXPRESSED DURING: 8 growth stages; BEST Arabidopsis thaliana protein match is: tropomyosin-related (TAIR:AT1G17140.2); Has 36552 Blast hits to 19717 proteins in 1278 species: Archae - 377; Bacteria - 3766; Metazoa - 19812; Fungi - 2701; Plan…
AT1G78650	1.08986	0.00054161	Symbols: POLD3 | POLD3; DNA-directed DNA polymerase | chr1:29582929-29585641 FORWARD
AT1G78865	3.91096	1.40071e-05
AT1G79470	1.04263	0.000416881	inosine-5'-monophosphate dehydrogenase | chr1:29894598-29896757 REVERSE
AT1G80370	1.66587	4.94447e-05	Symbols: CYCA2;4 | CYCA2;4 (Cyclin A2;4); cyclin-dependent protein kinase regulator | chr1:30213705-30216861 FORWARD
AT1G80660	4.74219	1.86473e-12	Symbols: AHA9 | AHA9; hydrogen-exporting ATPase, phosphorylative mechanism | chr1:30316227-30319948 REVERSE
AT2G01210	1.16512	0.000901762	leucine-rich repeat transmembrane protein kinase, putative | chr2:119441-121846 REVERSE
AT2G01510	1.57222	0.000877762	pentatricopeptide (PPR) repeat-containing protein | chr2:230752-232506 REVERSE
AT2G01750	1.3054	3.21856e-06	Symbols: ATMAP70-3 | ATMAP70-3 (microtubule-associated proteins 70-3); microtubule binding | chr2:328351-332113 FORWARD
AT2G02480	1.14524	0.000496922	Symbols: STI | STI (STICHEL); ATP binding / DNA binding / DNA-directed DNA polymerase | chr2:660743-665635 FORWARD
AT2G04030	1.19127	2.40165e-30	Symbols: CR88, EMB1956, HSP90.5 | CR88; ATP binding | chr2:1281841-1286104 FORWARD
AT2G04530	1.03743	7.11432e-09	Symbols: CPZ, TRZ2 | CPZ; 3'-tRNA processing endoribonuclease | chr2:1576709-1578741 FORWARD
AT2G05120	1.09996	6.68654e-10	LOCATED IN: chloroplast; EXPRESSED IN: 16 plant structures; EXPRESSED DURING: 9 growth stages; CONTAINS InterPro DOMAIN/s: Nup133, N-terminal (InterPro:IPR014908); Has 103 Blast hits to 103 proteins in 31 species: Archae - 0; Bacteria - 0; Metazoa - 79; Fungi - 0; Plants - 19; Viruses - 0; Other Eukaryotes - 5 (source: NCBI BLink). | chr2:1841909-1846858 REVERSE
AT2G07170	1.39715	2.71562e-05	binding | chr2:2975565-2978820 FORWARD
AT2G07275	1.52062	0.00889167	NA
AT2G14660	1.05687	0.007547	unknown protein | chr2:6272491-6273083 FORWARD
AT2G15080	1.39907	0.000939546	Symbols: AtRLP19 | AtRLP19 (Receptor Like Protein 19); kinase/ protein binding | chr2:6533687-6536995 FORWARD
AT2G15390	1.19716	1.21643e-18	Symbols: FUT4, atfut4 | FUT4; fucosyltransferase/ transferase, transferring glycosyl groups | chr2:6709260-6711156 REVERSE
AT2G15440	1.61446	6.76192e-05	unknown protein | chr2:6743613-6744830 REVERSE
AT2G16270	1.71455	1.93768e-06	unknown protein | chr2:7045538-7048326 REVERSE
AT2G17040	1.3846	6.93345e-12	Symbols: anac036 | anac036 (Arabidopsis NAC domain containing protein 36); transcription factor | chr2:7407123-7408270 FORWARD
AT2G18210	3.31645	4.91796e-08	unknown protein | chr2:7925198-7925866 REVERSE
AT2G18220	1.4602	1.43505e-14	INVOLVED IN: biological_process unknown; LOCATED IN: cellular_component unknown; EXPRESSED IN: 22 plant structures; EXPRESSED DURING: 13 growth stages; CONTAINS InterPro DOMAIN/s: Uncharacterised protein family UPF0120 (InterPro:IPR005343); BEST Arabidopsis thaliana protein match is: RBL (REBELOTE) (TAIR:AT3G55510.1); Has 4846 Blast hits to 3236 proteins in 249 species: Archae - 2; Bacteria - 127…
AT2G19530	2.95018	1.71198e-05	unknown protein | chr2:8459947-8461715 FORWARD
AT2G19670	1.20539	0.000113003	Symbols: ATPRMT1A, PRMT1A | PRMT1A (PROTEIN ARGININE METHYLTRANSFERASE 1A); protein-arginine N-methyltransferase | chr2:8499086-8501181 REVERSE
AT2G19910	6.87359	3.21672e-17	RNA-dependent RNA polymerase family protein | chr2:8595820-8600757 REVERSE
AT2G20290	1.54419	6.82217e-14	Symbols: XIG, ATXIG | XIG; motor/ protein binding | chr2:8743275-8751878 REVERSE
AT2G20590	2.63092	1.7865e-07	reticulon family protein | chr2:8867117-8869228 REVERSE
AT2G21440	1.0789	1.22207e-13	RNA recognition motif (RRM)-containing protein | chr2:9173560-9179166 REVERSE
AT2G22795	1.50553	6.46689e-06	unknown protein | chr2:9697233-9699897 REVERSE
AT2G23040	2.13975	0.0075206	unknown protein | chr2:9807893-9809209 REVERSE
AT2G24120	1.08871	1.21937e-17	Symbols: PDE319, SCA3 | SCA3 (SCABRA 3); DNA binding / DNA-directed RNA polymerase | chr2:10248911-10254641 REVERSE
AT2G24650	1.10117	1.99367e-05	DNA binding / transcription factor | chr2:10480728-10487571 REVERSE
AT2G24700	3.83377	4.24633e-06	transcriptional factor B3 family protein | chr2:10513016-10515411 REVERSE
AT2G26190	1.50485	2.64306e-44	calmodulin-binding family protein | chr2:11147639-11150510 REVERSE
AT2G27170	1.14077	8.63875e-06	Symbols: TTN7, SMC3 | TTN7 (TITAN7); ATP binding / protein binding | chr2:11609122-11617434 REVERSE
AT2G27470	1.16416	3.08236e-06	Symbols: NF-YB11 | NF-YB11 (NUCLEAR FACTOR Y, SUBUNIT B11); transcription factor | chr2:11744981-11746411 REVERSE
AT2G27840	1.11639	7.75817e-07	Symbols: HDT4, HDA13, HDT04 | HDT4; histone deacetylase | chr2:11861994-11863884 FORWARD
AT2G28210	1.17528	0.00327218	Symbols: ATACA2 | ATACA2 (ALPHA CARBONIC ANHYDRASE 2); carbonate dehydratase/ zinc ion binding | chr2:12029997-12032420 FORWARD
AT2G29200	1.02138	6.06865e-09	Symbols: APUM1 | APUM1 (Arabidopsis Pumilio 1); RNA binding / binding | chr2:12549284-12553185 REVERSE
AT2G29890	1.65701	7.47299e-12	Symbols: VLN1, ATVLN1 | VLN1 (VILLIN-LIKE 1); actin binding / actin filament binding | chr2:12744150-12749596 FORWARD
AT2G30820	1.58688	0.00310131	unknown protein | chr2:13129577-13132945 FORWARD
AT2G31320	1.17518	1.37524e-07	Symbols: PARP2, ATPARP2 | PARP2 (POLY(ADP-RIBOSE) POLYMERASE 2); DNA binding / NAD or NADH binding / NAD+ ADP-ribosyltransferase/ zinc ion binding | chr2:13353821-13359728 REVERSE
AT2G31970	1.05398	6.42251e-07	Symbols: RAD50, ATRAD50 | RAD50; ATP binding / nuclease/ zinc ion binding | chr2:13600491-13609069 FORWARD
AT2G31980	2.24544	8.55506e-11	cysteine proteinase inhibitor-related | chr2:13609093-13609902 REVERSE
AT2G32030	1.39181	2.07224e-05	GCN5-related N-acetyltransferase (GNAT) family protein | chr2:13632468-13633335 REVERSE
AT2G32235	1.45474	0.00710689	unknown protein | chr2:13682557-13685500 REVERSE
AT2G32400	1.31312	5.90425e-13	Symbols: GLR5, GLR3.7, ATGLR3.7 | GLR5 (GLUTAMATE RECEPTOR 5); intracellular ligand-gated ion channel | chr2:13752584-13756853 REVERSE
AT2G33210	1.17824	1.12988e-17	Symbols: HSP60-2 | HSP60-2 (HEAT SHOCK PROTEIN 60-2); ATP binding | chr2:14074907-14078731 REVERSE
AT2G33560	2.22624	9.7521e-07	spindle checkpoint protein-related | chr2:14213601-14215999 REVERSE
AT2G34190	1.03675	5.86207e-05	xanthine/uracil permease family protein | chr2:14436809-14439516 FORWARD
AT2G34260	1.2705	3.59429e-07	transducin family protein / WD-40 repeat family protein | chr2:14465849-14468531 FORWARD
AT2G34357	1.09077	2.15593e-17	binding | chr2:14499236-14505727 FORWARD
AT2G35310	3.32363	0.000496554	transcriptional factor B3 family protein | chr2:14864855-14866598 FORWARD
AT2G35350	1.0575	0.000675529	Symbols: PLL1 | PLL1 (POLTERGEIST LIKE 1); catalytic/ protein serine/threonine phosphatase | chr2:14881039-14884116 REVERSE
AT2G35930	1.05595	2.20042e-08	Symbols: PUB23 | PUB23 (PLANT U-BOX 23); ubiquitin-protein ligase | chr2:15082855-15084473 REVERSE
AT2G36200	1.77979	1.29072e-10	kinesin motor protein-related | chr2:15179723-15185214 REVERSE
AT2G36570	1.24301	2.63736e-17	leucine-rich repeat transmembrane protein kinase, putative | chr2:15335496-15337927 FORWARD
AT2G37080	1.76816	1.41387e-15	myosin heavy chain-related | chr2:15581386-15585186 REVERSE
AT2G37690	1.06968	1.54967e-07	phosphoribosylaminoimidazole carboxylase, putative / AIR carboxylase, putative | chr2:15805715-15810552 FORWARD
AT2G38160	1.73408	0.00548302	unknown protein | chr2:15986643-15988522 REVERSE
AT2G38470	2.05231	6.12108e-76	Symbols: WRKY33, ATWRKY33 | WRKY33; transcription factor | chr2:16108361-16110766 FORWARD
AT2G38580	1.14205	1.7446e-07	unknown protein | chr2:16138570-16142588 FORWARD
AT2G38620	1.3929	0.00387223	Symbols: CDKB1;2 | CDKB1;2 (cyclin-dependent kinase B1;2); cyclin binding / kinase/ protein serine/threonine kinase | chr2:16152532-16154086 FORWARD
AT2G39650	1.51711	7.00807e-09	unknown protein | chr2:16527792-16529407 REVERSE
AT2G40010	1.10882	0.00143611	60S acidic ribosomal protein P0 (RPP0A) | chr2:16708379-16710448 REVERSE
AT2G40095	1.08144	6.10791e-07	unknown protein | chr2:16743023-16745144 FORWARD
AT2G40140	1.16996	7.61358e-25	Symbols: CZF1, ZFAR1, SZF2, ATSZF2 | CZF1; transcription factor | chr2:16772073-16774657 FORWARD
AT2G40150	1.09551	0.00553933	INVOLVED IN: biological_process unknown; EXPRESSED IN: 21 plant structures; EXPRESSED DURING: 13 growth stages; CONTAINS InterPro DOMAIN/s: Protein of unknown function DUF231, plant (InterPro:IPR004253); BEST Arabidopsis thaliana protein match is: ESK1 (ESKIMO 1) (TAIR:AT3G55990.1); Has 712 Blast hits to 693 proteins in 16 species: Archae - 0; Bacteria - 0; Metazoa - 0; Fungi - 0; Plants - 712; V…
AT2G40820	1.28534	3.98766e-11	FUNCTIONS IN: molecular_function unknown; INVOLVED IN: biological_process unknown; LOCATED IN: plasma membrane; EXPRESSED IN: 21 plant structures; EXPRESSED DURING: 13 growth stages; BEST Arabidopsis thaliana protein match is: myosin heavy chain-related (TAIR:AT3G56480.1); Has 2697 Blast hits to 2260 proteins in 261 species: Archae - 3; Bacteria - 96; Metazoa - 995; Fungi - 432; Plants - 786; Vir…
AT2G41050	1.34856	0.00885952	PQ-loop repeat family protein / transmembrane family protein | chr2:17123190-17126349 REVERSE
AT2G41990	1.47321	0.00830224	unknown protein | chr2:17527257-17528937 FORWARD
AT2G42110	1.70571	0.00802106	unknown protein | chr2:17562152-17562733 REVERSE
AT2G42510	1.21589	0.00215519	FUNCTIONS IN: molecular_function unknown; INVOLVED IN: spliceosome assembly, nuclear mRNA splicing, via spliceosome; LOCATED IN: cellular_component unknown; CONTAINS InterPro DOMAIN/s: Survival motor neuron interacting protein 1 (InterPro:IPR007022); BEST Arabidopsis thaliana protein match is: spliceosome protein-related (TAIR:AT1G54380.1). | chr2:17701662-17704618 FORWARD
AT2G42960	1.42099	1.30197e-05	protein kinase family protein | chr2:17868597-17870630 REVERSE
AT2G43650	1.17915	3.30914e-13	Symbols: EMB2777 | EMB2777 (EMBRYO DEFECTIVE 2777) | chr2:18099238-18103345 FORWARD
AT2G44080	1.01999	2.17798e-07	Symbols: ARL | ARL (ARGOS-LIKE) | chr2:18237152-18238173 FORWARD
AT2G44190	1.98055	4.06698e-05	Symbols: EDE1 | EDE1 (ENDOSPERM DEFECTIVE 1); microtubule binding | chr2:18272191-18274497 FORWARD
AT2G44840	1.10214	0.000217374	Symbols: ATERF13, EREBP, ERF13 | ERF13 (ETHYLENE-RESPONSIVE ELEMENT BINDING FACTOR 13); DNA binding / transcription factor | chr2:18495341-18496272 FORWARD
AT2G45490	1.43864	0.0105729	Symbols: AtAUR3 | AtAUR3 (ATAURORA3); ATP binding / histone kinase(H3-S10 specific) / protein kinase | chr2:18747639-18749075 REVERSE
AT2G46810	1.18151	2.40699e-07	basic helix-loop-helix (bHLH) family protein | chr2:19239694-19242672 FORWARD
AT2G47230	1.03755	0.0111855	agenet domain-containing protein | chr2:19387020-19390232 FORWARD
AT2G47240	1.27668	1.29063e-23	Symbols: CER8, LACS1 | long-chain-fatty-acid--CoA ligase family protein / long-chain acyl-CoA synthetase family protein | chr2:19392558-19397831 FORWARD
AT2G47300	1.03128	0.00351742	ribonuclease P | chr2:19418471-19422241 FORWARD
AT2G47500	1.16414	3.0009e-13	ATP binding / microtubule motor | chr2:19492995-19498160 FORWARD
AT3G01140	5.5589	1.1594e-06	Symbols: MYB106, AtMYB106 | MYB106 (myb domain protein 106); DNA binding / transcription factor | chr3:46396-48296 REVERSE
AT3G01160	1.43865	4.22654e-16	unknown protein | chr3:54541-57462 REVERSE
AT3G01410	1.16884	0.00733607	RNase H domain-containing protein | chr3:153356-155642 REVERSE
AT3G02030	1.19207	0.000679733	hydrolase, alpha/beta fold family protein | chr3:344947-348847 FORWARD
AT3G02210	1.13096	0.00240403	Symbols: COBL1 | COBL1 (COBRA-LIKE PROTEIN 1 PRECURSOR) | chr3:409201-411652 REVERSE
AT3G02930	1.57673	0.000144124	unknown protein | chr3:655306-658319 FORWARD
AT3G03130	2.39496	1.44054e-07	unknown protein | chr3:721291-723646 REVERSE
AT3G03630	1.02397	7.39859e-07	Symbols: CS26 | CS26; cysteine synthase | chr3:877928-880446 REVERSE
AT3G04510	1.94745	0.0104009	Symbols: LSH2 | LSH2 (LIGHT SENSITIVE HYPOCOTYLS 2) | chr3:1215636-1216958 REVERSE
AT3G04690	1.0103	0.00759979	protein kinase family protein | chr3:1273386-1275938 REVERSE
AT3G05330	1.44446	9.10413e-07	Symbols: ATN, ATTAN | ATN (TANGLED) | chr3:1518882-1521494 REVERSE
AT3G05370	1.16624	0.000787678	Symbols: AtRLP31 | AtRLP31 (Receptor Like Protein 31); kinase/ protein binding | chr3:1536014-1538719 REVERSE
AT3G05470	1.72083	8.49826e-09	formin homology 2 domain-containing protein / FH2 domain-containing protein | chr3:1579667-1582547 REVERSE
AT3G05750	1.35408	2.75793e-11	unknown protein | chr3:1704120-1707678 FORWARD
AT3G05980	2.39682	0.0014287	unknown protein | chr3:1795337-1796486 FORWARD
AT3G06220	4.96568	7.53197e-07	DNA binding / transcription factor | chr3:1883616-1884953 REVERSE
AT3G06530	1.52383	6.93951e-07	binding | chr3:2022596-2033791 FORWARD
AT3G06880	1.74788	2.81232e-13	nucleotide binding | chr3:2170589-2175686 REVERSE
AT3G07320	1.23453	6.05761e-07	glycosyl hydrolase family 17 protein | chr3:2332022-2334074 REVERSE
AT3G07770	1.12044	6.05148e-12	ATP binding | chr3:2479548-2484194 FORWARD
AT3G07850	6.56997	7.02979e-25	exopolygalacturonase / galacturan 1,4-alpha-galacturonidase / pectinase | chr3:2505547-2507528 REVERSE
AT3G09010	1.17767	5.52334e-07	protein kinase family protein | chr3:2749953-2752276 FORWARD
AT3G09020	1.22892	3.5649e-13	alpha 1,4-glycosyltransferase family protein / glycosyltransferase sugar-binding DXD motif-containing protein | chr3:2753307-2754621 FORWARD
AT3G10010	1.05187	0.000117003	Symbols: DML2 | DML2 (DEMETER-LIKE 2); 4 iron, 4 sulfur cluster binding / catalytic/ endonuclease | chr3:3081814-3088195 REVERSE
AT3G10040	1.80359	5.10302e-07	transcription factor | chr3:3096415-3098071 REVERSE
AT3G10180	1.86138	1.04898e-07	kinesin motor protein-related | chr3:3143474-3154644 REVERSE
AT3G10310	2.37808	4.69134e-11	ATP binding / microtubule motor | chr3:3190208-3195005 FORWARD
AT3G10690	1.0264	2.10712e-12	DNA gyrase subunit A family protein | chr3:3339392-3346340 REVERSE
AT3G11520	1.41315	0.00103236	Symbols: CYCB1;3, CYC2 | CYCB1;3 (CYCLIN B1;3); cyclin-dependent protein kinase regulator | chr3:3625324-3627273 REVERSE
AT3G11964	1.24763	2.49388e-13	RNA binding | chr3:3793957-3806626 REVERSE
AT3G12270	1.17068	5.40531e-08	Symbols: ATPRMT3, PRMT3 | PRMT3 (PROTEIN ARGININE METHYLTRANSFERASE 3); methyltransferase/ zinc ion binding | chr3:3910633-3913329 FORWARD
AT3G12340	1.39277	1.19901e-06	FK506 binding / peptidyl-prolyl cis-trans isomerase | chr3:3925526-3929405 REVERSE
AT3G12810	1.11666	2.28255e-08	Symbols: PIE1, SRCAP, chr13 | PIE1 (PHOTOPERIOD-INDEPENDENT EARLY FLOWERING 1); ATP binding / DNA binding / helicase/ nucleic acid binding | chr3:4065042-4074078 FORWARD
AT3G12860	1.6575	0.00180454	nucleolar protein Nop56, putative | chr3:4091570-4093921 FORWARD
AT3G12870	2.26623	8.14395e-06	unknown protein | chr3:4094417-4095037 REVERSE
AT3G13150	1.03079	0.0093641	pentatricopeptide (PPR) repeat-containing protein | chr3:4227740-4229651 REVERSE
AT3G13190	1.26912	2.91367e-05	myosin heavy chain-related | chr3:4240172-4241961 FORWARD
AT3G13470	1.06703	1.58813e-17	chaperonin, putative | chr3:4389685-4392851 FORWARD
AT3G13810	1.02827	1.06457e-06	Symbols: AtIDD11 | AtIDD11 (Arabidopsis thaliana Indeterminate(ID)-Domain 11); nucleic acid binding / transcription factor/ zinc ion binding | chr3:4544490-4547410 FORWARD
AT3G14190	1.99855	2.89941e-05	unknown protein | chr3:4710483-4711969 FORWARD
AT3G14680	1.45979	0.00438466	Symbols: CYP72A14 | CYP72A14; electron carrier/ heme binding / iron ion binding / monooxygenase/ oxygen binding | chr3:4934420-4936563 FORWARD
AT3G15720	1.29366	0.0120276	glycoside hydrolase family 28 protein / polygalacturonase (pectinase) family protein | chr3:5325290-5327537 REVERSE
AT3G15950	1.12541	0.00910459	Symbols: NAI2 | NAI2 | chr3:5397569-5402652 REVERSE
AT3G16320	1.00835	0.00836395	Symbols: CDC27a | CDC27a; binding | chr3:5529534-5534663 FORWARD
AT3G16810	1.35601	5.28329e-14	Symbols: APUM24 | APUM24 (Arabidopsis Pumilio 24); RNA binding / binding | chr3:5723249-5727620 REVERSE
AT3G17330	1.00842	2.33905e-08	Symbols: ECT6 | ECT6 (evolutionarily conserved C-terminal region 6) | chr3:5916940-5920188 REVERSE
AT3G17360	2.22942	1.14202e-16	Symbols: POK1 | POK1 (PHRAGMOPLAST ORIENTING KINESIN 1); ATP binding / microtubule motor | chr3:5936108-5946466 FORWARD
AT3G17609	1.07877	8.28492e-05	Symbols: HYH | HYH (HY5-HOMOLOG); DNA binding / transcription factor | chr3:6023866-6024698 FORWARD
AT3G17830	1.60918	1.28737e-06	DNAJ heat shock family protein | chr3:6101789-6104650 FORWARD
AT3G18130	1.0148	2.28111e-12	Symbols: RACK1C_AT | RACK1C_AT (RECEPTOR FOR ACTIVATED C KINASE 1 C); nucleotide binding | chr3:6210904-6212433 REVERSE
AT3G18290	1.51339	1.35604e-17	Symbols: EMB2454 | EMB2454 (embryo defective 2454); protein binding / zinc ion binding | chr3:6273995-6280510 FORWARD
AT3G18600	1.1165	3.87264e-07	DEAD/DEAH box helicase, putative | chr3:6399571-6403348 REVERSE
AT3G18710	1.19777	5.63219e-07	Symbols: PUB29, ATPUB29 | PUB29 (PLANT U-BOX 29); ubiquitin-protein ligase | chr3:6434083-6435561 REVERSE
AT3G18850	1.19211	3.57551e-07	Symbols: LPAT5 | LPAT5; acyltransferase | chr3:6499415-6501359 REVERSE
AT3G19002	1.23101	0.000618012	other RNA | chr3:6554531-6555657 FORWARD
AT3G19050	2.63853	1.1897e-19	Symbols: POK2 | POK2 (PHRAGMOPLAST ORIENTING KINESIN 2); ATP binding / microtubule motor | chr3:6578047-6590188 FORWARD
AT3G19210	1.29695	0.00292504	Symbols: ATRAD54, CHR25 | ATRAD54 (ARABIDOPSIS HOMOLOG OF RAD54); ATP binding / DNA binding / helicase/ nucleic acid binding | chr3:6652745-6658938 REVERSE
AT3G20150	1.93516	1.64327e-14	kinesin motor family protein | chr3:7031332-7036499 FORWARD
AT3G21300	1.02367	3.0406e-06	RNA methyltransferase family protein | chr3:7493439-7496289 REVERSE
AT3G21480	1.23155	2.10545e-05	FUNCTIONS IN: molecular_function unknown; INVOLVED IN: biological_process unknown; LOCATED IN: intracellular; CONTAINS InterPro DOMAIN/s: BRCT (InterPro:IPR001357); BEST Arabidopsis thaliana protein match is: transcription coactivator (TAIR:AT4G03130.1); Has 489 Blast hits to 455 proteins in 115 species: Archae - 2; Bacteria - 37; Metazoa - 270; Fungi - 30; Plants - 45; Viruses - 0; Other Eukaryo…
AT3G22790	1.76632	1.87921e-20	kinase interacting family protein | chr3:8052446-8058757 REVERSE
AT3G22880	1.70326	0.00412065	Symbols: ATDMC1, DMC1, ARLIM15 | DMC1 (DISRUPTION OF MEIOTIC CONTROL 1); ATP binding / DNA binding / DNA-dependent ATPase/ damaged DNA binding / nucleoside-triphosphatase/ nucleotide binding / protein binding | chr3:8097687-8100820 REVERSE
AT3G23010	1.12368	5.87473e-05	Symbols: AtRLP36 | AtRLP36 (Receptor Like Protein 36); protein binding | chr3:8174858-8176645 FORWARD
AT3G23890	2.31251	1.08662e-36	Symbols: TOPII, ATTOPII | TOPII (TOPOISOMERASE II); ATP binding / DNA binding / DNA topoisomerase (ATP-hydrolyzing)/ DNA topoisomerase/ DNA-dependent ATPase | chr3:8624750-8631327 FORWARD
AT3G24080	1.50339	2.04386e-11	KRR1 family protein | chr3:8694961-8697124 REVERSE
AT3G24495	1.14248	1.08114e-06	Symbols: MSH7, MSH6-2, ATMSH7 | MSH7 (MUTS HOMOLOG 7); ATP binding / damaged DNA binding / mismatched DNA binding | chr3:8912343-8918146 REVERSE
AT3G24630	1.25707	0.000157931	unknown protein | chr3:8988398-8990873 FORWARD
AT3G25030	1.16483	0.000272826	zinc finger (C3HC4-type RING finger) family protein | chr3:9122197-9123502 FORWARD
AT3G25130	1.02937	0.00187197	unknown protein | chr3:9152404-9153871 FORWARD
AT3G25230	1.06724	6.81312e-17	Symbols: ROF1, ATFKBP62, FKBP62 | ROF1 (ROTAMASE FKBP 1); FK506 binding / calmodulin binding / peptidyl-prolyl cis-trans isomerase | chr3:9188181-9191419 FORWARD
AT3G25510	1.53308	5.05234e-08	disease resistance protein (TIR-NBS-LRR class), putative | chr3:9260838-9268797 REVERSE
AT3G25600	1.07166	5.5083e-07	calcium ion binding | chr3:9307254-9307967 FORWARD
AT3G25980	1.12522	9.07801e-05	mitotic spindle checkpoint protein, putative (MAD2) | chr3:9503056-9504670 FORWARD
AT3G26050	2.27306	0.000248589	FUNCTIONS IN: molecular_function unknown; INVOLVED IN: biological_process unknown; LOCATED IN: chloroplast; EXPRESSED IN: 11 plant structures; EXPRESSED DURING: 6 growth stages; CONTAINS InterPro DOMAIN/s: Targeting for Xklp2 (InterPro:IPR009675); BEST Arabidopsis thaliana protein match is: unknown protein (TAIR:AT3G27350.1); Has 5651 Blast hits to 1894 proteins in 233 species: Archae - 0; Bacter…
AT3G26200	1.48929	1.0083e-30	Symbols: CYP71B22 | CYP71B22; electron carrier/ heme binding / iron ion binding / monooxygenase/ oxygen binding | chr3:9589282-9591179 FORWARD
AT3G26320	1.11062	0.000663211	Symbols: CYP71B36 | CYP71B36; electron carrier/ heme binding / iron ion binding / monooxygenase/ oxygen binding | chr3:9644383-9646064 REVERSE
AT3G26932	1.60137	1.87581e-06	Symbols: DRB3 | DRB3 (dsRNA-binding protein 3); RNA binding / double-stranded RNA binding | chr3:9930270-9932074 REVERSE
AT3G27360	1.39452	1.63305e-12	histone H3 | chr3:10129105-10129937 REVERSE
AT3G27550	1.51124	1.38437e-06	group II intron splicing factor CRS1-related | chr3:10207781-10209899 REVERSE
AT3G28580	2.01963	3.36678e-11	AAA-type ATPase family protein | chr3:10715623-10717329 FORWARD
AT3G28830	7.07041	3.87731e-30	unknown protein | chr3:10831168-10833284 FORWARD
AT3G29000	1.79141	9.83859e-07	calcium-binding EF hand family protein | chr3:11005779-11006414 FORWARD
AT3G29760	1.10054	0.000258662	NLI interacting factor (NIF) family protein | chr3:11589505-11591833 REVERSE
AT3G44050	2.47118	1.95083e-09	kinesin motor protein-related | chr3:15818738-15824861 FORWARD
AT3G44670	1.08411	1.2912e-08	ATP binding / nucleoside-triphosphatase/ nucleotide binding / protein binding / transmembrane receptor | chr3:16216950-16221617 FORWARD
AT3G44750	1.26395	3.50615e-12	Symbols: HD2A, ATHD2A, HDA3, HDT1 | HDA3 (HISTONE DEACETYLASE 3); histone deacetylase/ nucleic acid binding / zinc ion binding | chr3:16297979-16299779 FORWARD
AT3G44940	1.09028	0.00115997	unknown protein | chr3:16413334-16415266 REVERSE
AT3G44960	2.1542	0.00514435	unknown protein | chr3:16427795-16429151 FORWARD
AT3G45640	1.33446	4.26075e-36	Symbols: ATMPK3, MPK3 | ATMPK3 (ARABIDOPSIS THALIANA MITOGEN-ACTIVATED PROTEIN KINASE 3); MAP kinase/ kinase/ protein binding / protein kinase | chr3:16756770-16758698 FORWARD
AT3G45930	1.04128	4.908e-05	histone H4 | chr3:16883316-16883876 FORWARD
AT3G46090	1.36909	0.00132033	Symbols: ZAT7 | ZAT7; nucleic acid binding / transcription factor/ zinc ion binding | chr3:16926216-16926850 REVERSE
AT3G46600	1.36563	1.40093e-35	scarecrow transcription factor family protein | chr3:17157924-17159965 FORWARD
AT3G47460	1.34357	8.43624e-06	Symbols: ATSMC2 | ATSMC2; transporter | chr3:17486765-17493395 FORWARD
AT3G48160	1.36681	0.00193458	Symbols: DEL1, E2L3, E2FE | DEL1 (DP-E2F-LIKE 1); DNA binding / transcription factor | chr3:17783331-17786099 FORWARD
AT3G49620	1.55385	3.67292e-21	Symbols: DIN11 | DIN11 (DARK INDUCIBLE 11); iron ion binding / oxidoreductase | chr3:18393747-18396816 FORWARD
AT3G50100	1.08208	0.000554467	Symbols: SDN1 | SDN1 (SMALL RNA DEGRADING NUCLEASE 1); 3'-5' exonuclease/ exonuclease | chr3:18578353-18580594 FORWARD
AT3G50930	1.48477	8.83781e-16	Symbols: BCS1 | BCS1 (CYTOCHROME BC1 SYNTHESIS); ATP binding / ATPase/ nucleoside-triphosphatase/ nucleotide binding | chr3:18929526-18931839 FORWARD
AT3G51230	1.8803	0.00635876	unknown protein | chr3:19023221-19024351 REVERSE
AT3G51720	1.93949	6.93985e-08	unknown protein | chr3:19185051-19186634 FORWARD
AT3G51740	1.79856	3.58823e-23	Symbols: IMK2 | IMK2 (INFLORESCENCE MERISTEM RECEPTOR-LIKE KINASE 2); ATP binding / kinase/ protein kinase/ protein serine/threonine kinase | chr3:19189049-19192051 FORWARD
AT3G52040	1.09972	3.0911e-05	unknown protein | chr3:19304170-19304861 REVERSE
AT3G52110	2.10961	9.59542e-12	unknown protein | chr3:19323772-19325668 REVERSE
AT3G52160	4.71926	5.64798e-07	Symbols: KCS15 | KCS15 (3-KETOACYL-COA SYNTHASE 15); acyltransferase/ catalytic/ transferase, transferring acyl groups other than amino-acyl groups | chr3:19344972-19346615 REVERSE
AT3G52540	2.13244	0.0014797	Symbols: ATOFP18, OFP18 | OFP18 (OVATE FAMILY PROTEIN 18) | chr3:19488546-19489850 REVERSE
AT3G53350	1.53406	5.1842e-06	myosin heavy chain-related | chr3:19780053-19782671 REVERSE
AT3G53360	1.22846	0.000301536	pentatricopeptide (PPR) repeat-containing protein | chr3:19784502-19786808 FORWARD
AT3G53680	1.06339	0.000161837	PHD finger transcription factor, putative | chr3:19892863-19897412 REVERSE
AT3G54630	1.33179	0.000457312	FUNCTIONS IN: molecular_function unknown; INVOLVED IN: biological_process unknown; LOCATED IN: cellular_component unknown; EXPRESSED IN: 11 plant structures; EXPRESSED DURING: 6 growth stages; CONTAINS InterPro DOMAIN/s: Kinetochore protein Ndc80 (InterPro:IPR005550); Has 19800 Blast hits to 12108 proteins in 845 species: Archae - 345; Bacteria - 1709; Metazoa - 11031; Fungi - 1499; Plants - 797;…
AT3G54670	1.20138	4.51401e-11	Symbols: TTN8, SMC1, ATSMC1 | TTN8 (TITAN8); ATP binding / transporter | chr3:20235678-20243960 FORWARD
AT3G54710	2.1077	3.60764e-05	Symbols: ATCDT1B, CDT1B, CDT1 | CDT1B (ARABIDOPSIS HOMOLOG OF YEAST CDT1 BARABIDOPSIS HOMOLOG OF YEAST CDT1 B); cyclin-dependent protein kinase | chr3:20251841-20254199 FORWARD
AT3G55060	1.81094	0.000128636	unknown protein | chr3:20402984-20407046 REVERSE
AT3G55980	1.34374	5.42087e-36	Symbols: SZF1, ATSZF1 | SZF1 (SALT-INDUCIBLE ZINC FINGER 1); transcription factor | chr3:20776295-20778842 FORWARD
AT3G56100	2.4556	7.87425e-07	Symbols: MRLK, IMK3 | MRLK (MERISTEMATIC RECEPTOR-LIKE KINASE); ATP binding / protein binding / protein kinase/ protein serine/threonine kinase | chr3:20816931-20819517 REVERSE
AT3G56410	1.04699	1.2764e-09	unknown protein | chr3:20916172-20921206 REVERSE
AT3G56870	1.27647	8.50934e-05	unknown protein | chr3:21052473-21055597 FORWARD
AT3G56960	1.43193	0.00558914	Symbols: PIP5K4 | PIP5K4 (PHOSPHATIDYL INOSITOL MONOPHOSPHATE 5 KINASE 4); 1-phosphatidylinositol-4-phosphate 5-kinase | chr3:21080957-21083885 FORWARD
AT3G56970	2.67043	1.11001e-08	Symbols: BHLH038, ORG2 | BHLH038; DNA binding / transcription factor | chr3:21084110-21085150 REVERSE
AT3G56980	3.17382	5.04717e-08	Symbols: BHLH039, ORG3 | BHLH039; DNA binding / transcription factor | chr3:21086546-21087494 REVERSE
AT3G56990	1.11516	1.3278e-09	Symbols: EDA7 | EDA7 (embryo sac development arrest 7) | chr3:21088257-21092061 REVERSE
AT3G57150	1.06631	1.89359e-14	Symbols: NAP57, AtNAP57, CBF5, AtCBF5 | NAP57 (Arabidopsis thaliana homologue of NAP57); pseudouridine synthase | chr3:21153973-21156009 REVERSE
AT3G57940	1.14093	1.98633e-07	unknown protein | chr3:21449298-21455961 FORWARD
AT3G58160	1.15558	1.28651e-06	Symbols: XIJ, ATXIJ, ATMYOS3, MYA3, XI-16 | XIJ; motor | chr3:21534797-21541877 FORWARD
AT3G58650	1.59277	4.89823e-07	unknown protein | chr3:21696246-21699219 REVERSE
AT3G59510	2.06921	0.000460133	leucine-rich repeat family protein | chr3:21988453-21989712 REVERSE
AT3G59550	1.033	0.00106189	Symbols: SYN3, ATRAD21.2, ATSYN3 | SYN3 | chr3:21997054-22000678 FORWARD
AT3G59765	1.42133	0.00935115	other RNA | chr3:22076461-22078339 REVERSE
AT3G60900	2.45682	2.88195e-07	Symbols: FLA10 | FLA10 | chr3:22499360-22501239 REVERSE
AT3G61950	1.19214	0.00105605	basic helix-loop-helix (bHLH) family protein | chr3:22939546-22941451 FORWARD
AT3G63430	1.41785	0.00411419	unknown protein | chr3:23420366-23422399 FORWARD
AT4G00480	1.49868	0.00162335	Symbols: ATMYC1, myc1 | myc-related transcription factor (MYC1) | chr4:216812-219743 REVERSE
AT4G00870	1.34428	0.000896198	basic helix-loop-helix (bHLH) family protein | chr4:362169-363691 REVERSE
AT4G01037	1.04452	1.43562e-11	ubiquitin thiolesterase | chr4:451251-453243 REVERSE
AT4G01730	1.83235	1.64755e-06	zinc ion binding | chr4:749574-752034 FORWARD
AT4G02110	1.55963	4.15343e-08	transcription coactivator | chr4:935086-940191 FORWARD
AT4G02400	1.11788	1.94781e-08	FUNCTIONS IN: molecular_function unknown; INVOLVED IN: rRNA processing; LOCATED IN: small-subunit processome; EXPRESSED IN: 23 plant structures; EXPRESSED DURING: 13 growth stages; CONTAINS InterPro DOMAIN/s: Small-subunit processome, Utp14 (InterPro:IPR006709); BEST Arabidopsis thaliana protein match is: U3 ribonucleoprotein (Utp) family protein (TAIR:AT5G08600.1); Has 7412 Blast hits to 4272 pr…
AT4G04460	1.05111	0.00095601	aspartyl protease family protein | chr4:2224551-2227874 FORWARD
AT4G04700	1.14992	0.00148547	Symbols: CPK27 | CPK27; ATP binding / calcium ion binding / kinase/ protein kinase/ protein serine/threonine kinase/ protein tyrosine kinase | chr4:2385276-2387986 REVERSE
AT4G04940	1.04838	0.00154194	transducin family protein / WD-40 repeat family protein | chr4:2511028-2517193 REVERSE
AT4G05520	1.44184	3.03914e-07	Symbols: ATEHD2 | ATEHD2 (EPS15 HOMOLOGY DOMAIN 2); GTP binding / GTPase/ calcium ion binding | chr4:2804515-2807926 FORWARD
AT4G06746	1.81369	3.66951e-06	Symbols: RAP2.9 | RAP2.9 (related to AP2 9); DNA binding / transcription factor | chr4:4073962-4074545 REVERSE
AT4G07165	1.19297	0.0102652	NA
AT4G08770	1.44884	0.00284373	peroxidase, putative | chr4:5598115-5600312 REVERSE
AT4G09060	2.19303	0.00327469	unknown protein | chr4:5797661-5800330 REVERSE
AT4G11080	2.2675	2.31129e-19	high mobility group (HMG1/2) family protein | chr4:6760867-6763272 REVERSE
AT4G11370	1.9689	1.0572e-08	Symbols: RHA1A | RHA1A; protein binding / zinc ion binding | chr4:6907674-6908386 FORWARD
AT4G11920	1.13387	0.000789125	Symbols: CCS52A2, FZR1 | CCS52A2; signal transducer | chr4:7160276-7163382 REVERSE
AT4G12600	1.00488	3.32442e-06	ribosomal protein L7Ae/L30e/S12e/Gadd45 family protein | chr4:7453202-7454481 FORWARD
AT4G13370	1.36212	0.00016177	unknown protein | chr4:7777793-7780366 REVERSE
AT4G13495	1.09428	0.0055036	other RNA | chr4:7843217-7846774 FORWARD
AT4G13540	2.06427	7.79549e-05	unknown protein | chr4:7869874-7870750 FORWARD
AT4G13750	1.34341	4.57055e-05	ATP binding | chr4:7975191-7987620 FORWARD
AT4G14150	2.274	1.84055e-08	Symbols: PAKRP1, KINESIN-12A | PAKRP1 (PHRAGMOPLAST-ASSOCIATED KINESIN-RELATED PROTEIN 1); microtubule motor/ plus-end-directed microtubule motor | chr4:8158572-8165008 REVERSE
AT4G14310	1.16157	5.2495e-05	INVOLVED IN: biological_process unknown; LOCATED IN: cell wall; EXPRESSED IN: male gametophyte; EXPRESSED DURING: L mature pollen stage, M germinated pollen stage; CONTAINS InterPro DOMAIN/s: WD40 repeat-like (InterPro:IPR011046); Has 1571 Blast hits to 1320 proteins in 206 species: Archae - 6; Bacteria - 142; Metazoa - 581; Fungi - 102; Plants - 66; Viruses - 5; Other Eukaryotes - 669 (source: N…
AT4G14770	1.28699	6.35243e-10	Symbols: TCX2, ATTCX2 | TCX2 (TESMIN/TSO1-LIKE CXC 2); transcription factor | chr4:8481374-8484825 REVERSE
AT4G15215	1.66158	0.000197914	Symbols: PDR13, ATPDR13 | PDR13; ATP binding / ATPase/ nucleoside-triphosphatase/ nucleotide binding | chr4:8672070-8679176 FORWARD
AT4G15640	1.15826	2.34009e-08	unknown protein | chr4:8918985-8921930 REVERSE
AT4G15820	1.12906	0.00103181	FUNCTIONS IN: molecular_function unknown; INVOLVED IN: biological_process unknown; LOCATED IN: cellular_component unknown; EXPRESSED IN: 19 plant structures; EXPRESSED DURING: 13 growth stages; BEST Arabidopsis thaliana protein match is: emb1703 (embryo defective 1703) (TAIR:AT3G61780.1); Has 482 Blast hits to 408 proteins in 85 species: Archae - 0; Bacteria - 7; Metazoa - 192; Fungi - 38; Plants…
AT4G15830	1.86861	2.15769e-07	binding | chr4:8995113-8996601 REVERSE
AT4G16260	1.98336	3.4087e-52	catalytic/ cation binding / hydrolase, hydrolyzing O-glycosyl compounds | chr4:9200010-9201552 REVERSE
AT4G16265	1.13487	0.00178077	Symbols: NRPB9B, NRPD9B, NRPE9B | NRPB9B; DNA binding / DNA-directed RNA polymerase/ nucleic acid binding / transcription regulator/ zinc ion binding | chr4:9202352-9204078 REVERSE
AT4G16630	1.28613	1.33063e-17	DEAD/DEAH box helicase, putative (RH28) | chr4:9361984-9366748 REVERSE
AT4G16970	1.23773	4.65556e-06	ATP binding / kinase/ protein kinase/ protein serine/threonine kinase | chr4:9551428-9555784 REVERSE
AT4G17000	2.17457	8.74124e-09	unknown protein | chr4:9566902-9569913 REVERSE
AT4G17490	1.19798	1.3033e-06	Symbols: ATERF6, ERF-6-6 | ATERF6 (ETHYLENE RESPONSIVE ELEMENT BINDING FACTOR 6); DNA binding / transcription factor | chr4:9752824-9753867 REVERSE
AT4G18197	1.16073	2.21519e-20	Symbols: ATPUP7, PEX17, PUP7 | PUP7 (PURINE PERMEASE 7); purine transmembrane transporter | chr4:10071634-10073236 FORWARD
AT4G18880	1.24133	2.06376e-21	Symbols: AT-HSFA4A, HSF A4A | AT-HSFA4A; DNA binding / transcription factor | chr4:10347582-10349562 REVERSE
AT4G18960	4.86978	1.01538e-06	Symbols: AG | AG (AGAMOUS); DNA binding / transcription factor | chr4:10382856-10388539 FORWARD
AT4G19430	1.2018	0.000899312	unknown protein | chr4:10598445-10599151 REVERSE
AT4G19660	1.30376	3.20858e-14	Symbols: NPR4 | NPR4 (NPR1-like protein 4); protein binding | chr4:10696266-10698243 REVERSE
AT4G20325	1.0102	0.00115008	unknown protein | chr4:10979741-10982646 FORWARD
AT4G20420	4.05665	1.13103e-07	tapetum-specific protein-related | chr4:11016970-11017623 FORWARD
AT4G20820	1.06846	2.12045e-08	FAD-binding domain-containing protein | chr4:11150160-11151758 FORWARD
AT4G20940	1.40808	1.06304e-12	leucine-rich repeat family protein | chr4:11202728-11206280 FORWARD
AT4G21070	1.33035	1.68033e-05	Symbols: ATBRCA1, BRCA1 | ATBRCA1; ubiquitin-protein ligase | chr4:11248078-11252724 FORWARD
AT4G21270	2.2527	2.00222e-15	Symbols: ATK1, KATA, KATAP | ATK1 (ARABIDOPSIS THALIANA KINESIN 1); microtubule motor/ minus-end-directed microtubule motor | chr4:11329363-11334135 REVERSE
AT4G21820	2.85249	2.87975e-08	binding / calmodulin binding | chr4:11577524-11584053 FORWARD
AT4G21880	1.26902	9.73449e-06	FUNCTIONS IN: molecular_function unknown; INVOLVED IN: biological_process unknown; LOCATED IN: endomembrane system; EXPRESSED IN: 17 plant structures; EXPRESSED DURING: 7 growth stages; CONTAINS InterPro DOMAIN/s: Pentatricopeptide repeat (InterPro:IPR002885); BEST Arabidopsis thaliana protein match is: unknown protein (TAIR:AT4G04790.1); Has 8610 Blast hits to 4206 proteins in 137 species: Archa…
AT4G21970	2.79979	0.00432585	unknown protein | chr4:11653380-11654136 FORWARD
AT4G22860	1.74583	1.10872e-05	unknown protein | chr4:11997393-12001631 FORWARD
AT4G22970	1.74718	1.13863e-08	Symbols: AESP | AESP (ARABIDOPSIS HOMOLOG OF SEPARASE); peptidase | chr4:12033437-12043572 REVERSE
AT4G23810	1.73583	3.1674e-26	Symbols: WRKY53, ATWRKY53 | WRKY53; DNA binding / protein binding / transcription activator/ transcription factor | chr4:12392370-12393982 REVERSE
AT4G24350	1.08568	7.89329e-07	phosphorylase family protein | chr4:12609528-12611468 FORWARD
AT4G24710	1.25822	0.00764719	ATP binding / ATPase/ nucleoside-triphosphatase/ nucleotide binding | chr4:12745547-12748995 REVERSE
AT4G25240	2.39999	3.0322e-07	Symbols: SKS1 | SKS1 (SKU5 SIMILAR 1); copper ion binding / oxidoreductase | chr4:12930402-12933892 FORWARD
AT4G25340	1.85373	3.3532e-18	immunophilin-related / FKBP-type peptidyl-prolyl cis-trans isomerase-related | chr4:12959442-12962699 REVERSE
AT4G25630	1.44547	9.78537e-14	Symbols: FIB2, ATFIB2 | FIB2 (FIBRILLARIN 2); snoRNA binding | chr4:13074133-13076429 FORWARD
AT4G25730	1.0043	1.46289e-14	FtsJ-like methyltransferase family protein | chr4:13102679-13106780 REVERSE
AT4G25850	4.77371	2.20113e-05	Symbols: ORP4B | ORP4B (OSBP(OXYSTEROL BINDING PROTEIN)-RELATED PROTEIN 4B); oxysterol binding | chr4:13143648-13146930 FORWARD
AT4G26190	1.0769	0.000192523	FUNCTIONS IN: molecular_function unknown; INVOLVED IN: biological_process unknown; LOCATED IN: cellular_component unknown; EXPRESSED IN: 23 plant structures; EXPRESSED DURING: 13 growth stages; CONTAINS InterPro DOMAIN/s: NLI interacting factor (InterPro:IPR004274); BEST Arabidopsis thaliana protein match is: unknown protein (TAIR:AT2G36550.1); Has 24148 Blast hits to 14674 proteins in 713 specie…
AT4G26255	3.21602	6.11569e-08	other RNA | chr4:13293941-13296465 FORWARD
AT4G27180	1.01484	1.40074e-06	Symbols: ATK2, KATB | ATK2 (ARABIDOPSIS THALIANA KINESIN 2); microtubule binding / microtubule motor | chr4:13614856-13619156 REVERSE
AT4G28230	1.37684	7.09713e-05	unknown protein | chr4:13995779-13997307 REVERSE
AT4G28430	1.8717	0.000454912	reticulon family protein | chr4:14057792-14059864 FORWARD
AT4G29520	1.03839	2.63555e-08	LOCATED IN: endoplasmic reticulum, plasma membrane; EXPRESSED IN: 23 plant structures; EXPRESSED DURING: 13 growth stages; CONTAINS InterPro DOMAIN/s: Saposin B (InterPro:IPR008139); Has 120 Blast hits to 120 proteins in 43 species: Archae - 2; Bacteria - 0; Metazoa - 42; Fungi - 10; Plants - 19; Viruses - 0; Other Eukaryotes - 47 (source: NCBI BLink). | chr4:14493911-14495745 REVERSE
AT4G30130	2.14768	5.61061e-07	unknown protein | chr4:14734819-14737978 FORWARD
AT4G30800	1.3792	0.000101352	40S ribosomal protein S11 (RPS11B) | chr4:15001134-15002671 FORWARD
AT4G30990	1.3188	1.86201e-10	binding | chr4:15084456-15097920 FORWARD
AT4G31210	1.37448	1.87173e-22	DNA topoisomerase family protein | chr4:15165280-15172687 FORWARD
AT4G31805	2.40615	0.000588591	WRKY family transcription factor | chr4:15385280-15386982 FORWARD
AT4G31840	1.42948	9.96814e-14	plastocyanin-like domain-containing protein | chr4:15401640-15402617 FORWARD
AT4G31910	2.56133	0.000417082	transferase family protein | chr4:15441082-15443900 FORWARD
AT4G32700	1.15895	0.000121337	DNA-directed DNA polymerase family protein | chr4:15767317-15779697 FORWARD
AT4G32820	1.1485	1.59805e-11	binding | chr4:15831576-15841643 REVERSE
AT4G33050	1.12971	5.27694e-24	Symbols: EDA39 | EDA39 (embryo sac development arrest 39); calmodulin binding | chr4:15944453-15947026 REVERSE
AT4G33260	1.88166	1.18643e-05	Symbols: CDC20.2 | CDC20.2; signal transducer | chr4:16041067-16043411 REVERSE
AT4G33270	2.44202	2.99804e-21	Symbols: CDC20.1 | CDC20.1; signal transducer | chr4:16044352-16046792 REVERSE
AT4G33400	1.05386	0.000240068	dem protein-related / defective embryo and meristems protein-related | chr4:16077917-16080521 REVERSE
AT4G33790	1.47231	3.47541e-09	Symbols: CER4, G7, FAR3 | CER4 (ECERIFERUM 4); fatty acyl-CoA reductase (alcohol-forming)/ oxidoreductase, acting on the CH-CH group of donors | chr4:16204157-16207947 REVERSE
AT4G34530	1.06866	3.2114e-09	Symbols: CIB1 | CIB1 (CRYPTOCHROME-INTERACTING BASIC-HELIX-LOOP-HELIX 1); DNA binding / transcription factor | chr4:16498391-16500174 FORWARD
AT4G35620	1.76312	1.53352e-05	Symbols: CYCB2;2 | CYCB2;2 (Cyclin B2;2); cyclin-dependent protein kinase regulator | chr4:16901621-16903920 FORWARD
AT4G35730	1.42816	1.36439e-07	unknown protein | chr4:16931039-16933356 FORWARD
AT4G36080	1.05367	0.00248379	FAT domain-containing protein / phosphatidylinositol 3- and 4-kinase family protein | chr4:17059824-17077628 REVERSE
AT4G36120	1.001	0.00111652	unknown protein | chr4:17093088-17096573 REVERSE
AT4G36270	1.24499	0.000297826	ATP binding | chr4:17161024-17165241 REVERSE
AT4G37290	2.92023	0.00210304	unknown protein | chr4:17549684-17550257 REVERSE
AT4G37610	1.17847	5.66947e-16	Symbols: BT5 | BT5 (BTB AND TAZ DOMAIN PROTEIN 5); protein binding / transcription regulator | chr4:17670481-17672353 REVERSE
AT4G37750	1.14821	7.46687e-07	Symbols: ANT, DRG, CKC, CKC1 | ANT (AINTEGUMENTA); DNA binding / transcription factor | chr4:17739514-17742401 FORWARD
AT4G38230	1.04461	0.00363055	Symbols: CPK26, ATCPK26 | CPK26; ATP binding / calcium ion binding / calmodulin-dependent protein kinase/ kinase/ protein kinase | chr4:17928677-17931182 REVERSE
AT4G38950	1.33978	0.000617516	kinesin motor family protein | chr4:18154395-18159935 REVERSE
AT4G39530	1.31494	0.00445564	pentatricopeptide (PPR) repeat-containing protein | chr4:18374736-18377240 REVERSE
AT4G39860	1.15918	1.98199e-07	unknown protein | chr4:18499753-18501642 FORWARD
AT4G40000	2.76117	1.38581e-07	NOL1/NOP2/sun family protein | chr4:18543893-18547523 REVERSE
AT5G01175	2.35566	0.000579911	other RNA | chr5:60208-61214 FORWARD
AT5G02370	1.10245	0.000704073	kinesin motor protein-related | chr5:503408-507244 FORWARD
AT5G02430	1.0652	0.00109397	WD-40 repeat family protein | chr5:526592-529839 FORWARD
AT5G02520	1.47198	0.00339835	FUNCTIONS IN: molecular_function unknown; INVOLVED IN: biological_process unknown; LOCATED IN: cellular_component unknown; EXPRESSED IN: 13 plant structures; EXPRESSED DURING: 6 growth stages; CONTAINS InterPro DOMAIN/s: SANT associated (InterPro:IPR015216); BEST Arabidopsis thaliana protein match is: EMB1674 (EMBRYO DEFECTIVE 1674) (TAIR:AT1G58210.1); Has 41 Blast hits to 40 proteins in 13 speci…
AT5G03870	3.30972	2.75621e-11	glutaredoxin family protein | chr5:1035658-1036967 REVERSE
AT5G04150	2.18227	6.61157e-12	Symbols: BHLH101 | BHLH101; DNA binding / transcription factor | chr5:1138559-1139476 REVERSE
AT5G05240	1.17104	0.00204149	FUNCTIONS IN: molecular_function unknown; INVOLVED IN: biological_process unknown; LOCATED IN: cellular_component unknown; CONTAINS InterPro DOMAIN/s: Uncharacterised conserved protein UCP030365 (InterPro:IPR016953); BEST Arabidopsis thaliana protein match is: unknown protein (TAIR:AT2G40630.1); Has 24 Blast hits to 24 proteins in 7 species: Archae - 0; Bacteria - 0; Metazoa - 0; Fungi - 2; Plant…
AT5G05510	1.98364	0.000337903	protein kinase-related | chr5:1630559-1632598 REVERSE
AT5G06265	1.15785	0.000754411	hyaluronan mediated motility receptor-related | chr5:1905292-1908167 FORWARD
AT5G06940	2.33259	1.52532e-05	leucine-rich repeat family protein | chr5:2148078-2150771 REVERSE
AT5G07180	1.07178	2.97829e-05	Symbols: ERL2 | ERL2 (ERECTA-LIKE 2); kinase | chr5:2227571-2233417 REVERSE
AT5G07660	1.20413	0.00122009	structural maintenance of chromosomes (SMC) family protein | chr5:2422839-2429912 FORWARD
AT5G07800	1.05399	0.00300219	flavin-containing monooxygenase family protein / FMO family protein | chr5:2486576-2489296 REVERSE
AT5G08020	1.09463	0.00021843	Symbols: ATRPA70B, RPA70B | RPA70B (RPA70-KDA SUBUNIT B); DNA binding / nucleic acid binding | chr5:2572107-2574879 FORWARD
AT5G08180	1.05017	3.4351e-11	ribosomal protein L7Ae/L30e/S12e/Gadd45 family protein | chr5:2631654-2633455 REVERSE
AT5G08600	1.27368	0.000117741	U3 ribonucleoprotein (Utp) family protein | chr5:2786267-2789871 FORWARD
AT5G08610	1.21591	3.90058e-22	DEAD box RNA helicase (RH26) | chr5:2790295-2794215 FORWARD
AT5G08790	1.05217	6.71654e-18	Symbols: ATAF2, anac081 | ATAF2; transcription activator | chr5:2858849-2860262 REVERSE
AT5G08920	1.15824	1.64121e-11	NA
AT5G09155	1.06177	6.99405e-05	NA
AT5G09300	1.12305	0.00245177	2-oxoisovalerate dehydrogenase, putative / 3-methyl-2-oxobutanoate dehydrogenase, putative / branched-chain alpha-keto acid dehydrogenase E1 alpha subunit, putative | chr5:2884179-2886863 REVERSE
AT5G10240	1.03516	2.05765e-08	Symbols: ASN3 | ASN3 (ASPARAGINE SYNTHETASE 3); asparagine synthase (glutamine-hydrolyzing) | chr5:3212689-3216466 REVERSE
AT5G10250	1.59434	5.53578e-05	Symbols: DOT3 | DOT3 (DEFECTIVELY ORGANIZED TRIBUTARIES 3); protein binding / signal transducer | chr5:3217028-3219368 REVERSE
AT5G10310	1.25986	0.0037735	unknown protein | chr5:3241518-3242266 REVERSE
AT5G10520	1.26117	0.000317286	Symbols: RBK1 | RBK1 (Rop Binding protein Kinases 1); ATP binding / kinase/ protein kinase/ protein serine/threonine kinase | chr5:3320370-3322910 REVERSE
AT5G10530	1.22764	0.00270137	lectin protein kinase, putative | chr5:3324978-3326933 REVERSE
AT5G11160	1.44916	0.00687256	Symbols: APT5 | APT5 (Adenine phosphoribosyltransferase 5); adenine phosphoribosyltransferase | chr5:3550520-3552207 FORWARD
AT5G11510	1.75535	1.86119e-11	Symbols: MYB3R-4, AtMYB3R4 | MYB3R-4 (myb domain protein 3R-4); DNA binding / transcription coactivator/ transcription factor | chr5:3679808-3684877 FORWARD
AT5G12080	1.11774	2.96866e-11	Symbols: MSL10 | MSL10 (MECHANOSENSITIVE CHANNEL OF SMALL CONDUCTANCE-LIKE 10); mechanically-gated ion channel | chr5:3898047-3901629 REVERSE
AT5G12300	1.0522	0.000964208	C2 domain-containing protein | chr5:3978313-3979795 REVERSE
AT5G13840	1.95707	9.40968e-10	Symbols: FZR3 | FZR3 (FIZZY-RELATED 3); signal transducer | chr5:4468508-4470991 REVERSE
AT5G14360	1.61825	0.00290282	ubiquitin family protein | chr5:4630997-4631742 FORWARD
AT5G15510	1.84116	1.84163e-07	FUNCTIONS IN: molecular_function unknown; INVOLVED IN: biological_process unknown; EXPRESSED IN: 17 plant structures; EXPRESSED DURING: 7 growth stages; CONTAINS InterPro DOMAIN/s: Targeting for Xklp2 (InterPro:IPR009675); BEST Arabidopsis thaliana protein match is: unknown protein (TAIR:AT3G01015.1); Has 992 Blast hits to 819 proteins in 107 species: Archae - 0; Bacteria - 11; Metazoa - 477; Fun…
AT5G15530	1.13869	6.97873e-06	Symbols: BCCP2, CAC1-B | BCCP2 (BIOTIN CARBOXYL CARRIER PROTEIN 2); biotin binding | chr5:5038751-5040840 FORWARD
AT5G15800	1.16845	0.0105077	Symbols: SEP1, AGL2 | SEP1 (SEPALLATA1); DNA binding / transcription factor | chr5:5151334-5154154 REVERSE
AT5G16250	1.3495	8.30627e-13	unknown protein | chr5:5310095-5310951 REVERSE
AT5G18700	1.10087	7.23093e-06	Symbols: EMB3013 | EMB3013 (embryo defective 3013); ATP binding / binding / kinase/ protein kinase/ protein serine/threonine kinase | chr5:6235096-6240733 REVERSE
AT5G18820	1.47121	3.33259e-07	Symbols: EMB3007 | EMB3007 (embryo defective 3007); ATP binding / protein binding | chr5:6271489-6274327 FORWARD
AT5G19160	1.07436	0.000502653	unknown protein | chr5:6430486-6432728 FORWARD
AT5G19300	1.27792	0.00559077	FUNCTIONS IN: molecular_function unknown; INVOLVED IN: biological_process unknown; LOCATED IN: cellular_component unknown; EXPRESSED IN: 20 plant structures; EXPRESSED DURING: 13 growth stages; CONTAINS InterPro DOMAIN/s: Nucleic acid-binding, OB-fold-like (InterPro:IPR016027), Protein of unknown function DUF171 (InterPro:IPR003750); Has 4766 Blast hits to 2044 proteins in 217 species: Archae - 7…
AT5G20635	1.63249	6.66581e-05	FUNCTIONS IN: molecular_function unknown; INVOLVED IN: biological_process unknown; LOCATED IN: keratin filament, chloroplast; CONTAINS InterPro DOMAIN/s: Keratin, high sulphur B2 protein (InterPro:IPR002494); Has 5724 Blast hits to 2501 proteins in 208 species: Archae - 6; Bacteria - 25; Metazoa - 4583; Fungi - 39; Plants - 97; Viruses - 40; Other Eukaryotes - 934 (source: NCBI BLink). | chr5:697…
AT5G20710	3.28903	4.81088e-08	Symbols: BGAL7 | BGAL7 (beta-galactosidase 7); beta-galactosidase | chr5:7010522-7014249 FORWARD
AT5G21140	1.011	0.00733282	Symbols: emb1379 | emb1379 (embryo defective 1379) | chr5:7187096-7189619 REVERSE
AT5G22520	1.26672	0.0010354	unknown protein | chr5:7478930-7479527 FORWARD
AT5G22930	1.23356	0.00210429	unknown protein | chr5:7668229-7669315 REVERSE
AT5G23400	1.10335	0.000143595	disease resistance family protein / LRR family protein | chr5:7880335-7882634 FORWARD
AT5G23420	1.0079	6.2128e-08	Symbols: HMGB6 | HMGB6; transcription factor | chr5:7888513-7890180 REVERSE
AT5G23480	1.61716	0.000881894	DNA binding | chr5:7916314-7919278 FORWARD
AT5G24210	1.22278	1.14931e-26	lipase class 3 family protein | chr5:8217335-8219619 FORWARD
AT5G24330	2.10731	0.00730845	Symbols: ATXR6, SDG34 | ATXR6; DNA binding / protein binding | chr5:8295147-8297068 REVERSE
AT5G24352	4.15477	0.00870233	FUNCTIONS IN: molecular_function unknown; INVOLVED IN: biological_process unknown; LOCATED IN: cellular_component unknown; BEST Arabidopsis thaliana protein match is: transcription factor (TAIR:AT1G64625.2); Has 74 Blast hits to 74 proteins in 7 species: Archae - 0; Bacteria - 0; Metazoa - 0; Fungi - 0; Plants - 74; Viruses - 0; Other Eukaryotes - 0 (source: NCBI BLink). | chr5:8311052-8311985 FO…
AT5G24850	1.32517	2.48358e-06	Symbols: CRY3 | CRY3 (cryptochrome 3); DNA binding / DNA photolyase/ FMN binding | chr5:8535282-8538107 REVERSE
AT5G26860	1.18142	3.91917e-16	Symbols: LON_ARA_ARA, LON1 | LON1 (LON PROTEASE 1); ATP binding / ATP-dependent peptidase/ serine-type peptidase | chr5:9451048-9457000 FORWARD
AT5G27120	1.49008	7.80994e-24	SAR DNA-binding protein, putative | chr5:9540925-9543871 FORWARD
AT5G27330	1.80125	5.35994e-14	LOCATED IN: endoplasmic reticulum; EXPRESSED IN: 22 plant structures; EXPRESSED DURING: 12 growth stages; CONTAINS InterPro DOMAIN/s: Prefoldin (InterPro:IPR009053); BEST Arabidopsis thaliana protein match is: unknown protein (TAIR:AT3G05130.1); Has 110457 Blast hits to 56483 proteins in 2051 species: Archae - 1653; Bacteria - 15111; Metazoa - 52441; Fungi - 7858; Plants - 4309; Viruses - 584; Ot…
AT5G27420	1.70759	3.83081e-19	zinc finger (C3HC4-type RING finger) family protein | chr5:9684072-9685561 FORWARD
AT5G27550	1.3626	3.90282e-07	ATP binding / microtubule motor | chr5:9727634-9731323 REVERSE
AT5G27620	1.12286	1.54691e-06	Symbols: CYCH;1 | CYCH;1 (CYCLIN H;1); cyclin-dependent protein kinase/ protein binding / protein kinase | chr5:9771324-9774875 FORWARD
AT5G27680	1.3401	0.000508662	Symbols: RECQSIM | RECQSIM (Arabidopsis RecQ helicase sim); ATP binding / ATP-dependent helicase/ helicase/ nucleic acid binding | chr5:9793790-9798961 REVERSE
AT5G33300	1.39495	0.00147151	chromosome-associated kinesin-related | chr5:12562430-12565757 REVERSE
AT5G35670	1.39245	7.84277e-06	Symbols: iqd33 | iqd33 (IQ-domain 33); calmodulin binding | chr5:13856103-13858059 FORWARD
AT5G37020	1.03321	6.18832e-08	Symbols: ARF8, ATARF8 | ARF8 (AUXIN RESPONSE FACTOR 8); transcription factor | chr5:14630028-14634387 FORWARD
AT5G37590	1.01848	4.00877e-06	binding | chr5:14927313-14932787 REVERSE
AT5G37950	1.4672	0.00349582	transferase, transferring hexosyl groups | chr5:15115883-15117617 FORWARD
AT5G38010	1.46861	0.00764165	UDP-glucoronosyl/UDP-glucosyl transferase family protein | chr5:15158275-15160212 FORWARD
AT5G38150	1.48468	0.00109095	Symbols: PMI15 | PMI15 (plastid movement impaired 15) | chr5:15223116-15224947 REVERSE
AT5G38310	1.96555	0.00337445	unknown protein | chr5:15310405-15311321 REVERSE
AT5G38720	1.1793	0.000660374	unknown protein | chr5:15508244-15510559 REVERSE
AT5G39670	1.0569	0.00028556	calcium-binding EF hand family protein | chr5:15883179-15884067 FORWARD
AT5G39785	1.12516	2.4745e-05	structural constituent of ribosome | chr5:15929188-15932276 FORWARD
AT5G39840	1.0529	8.98477e-05	ATP-dependent RNA helicase, mitochondrial, putative | chr5:15946769-15949186 FORWARD
AT5G40450	1.33316	0.000859995	unknown protein | chr5:16184650-16193678 REVERSE
AT5G40480	1.21661	2.61767e-09	Symbols: EMB3012 | EMB3012 (embryo defective 3012) | chr5:16213235-16223982 FORWARD
AT5G40550	1.28093	2.30774e-05	unknown protein | chr5:16241068-16243381 FORWARD
AT5G40840	1.18898	0.00174118	Symbols: SYN2 | SYN2 | chr5:16359430-16363792 REVERSE
AT5G41020	1.52113	1.42588e-12	myb family transcription factor | chr5:16425883-16427797 REVERSE
AT5G41140	1.48858	8.70736e-12	unknown protein | chr5:16468447-16472810 FORWARD
AT5G41740	1.00128	5.52926e-16	disease resistance protein (TIR-NBS-LRR class), putative | chr5:16688626-16693119 FORWARD
AT5G41750	1.57787	2.85867e-40	disease resistance protein (TIR-NBS-LRR class), putative | chr5:16693909-16698943 FORWARD
AT5G41790	1.12225	0.000433127	Symbols: CIP1 | CIP1 (COP1-INTERACTIVE PROTEIN 1); protein binding | chr5:16727530-16732847 FORWARD
AT5G42690	2.55301	1.45128e-06	unknown protein | chr5:17116428-17119838 REVERSE
AT5G42880	2.24345	1.96568e-05	unknown protein | chr5:17191758-17194091 FORWARD
AT5G44040	1.2173	3.33052e-06	unknown protein | chr5:17719659-17721580 REVERSE
AT5G44060	1.26521	1.04637e-10	unknown protein | chr5:17731005-17731905 FORWARD
AT5G44560	1.20597	5.98606e-05	Symbols: VPS2.2 | VPS2.2 | chr5:17945957-17948400 FORWARD
AT5G45140	1.2261	1.38757e-09	Symbols: NRPC2 | NRPC2; DNA binding / DNA-directed RNA polymerase/ ribonucleoside binding | chr5:18247228-18258138 REVERSE
AT5G45340	1.61173	5.0041e-28	Symbols: CYP707A3 | CYP707A3; (+)-abscisic acid 8'-hydroxylase/ oxygen binding | chr5:18368642-18370991 REVERSE
AT5G45700	1.46427	0.00343384	NLI interacting factor (NIF) family protein | chr5:18537349-18538196 FORWARD
AT5G46280	1.02032	3.17808e-09	Symbols: MCM3 | DNA replication licensing factor, putative | chr5:18769697-18773658 REVERSE
AT5G46460	1.14478	0.00540821	pentatricopeptide (PPR) repeat-containing protein | chr5:18840305-18842398 FORWARD
AT5G46580	1.03027	1.49618e-17	pentatricopeptide (PPR) repeat-containing protein | chr5:18897445-18899645 REVERSE
AT5G46740	1.01962	6.86045e-05	Symbols: UBP21 | UBP21 (UBIQUITIN-SPECIFIC PROTEASE 21); ubiquitin thiolesterase/ ubiquitin-specific protease | chr5:18965271-18968742 REVERSE
AT5G47455	1.14012	2.28626e-05	unknown protein | chr5:19250723-19252364 FORWARD
AT5G47850	1.15055	0.0071043	Symbols: CCR4 | CCR4 (ARABIDOPSIS THALIANA CRINKLY4 RELATED 4); kinase | chr5:19378701-19381082 REVERSE
AT5G47910	1.01155	5.92512e-12	Symbols: RBOHD, ATRBOHD | RBOHD (RESPIRATORY BURST OXIDASE HOMOLOGUE D); NAD(P)H oxidase | chr5:19397443-19402061 FORWARD
AT5G48470	1.26002	3.18939e-13	unknown protein | chr5:19641744-19644362 FORWARD
AT5G48600	1.78092	2.07842e-08	Symbols: ATSMC3, ATCAP-C, ATSMC4 | ATSMC3 (ARABIDOPSIS THALIANA STRUCTURAL MAINTENANCE OF CHROMOSOME 3); ATP binding / transporter | chr5:19701877-19709130 FORWARD
AT5G49330	1.23126	0.00552496	Symbols: AtMYB111 | AtMYB111 (myb domain protein 111); DNA binding / transcription factor | chr5:19998952-20001378 REVERSE
AT5G50010	1.38571	0.00021416	transcription factor/ transcription regulator | chr5:20348615-20350830 FORWARD
AT5G51190	2.42378	2.27693e-11	AP2 domain-containing transcription factor, putative | chr5:20800584-20801416 REVERSE
AT5G51850	2.30611	0.00202674	unknown protein | chr5:21079252-21081578 FORWARD
AT5G52230	1.04527	4.94884e-06	Symbols: MBD13 | MBD13; methyl-CpG binding | chr5:21207888-21211809 REVERSE
AT5G52280	1.33175	0.000210832	protein transport protein-related | chr5:21226833-21230254 FORWARD
AT5G52600	3.65296	0.0107206	Symbols: AtMYB82 | AtMYB82 (myb domain protein 82); DNA binding / transcription factor | chr5:21343102-21343968 REVERSE
AT5G52950	1.6848	0.00125266	unknown protein | chr5:21473887-21476939 REVERSE
AT5G53210	3.06189	1.76365e-07	Symbols: SPCH | SPCH (SPEECHLESS); DNA binding / transcription factor | chr5:21586606-21588941 REVERSE
AT5G53830	1.10181	5.95633e-08	VQ motif-containing protein | chr5:21857050-21857984 FORWARD
AT5G53930	1.05193	0.000990914	unknown protein | chr5:21894232-21896427 REVERSE
AT5G54670	1.17596	8.72334e-07	Symbols: ATK3, KATC | ATK3 (ARABIDOPSIS THALIANA KINESIN 3); ATPase/ microtubule binding / microtubule motor | chr5:22209472-22214134 FORWARD
AT5G55520	2.64388	3.53165e-13	INVOLVED IN: biological_process unknown; EXPRESSED IN: 15 plant structures; EXPRESSED DURING: 8 growth stages; CONTAINS InterPro DOMAIN/s: Kinesin-related (InterPro:IPR010544); BEST Arabidopsis thaliana protein match is: unknown protein (TAIR:AT4G26660.1); Has 26712 Blast hits to 16371 proteins in 1006 species: Archae - 217; Bacteria - 1993; Metazoa - 14955; Fungi - 1858; Plants - 946; Viruses - …
AT5G55660	1.33732	0.00012515	LOCATED IN: mitochondrion; EXPRESSED IN: 24 plant structures; EXPRESSED DURING: 13 growth stages; CONTAINS InterPro DOMAIN/s: DEK, C-terminal (InterPro:IPR014876); BEST Arabidopsis thaliana protein match is: unknown protein (TAIR:AT4G26630.2); Has 348612 Blast hits to 121147 proteins in 2910 species: Archae - 1231; Bacteria - 38190; Metazoa - 148268; Fungi - 42547; Plants - 15024; Viruses - 2447;…
AT5G55740	1.07413	2.45351e-08	Symbols: CRR21 | CRR21 (chlororespiratory reduction 21) | chr5:22561941-22564433 REVERSE
AT5G55820	1.94322	4.39389e-12	unknown protein | chr5:22586287-22594035 FORWARD
AT5G55920	1.13529	7.6237e-08	Symbols: OLI2 | nucleolar protein, putative | chr5:22645483-22649447 REVERSE
AT5G55970	1.37344	3.95384e-21	zinc finger (C3HC4-type RING finger) family protein | chr5:22667906-22669545 FORWARD
AT5G56850	1.31232	0.00968071	unknown protein | chr5:22985193-22988013 REVERSE
AT5G56890	1.01431	1.9094e-05	protein kinase family protein | chr5:23010523-23015671 REVERSE
AT5G59360	1.61221	0.001471	unknown protein | chr5:23945345-23946430 REVERSE
AT5G60040	1.43105	9.00279e-11	Symbols: NRPC1 | NRPC1; DNA binding / DNA-directed RNA polymerase/ ribonucleoside binding / zinc ion binding | chr5:24173403-24183641 FORWARD
AT5G60210	1.57815	6.20702e-18	LOCATED IN: plasma membrane; EXPRESSED IN: 22 plant structures; EXPRESSED DURING: 12 growth stages; BEST Arabidopsis thaliana protein match is: myosin heavy chain-related (TAIR:AT2G37080.1); Has 77946 Blast hits to 39215 proteins in 1793 species: Archae - 845; Bacteria - 8877; Metazoa - 39997; Fungi - 6049; Plants - 2988; Viruses - 248; Other Eukaryotes - 18942 (source: NCBI BLink). | chr5:242430…
AT5G60880	3.49922	0.000208821	unknown protein | chr5:24488289-24489778 REVERSE
AT5G60930	1.91334	3.83657e-06	chromosome-associated kinesin, putative | chr5:24515398-24522511 REVERSE
AT5G61160	1.9092	1.24711e-23	Symbols: AACT1 | AACT1 (anthocyanin 5-aromatic acyltransferase 1); transferase/ transferase, transferring acyl groups other than amino-acyl groups | chr5:24608724-24610304 FORWARD
AT5G61460	1.18995	1.06255e-07	Symbols: MIM, ATRAD18 | MIM (hypersensitive to MMS, irradiation and MMC); ATP binding | chr5:24714076-24721940 REVERSE
AT5G61600	1.95443	2.9311e-12	Symbols: ERF104 | ethylene-responsive element-binding family protein | chr5:24766386-24767430 REVERSE
AT5G61940	1.33626	0.000349186	ubiquitin carboxyl-terminal hydrolase-related | chr5:24868155-24872717 FORWARD
AT5G61950	1.447	7.71463e-05	ubiquitin carboxyl-terminal hydrolase-related | chr5:24873566-24878093 FORWARD
AT5G62230	1.58292	0.000234358	Symbols: ERL1 | ERL1 (ERECTA-LIKE 1); kinase | chr5:24996234-25002340 FORWARD
AT5G62370	1.899	9.55841e-05	pentatricopeptide (PPR) repeat-containing protein | chr5:25041901-25044849 REVERSE
AT5G62410	1.82363	3.30199e-10	Symbols: SMC2, TTN3, ATCAP-E1, ATSMC4 | SMC2 (STRUCTURAL MAINTENANCE OF CHROMOSOMES 2); transporter | chr5:25056262-25062625 FORWARD
AT5G62550	1.885	1.56548e-14	unknown protein | chr5:25105576-25107951 REVERSE
AT5G62730	1.78622	0.00359776	proton-dependent oligopeptide transport (POT) family protein | chr5:25197494-25200033 FORWARD
AT5G63530	1.14993	0.000376345	Symbols: ATFP3, FP3 | ATFP3; metal ion binding / transition metal ion binding | chr5:25433154-25435834 FORWARD
AT5G63950	1.2039	4.56819e-11	Symbols: CHR24 | CHR24 (chromatin remodeling 24); ATP binding / DNA binding / helicase/ nucleic acid binding | chr5:25591956-25598505 REVERSE
AT5G63960	1.56717	3.01381e-06	Symbols: EMB2780 | EMB2780 (EMBRYO DEFECTIVE 2780); DNA binding / DNA-directed DNA polymerase/ nucleic acid binding / nucleotide binding | chr5:25599514-25606841 FORWARD
AT5G64810	1.18208	0.00676162	Symbols: WRKY51, ATWRKY51 | WRKY51; transcription factor | chr5:25908413-25909803 FORWARD
AT5G64910	3.02976	0.00013318	unknown protein | chr5:25940711-25944114 FORWARD
AT5G64980	1.16912	0.00249913	unknown protein | chr5:25960775-25963235 REVERSE
AT5G65770	1.12323	2.21483e-05	Symbols: LINC4 | LINC4 (LITTLE NUCLEI4) | chr5:26311587-26315544 FORWARD
AT5G65860	1.00003	0.000258297	ankyrin repeat family protein | chr5:26347593-26349044 REVERSE
AT5G66540	1.29149	2.89157e-08	FUNCTIONS IN: molecular_function unknown; INVOLVED IN: rRNA processing; LOCATED IN: cytosol, nucleolus, nucleus; EXPRESSED IN: 22 plant structures; EXPRESSED DURING: 12 growth stages; CONTAINS InterPro DOMAIN/s: U3 small nucleolar ribonucleoprotein complex, subunit Mpp10p (InterPro:IPR012173), Mpp10 protein (InterPro:IPR007151); Has 76240 Blast hits to 38667 proteins in 1479 species: Archae - 252…
AT5G66750	1.04314	9.31118e-05	Symbols: DDM1, CHR01, CHR1, CHA1, SOM4, SOM1, ATDDM1 | CHR1 (CHROMATIN REMODELING 1); ATPase/ helicase | chr5:26648951-26653073 FORWARD
AT5G66960	1.3616	0.0113074	prolyl oligopeptidase family protein | chr5:26736209-26739493 REVERSE
AT5G67270	1.59631	5.31726e-07	Symbols: ATEB1C, EB1C, ATEB1H1 | ATEB1C (microtubule end binding protein 1); microtubule binding | chr5:26840070-26842081 REVERSE
ATCG00170	1.2783	0.0116121	Symbols: RPOC2 | RNA polymerase beta' subunit-2 | chrC:15938-20068 REVERSE
ATCG00180	1.18436	0.00041998	Symbols: RPOC1 | RNA polymerase beta' subunit-1 | chrC:20251-23084 REVERSE
ATCG00190	1.1736	0.000726907	Symbols: RPOB | Chloroplast DNA-dependent RNA polymerase B subunit. The transcription of this gene is regulated by a nuclear encoded RNA polymerase. This gene has been transferred to mitochondrial genome during crucifer evolution. | chrC:23111-26329 REVERSE
AT5G07550	8.00499	3.56984e-12	Symbols: GRP19, ATGRP19 | GRP19 (GLYCINE-RICH PROTEIN 19); lipid binding | chr5:2388310-2389249 REVERSE
AT5G22430	8.41814	4.29607e-80	unknown protein | chr5:7433790-7434935 FORWARD
