# Supplementary material for: Transcriptomic Profiling Provides Molecular Insights Into Hydrogen Peroxide-Enhanced Arabidopsis Growth and Its Salt Tolerance
Source: Front Plant Sci. 2022 Apr 6;13:866063. doi: 10.3389/fpls.2022.866063 (PMC9019583; doi:10.3389/fpls.2022.866063)
Supplement: Supplementary file 3 [file Data_Sheet_2.zip › Supplementary Tables S1-23/Table S6.xlsx]

## Sheet: Sheet1
455 up-regulated genes only in HN vs. WW (two-fold or more changes with a False Discovery Rate (FDR) adjusted p-value ≤0.05)
Gene_ID	Log2FC	P-value	Annotation
AT1G03310	1.73797	1.35994e-60	Symbols: ATISA2, ISA2, DBE1, BE2 | isoamylase, putative / starch debranching enzyme, putative | chr1:813486-816749 FORWARD
AT1G03340	1.23043	0.000839404	unknown protein | chr1:819662-821317 FORWARD
AT1G03710	3.336	0.0107419	FUNCTIONS IN: molecular_function unknown; INVOLVED IN: biological_process unknown; LOCATED IN: cellular_component unknown; EXPRESSED IN: 10 plant structures; EXPRESSED DURING: 8 growth stages; CONTAINS InterPro DOMAIN/s: Cystatin-related, plant (InterPro:IPR006525); BEST Arabidopsis thaliana protein match is: unknown protein (TAIR:AT5G17110.1); Has 51 Blast hits to 49 proteins in 5 species: Archa…
AT1G03790	4.42033	2.97731e-11	Symbols: SOM | SOM (SOMNUS); nucleic acid binding / transcription factor | chr1:954525-956097 FORWARD
AT1G03940	1.13893	5.67491e-06	transferase family protein | chr1:1009542-1011056 REVERSE
AT1G04000	1.10967	9.168e-08	unknown protein | chr1:1028106-1029119 REVERSE
AT1G04103	3.50564	0.00774951	NA
AT1G04220	1.65261	0.00016208	Symbols: KCS2 | KCS2 (3-KETOACYL-COA SYNTHASE 2); fatty acid elongase | chr1:1119699-1122526 REVERSE
AT1G04463	1.37909	0.0165969	NA
AT1G04580	2.08944	8.63832e-08	Symbols: AAO4, ATAO-4, ATAO2 | AAO4 (ARABIDOPSIS ALDEHYDE OXIDASE 4); aldehyde oxidase/ aryl-aldehyde oxidase | chr1:1252122-1257510 REVERSE
AT1G05170	1.23571	2.83359e-10	galactosyltransferase family protein | chr1:1491164-1494248 REVERSE
AT1G07180	1.03282	1.10052e-20	Symbols: ATNDI1, NDA1 | NDA1 (ALTERNATIVE NAD(P)H DEHYDROGENASE 1); NADH dehydrogenase | chr1:2204320-2206934 FORWARD
AT1G07370	1.00966	2.16483e-06	Symbols: PCNA1 | PCNA1 (PROLIFERATING CELLULAR NUCLEAR ANTIGEN); DNA binding / DNA polymerase processivity factor/ protein binding | chr1:2263140-2264551 FORWARD
AT1G07373	3.53236	0.0146162	NA
AT1G07610	1.08076	1.48711e-07	Symbols: MT1C | MT1C; copper ion binding | chr1:2341542-2342123 FORWARD
AT1G08290	1.81315	5.43779e-05	zinc finger (C2H2 type) protein (WIP3) | chr1:2609996-2613242 REVERSE
AT1G08640	1.09131	3.05988e-29	unknown protein | chr1:2748398-2751278 REVERSE
AT1G09510	5.74976	0.00411786	cinnamyl-alcohol dehydrogenase family / CAD family | chr1:3069385-3070910 FORWARD
AT1G09800	1.10058	0.00370474	tRNA pseudouridine synthase family protein | chr1:3176883-3180421 REVERSE
AT1G10270	1.01076	1.52731e-07	Symbols: GRP23 | GRP23 (GLUTAMINE-RICH PROTEIN23); binding | chr1:3363504-3366488 FORWARD
AT1G11170	1.02045	0.00186772	unknown protein | chr1:3740765-3744675 FORWARD
AT1G11320	1.31404	0.000888691	unknown protein | chr1:3807128-3808875 FORWARD
AT1G11700	1.2974	8.87479e-11	unknown protein | chr1:3945737-3946613 FORWARD
AT1G11720	1.15942	2.36093e-21	Symbols: ATSS3 | ATSS3 (starch synthase 3); starch synthase/ transferase, transferring glycosyl groups | chr1:3952511-3957044 FORWARD
AT1G11925	3.83903	1.58051e-09	Encodes a Stigma-specific Stig1 family protein | chr1:4025930-4026732 REVERSE
AT1G12200	1.10615	4.01942e-11	flavin-containing monooxygenase family protein / FMO family protein | chr1:4137533-4140028 FORWARD
AT1G12775	1.42863	0.000365408	LOCATED IN: mitochondrion; EXPRESSED IN: 7 plant structures; EXPRESSED DURING: F mature embryo stage, petal differentiation and expansion stage, D bilateral stage, E expanded cotyledon stage; CONTAINS InterPro DOMAIN/s: Pentatricopeptide repeat (InterPro:IPR002885); BEST Arabidopsis thaliana protein match is: pentatricopeptide (PPR) repeat-containing protein (TAIR:AT1G12300.1); Has 27792 Blast hi…
AT1G13080	1.05218	1.27114e-12	Symbols: CYP71B2 | CYP71B2 (CYTOCHROME P450 71B2); electron carrier/ heme binding / iron ion binding / monooxygenase/ oxygen binding | chr1:4459187-4460940 FORWARD
AT1G13130	2.41775	5.01377e-05	glycosyl hydrolase family 5 protein / cellulase family protein | chr1:4474720-4477941 FORWARD
AT1G14250	2.25106	1.80844e-106	nucleoside phosphatase family protein / GDA1/CD39 family protein | chr1:4868452-4871488 FORWARD
AT1G15150	2.2427	0.000159421	MATE efflux family protein | chr1:5212615-5214858 FORWARD
AT1G16070	1.12899	0.00142975	Symbols: AtTLP8 | AtTLP8 (TUBBY LIKE PROTEIN 8); transcription factor | chr1:5511874-5513896 REVERSE
AT1G16400	2.30544	8.03714e-14	Symbols: CYP79F2 | CYP79F2; oxidoreductase, acting on paired donors, with incorporation or reduction of molecular oxygen, NADH or NADPH as one donor, and incorporation of one atom of oxygen / oxygen binding | chr1:5605159-5607473 FORWARD
AT1G16515	2.26462	0.000186469	unknown protein | chr1:5647549-5647813 REVERSE
AT1G16540	1.00704	1.07322e-05	Symbols: SIR3, LOS5, ABA3, ATABA3 | ABA3 (ABA DEFICIENT 3); Mo-molybdopterin cofactor sulfurase/ selenocysteine lyase | chr1:5659415-5665449 FORWARD
AT1G17170	1.44935	0.00725503	Symbols: ATGSTU24, GST | ATGSTU24 (GLUTATHIONE S-TRANSFERASE TAU 24); glutathione binding / glutathione transferase | chr1:5869846-5870840 FORWARD
AT1G17190	1.47188	0.0053649	Symbols: ATGSTU26, GSTU26 | ATGSTU26 (ARABIDOPSIS THALIANA GLUTATHIONE S-TRANSFERASE TAU 26); glutathione transferase | chr1:5875350-5876545 FORWARD
AT1G17710	4.92905	1.12187e-09	phosphatase | chr1:6090560-6092027 REVERSE
AT1G18265	1.78847	0.000565117	unknown protein | chr1:6282252-6283293 REVERSE
AT1G18360	1.75948	2.19625e-35	hydrolase, alpha/beta fold family protein | chr1:6316695-6319427 REVERSE
AT1G18590	1.61834	3.17596e-35	Symbols: SOT17, ATSOT17, ATST5C | SOT17 (SULFOTRANSFERASE 17); desulfoglucosinolate sulfotransferase/ sulfotransferase | chr1:6398580-6399942 FORWARD
AT1G18810	1.13807	4.75369e-07	phytochrome kinase substrate-related | chr1:6485596-6487030 REVERSE
AT1G19920	1.11635	1.228e-29	Symbols: APS2, ASA1 | APS2; sulfate adenylyltransferase (ATP) | chr1:6914613-6916805 REVERSE
AT1G19960	2.11605	5.04333e-70	FUNCTIONS IN: molecular_function unknown; INVOLVED IN: biological_process unknown; LOCATED IN: cellular_component unknown; EXPRESSED IN: 21 plant structures; EXPRESSED DURING: 13 growth stages; BEST Arabidopsis thaliana protein match is: transmembrane receptor (TAIR:AT2G32140.1); Has 41 Blast hits to 41 proteins in 16 species: Archae - 0; Bacteria - 2; Metazoa - 25; Fungi - 0; Plants - 9; Viruses…
AT1G20380	1.01064	0.00360085	prolyl oligopeptidase, putative / prolyl endopeptidase, putative / post-proline cleaving enzyme, putative | chr1:7061665-7065178 FORWARD
AT1G22340	1.18018	0.00371352	Symbols: AtUGT85A7 | AtUGT85A7 (UDP-glucosyl transferase 85A7); UDP-glycosyltransferase/ glucuronosyltransferase/ transferase, transferring glycosyl groups | chr1:7890464-7892090 REVERSE
AT1G22950	1.32279	4.01501e-05	iron ion binding / oxidoreductase/ oxidoreductase, acting on paired donors, with incorporation or reduction of molecular oxygen, 2-oxoglutarate as one donor, and incorporation of one atom each of oxygen into both donors | chr1:8125023-8127196 REVERSE
AT1G23140	1.17719	7.94735e-06	C2 domain-containing protein | chr1:8202261-8203215 REVERSE
AT1G23190	1.1525	9.06615e-42	phosphoglucomutase, cytoplasmic, putative / glucose phosphomutase, putative | chr1:8219869-8224469 FORWARD
AT1G23740	1.27172	2.31099e-52	oxidoreductase, zinc-binding dehydrogenase family protein | chr1:8398115-8399749 REVERSE
AT1G26770	1.21394	7.34022e-26	Symbols: ATEXPA10, AT-EXP10, ATEXP10, ATHEXP ALPHA 1.1, EXP10 | ATEXPA10 (ARABIDOPSIS THALIANA EXPANSIN A 10); structural constituent of cell wall | chr1:9259750-9260792 FORWARD
AT1G27120	1.05893	5.82857e-09	galactosyltransferase family protein | chr1:9421177-9424069 FORWARD
AT1G27760	1.1336	1.62036e-27	Symbols: SAT32, ATSAT32 | interferon-related developmental regulator family protein / IFRD protein family | chr1:9668584-9671616 FORWARD
AT1G28570	1.09407	1.97191e-07	GDSL-motif lipase, putative | chr1:10041641-10044147 REVERSE
AT1G31010	1.03107	0.000987996	Symbols: OSB4 | OSB4 (organellar single-stranded DNA binding protein 4); single-stranded DNA binding | chr1:11054731-11056921 REVERSE
AT1G31230	1.14219	1.42179e-36	Symbols: AK-HSDH I, AK-HSDH | AK-HSDH I (ASPARTATE KINASE-HOMOSERINE DEHYDROGENASE I); aspartate kinase/ homoserine dehydrogenase | chr1:11158618-11163274 REVERSE
AT1G32240	1.02481	6.46445e-05	Symbols: KAN2 | KAN2 (KANADI 2); DNA binding / transcription factor | chr1:11625700-11630626 REVERSE
AT1G32900	1.49779	3.79612e-56	starch synthase, putative | chr1:11920390-11923766 REVERSE
AT1G34380	1.25384	1.9666e-07	5'-3' exonuclease family protein | chr1:12552670-12554358 REVERSE
AT1G35310	2.10972	0.00657323	Symbols: MLP168 | MLP168 (MLP-LIKE PROTEIN 168) | chr1:12956159-12957090 REVERSE
AT1G35910	2.53449	6.5004e-05	trehalose-6-phosphate phosphatase, putative | chr1:13363003-13365060 REVERSE
AT1G36280	1.69258	6.21549e-16	adenylosuccinate lyase, putative / adenylosuccinase, putative | chr1:13640508-13643017 FORWARD
AT1G44100	1.03354	2.27145e-13	Symbols: AAP5 | AAP5; amino acid transmembrane transporter/ basic amino acid transmembrane transporter | chr1:16764405-16767685 REVERSE
AT1G45010	1.2907	2.81681e-06	FUNCTIONS IN: molecular_function unknown; INVOLVED IN: biological_process unknown; LOCATED IN: endomembrane system, integral to membrane; CONTAINS InterPro DOMAIN/s: TRAM, LAG1 and CLN8 homology (InterPro:IPR006634); BEST Arabidopsis thaliana protein match is: unknown protein (TAIR:AT1G35180.1); Has 139 Blast hits to 139 proteins in 42 species: Archae - 0; Bacteria - 0; Metazoa - 61; Fungi - 4; P…
AT1G45201	1.90447	1.00058e-120	Symbols: ATTLL1, TLL1 | TLL1 (TRIACYLGLYCEROL LIPASE-LIKE 1); triacylglycerol lipase | chr1:17123821-17128651 FORWARD
AT1G52080	1.6243	9.0932e-09	Symbols: AR791 | AR791; actin binding | chr1:19369131-19372065 FORWARD
AT1G52910	1.15715	0.00681858	unknown protein | chr1:19708057-19709323 FORWARD
AT1G53035	1.43409	0.000793222	unknown protein | chr1:19761700-19762551 REVERSE
AT1G53230	1.07574	0.0143413	Symbols: TCP3 | TCP3; transcription factor | chr1:19849788-19851725 REVERSE
AT1G53310	1.19019	1.5259e-50	Symbols: ATPPC1 | ATPPC1 (PHOSPHOENOLPYRUVATE CARBOXYLASE 1); catalytic/ phosphoenolpyruvate carboxylase | chr1:19884027-19888276 REVERSE
AT1G54040	1.01407	1.32348e-24	Symbols: ESP, TASTY | ESP (EPITHIOSPECIFIER PROTEIN); enzyme regulator | chr1:20170715-20173949 REVERSE
AT1G54120	1.78449	0.000347158	unknown protein | chr1:20207020-20207540 FORWARD
AT1G54890	2.49949	0.00124769	late embryogenesis abundant protein-related / LEA protein-related | chr1:20463083-20464470 FORWARD
AT1G55210	1.03013	2.76593e-12	disease resistance response | chr1:20597869-20598708 REVERSE
AT1G55550	1.33666	2.63631e-05	ATP binding / microtubule motor | chr1:20748915-20753079 FORWARD
AT1G55910	1.39605	4.44519e-20	Symbols: ZIP11 | ZIP11 (ZINC TRANSPORTER 11 PRECURSOR); cation transmembrane transporter/ metal ion transmembrane transporter | chr1:20906134-20907413 FORWARD
AT1G56670	1.33614	0.000118364	GDSL-motif lipase/hydrolase family protein | chr1:21241673-21244047 FORWARD
AT1G58280	1.11349	1.46302e-07	LOCATED IN: chloroplast; CONTAINS InterPro DOMAIN/s: Phosphoglycerate mutase (InterPro:IPR013078); BEST Arabidopsis thaliana protein match is: unknown protein (TAIR:AT5G64460.6); Has 209 Blast hits to 206 proteins in 47 species: Archae - 0; Bacteria - 0; Metazoa - 0; Fungi - 84; Plants - 67; Viruses - 0; Other Eukaryotes - 58 (source: NCBI BLink). | chr1:21620331-21622519 REVERSE
AT1G60890	1.28873	4.11617e-16	phosphatidylinositol-4-phosphate 5-kinase family protein | chr1:22412246-22417244 REVERSE
AT1G61930	1.93076	0.0103296	unknown protein | chr1:22893101-22893976 FORWARD
AT1G62030	1.08688	0.00033997	DC1 domain-containing protein | chr1:22924250-22926598 REVERSE
AT1G62305	1.21994	1.00853e-06	unknown protein | chr1:23026776-23029339 REVERSE
AT1G62370	2.05337	1.6387e-05	zinc finger (C3HC4-type RING finger) family protein | chr1:23072575-23073189 FORWARD
AT1G64780	1.34802	1.97995e-15	Symbols: ATAMT1;2, AMT1;2 | ATAMT1;2 (AMMONIUM TRANSPORTER 1;2); ammonium transmembrane transporter | chr1:24060770-24062630 REVERSE
AT1G64900	1.35702	5.24073e-43	Symbols: CYP89A2, CYP89 | CYP89A2 (CYTOCHROME P450 89A2); electron carrier/ heme binding / iron ion binding / monooxygenase/ oxygen binding | chr1:24113215-24114984 FORWARD
AT1G65860	1.0265	2.55776e-19	Symbols: FMO GS-OX1 | FMO GS-OX1 (FLAVIN-MONOOXYGENASE GLUCOSINOLATE S-OXYGENASE 1); 3-methylthiopropyl glucosinolate S-oxygenase/ 4-methylthiopropyl glucosinolate S-oxygenase/ 5-methylthiopropyl glucosinolate S-oxygenase/ 6-methylthiopropyl glucosinolate S-oxygenase/ 7-methyl | chr1:24499066-24502745 REVERSE
AT1G65870	1.82094	0.00111971	disease resistance-responsive family protein | chr1:24503624-24504193 FORWARD
AT1G66390	3.52913	0.0125184	Symbols: ATMYB90, PAP2, MYB90 | MYB90 (MYB DOMAIN PROTEIN 90); DNA binding / transcription factor | chr1:24763957-24765541 FORWARD
AT1G66400	1.45245	5.36604e-05	calmodulin-related protein, putative | chr1:24770575-24771371 REVERSE
AT1G66500	1.1935	1.18833e-07	zinc finger (C2H2-type) family protein | chr1:24811149-24812650 REVERSE
AT1G66540	1.31068	0.000829622	cytochrome P450, putative | chr1:24824459-24826586 FORWARD
AT1G67328	1.09653	0.000123593	other RNA | chr1:25213843-25215050 REVERSE
AT1G68050	1.10374	4.08699e-14	Symbols: ADO3, FKF1 | FKF1 (FLAVIN-BINDING, KELCH REPEAT, F BOX 1); signal transducer/ two-component sensor/ ubiquitin-protein ligase | chr1:25508676-25510889 FORWARD
AT1G68250	3.17649	0.00105238	unknown protein | chr1:25579373-25580194 REVERSE
AT1G68568	1.76357	3.31759e-05	other RNA | chr1:25746977-25747654 REVERSE
AT1G68795	1.73776	0.00360654	Symbols: CLE12 | CLE12 (CLAVATA3/ESR-RELATED 12); protein binding / receptor binding | chr1:25840855-25841652 REVERSE
AT1G69610	1.02998	3.28849e-05	structural constituent of ribosome | chr1:26186954-26189489 FORWARD
AT1G71000	2.18421	0.00962541	heat shock protein binding | chr1:26769336-26770111 REVERSE
AT1G71490	1.00438	0.0134127	pentatricopeptide (PPR) repeat-containing protein | chr1:26932905-26935825 REVERSE
AT1G72950	1.08372	0.00863401	disease resistance protein (TIR-NBS class), putative | chr1:27444585-27445980 FORWARD
AT1G73177	1.18618	0.00740388	Symbols: BNS | BNS (BONSAI) | chr1:27516572-27517854 REVERSE
AT1G73770	1.18616	0.0108028	unknown protein | chr1:27742128-27743148 FORWARD
AT1G73870	1.72096	1.31342e-41	zinc finger (B-box type) family protein | chr1:27779166-27780676 FORWARD
AT1G73880	1.03862	2.70131e-06	Symbols: UGT89B1 | UGT89B1 (UDP-GLUCOSYL TRANSFERASE 89B1); UDP-glycosyltransferase/ quercetin 3-O-glucosyltransferase/ quercetin 4'-O-glucosyltransferase/ quercetin 7-O-glucosyltransferase/ transferase, transferring glycosyl groups / transferase, transferring hexosyl group | chr1:27784981-27786804 FORWARD
AT1G74290	2.00499	0.00104343	esterase/lipase/thioesterase family protein | chr1:27931836-27934268 FORWARD
AT1G74590	1.24318	0.0135754	Symbols: ATGSTU10, GSTU10 | GSTU10 (GLUTATHIONE S-TRANSFERASE TAU 10); glutathione transferase | chr1:28023627-28024726 REVERSE
AT1G74600	1.38763	0.000127633	pentatricopeptide (PPR) repeat-containing protein | chr1:28025153-28027840 REVERSE
AT1G74930	2.33005	3.65373e-55	Symbols: ORA47 | ORA47; DNA binding / transcription factor | chr1:28144132-28145049 FORWARD
AT1G75300	1.63687	0.000421954	isoflavone reductase, putative | chr1:28255495-28257040 FORWARD
AT1G75580	1.49797	0.00210066	auxin-responsive protein, putative | chr1:28377461-28378178 FORWARD
AT1G75710	1.08614	1.05172e-08	zinc finger (C2H2 type) family protein | chr1:28428706-28431249 FORWARD
AT1G77570	2.25622	0.00369448	DNA binding / transcription factor | chr1:29143350-29144003 FORWARD
AT1G77870	1.70633	0.0113708	Symbols: MUB5 | MUB5 (MEMBRANE-ANCHORED UBIQUITIN-FOLD PROTEIN 5 PRECURSOR) | chr1:29285078-29285889 FORWARD
AT1G77960	1.33844	3.39466e-06	unknown protein | chr1:29310057-29313571 REVERSE
AT1G78370	1.52221	1.05344e-91	Symbols: ATGSTU20 | ATGSTU20 (GLUTATHIONE S-TRANSFERASE TAU 20); glutathione transferase | chr1:29484269-29485290 REVERSE
AT1G79450	1.44315	1.17869e-07	Symbols: ALIS5 | ALIS5 (ALA-Interacting Subunit 5) | chr1:29887692-29890145 FORWARD
AT1G79630	1.048	4.08946e-06	protein phosphatase 2C family protein / PP2C family protein | chr1:29962730-29965460 REVERSE
AT2G02150	1.36899	0.00367773	pentatricopeptide (PPR) repeat-containing protein | chr2:547261-552229 REVERSE
AT2G03850	2.97172	1.95484e-05	late embryogenesis abundant domain-containing protein / LEA domain-containing protein | chr2:1175581-1176702 FORWARD
AT2G04852	1.16152	0.00514591	Potential natural antisense gene, locus overlaps with AT2G04850 | chr2:1705148-1706465 REVERSEmoderately similar to ( 282)AT2G04850auxin-responsive protein-related | chr2:1704295-1705605 FORWARD
AT2G05100	1.07614	5.94092e-46	Symbols: LHCB2.1, LHCB2 | LHCB2.1; chlorophyll binding | chr2:1823240-1824425 REVERSE
AT2G05940	1.56966	1.41526e-36	protein kinase, putative | chr2:2287238-2289307 REVERSE
AT2G12190	1.31738	0.00013929	cytochrome P450, putative | chr2:4891642-4893345 REVERSE
AT2G12462	1.72629	0.000872249	unknown protein | chr2:5050434-5051613 REVERSE
AT2G12550	1.02107	5.62776e-06	ubiquitin-associated (UBA)/TS-N domain-containing protein | chr2:5114868-5118747 FORWARD
AT2G13810	1.51119	0.00585393	Symbols: ALD1 | ALD1 (AGD2-LIKE DEFENSE RESPONSE PROTEIN1); catalytic/ pyridoxal phosphate binding / transaminase/ transferase, transferring nitrogenous groups | chr2:5768446-5772259 FORWARD
AT2G15020	2.10919	1.09301e-42	unknown protein | chr2:6491434-6493352 REVERSE
AT2G15220	2.03869	0.000612302	secretory protein, putative | chr2:6608659-6609506 FORWARD
AT2G15780	5.05911	7.91919e-05	glycine-rich protein | chr2:6873545-6874741 REVERSE
AT2G17270	1.51723	0.000338208	mitochondrial substrate carrier family protein | chr2:7510100-7512387 FORWARD
AT2G17630	1.00088	0.000470266	phosphoserine aminotransferase, putative | chr2:7666585-7668065 FORWARD
AT2G18193	1.23488	0.0028981	AAA-type ATPase family protein | chr2:7917505-7919277 REVERSE
AT2G18240	1.28021	1.85819e-07	RER1 protein, putative | chr2:7935285-7936721 FORWARD
AT2G18950	1.36049	1.39972e-26	Symbols: HPT1, TPT1, ATHPT, VTE2 | HPT1 (HOMOGENTISATE PHYTYLTRANSFERASE 1); homogentisate phytyltransferase/ prenyltransferase | chr2:8207342-8210463 FORWARD
AT2G19490	1.00164	0.00221202	recA family protein | chr2:8441527-8444170 FORWARD
AT2G19650	1.25474	2.30981e-10	DC1 domain-containing protein | chr2:8493475-8495823 REVERSE
AT2G21590	1.24957	0.00165478	Symbols: APL4 | APL4; glucose-1-phosphate adenylyltransferase | chr2:9238482-9242440 FORWARD
AT2G21860	1.03099	4.63337e-16	violaxanthin de-epoxidase-related | chr2:9318258-9320002 REVERSE
AT2G22200	1.20445	0.00107324	AP2 domain-containing transcription factor | chr2:9443128-9444423 REVERSE
AT2G23180	1.66164	1.2476e-06	Symbols: CYP96A1 | CYP96A1; electron carrier/ heme binding / iron ion binding / monooxygenase/ oxygen binding | chr2:9874907-9876594 FORWARD
AT2G23910	1.06448	0.000164344	cinnamoyl-CoA reductase-related | chr2:10177834-10180064 FORWARD
AT2G25260	1.26748	0.00588604	unknown protein | chr2:10755524-10757772 REVERSE
AT2G25680	1.86721	3.32591e-07	Symbols: MOT1 | MOT1 (molybdate transporter 1); molybdate ion transmembrane transporter/ sulfate transmembrane transporter | chr2:10933061-10934551 REVERSE
AT2G25820	1.31762	0.0170078	transcription factor | chr2:11014890-11015800 FORWARD
AT2G26840	1.26821	2.40489e-06	unknown protein | chr2:11447232-11448904 REVERSE
AT2G27360	1.42464	0.000130517	lipase, putative | chr2:11706198-11708065 FORWARD
AT2G27420	2.13826	0.00164825	cysteine proteinase, putative | chr2:11726144-11727614 REVERSE
AT2G28470	1.00829	3.65345e-25	Symbols: BGAL8 | BGAL8 (beta-galactosidase 8); beta-galactosidase/ catalytic/ cation binding / sugar binding | chr2:12168840-12173570 REVERSE
AT2G29650	1.74831	1.06423e-84	Symbols: ANTR1, PHT4;1 | PHT4;1; carbohydrate transmembrane transporter/ inorganic diphosphate transmembrane transporter/ inorganic phosphate transmembrane transporter/ organic anion transmembrane transporter/ sugar:hydrogen symporter | chr2:12673383-12676049 REVERSE
AT2G30230	1.70967	1.91424e-12	unknown protein | chr2:12897071-12897885 FORWARD
AT2G30424	1.00081	0.00386409	Symbols: TCL2 | TCL2 (TRICHOMELESS 2); DNA binding | chr2:12964506-12965468 REVERSE
AT2G30480	1.7923	2.37034e-05	unknown protein | chr2:12987876-12993403 REVERSE
AT2G30770	1.38561	1.83767e-08	Symbols: CYP71A13 | CYP71A13 (cytochrome P450, family 71, subfamily A, polypeptide 13); indoleacetaldoxime dehydratase/ oxygen binding | chr2:13109794-13112011 REVERSE
AT2G31160	1.02706	0.0164311	Symbols: LSH3 | LSH3 (LIGHT SENSITIVE HYPOCOTYLS 3) | chr2:13277811-13278745 FORWARD
AT2G31380	1.0833	4.03818e-18	Symbols: STH | STH; protein domain specific binding / transcription factor/ zinc ion binding | chr2:13381910-13383470 FORWARD
AT2G31400	1.02832	2.16855e-38	pentatricopeptide (PPR) repeat-containing protein | chr2:13387004-13390706 REVERSE
AT2G31790	1.05547	1.05453e-23	UDP-glucoronosyl/UDP-glucosyl transferase family protein | chr2:13518211-13520364 FORWARD
AT2G32220	1.4404	5.3518e-05	60S ribosomal protein L27 (RPL27A) | chr2:13678919-13679523 FORWARD
AT2G32390	1.19143	1.19e-07	Symbols: ATGLR3.5, GLR3.5, GLR6 | ATGLR3.5 (GLUTAMATE RECEPTOR 3.5); intracellular ligand-gated ion channel | chr2:13748468-13751923 REVERSE
AT2G32830	1.66311	0.0110761	Symbols: PHT5 | PHT5; inorganic phosphate transmembrane transporter/ phosphate transmembrane transporter | chr2:13927699-13929713 REVERSE
AT2G33180	1.18115	1.04142e-12	unknown protein | chr2:14066463-14067467 FORWARD
AT2G33580	1.01246	2.0512e-13	protein kinase family protein / peptidoglycan-binding LysM domain-containing protein | chr2:14219623-14221861 REVERSE
AT2G34450	1.04011	0.00930693	high mobility group (HMG1/2) family protein | chr2:14527736-14529492 REVERSE
AT2G34490	1.49709	3.91969e-15	Symbols: CYP710A2 | CYP710A2 (cytochrome P450, family 710, subfamily A, polypeptide 2); C-22 sterol desaturase/ oxygen binding | chr2:14535645-14537432 REVERSE
AT2G34650	1.48885	1.16232e-10	Symbols: PID, ABR | PID (PINOID); kinase/ protein kinase/ protein serine/threonine kinase | chr2:14589760-14591788 REVERSE
AT2G34925	1.33848	0.0146045	Symbols: CLE42 | CLE42 (CLAVATA3/ESR-RELATED 42) | chr2:14734270-14734536 FORWARD
AT2G35700	2.67578	0.00130022	Symbols: ATERF38, ERF38 | ERF38 (ERF FAMILY PROTEIN 38); DNA binding / transcription factor | chr2:15005205-15005789 FORWARD
AT2G35730	3.50278	4.85399e-09	heavy-metal-associated domain-containing protein | chr2:15020492-15021556 REVERSE
AT2G36630	1.18926	2.53651e-17	unknown protein | chr2:15352491-15355177 REVERSE
AT2G36750	1.71287	0.00618099	Symbols: UGT73C1 | UGT73C1 (UDP-GLUCOSYL TRANSFERASE 73C1); UDP-glucosyltransferase/ UDP-glycosyltransferase/ cis-zeatin O-beta-D-glucosyltransferase/ trans-zeatin O-beta-D-glucosyltransferase/ transferase, transferring glycosyl groups | chr2:15410462-15412038 REVERSE
AT2G36780	2.02867	1.00514e-30	UDP-glucoronosyl/UDP-glucosyl transferase family protein | chr2:15417490-15419154 REVERSE
AT2G36870	1.48216	4.90936e-05	xyloglucan:xyloglucosyl transferase, putative / xyloglucan endotransglycosylase, putative / endo-xyloglucan transferase, putative | chr2:15472645-15474681 REVERSE
AT2G36980	1.87381	0.00112665	pentatricopeptide (PPR) repeat-containing protein | chr2:15531161-15533265 FORWARD
AT2G37400	1.01755	3.43406e-09	chloroplast lumen common family protein | chr2:15696155-15697402 REVERSE
AT2G38490	2.40325	0.00190412	Symbols: CIPK22, SnRK3.19 | CIPK22 (CBL-INTERACTING PROTEIN KINASE 22); ATP binding / kinase/ protein kinase/ protein serine/threonine kinase/ protein tyrosine kinase | chr2:16113491-16115285 REVERSE
AT2G38940	1.18843	1.51175e-05	Symbols: ATPT2, PHT1;4 | ATPT2 (ARABIDOPSIS THALIANA PHOSPHATE TRANSPORTER 2); carbohydrate transmembrane transporter/ inorganic phosphate transmembrane transporter/ phosphate transmembrane transporter/ sugar:hydrogen symporter | chr2:16257228-16260225 FORWARD
AT2G39560	1.48722	0.0152262	unknown protein | chr2:16504846-16506008 REVERSE
AT2G39710	1.21992	1.22474e-07	aspartyl protease family protein | chr2:16561788-16563380 REVERSE
AT2G40340	1.86234	0.00192229	AP2 domain-containing transcription factor, putative (DRE2B) | chr2:16848438-16850487 REVERSE
AT2G40390	1.12662	0.0146979	unknown protein | chr2:16867293-16869089 FORWARD
AT2G40435	1.60844	1.09025e-06	EXPRESSED IN: 20 plant structures; EXPRESSED DURING: 13 growth stages; BEST Arabidopsis thaliana protein match is: transcription regulator (TAIR:AT3G56220.1); Has 165 Blast hits to 165 proteins in 20 species: Archae - 0; Bacteria - 0; Metazoa - 0; Fungi - 0; Plants - 165; Viruses - 0; Other Eukaryotes - 0 (source: NCBI BLink). | chr2:16886824-16888638 FORWARD
AT2G40475	1.89254	1.6747e-34	unknown protein | chr2:16906911-16908128 REVERSE
AT2G40840	1.07034	2.57651e-41	Symbols: DPE2 | DPE2 (DISPROPORTIONATING ENZYME 2); 4-alpha-glucanotransferase/ heteroglycan binding | chr2:17044963-17050947 FORWARD
AT2G41010	1.11592	1.80807e-12	Symbols: ATCAMBP25 | ATCAMBP25 (ARABIDOPSIS THALIANA CALMODULIN (CAM)-BINDING PROTEIN OF 25 KDA); calmodulin binding | chr2:17113866-17114804 REVERSE
AT2G41312	1.7405	0.000257518	other RNA | chr2:17225542-17226693 FORWARD
AT2G43100	1.75489	1.76874e-25	aconitase C-terminal domain-containing protein | chr2:17920660-17921689 FORWARD
AT2G43180	1.00939	2.52325e-09	catalytic | chr2:17953497-17955829 REVERSE
AT2G43870	2.67686	0.00069409	polygalacturonase, putative / pectinase, putative | chr2:18166615-18168264 REVERSE
AT2G44940	1.655	1.62522e-15	AP2 domain-containing transcription factor TINY, putative | chr2:18537257-18538418 FORWARD
AT2G45130	4.34868	0.00781514	Symbols: ATSPX3, SPX3 | SPX3 (SPX DOMAIN GENE 3) | chr2:18606410-18607853 FORWARD
AT2G45245	1.1162	0.00916025	other RNA | chr2:18659422-18660655 REVERSE
AT2G45900	1.87527	9.89048e-05	unknown protein | chr2:18886069-18888674 REVERSE
AT2G46340	1.30456	5.34988e-42	Symbols: SPA1 | SPA1 (SUPPRESSOR OF PHYA-105 1); protein binding / signal transducer | chr2:19022173-19027413 REVERSE
AT2G46535	1.15923	1.0987e-06	unknown protein | chr2:19109620-19110497 FORWARD
AT2G46650	1.02043	2.59089e-13	Symbols: B5 #1, ATCB5-C, CB5-C | CB5-C (CYTOCHROME B5 ISOFORM C); heme binding | chr2:19151646-19152600 FORWARD
AT2G46790	1.44114	0.00973777	Symbols: APRR9, PRR9, TL1 | APRR9 (ARABIDOPSIS PSEUDO-RESPONSE REGULATOR 9); protein binding / transcription regulator/ two-component response regulator | chr2:19232649-19235087 FORWARD
AT2G46870	1.22886	1.14322e-05	Symbols: NGA1 | NGA1 (NGATHA1); transcription factor | chr2:19260918-19262404 FORWARD
AT2G47260	1.14314	0.000908527	Symbols: WRKY23, ATWRKY23 | WRKY23; transcription factor | chr2:19404820-19407084 REVERSE
AT2G48140	3.08548	0.010665	Symbols: EDA4 | EDA4 (embryo sac development arrest 4); lipid binding | chr2:19686409-19687664 FORWARD
AT3G01060	1.3179	4.84044e-11	unknown protein | chr3:16643-18840 REVERSE
AT3G02535	1.15859	0.00934861	NA
AT3G02870	1.19459	5.66335e-18	Symbols: VTC4 | VTC4; 3'(2'),5'-bisphosphate nucleotidase/ L-galactose-1-phosphate phosphatase/ inositol or phosphatidylinositol phosphatase/ inositol-1(or 4)-monophosphatase | chr3:627512-629845 REVERSE
AT3G03200	1.58815	3.6946e-08	Symbols: anac045 | anac045 (Arabidopsis NAC domain containing protein 45); transcription factor | chr3:736141-738527 REVERSE
AT3G03250	1.01063	2.29006e-33	Symbols: UGP | UGP (UDP-glucose pyrophosphorylase); UTP:glucose-1-phosphate uridylyltransferase/ nucleotidyltransferase | chr3:749390-754159 REVERSE
AT3G03450	1.23513	5.10883e-06	Symbols: RGL2 | RGL2 (RGA-LIKE 2); transcription factor | chr3:819337-821406 REVERSE
AT3G03460	1.46209	0.00222587	unknown protein | chr3:822937-824546 REVERSE
AT3G03530	2.10856	7.27736e-05	Symbols: NPC4 | NPC4 (NONSPECIFIC PHOSPHOLIPASE C4); hydrolase, acting on ester bonds / phospholipase C | chr3:842499-845043 REVERSE
AT3G03560	1.05768	4.79e-07	unknown protein | chr3:852910-856486 REVERSE
AT3G03780	1.52142	3.11848e-40	Symbols: ATMS2 | AtMS2; 5-methyltetrahydropteroyltriglutamate-homocysteine S-methyltransferase/ methionine synthase | chr3:957235-960980 FORWARD
AT3G04040	1.30493	0.00591454	unknown protein | chr3:1047640-1049260 FORWARD
AT3G04485	1.51615	0.000692861	other RNA | chr3:1198114-1200104 FORWARD
AT3G05660	1.28524	8.1414e-08	Symbols: AtRLP33 | AtRLP33 (Receptor Like Protein 33); kinase/ protein binding | chr3:1648843-1652001 REVERSE
AT3G06125	1.03833	1.25663e-09	other RNA | chr3:1848883-1850596 FORWARD
AT3G07255	3.81122	9.0639e-05	NA
AT3G07940	1.09798	3.8768e-11	zinc finger and C2 domain protein, putative | chr3:2529204-2531533 FORWARD
AT3G09440	1.20449	8.57756e-53	heat shock cognate 70 kDa protein 3 (HSC70-3) (HSP70-3) | chr3:2903199-2905724 REVERSE
AT3G09450	3.59281	1.93851e-12	unknown protein | chr3:2907548-2910091 FORWARD
AT3G09540	1.53722	5.99429e-14	pectate lyase family protein | chr3:2928811-2931228 REVERSE
AT3G10150	1.40682	0.00349292	Symbols: ATPAP16, PAP16 | PAP16 (PURPLE ACID PHOSPHATASE 16); acid phosphatase/ protein serine/threonine phosphatase | chr3:3137362-3139056 REVERSE
AT3G10840	1.13487	1.02033e-11	hydrolase, alpha/beta fold family protein | chr3:3391065-3393290 REVERSE
AT3G11430	4.27927	2.82912e-17	Symbols: ATGPAT5, GPAT5 | GPAT5 (GLYCEROL-3-PHOSPHATE ACYLTRANSFERASE 5); 1-acylglycerol-3-phosphate O-acyltransferase/ acyltransferase/ organic anion transmembrane transporter | chr3:3595765-3597952 FORWARD
AT3G12965	1.19428	0.00514887	other RNA | chr3:4136961-4137674 REVERSE
AT3G15210	1.03509	2.64451e-11	Symbols: ATERF-4, ERF4, RAP2.5, ATERF4 | ERF4 (ETHYLENE RESPONSIVE ELEMENT BINDING FACTOR 4); DNA binding / protein binding / transcription factor/ transcription repressor | chr3:5121422-5122562 FORWARD
AT3G15460	1.23278	9.19625e-06	brix domain-containing protein | chr3:5214084-5216261 REVERSE
AT3G15670	2.22983	1.75232e-06	late embryogenesis abundant protein, putative / LEA protein, putative | chr3:5309886-5310988 REVERSE
AT3G16290	1.18534	9.80819e-23	Symbols: EMB2083 | EMB2083 (embryo defective 2083); ATP binding / ATP-dependent peptidase/ ATPase/ metalloendopeptidase/ metallopeptidase/ nucleoside-triphosphatase/ nucleotide binding / serine-type endopeptidase | chr3:5521071-5524995 REVERSE
AT3G17120	1.82937	7.82933e-33	unknown protein | chr3:5841096-5843485 FORWARD
AT3G17130	1.74165	2.27562e-06	invertase/pectin methylesterase inhibitor family protein | chr3:5844495-5845046 REVERSE
AT3G18250	1.65312	0.00514551	unknown protein | chr3:6258067-6258417 REVERSE
AT3G18280	1.02699	1.27242e-17	protease inhibitor/seed storage/lipid transfer protein (LTP) family protein | chr3:6267049-6267643 FORWARD
AT3G18420	1.1715	5.27095e-20	tetratricopeptide repeat (TPR)-containing protein | chr3:6324633-6325793 REVERSE
AT3G20240	1.03374	5.33834e-06	mitochondrial substrate carrier family protein | chr3:7057011-7058891 FORWARD
AT3G20600	1.09402	5.06463e-08	Symbols: NDR1 | NDR1 (non race-specific disease resistance 1); signal transducer | chr3:7194846-7195736 FORWARD
AT3G21250	1.167	2.34498e-27	Symbols: ATMRP6, MRP6 | ATMRP6; ATPase, coupled to transmembrane movement of substances | chr3:7457433-7462734 REVERSE
AT3G21470	1.77672	0.00421104	pentatricopeptide (PPR) repeat-containing protein | chr3:7563608-7565248 FORWARD
AT3G21520	2.51789	1.59479e-05	unknown protein | chr3:7581959-7582793 FORWARD
AT3G21670	1.00948	2.52946e-23	nitrate transporter (NTP3) | chr3:7626757-7629151 REVERSE
AT3G21890	2.40909	0.00144124	zinc finger (B-box type) family protein | chr3:7709113-7709733 REVERSE
AT3G22235	1.54966	3.10035e-35	FUNCTIONS IN: molecular_function unknown; INVOLVED IN: biological_process unknown; BEST Arabidopsis thaliana protein match is: PCC1 (PATHOGEN AND CIRCADIAN CONTROLLED 1) (TAIR:AT3G22231.1); Has 1 Blast hits to 1 proteins in 1 species: Archae - 0; Bacteria - 0; Metazoa - 0; Fungi - 0; Plants - 1; Viruses - 0; Other Eukaryotes - 0 (source: NCBI BLink). | chr3:7854419-7855791 REVERSE
AT3G23120	1.9088	1.37662e-33	Symbols: AtRLP38 | AtRLP38 (Receptor Like Protein 38); kinase/ protein binding | chr3:8227222-8229576 REVERSE
AT3G23160	1.01162	0.000226437	unknown protein | chr3:8259855-8262028 REVERSE
AT3G23240	1.17204	0.017085	Symbols: ERF1, ATERF1 | ERF1 (ETHYLENE RESPONSE FACTOR 1); DNA binding / transcription activator/ transcription factor | chr3:8295644-8296604 FORWARD
AT3G23410	1.01497	2.53016e-12	alcohol oxidase-related | chr3:8382805-8386148 FORWARD
AT3G23810	1.51414	2.62641e-44	Symbols: SAHH2, ATSAHH2 | SAHH2 (S-ADENOSYL-L-HOMOCYSTEINE (SAH) HYDROLASE 2); adenosylhomocysteinase/ binding / catalytic | chr3:8587664-8589713 REVERSE
AT3G24360	1.53703	0.00517787	enoyl-CoA hydratase/isomerase family protein | chr3:8839728-8842831 REVERSE
AT3G25110	1.51868	7.41305e-09	Symbols: AtFaTA | AtFaTA (Arabidopsis FatA acyl-ACP thioesterase); acyl carrier/ acyl-[acyl-carrier-protein] hydrolase | chr3:9146271-9148486 REVERSE
AT3G25250	1.79242	0.000234126	Symbols: AGC2-1, AGC2, OXI1 | AGC2-1 (OXIDATIVE SIGNAL-INDUCIBLE1); kinase | chr3:9195503-9197124 FORWARD
AT3G25740	1.00579	3.559e-08	Symbols: MAP1B, MAP1C | MAP1B (METHIONINE AMINOPEPTIDASE 1C); aminopeptidase/ metalloexopeptidase | chr3:9397786-9399762 FORWARD
AT3G25882	1.88283	3.23284e-05	Symbols: NIMIN-2 | NIMIN-2 (NIM1-INTERACTING 2) | chr3:9470417-9470950 REVERSE
AT3G26960	1.52628	1.97614e-11	unknown protein | chr3:9944668-9945579 REVERSE
AT3G27060	1.38601	1.2432e-39	Symbols: TSO2 | TSO2 (TSO meaning 'ugly' in Chinese); oxidoreductase/ ribonucleoside-diphosphate reductase/ transition metal ion binding | chr3:9979866-9981295 REVERSE
AT3G27300	1.02254	8.94203e-22	Symbols: G6PD5 | G6PD5 (glucose-6-phosphate dehydrogenase 5); glucose-6-phosphate dehydrogenase | chr3:10083049-10086696 REVERSE
AT3G27690	1.09185	3.46639e-23	Symbols: LHCB2.4, LHCB2.3, LHCB2 | LHCB2.3; chlorophyll binding | chr3:10255947-10257011 FORWARD
AT3G27880	1.09164	0.000166772	unknown protein | chr3:10338212-10339436 FORWARD
AT3G28760	1.00196	1.78913e-06	FUNCTIONS IN: molecular_function unknown; INVOLVED IN: biological_process unknown; EXPRESSED IN: 20 plant structures; EXPRESSED DURING: 13 growth stages; CONTAINS InterPro DOMAIN/s: 3-dehydroquinate synthase, prokaryotic-type (InterPro:IPR002812); Has 259 Blast hits to 259 proteins in 76 species: Archae - 86; Bacteria - 48; Metazoa - 0; Fungi - 0; Plants - 39; Viruses - 0; Other Eukaryotes - 86 (…
AT3G44450	1.82281	1.87991e-06	unknown protein | chr3:16074096-16074678 REVERSE
AT3G44990	3.58514	4.56563e-41	Symbols: XTR8, ATXTR8 | XTR8 (XYLOGLUCAN ENDO-TRANSGLYCOSYLASE-RELATED 8); hydrolase, acting on glycosyl bonds / xyloglucan:xyloglucosyl transferase | chr3:16446975-16448764 REVERSE
AT3G46620	2.15158	1.38771e-43	zinc finger (C3HC4-type RING finger) family protein | chr3:17178697-17180067 REVERSE
AT3G47950	1.15587	0.000289455	Symbols: AHA4 | AHA4; ATPase/ hydrogen-exporting ATPase, phosphorylative mechanism | chr3:17692702-17697999 FORWARD
AT3G48320	1.18238	8.9343e-12	Symbols: CYP71A21 | CYP71A21; electron carrier/ heme binding / iron ion binding / monooxygenase/ oxygen binding | chr3:17891134-17892847 FORWARD
AT3G48425	1.03885	0.00120962	endonuclease/exonuclease/phosphatase family protein | chr3:17931818-17934744 FORWARD
AT3G48580	2.59813	0.0102081	xyloglucan:xyloglucosyl transferase, putative / xyloglucan endotransglycosylase, putative / endo-xyloglucan transferase, putative | chr3:18007181-18008488 FORWARD
AT3G49130	3.94223	2.09533e-06	RNA binding | chr3:18210453-18211708 FORWARD
AT3G49142	1.46949	0.010213	Tetratricopeptide repeat (TPR)-like superfamily protein; CONTAINS InterPro DOMAIN/s: Pentatricopeptide repeat (InterPro:IPR002885); BEST Arabidopsis thaliana protein match is: Tetratricopeptide repeat (TPR)-like superfamily protein (TAIR:AT4G33990.1).
AT3G49210	1.22406	1.53e-07	unknown protein | chr3:18238048-18241237 REVERSE
AT3G50760	1.00343	1.68199e-08	Symbols: GATL2 | GATL2 (Galacturonosyltransferase-like 2); polygalacturonate 4-alpha-galacturonosyltransferase/ transferase, transferring glycosyl groups / transferase, transferring hexosyl groups | chr3:18868065-18869384 FORWARD
AT3G51090	1.11301	6.6162e-05	FUNCTIONS IN: molecular_function unknown; INVOLVED IN: biological_process unknown; LOCATED IN: cellular_component unknown; EXPRESSED IN: 22 plant structures; EXPRESSED DURING: 7 growth stages; CONTAINS InterPro DOMAIN/s: Protein of unknown function DUF1640 (InterPro:IPR012439); BEST Arabidopsis thaliana protein match is: metal ion binding (TAIR:AT2G16460.1); Has 369 Blast hits to 367 proteins in …
AT3G51750	1.56469	7.3523e-06	unknown protein | chr3:19196503-19197334 REVERSE
AT3G51960	1.18044	6.79842e-05	bZIP family transcription factor | chr3:19282601-19284146 REVERSE
AT3G52180	1.02087	1.33015e-31	Symbols: ATPTPKIS1, DSP4, SEX4 | SEX4 (STARCH-EXCESS 4); polysaccharide binding / protein tyrosine/serine/threonine phosphatase | chr3:19349652-19353596 REVERSE
AT3G52370	1.56969	4.78368e-10	Symbols: FLA15 | FLA15 (FASCICLIN-LIKE ARABINOGALACTAN PROTEIN 15 PRECURSOR) | chr3:19417490-19419782 FORWARD
AT3G52740	2.15482	1.88257e-08	unknown protein | chr3:19546374-19546964 REVERSE
AT3G53040	2.95616	1.30852e-08	late embryogenesis abundant protein, putative / LEA protein, putative | chr3:19664674-19666487 REVERSE
AT3G53370	1.13539	2.3612e-06	DNA-binding S1FA family protein | chr3:19787894-19788843 REVERSE
AT3G53400	1.01013	1.33948e-11	FUNCTIONS IN: molecular_function unknown; INVOLVED IN: biological_process unknown; BEST Arabidopsis thaliana protein match is: CPUORF47 (CONSERVED PEPTIDE UPSTREAM OPEN READING FRAME 47) (TAIR:AT5G03190.1); Has 120 Blast hits to 120 proteins in 12 species: Archae - 0; Bacteria - 0; Metazoa - 0; Fungi - 0; Plants - 115; Viruses - 0; Other Eukaryotes - 5 (source: NCBI BLink). | chr3:19798107-198001…
AT3G53560	1.09843	1.29575e-13	chloroplast lumen common family protein | chr3:19859627-19861031 REVERSE
AT3G54600	1.38556	3.80955e-50	DJ-1 family protein | chr3:20210859-20213080 FORWARD
AT3G55120	1.37007	3.32675e-09	Symbols: TT5, A11, CFI | TT5 (TRANSPARENT TESTA 5); chalcone isomerase | chr3:20430114-20431470 REVERSE
AT3G55580	1.53082	0.0105924	regulator of chromosome condensation (RCC1) family protein | chr3:20612700-20615920 FORWARD
AT3G55890	1.80939	0.00505885	yippee family protein | chr3:20740817-20742002 FORWARD
AT3G56260	1.36261	2.48152e-07	unknown protein | chr3:20867971-20869024 REVERSE
AT3G56320	1.13677	0.0013428	nucleotidyltransferase family protein | chr3:20885894-20889656 REVERSE
AT3G56880	1.3358	2.69772e-35	VQ motif-containing protein | chr3:21059915-21060965 FORWARD
AT3G57062	1.06258	1.46e-07	unknown protein | chr3:21121346-21121878 FORWARD
AT3G58990	1.51287	2.1577e-17	aconitase C-terminal domain-containing protein | chr3:21797058-21798303 REVERSE
AT3G59140	1.70871	3.08792e-43	Symbols: ATMRP14 | ATMRP14; ATPase, coupled to transmembrane movement of substances | chr3:21863420-21868701 REVERSE
AT3G59710	5.12971	8.88247e-05	short-chain dehydrogenase/reductase (SDR) family protein | chr3:22054937-22057156 REVERSE
AT3G60440	1.17417	2.75794e-17	LOCATED IN: chloroplast; EXPRESSED IN: 19 plant structures; EXPRESSED DURING: 13 growth stages; CONTAINS InterPro DOMAIN/s: Phosphoglycerate mutase (InterPro:IPR013078), PRIB5 (InterPro:IPR012398); BEST Arabidopsis thaliana protein match is: unknown protein (TAIR:AT3G60450.1); Has 180 Blast hits to 178 proteins in 74 species: Archae - 0; Bacteria - 37; Metazoa - 8; Fungi - 48; Plants - 35; Viruse…
AT3G60660	1.447	0.00931664	unknown protein | chr3:22421410-22423477 FORWARD
AT3G61360	1.0836	0.00687538	pentatricopeptide (PPR) repeat-containing protein | chr3:22704304-22706138 REVERSE
AT3G61930	4.53403	0.00117167	unknown protein | chr3:22935510-22936181 FORWARD
AT3G62270	1.32231	0.00183304	anion exchange family protein | chr3:23042284-23046048 REVERSE
AT3G62700	1.04963	8.75866e-37	Symbols: ATMRP10 | ATMRP10; ATPase, coupled to transmembrane movement of substances | chr3:23190267-23195762 REVERSE
AT4G01060	1.6916	0.0129808	Symbols: ETC3, CPL3 | CPL3 (CAPRICE-LIKE MYB3); DNA binding / transcription factor | chr4:460531-461074 FORWARD
AT4G01070	1.57548	1.77578e-58	Symbols: GT72B1, UGT72B1 | GT72B1; UDP-glucosyltransferase/ UDP-glycosyltransferase/ transferase, transferring glycosyl groups | chr4:461592-463449 REVERSE
AT4G01080	2.3392	2.51906e-44	unknown protein | chr4:466391-468294 REVERSE
AT4G01920	1.33988	0.00171776	DC1 domain-containing protein | chr4:828890-831200 REVERSE
AT4G01990	1.11413	0.00135869	pentatricopeptide (PPR) repeat-containing protein | chr4:871145-872913 REVERSE
AT4G03070	1.3561	0.000893924	Symbols: AOP1, AOP, AOP1.1 | AOP1; oxidoreductase, acting on paired donors, with incorporation or reduction of molecular oxygen, 2-oxoglutarate as one donor, and incorporation of one atom each of oxygen into both donors | chr4:1358432-1359698 FORWARD
AT4G04210	1.12826	3.26211e-18	Symbols: PUX4 | PUX4; protein binding | chr4:2030319-2031853 FORWARD
AT4G04223	1.42117	0.00027739	other RNA | chr4:2036511-2037800 FORWARD
AT4G04870	1.08274	4.23672e-05	Symbols: CLS | CLS (CARDIOLIPIN SYNTHASE); cardiolipin synthase/ phosphatidyltransferase | chr4:2461674-2464143 REVERSE
AT4G07995	2.96937	0.000380665	NA
AT4G08870	1.22926	7.20653e-39	arginase, putative | chr4:5646439-5648727 REVERSE
AT4G12030	1.10861	2.95027e-19	bile acid:sodium symporter family protein | chr4:7210918-7212992 FORWARD
AT4G12700	1.10658	5.97031e-06	unknown protein | chr4:7482466-7484405 REVERSE
AT4G12735	1.94296	0.000751568	unknown protein | chr4:7493716-7494234 REVERSE
AT4G12880	1.01731	1.21268e-15	plastocyanin-like domain-containing protein | chr4:7544381-7545327 REVERSE
AT4G13250	1.02337	4.70254e-34	short-chain dehydrogenase/reductase (SDR) family protein | chr4:7684234-7686876 REVERSE
AT4G13650	1.04527	0.0147096	pentatricopeptide (PPR) repeat-containing protein | chr4:7938967-7942898 REVERSE
AT4G13840	1.27987	2.03626e-37	transferase family protein | chr4:8013893-8016486 REVERSE
AT4G13930	1.20438	3.86191e-40	Symbols: SHM4 | SHM4 (serine hydroxymethyltransferase 4); catalytic/ glycine hydroxymethyltransferase/ pyridoxal phosphate binding | chr4:8047692-8050106 REVERSE
AT4G13990	1.22223	7.83661e-05	exostosin family protein | chr4:8084395-8086095 FORWARD
AT4G14120	2.14135	0.000895242	unknown protein | chr4:8135124-8136967 FORWARD
AT4G14950	1.03386	2.4e-08	unknown protein | chr4:8545171-8548055 FORWARD
AT4G15248	3.03885	1.79295e-12	zinc ion binding | chr4:8708848-8709373 FORWARD
AT4G15490	1.06551	1.10411e-19	Symbols: UGT84A3 | UGT84A3; UDP-glycosyltransferase/ sinapate 1-glucosyltransferase/ transferase, transferring glycosyl groups | chr4:8852698-8854545 REVERSE
AT4G15550	1.95339	4.81599e-47	Symbols: IAGLU | IAGLU (INDOLE-3-ACETATE BETA-D-GLUCOSYLTRANSFERASE); UDP-glycosyltransferase/ transferase, transferring glycosyl groups | chr4:8877590-8879327 REVERSE
AT4G15620	1.36185	4.23568e-09	integral membrane family protein | chr4:8913838-8915663 FORWARD
AT4G15730	1.48445	3.14917e-05	zinc ion binding | chr4:8951533-8957632 REVERSE
AT4G16740	3.35394	5.27406e-06	Symbols: ATTPS03 | ATTPS03; (E)-beta-ocimene synthase/ myrcene synthase | chr4:9407768-9410877 FORWARD
AT4G16880	1.67435	4.02586e-15	disease resistance protein-related | chr4:9496187-9498926 REVERSE
AT4G17260	1.02205	0.000452901	L-lactate dehydrogenase, putative | chr4:9673991-9675448 FORWARD
AT4G17760	1.7561	0.017047	damaged DNA binding / exodeoxyribonuclease III | chr4:9871789-9873373 FORWARD
AT4G17770	1.65275	6.80417e-37	Symbols: ATTPS5, TPS5 | ATTPS5; protein binding / transferase, transferring glycosyl groups / trehalose-phosphatase | chr4:9876238-9880254 FORWARD
AT4G18270	1.2086	3.35827e-09	Symbols: ATTRANS11, TRANS11 | ATTRANS11; P-P-bond-hydrolysis-driven protein transmembrane transporter/ catalytic | chr4:10099208-10101897 REVERSE
AT4G18440	1.26681	5.51501e-65	adenylosuccinate lyase, putative / adenylosuccinase, putative | chr4:10186131-10188909 REVERSE
AT4G21140	1.12212	0.000134403	unknown protein | chr4:11277491-11278222 REVERSE
AT4G21215	1.17177	4.2692e-14	unknown protein | chr4:11310385-11313709 REVERSE
AT4G21680	1.50852	8.77471e-12	proton-dependent oligopeptide transport (POT) family protein | chr4:11517353-11519765 REVERSE
AT4G21760	1.45017	0.00166881	Symbols: BGLU47 | BGLU47 (Beta-glucosidase 47); catalytic/ cation binding / hydrolase, hydrolyzing O-glycosyl compounds | chr4:11561229-11563950 FORWARD
AT4G23700	1.16365	0.00474515	Symbols: ATCHX17, CHX17 | ATCHX17 (CATION/H+ EXCHANGER 17); monovalent cation:proton antiporter/ sodium:hydrogen antiporter | chr4:12342428-12346043 REVERSE
AT4G26780	1.13686	1.33689e-07	Symbols: AR192 | AR192; adenyl-nucleotide exchange factor/ chaperone binding / protein binding / protein homodimerization | chr4:13484839-13486771 REVERSE
AT4G26790	1.82207	5.4371e-11	GDSL-motif lipase/hydrolase family protein | chr4:13487457-13489371 FORWARD
AT4G26850	1.0103	3.01913e-42	Symbols: VTC2 | VTC2 (vitamin c defective 2); GDP-D-glucose phosphorylase/ GDP-galactose:glucose-1-phosphate guanyltransferase/ GDP-galactose:mannose-1-phosphate guanyltransferase/ GDP-galactose:myoinositol-1-phosphate guanyltransferase/ galactose-1-phosphate guanylyltra | chr4:13499010-13501648 REVERSE
AT4G26950	2.4226	0.00209476	unknown protein | chr4:13533564-13534159 REVERSE
AT4G27820	1.13379	4.96951e-10	Symbols: BGLU9 | BGLU9 (BETA GLUCOSIDASE 9); catalytic/ cation binding / hydrolase, hydrolyzing O-glycosyl compounds | chr4:13857749-13860571 REVERSE
AT4G28740	1.02437	1.92663e-19	FUNCTIONS IN: molecular_function unknown; INVOLVED IN: biological_process unknown; LOCATED IN: chloroplast; EXPRESSED IN: 21 plant structures; EXPRESSED DURING: 13 growth stages; BEST Arabidopsis thaliana protein match is: LPA1 (LOW PSII ACCUMULATION1); binding (TAIR:AT1G02910.1); Has 65 Blast hits to 65 proteins in 19 species: Archae - 0; Bacteria - 17; Metazoa - 0; Fungi - 0; Plants - 46; Virus…
AT4G30980	1.49373	0.0010434	basic helix-loop-helix (bHLH) family protein | chr4:15079243-15081657 REVERSE
AT4G31870	2.58034	3.14048e-06	Symbols: ATGPX7 | ATGPX7 (glutathione peroxidase 7); glutathione peroxidase | chr4:15410205-15411617 FORWARD
AT4G34050	1.04401	4.0248e-39	caffeoyl-CoA 3-O-methyltransferase, putative | chr4:16310775-16312216 FORWARD
AT4G34610	1.23009	6.15821e-10	Symbols: BLH6 | BLH6 (BELL1-LIKE HOMEODOMAIN 6); DNA binding / transcription factor | chr4:16530346-16533034 REVERSE
AT4G34630	1.03297	3.0495e-17	unknown protein | chr4:16536865-16537746 REVERSE
AT4G34950	1.06504	7.47385e-42	nodulin family protein | chr4:16642316-16644818 REVERSE
AT4G35270	1.13271	2.22596e-10	RWP-RK domain-containing protein | chr4:16777338-16780824 REVERSE
AT4G36430	2.96532	0.000863742	peroxidase, putative | chr4:17204478-17205966 REVERSE
AT4G36830	1.331	0.00325536	GNS1/SUR4 membrane family protein | chr4:17349436-17350480 FORWARD
AT4G37320	1.09766	9.33191e-08	Symbols: CYP81D5 | CYP81D5; electron carrier/ heme binding / iron ion binding / monooxygenase/ oxygen binding | chr4:17559580-17561727 REVERSE
AT4G37608	1.46551	0.0115026	unknown protein | chr4:17668951-17670631 FORWARD
AT4G38000	3.8954	1.34756e-07	Dof-type zinc finger domain-containing protein | chr4:17858351-17859325 FORWARD
AT4G38020	1.02026	3.70224e-06	tRNA/rRNA methyltransferase (SpoU) family protein | chr4:17861523-17863060 FORWARD
AT4G38100	1.04835	1.24873e-08	unknown protein | chr4:17886869-17888204 REVERSE
AT4G39330	1.28527	1.10154e-47	Symbols: ATCAD9, CAD9 | CAD9 (CINNAMYL ALCOHOL DEHYDROGENASE 9); binding / catalytic/ oxidoreductase/ zinc ion binding | chr4:18291218-18293383 FORWARD
AT4G39510	1.05235	5.42084e-08	Symbols: CYP96A12 | CYP96A12; electron carrier/ heme binding / iron ion binding / monooxygenase/ oxygen binding | chr4:18368803-18370652 REVERSE
AT4G39950	1.42479	9.13657e-41	Symbols: CYP79B2 | CYP79B2; electron carrier/ heme binding / iron ion binding / monooxygenase/ oxygen binding | chr4:18525246-18527579 FORWARD
AT5G01790	2.53386	6.05601e-19	unknown protein | chr5:304897-305696 REVERSE
AT5G01840	1.21417	0.00839671	Symbols: ATOFP1, OFP1 | OFP1 (OVATE FAMILY PROTEIN 1); protein binding / transcription repressor | chr5:324552-325516 FORWARD
AT5G02180	1.19098	4.64392e-10	amino acid transporter family protein | chr5:430877-433741 FORWARD
AT5G02190	1.10594	0.0056913	Symbols: ATASP38, PCS1 | PCS1 (PROMOTION OF CELL SURVIVAL 1); aspartic-type endopeptidase/ peptidase | chr5:435211-436897 FORWARD
AT5G02230	1.28338	3.13846e-19	haloacid dehalogenase-like hydrolase family protein | chr5:448105-450654 FORWARD
AT5G02420	2.30855	1.5083e-05	unknown protein | chr5:523389-524076 FORWARD
AT5G02590	1.26774	3.96889e-05	chloroplast lumen common family protein | chr5:583086-584179 FORWARD
AT5G02890	1.08028	4.08668e-07	transferase family protein | chr5:670065-671471 REVERSE
AT5G03760	1.11976	7.20241e-30	Symbols: ATCSLA09, CSLA09, ATCSLA9, CSLA9, RAT4 | ATCSLA09; mannan synthase/ transferase, transferring glycosyl groups | chr5:985675-990549 REVERSE
AT5G04530	1.03612	5.05527e-06	Symbols: KCS19 | KCS19 (3-KETOACYL-COA SYNTHASE 19); acyltransferase/ catalytic/ transferase, transferring acyl groups other than amino-acyl groups | chr5:1291822-1293688 REVERSE
AT5G05960	1.1	3.72279e-12	protease inhibitor/seed storage/lipid transfer protein (LTP) family protein | chr5:1790231-1790833 FORWARD
AT5G06665	4.7453	0.00129187	NA
AT5G07690	1.8179	8.14544e-35	Symbols: MYB29, ATMYB29, PMG2 | ATMYB29 (ARABIDOPSIS THALIANA MYB DOMAIN PROTEIN 29); DNA binding / transcription factor | chr5:2446764-2448543 FORWARD
AT5G07700	1.5828	1.87941e-06	Symbols: MYB76, AtMYB76 | MYB76 (myb domain protein 76); DNA binding / transcription factor | chr5:2450325-2451578 FORWARD
AT5G08030	3.09379	0.000424464	glycerophosphoryl diester phosphodiesterase family protein | chr5:2575033-2576783 REVERSE
AT5G08275	1.30753	5.19513e-14	NA
AT5G08400	1.3577	1.45638e-13	unknown protein | chr5:2706458-2708939 REVERSE
AT5G09470	3.0172	1.55504e-07	Symbols: DIC3 | mitochondrial substrate carrier family protein | chr5:2949241-2950513 REVERSE
AT5G10300	1.05884	5.74173e-09	Symbols: ATMES5, MES5 | MES5 (METHYL ESTERASE 5); hydrolase | chr5:3239617-3240870 FORWARD
AT5G10440	1.5157	0.0124441	Symbols: CYCD4;2 | CYCD4;2 (cyclin d4;2); cyclin-dependent protein kinase | chr5:3280516-3282411 REVERSE
AT5G11590	3.80252	1.15364e-14	Symbols: TINY2 | TINY2 (TINY2); DNA binding / transcription factor | chr5:3727534-3728726 REVERSE
AT5G11930	2.726	0.0133479	glutaredoxin family protein | chr5:3844940-3845645 REVERSE
AT5G13880	1.04872	0.0132625	unknown protein | chr5:4477354-4478109 REVERSE
AT5G15740	1.02469	2.43869e-13	unknown protein | chr5:5134527-5137626 REVERSE
AT5G15950	1.7712	2.8644e-80	adenosylmethionine decarboxylase family protein | chr5:5205869-5207987 FORWARD
AT5G17380	1.01834	7.52427e-29	pyruvate decarboxylase family protein | chr5:5724759-5726746 REVERSE
AT5G17390	2.82011	0.000800887	universal stress protein (USP) family protein | chr5:5727640-5728688 FORWARD
AT5G17780	2.29363	0.000601511	hydrolase, alpha/beta fold family protein | chr5:5867283-5869050 REVERSE
AT5G19850	1.16353	1.9107e-17	hydrolase, alpha/beta fold family protein | chr5:6709734-6711673 REVERSE
AT5G20700	1.53576	1.2077e-70	senescence-associated protein-related | chr5:7005844-7007117 REVERSE
AT5G20790	2.27594	1.9885e-08	unknown protein | chr5:7039911-7040654 REVERSE
AT5G21960	3.01167	1.58891e-09	AP2 domain-containing transcription factor, putative | chr5:7258363-7259308 REVERSE
AT5G23310	1.45472	1.30858e-22	Symbols: FSD3 | FSD3 (FE SUPEROXIDE DISMUTASE 3); superoxide dismutase | chr5:7850523-7852532 FORWARD
AT5G24155	1.16251	0.00773488	squalene monooxygenase, putative / squalene epoxidase, putative | chr5:8180118-8181027 REVERSE
AT5G24530	1.55924	1.50075e-54	Symbols: DMR6 | DMR6 (DOWNY MILDEW RESISTANT 6); oxidoreductase/ oxidoreductase, acting on paired donors, with incorporation or reduction of molecular oxygen, 2-oxoglutarate as one donor, and incorporation of one atom each of oxygen into both donors | chr5:8378833-8383401 FORWARD
AT5G24655	1.91372	0.00815669	Symbols: LSU4 | LSU4 (RESPONSE TO LOW SULFUR 4) | chr5:8440694-8441218 REVERSE
AT5G24990	1.47533	0.00225912	unknown protein | chr5:8610537-8611694 FORWARD
AT5G25130	1.06291	2.32985e-09	Symbols: CYP71B12 | CYP71B12; electron carrier/ heme binding / iron ion binding / monooxygenase/ oxygen binding | chr5:8668299-8670194 FORWARD
AT5G25620	1.71238	3.23364e-05	Symbols: YUC6 | YUC6 (YUCCA6); FAD binding / NADP or NADPH binding / flavin-containing monooxygenase/ monooxygenase/ oxidoreductase | chr5:8935109-8938666 REVERSE
AT5G25790	1.24458	0.0132414	transcription factor | chr5:8977100-8979259 REVERSE
AT5G25820	1.28942	0.0114006	exostosin family protein | chr5:8997183-9000329 REVERSE
AT5G26690	1.01918	0.000531389	heavy-metal-associated domain-containing protein | chr5:9310797-9311572 FORWARD
AT5G28500	1.0064	7.0461e-11	unknown protein | chr5:10477771-10479384 FORWARD
AT5G35220	1.09149	4.08297e-22	Symbols: EGY1 | EGY1 (ETHYLENE-DEPENDENT GRAVITROPISM-DEFICIENT AND YELLOW-GREEN 1); metalloendopeptidase | chr5:13484431-13487584 REVERSE
AT5G36120	1.51753	8.56796e-10	Symbols: CCB3 | CCB3 (COFACTOR ASSEMBLY, COMPLEX C (B6F),) | chr5:14198587-14199243 REVERSE
AT5G37360	1.27941	2.50584e-51	unknown protein | chr5:14805229-14808236 REVERSE
AT5G37550	2.8712	0.00268246	unknown protein | chr5:14918901-14919868 REVERSE
AT5G37770	1.24941	3.89851e-27	Symbols: TCH2, CML24 | TCH2 (TOUCH 2); calcium ion binding | chr5:14998854-14999619 REVERSE
AT5G38240	1.13515	1.29143e-06	serine/threonine protein kinase, putative | chr5:15277239-15279317 REVERSE
AT5G39220	4.4068	3.53305e-05	hydrolase, alpha/beta fold family protein | chr5:15705816-15708228 FORWARD
AT5G39710	1.11827	4.81159e-06	Symbols: EMB2745 | EMB2745 (EMBRYO DEFECTIVE 2745) | chr5:15895729-15897972 FORWARD
AT5G41620	1.32621	0.00148918	FUNCTIONS IN: molecular_function unknown; INVOLVED IN: biological_process unknown; LOCATED IN: chloroplast, plasma membrane; EXPRESSED IN: 9 plant structures; EXPRESSED DURING: 6 growth stages; BEST Arabidopsis thaliana protein match is: intracellular protein transport protein USO1-related (TAIR:AT1G64180.1); Has 2568 Blast hits to 2157 proteins in 267 species: Archae - 27; Bacteria - 258; Metazo…
AT5G41650	1.11077	0.0162923	lactoylglutathione lyase family protein / glyoxalase I family protein | chr5:16654913-16655810 FORWARD
AT5G42250	1.0588	6.50294e-07	alcohol dehydrogenase, putative | chr5:16894009-16897620 FORWARD
AT5G42450	1.60764	0.012707	pentatricopeptide (PPR) repeat-containing protein | chr5:16977643-16979016 FORWARD
AT5G42510	6.19102	8.70012e-11	disease resistance-responsive family protein | chr5:16998268-16998816 REVERSE
AT5G42760	1.58646	1.95286e-05	INVOLVED IN: biological_process unknown; LOCATED IN: cellular_component unknown; EXPRESSED IN: 21 plant structures; EXPRESSED DURING: 13 growth stages; CONTAINS InterPro DOMAIN/s: Conserved hypothetical protein CHP00027, methylltransferase (InterPro:IPR011610), O-methyltransferase, N-terminal (InterPro:IPR003455); Has 888 Blast hits to 888 proteins in 139 species: Archae - 36; Bacteria - 741; Met…
AT5G43620	1.16339	0.000874347	S-locus protein-related | chr5:17522520-17524001 FORWARD
AT5G43860	1.6366	0.000617712	Symbols: ATCLH2, CLH2 | ATCLH2; chlorophyllase | chr5:17630450-17632312 FORWARD
AT5G44400	1.25142	9.34741e-22	FAD-binding domain-containing protein | chr5:17886194-17888480 REVERSE
AT5G44480	1.44068	0.00419186	Symbols: DUR | DUR (DEFECTIVE UGE IN ROOT); UDP-glucose 4-epimerase/ binding / catalytic/ coenzyme binding | chr5:17921515-17923643 FORWARD
AT5G45600	1.03516	2.87133e-06	Symbols: GAS41, TAF14B | GAS41; protein binding | chr5:18487902-18489869 FORWARD
AT5G46230	1.14589	0.0115533	unknown protein | chr5:18742440-18743045 REVERSE
AT5G46570	1.01886	1.57548e-06	Symbols: BSK2 | BSK2 (BR-SIGNALING KINASE 2); ATP binding / binding / kinase/ protein kinase/ protein tyrosine kinase | chr5:18894402-18897406 FORWARD
AT5G47060	1.37033	1.57097e-05	senescence-associated protein-related | chr5:19116788-19118046 FORWARD
AT5G48410	2.41126	6.849e-06	Symbols: ATGLR1.3, GLR1.3 | ATGLR1.3; intracellular ligand-gated ion channel | chr5:19620267-19623425 FORWARD
AT5G48880	1.04715	1.4869e-18	Symbols: PKT2, KAT5 | PKT2 (PEROXISOMAL 3-KETO-ACYL-COA THIOLASE 2); acetyl-CoA C-acyltransferase/ catalytic | chr5:19814395-19817204 REVERSE
AT5G50760	2.89316	8.8696e-05	auxin-responsive family protein | chr5:20644661-20645469 FORWARD
AT5G50800	1.25928	8.06737e-11	nodulin MtN3 family protein | chr5:20665077-20667304 REVERSE
AT5G50840	1.08694	0.0091809	INVOLVED IN: biological_process unknown; EXPRESSED IN: 22 plant structures; EXPRESSED DURING: 13 growth stages; BEST Arabidopsis thaliana protein match is: myosin heavy chain-related (TAIR:AT5G59210.1); Has 48881 Blast hits to 26998 proteins in 1148 species: Archae - 400; Bacteria - 3488; Metazoa - 25141; Fungi - 2545; Plants - 1208; Viruses - 169; Other Eukaryotes - 15930 (source: NCBI BLink). |…
AT5G52320	1.05414	4.76958e-17	Symbols: CYP96A4 | CYP96A4; electron carrier/ heme binding / iron ion binding / monooxygenase/ oxygen binding | chr5:21244978-21246682 REVERSE
AT5G52810	1.12305	2.37951e-15	ornithine cyclodeaminase/mu-crystallin family protein | chr5:21399331-21400603 FORWARD
AT5G53420	1.00975	3.57546e-17	FUNCTIONS IN: molecular_function unknown; INVOLVED IN: biological_process unknown; LOCATED IN: cellular_component unknown; EXPRESSED IN: 23 plant structures; EXPRESSED DURING: 13 growth stages; CONTAINS InterPro DOMAIN/s: CCT domain (InterPro:IPR010402); BEST Arabidopsis thaliana protein match is: unknown protein (TAIR:AT4G27900.2); Has 863 Blast hits to 863 proteins in 62 species: Archae - 0; Ba…
AT5G53486	1.33564	2.6903e-06	unknown protein | chr5:21721822-21722837 FORWARD
AT5G53920	1.06944	0.00312579	ribosomal protein L11 methyltransferase-related | chr5:21892124-21894267 FORWARD
AT5G54610	1.68093	1.08821e-42	Symbols: ANK | ANK (ankyrin); protein binding | chr5:22184779-22186525 REVERSE
AT5G55450	1.04632	0.00156503	protease inhibitor/seed storage/lipid transfer protein (LTP) family protein | chr5:22467430-22468263 FORWARD
AT5G55620	1.48453	1.08659e-27	unknown protein | chr5:22530202-22530939 FORWARD
AT5G55950	1.70849	7.8254e-05	transporter-related | chr5:22658112-22660434 REVERSE
AT5G56000	1.06612	4.77407e-10	heat shock protein 81-4 (HSP81-4) | chr5:22677451-22680152 REVERSE
AT5G56300	2.8895	0.00144515	Symbols: GAMT2 | GAMT2 (GIBBERELLIC ACID METHYLTRANSFERASE 2); S-adenosylmethionine-dependent methyltransferase/ gibberellin carboxyl-O-methyltransferase | chr5:22799507-22801692 FORWARD
AT5G56310	1.98915	0.0042441	pentatricopeptide (PPR) repeat-containing protein | chr5:22802316-22804377 FORWARD
AT5G57510	2.31394	0.000138163	unknown protein | chr5:23289164-23289556 REVERSE
AT5G58760	1.24336	0.00055986	Symbols: DDB2 | DDB2 (damaged DNA-binding 2); nucleic acid binding / nucleotide binding / zinc ion binding | chr5:23730500-23733698 REVERSE
AT5G59130	2.1271	1.26314e-34	subtilase family protein | chr5:23870147-23873691 REVERSE
AT5G59540	1.1328	2.32171e-18	oxidoreductase, 2OG-Fe(II) oxygenase family protein | chr5:23996079-23997590 REVERSE
AT5G59550	1.01617	1.6433e-17	zinc finger (C3HC4-type RING finger) family protein | chr5:23998259-23999793 REVERSE
AT5G59700	1.09946	5.77392e-06	protein kinase, putative | chr5:24052385-24055425 REVERSE
AT5G60460	1.03311	8.32136e-10	sec61beta family protein | chr5:24317437-24317935 REVERSE
AT5G62990	1.1253	8.64565e-06	Symbols: emb1692 | emb1692 (embryo defective 1692); ubiquitin thiolesterase | chr5:25277438-25279312 FORWARD
AT5G64230	1.43078	1.93516e-06	unknown protein | chr5:25692453-25694053 FORWARD
AT5G64660	1.13372	6.88704e-09	Symbols: ATCMPG2, CMPG2 | U-box domain-containing protein | chr5:25841913-25843452 REVERSE
AT5G65120	1.15886	0.00310598	unknown protein | chr5:26012833-26014640 FORWARD
AT5G65320	2.78173	0.00105862	basic helix-loop-helix (bHLH) family protein | chr5:26107169-26108726 REVERSE
AT5G66740	1.5317	0.0156383	unknown protein | chr5:26647114-26648558 FORWARD
AT5G66910	1.01553	1.1923e-07	disease resistance protein (CC-NBS-LRR class), putative | chr5:26718232-26721256 REVERSE
AT5G67030	1.20781	2.71954e-57	Symbols: ABA1, LOS6, NPQ2, ATABA1, ZEP, IBS3, ATZEP | ABA1 (ABA DEFICIENT 1); zeaxanthin epoxidase | chr5:26753510-26757236 REVERSE
AT5G67160	1.5492	1.252e-06	Symbols: EPS1 | EPS1 (ENHANCED PSEUDOMONAS SUSCEPTIBILTY 1); transferase/ transferase, transferring acyl groups other than amino-acyl groups | chr5:26797613-26799041 REVERSE
AT5G67280	1.32547	9.22187e-21	Symbols: RLK | RLK (Receptor-like kinase); ATP binding / kinase/ protein serine/threonine kinase | chr5:26842270-26845190 REVERSE
AT5G67330	1.04323	3.11328e-26	Symbols: ATNRAMP4, NRAMP4 | ATNRAMP4; inorganic anion transmembrane transporter/ manganese ion transmembrane transporter/ metal ion transmembrane transporter | chr5:26861727-26863897 FORWARD
