# Supplementary material for: Transcriptomic Profiling Provides Molecular Insights Into Hydrogen Peroxide-Enhanced Arabidopsis Growth and Its Salt Tolerance
Source: Front Plant Sci. 2022 Apr 6;13:866063. doi: 10.3389/fpls.2022.866063 (PMC9019583; doi:10.3389/fpls.2022.866063)
Supplement: Supplementary file 3 [file Data_Sheet_2.zip › Supplementary Tables S1-23/Table S7.xlsx]

## Sheet: Sheet1
364 up-regulated genes only in WN vs. WW (two-fold or more changes with a False Discovery Rate (FDR) adjusted p-value ≤0.05)
Gene_ID	Log2FC	P-value	Annotation
AT1G01470	1.45694	7.55888e-46	Late embryogenesis abundant protein
AT1G01580	1.24077	0.00415797	ferric reduction oxidase 2
AT1G01680	1.07451	0.00849049	plant U-box 54
AT1G02850	1.11033	2.8184e-16	beta glucosidase 11
AT1G03820	1.24747	3.496e-09
AT1G05333	1.11155	0.00685434	NA
AT1G05870	1.17081	4.18447e-12	Protein of unknown function (DUF1685)
AT1G06180	1.54138	3.24492e-08	myb domain protein 13
AT1G06473	1.15842	0.00561909	NA
AT1G06520	1.13737	0.000258302	glycerol-3-phosphate acyltransferase 1
AT1G07400	1.5978	9.34452e-05	HSP20-like chaperones superfamily protein
AT1G07720	1.2132	5.56939e-26	3-ketoacyl-CoA synthase 3
AT1G07870	1.37474	4.20007e-19	Protein kinase superfamily protein
AT1G07887	4.60517	2.14648e-06	NA
AT1G07900	2.75936	6.96984e-21	LOB domain-containing protein 1
AT1G07985	3.80427	9.2145e-16	Expressed protein
AT1G08230	1.09622	9.01555e-11	Transmembrane amino acid transporter family protein
AT1G08630	1.43905	0.00947382	threonine aldolase 1
AT1G08890	1.10453	6.67396e-17	Major facilitator superfamily protein
AT1G08920	1.13874	2.72575e-18	ERD (early response to dehydration) six-like 1
AT1G09530	1.14596	1.61015e-17	phytochrome interacting factor 3
AT1G09617	3.19243	0.00926382	NA
AT1G09950	1.04189	0.000501941	RESPONSE TO ABA AND SALT 1
AT1G10070	1.69349	1.17902e-16	branched-chain amino acid transaminase 2
AT1G13340	1.45139	3.71351e-12	Regulator of Vps4 activity in the MVB pathway protein
AT1G13520	4.32678	5.53909e-05	Protein of unknown function (DUF1262)
AT1G13830	1.68362	0.00602223	Carbohydrate-binding X8 domain superfamily protein
AT1G13990	1.16461	1.81532e-24
AT1G17550	1.04041	2.49702e-19	homology to ABI2
AT1G17940	1.10971	1.03304e-13	Endosomal targeting BRO1-like domain-containing protein
AT1G18710	1.10408	6.18667e-15	myb domain protein 47
AT1G18870	1.22122	6.89863e-06	isochorismate synthase 2
AT1G19490	1.93563	9.34806e-13	Basic-leucine zipper (bZIP) transcription factor family protein
AT1G19570	1.47436	4.71835e-51	dehydroascorbate reductase
AT1G20030	1.60582	9.18808e-13	Pathogenesis-related thaumatin superfamily protein
AT1G20440	1.21407	2.28405e-35	cold-regulated 47
AT1G20450	1.35401	1.01412e-29	Dehydrin family protein
AT1G21000	1.00829	2.05159e-20	PLATZ transcription factor family protein
AT1G21410	1.20335	3.04365e-12	F-box/RNI-like superfamily protein
AT1G21460	1.28768	2.44678e-10	Nodulin MtN3 family protein
AT1G22370	1.12325	5.74819e-13	UDP-glucosyl transferase 85A5
AT1G22985	1.14635	0.000138524	Integrase-type DNA-binding superfamily protein
AT1G23040	1.39896	1.34466e-16	hydroxyproline-rich glycoprotein family protein
AT1G23800	1.4564	2.32017e-15	aldehyde dehydrogenase 2B7
AT1G24580	3.60361	1.62833e-22	RING/U-box superfamily protein
AT1G26450	1.00829	0.00125445	Carbohydrate-binding X8 domain superfamily protein
AT1G27200	1.73917	1.82895e-42	Domain of unknown function (DUF23)
AT1G28230	1.01008	9.19565e-10	purine permease 1
AT1G28360	2.93265	0.00189695	ERF domain protein 12
AT1G28370	1.62031	8.26024e-17	ERF domain protein 11
AT1G30500	1.41297	4.43982e-14	nuclear factor Y, subunit A7
AT1G30700	1.22519	2.09115e-05	FAD-binding Berberine family protein
AT1G31820	1.07849	1.72658e-06	Amino acid permease family protein
AT1G32560	2.78731	1.43e-07	Late embryogenesis abundant protein, group 1 protein
AT1G32960	1.20634	0.000114259	Subtilase family protein
AT1G33480	1.70314	7.36374e-17	RING/U-box superfamily protein
AT1G33960	1.29078	3.12516e-07	P-loop containing nucleoside triphosphate hydrolases superfamily protein
AT1G43160	1.48178	8.37146e-16	related to AP2 6
AT1G45145	1.21318	3.37125e-23	thioredoxin H-type 5
AT1G46768	1.92931	1.05509e-16	related to AP2 1
AT1G47960	1.28862	1.28492e-23	cell wall / vacuolar inhibitor of fructosidase 1
AT1G48320	1.13916	6.00906e-12	Thioesterase superfamily protein
AT1G49450	1.46098	8.53929e-10	Transducin/WD40 repeat-like superfamily protein
AT1G51090	1.66763	4.69567e-27	Heavy metal transport/detoxification superfamily protein
AT1G52855	1.2198	0.00122382
AT1G52890	1.53574	3.07504e-33	NAC domain containing protein 19
AT1G53170	1.18272	3.94378e-10	ethylene response factor 8
AT1G53490	3.48931	8.07616e-08	RING/U-box superfamily protein
AT1G53540	3.51581	1.82673e-09	HSP20-like chaperones superfamily protein
AT1G54100	1.51857	2.365e-51	aldehyde dehydrogenase 7B4
AT1G54540	2.26786	0.00406234	Late embryogenesis abundant (LEA) hydroxyproline-rich glycoprotein family
AT1G60190	1.82908	9.60471e-55	ARM repeat superfamily protein
AT1G62760	3.45769	5.19489e-05	Plant invertase/pectin methylesterase inhibitor superfamily protein
AT1G62810	1.01502	4.16588e-14	Copper amine oxidase family protein
AT1G62975	2.60691	0.00203606	basic helix-loop-helix (bHLH) DNA-binding superfamily protein
AT1G64660	1.37863	2.54599e-14	methionine gamma-lyase
AT1G65610	2.49904	7.83991e-06	Six-hairpin glycosidases superfamily protein
AT1G67265	1.04886	0.000120963	ROTUNDIFOLIA like 21
AT1G67365	1.72634	2.54713e-15	other RNA
AT1G67856	1.78917	1.87873e-06	RING/U-box superfamily protein
AT1G67920	2.03534	1.89516e-24
AT1G68850	3.34306	0.0015372	Peroxidase superfamily protein
AT1G69252	1.05105	7.78791e-20	other RNA
AT1G69260	1.94242	2.58115e-45	ABI five binding protein
AT1G69310	1.03166	2.64543e-06	WRKY DNA-binding protein 57
AT1G69790	1.14792	5.55836e-06	Protein kinase superfamily protein
AT1G70300	1.41126	3.82152e-13	K+ uptake permease 6
AT1G70640	1.49727	8.60054e-09	octicosapeptide/Phox/Bem1p (PB1) domain-containing protein
AT1G70800	1.02319	0.00131594	Calcium-dependent lipid-binding (CaLB domain) family protein
AT1G70830	1.07013	4.51415e-18	MLP-like protein 28
AT1G71910	1.45151	4.24706e-05
AT1G72240	2.2263	0.000208631
AT1G73040	1.32376	8.28789e-05	Mannose-binding lectin superfamily protein
AT1G73330	2.74536	7.28826e-29	drought-repressed 4
AT1G73390	1.3346	2.20297e-23	Endosomal targeting BRO1-like domain-containing protein
AT1G73480	1.13939	1.95616e-27	alpha/beta-Hydrolases superfamily protein
AT1G73810	1.0751	8.68832e-07	Core-2/I-branching beta-1,6-N-acetylglucosaminyltransferase family protein
AT1G76590	1.45145	1.02523e-32	PLATZ transcription factor family protein
AT1G76980	1.0659	2.23036e-05
AT1G77000	1.056	7.03901e-10	RNI-like superfamily protein
AT1G77145	1.54839	0.000266034	Protein of unknown function (DUF506)
AT1G77450	1.15115	2.62715e-19	NAC domain containing protein 32
AT1G78070	1.44322	1.06199e-41	Transducin/WD40 repeat-like superfamily protein
AT1G79270	1.70044	1.11164e-17	evolutionarily conserved C-terminal region 8
AT1G79530	1.18819	4.42983e-09	glyceraldehyde-3-phosphate dehydrogenase of plastid 1
AT1G80110	1.93869	5.11315e-22	phloem protein 2-B11
AT1G80610	1.48512	5.68878e-22
AT1G80820	1.71365	1.33772e-06	cinnamoyl coa reductase
AT2G01610	1.6742	6.8247e-09	Plant invertase/pectin methylesterase inhibitor superfamily protein
AT2G02100	1.16691	7.25429e-21	low-molecular-weight cysteine-rich 69
AT2G02990	1.56846	4.2e-08	ribonuclease 1
AT2G05440	1.67625	0.000229055	GLYCINE RICH PROTEIN 9
AT2G05540	1.64549	5.42517e-34	Glycine-rich protein family
AT2G12400	1.32635	9.58719e-20
AT2G15970	1.56022	7.16844e-45	cold regulated 413 plasma membrane 1
AT2G18230	1.05578	1.40696e-11	pyrophosphorylase 2
AT2G18550	3.41199	0.00262491	homeobox protein 21
AT2G18660	1.33289	1.4896e-08	plant natriuretic peptide A
AT2G19810	1.56995	1.60502e-15	CCCH-type zinc finger family protein
AT2G20560	1.51486	6.80674e-11	DNAJ heat shock family protein
AT2G21180	1.21064	1.36628e-05
AT2G21820	2.24306	0.000267585
AT2G22900	1.18177	5.70813e-09	Galactosyl transferase GMA12/MNN10 family protein
AT2G26355	1.20184	3.95379e-19	other RNA
AT2G26400	3.69802	6.25299e-05	acireductone dioxygenase 3
AT2G28110	2.03561	3.03639e-19	Exostosin family protein
AT2G29300	1.47308	2.25389e-09	NAD(P)-binding Rossmann-fold superfamily protein
AT2G29500	1.22794	0.00496987	HSP20-like chaperones superfamily protein
AT2G30750	1.17395	6.0763e-06	cytochrome P450, family 71, subfamily A, polypeptide 12
AT2G32190	1.27112	0.00521819
AT2G32510	1.42083	0.000925756	mitogen-activated protein kinase kinase kinase 17
AT2G32530	1.1285	1.55909e-05	cellulose synthase-like B3
AT2G33590	1.25472	1.18777e-24	NAD(P)-binding Rossmann-fold superfamily protein
AT2G34000	2.95215	0.00330656	RING/U-box superfamily protein
AT2G35060	1.12221	9.04391e-23	K+ uptake permease 11
AT2G35550	2.03792	0.000414775	basic pentacysteine 7
AT2G35950	1.70948	2.26843e-08	embryo sac development arrest 12
AT2G36270	2.89141	1.8e-08	Basic-leucine zipper (bZIP) transcription factor family protein
AT2G37750	1.48334	0.000483977
AT2G37970	1.11649	2.78932e-18	SOUL heme-binding family protein
AT2G38530	1.8232	9.98364e-46	lipid transfer protein 2
AT2G38820	1.13332	3.46808e-16	Protein of unknown function (DUF506)
AT2G39310	4.07599	2.23277e-18	jacalin-related lectin 22
AT2G39350	1.04239	1.19751e-05	ABC-2 type transporter family protein
AT2G39510	4.40069	0.000199683	nodulin MtN21 /EamA-like transporter family protein
AT2G40130	1.29984	2.553e-12	Double Clp-N motif-containing P-loop nucleoside triphosphate hydrolases superfamily protein
AT2G41220	1.04954	1.05731e-09	glutamate synthase 2
AT2G41800	2.0403	5.13026e-13	Protein of unknown function, DUF642
AT2G41810	2.27371	7.32087e-05	Protein of unknown function, DUF642
AT2G41905	1.42443	0.00221714
AT2G42790	1.0765	2.27632e-24	citrate synthase 3
AT2G43620	1.15482	1.49345e-06	Chitinase family protein
AT2G46270	1.98392	8.86611e-59	G-box binding factor 3
AT2G47780	2.06046	5.32293e-24	Rubber elongation factor protein (REF)
AT3G02885	1.4792	0.00263964	GAST1 protein homolog 5
AT3G02990	1.12121	3.48102e-07	heat shock transcription factor A1E
AT3G03170	2.4647	6.56519e-10
AT3G03470	1.77791	3.33738e-64	cytochrome P450, family 87, subfamily A, polypeptide 9
AT3G03640	1.18924	9.8373e-14	beta glucosidase 25
AT3G03815	2.19615	0.00477579	NA
AT3G04000	1.00845	5.38738e-05	NAD(P)-binding Rossmann-fold superfamily protein
AT3G05727	5.38344	3.66715e-05	S locus-related glycoprotein 1 (SLR1) binding pollen coat protein family
AT3G05936	1.12799	1.69182e-08
AT3G05937	1.07212	7.97855e-05
AT3G07365	3.26294	3.90766e-07	NA
AT3G08860	2.54578	8.23069e-98	PYRIMIDINE 4
AT3G08970	1.20526	7.69939e-05	DNAJ heat shock N-terminal domain-containing protein
AT3G09390	1.1548	3.57732e-22	metallothionein 2A
AT3G09745	1.53938	2.97385e-06	NA
AT3G10815	1.24345	0.00079886	RING/U-box superfamily protein
AT3G10910	1.56682	0.00656925	RING/U-box superfamily protein
AT3G11340	1.42609	0.00312988	UDP-Glycosyltransferase superfamily protein
AT3G11420	1.08426	5.19787e-17	Protein of unknown function (DUF604)
AT3G11580	1.10986	0.000288117	AP2/B3-like transcriptional factor family protein
AT3G12580	1.3351	3.01273e-17	heat shock protein 70
AT3G13672	2.46032	2.76916e-40	TRAF-like superfamily protein
AT3G13950	1.33511	0.000425352
AT3G14060	1.65396	2.49266e-09
AT3G14440	1.36333	2.97771e-16	nine-cis-epoxycarotenoid dioxygenase 3
AT3G14590	1.27711	7.8928e-08	Calcium-dependent lipid-binding (CaLB domain) family protein
AT3G16400	1.21725	1.38762e-25	nitrile specifier protein 1
AT3G16450	2.53962	6.12351e-05	Mannose-binding lectin superfamily protein
AT3G16470	1.98566	4.80783e-77	Mannose-binding lectin superfamily protein
AT3G16990	1.31323	4.16183e-14	Haem oxygenase-like, multi-helical
AT3G17000	1.34566	2.89188e-29	ubiquitin-conjugating enzyme 32
AT3G17820	1.17303	2.22506e-10	glutamine synthetase 1.3
AT3G19100	1.0171	1.88933e-17	Protein kinase superfamily protein
AT3G19270	1.9927	6.38117e-05	cytochrome P450, family 707, subfamily A, polypeptide 4
AT3G19290	1.16731	9.33812e-22	ABRE binding factor 4
AT3G19390	1.76052	0.000503189	Granulin repeat cysteine protease family protein
AT3G19580	1.61129	3.58934e-29	zinc-finger protein 2
AT3G20250	1.03131	6.5891e-18	pumilio 5
AT3G20470	1.12978	0.00188281	glycine-rich protein 5
AT3G21600	1.32563	4.17663e-06	Senescence/dehydration-associated protein-related
AT3G22370	1.02798	8.20824e-16	alternative oxidase 1A
AT3G22740	1.1053	9.90984e-17	homocysteine S-methyltransferase 3
AT3G22830	2.16846	0.00114227	heat shock transcription factor A6B
AT3G23170	1.00709	1.76622e-07
AT3G23920	1.05082	3.96969e-26	beta-amylase 1
AT3G24090	1.11341	1.1823e-05	glutamine-fructose-6-phosphate transaminase (isomerizing)s;sugar binding;transaminases
AT3G24520	1.20499	6.62175e-20	heat shock transcription factor C1
AT3G24982	1.77123	2.22486e-22	receptor like protein 40
AT3G26840	1.11409	4.15496e-18	Esterase/lipase/thioesterase family protein
AT3G27210	1.06451	1.43442e-11
AT3G27400	1.03683	1.5422e-08	Pectin lyase-like superfamily protein
AT3G28840	1.00999	0.00835023	Protein of unknown function (DUF1216)
AT3G29575	1.85061	8.67132e-45	ABI five binding protein 3
AT3G43670	1.16837	5.8343e-16	Copper amine oxidase family protein
AT3G44100	1.01155	2.60639e-14	MD-2-related lipid recognition domain-containing protein
AT3G44550	1.19129	0.00215377	fatty acid reductase 5
AT3G44880	1.27171	2.15665e-33	Pheophorbide a oxygenase family protein with Rieske [2Fe-2S] domain
AT3G45130	1.21692	0.0064709	lanosterol synthase 1
AT3G46080	2.02403	0.000133604	C2H2-type zinc finger family protein
AT3G47080	1.40333	6.57501e-28	Tetratricopeptide repeat (TPR)-like superfamily protein
AT3G47780	1.46439	6.24392e-06	ABC2 homolog 6
AT3G49160	1.27675	0.00092245	pyruvate kinase family protein
AT3G49340	1.42702	1.82039e-06	Cysteine proteinases superfamily protein
AT3G50400	1.73436	0.00479234	GDSL-like Lipase/Acylhydrolase superfamily protein
AT3G50770	1.55995	2.9e-08	calmodulin-like 41
AT3G50980	2.78892	0.00115408	dehydrin xero 1
AT3G51440	1.05952	0.00113887	Calcium-dependent phosphotriesterase superfamily protein
AT3G51895	1.10501	2.54811e-23	sulfate transporter 3;1
AT3G54680	1.3943	4.46153e-19	proteophosphoglycan-related
AT3G55290	1.37599	7.29361e-11	NAD(P)-binding Rossmann-fold superfamily protein
AT3G55880	1.33356	1.79567e-21	Alpha/beta hydrolase related protein
AT3G55970	1.90469	9.30458e-37	jasmonate-regulated gene 21
AT3G56270	1.19932	0.000978856	Plant protein of unknown function (DUF827)
AT3G60670	2.08982	0.000272365	PLATZ transcription factor family protein
AT3G60966	1.7073	0.000388169	RING/U-box superfamily protein
AT3G61060	1.33045	3.77062e-16	phloem protein 2-A13
AT3G61490	1.11672	0.00023884	Pectin lyase-like superfamily protein
AT3G61990	1.66052	2.41144e-09	S-adenosyl-L-methionine-dependent methyltransferases superfamily protein
AT3G62260	1.17545	4.3173e-15	Protein phosphatase 2C family protein
AT3G62990	5.03643	0.000901012
AT3G63060	1.02876	4.0144e-05	EID1-like 3
AT3G63280	1.36863	0.00379086	NIMA-related kinase 4
AT4G01610	1.16175	1.93715e-28	Cysteine proteinases superfamily protein
AT4G01910	1.7215	1.05045e-05	Cysteine/Histidine-rich C1 domain family protein
AT4G01950	1.02262	1.07336e-12	glycerol-3-phosphate acyltransferase 3
AT4G03960	1.04952	2.84983e-05	Phosphotyrosine protein phosphatases superfamily protein
AT4G06534	1.46141	1.9e-08
AT4G06536	1.46295	0.000902071	SPla/RYanodine receptor (SPRY) domain-containing protein
AT4G09820	3.85424	1.50243e-06	basic helix-loop-helix (bHLH) DNA-binding superfamily protein
AT4G10250	5.7142	2.56883e-06	HSP20-like chaperones superfamily protein
AT4G10960	1.16072	7.85957e-09	UDP-D-glucose/UDP-D-galactose 4-epimerase 5
AT4G11911	2.39812	0.00177224
AT4G14020	1.00196	2.09682e-09	Rapid alkalinization factor (RALF) family protein
AT4G14270	1.09677	2.56009e-18
AT4G14550	1.18287	6.8305e-08	indole-3-acetic acid inducible 14
AT4G15530	1.16882	1.73465e-29	pyruvate orthophosphate dikinase
AT4G18210	1.03658	3.29816e-06	purine permease 10
AT4G18280	1.36814	3.07621e-15	glycine-rich cell wall protein-related
AT4G19390	1.0143	4.06083e-16	Uncharacterised protein family (UPF0114)
AT4G21120	1.49517	3.61668e-08	amino acid transporter 1
AT4G21440	1.25534	1.58665e-06	MYB-like 102
AT4G21840	2.00483	0.00919961	methionine sulfoxide reductase B8
AT4G22485	5.45633	9.11793e-17	Bifunctional inhibitor/lipid-transfer protein/seed storage 2S albumin superfamily protein
AT4G22505	6.49261	4.81899e-13	Bifunctional inhibitor/lipid-transfer protein/seed storage 2S albumin superfamily protein
AT4G22513	3.52987	0.00179809	Bifunctional inhibitor/lipid-transfer protein/seed storage 2S albumin superfamily protein
AT4G22517	5.20222	1.16561e-07	Bifunctional inhibitor/lipid-transfer protein/seed storage 2S albumin superfamily protein
AT4G22820	1.30863	2.8864e-21	A20/AN1-like zinc finger family protein
AT4G22920	1.29428	1.41085e-19	non-yellowing 1
AT4G23200	1.21553	0.0023054	cysteine-rich RLK (RECEPTOR-like protein kinase) 12
AT4G23450	2.3046	1.37902e-13	RING/U-box superfamily protein
AT4G23630	1.08236	1.36979e-21	VIRB2-interacting protein 1
AT4G23880	1.5097	1.06576e-08
AT4G26080	1.74846	1.97127e-62	Protein phosphatase 2C family protein
AT4G27410	1.4093	3.25535e-40	NAC (No Apical Meristem) domain transcriptional regulator superfamily protein
AT4G27480	1.05287	0.00493967	Core-2/I-branching beta-1,6-N-acetylglucosaminyltransferase family protein
AT4G27520	1.34748	1.36804e-33	early nodulin-like protein 2
AT4G27654	1.356	0.00864255
AT4G28110	4.68011	0.000899837	myb domain protein 41
AT4G29190	1.03359	3.03342e-11	Zinc finger C-x8-C-x5-C-x3-H type family protein
AT4G29850	1.77591	0.000965376	Eukaryotic protein of unknown function (DUF872)
AT4G30140	4.42329	9.35854e-06	GDSL-like Lipase/Acylhydrolase superfamily protein
AT4G30250	1.50608	0.000932908	P-loop containing nucleoside triphosphate hydrolases superfamily protein
AT4G30470	1.02378	3.42896e-12	NAD(P)-binding Rossmann-fold superfamily protein
AT4G30490	1.29655	7.04187e-27	AFG1-like ATPase family protein
AT4G30960	1.13316	1.66792e-18	SOS3-interacting protein 3
AT4G31330	1.08853	2.74417e-06	Protein of unknown function, DUF599
AT4G32870	1.49804	5.15442e-08	Polyketide cyclase/dehydrase and lipid transport superfamily protein
AT4G32920	1.3775	3.17438e-15	glycine-rich protein
AT4G33540	1.16933	4.96482e-22	metallo-beta-lactamase family protein
AT4G33905	2.05146	4.54397e-12	Peroxisomal membrane 22 kDa (Mpv17/PMP22) family protein
AT4G34000	1.9536	1.79642e-45	abscisic acid responsive elements-binding factor 3
AT4G34230	1.30043	3.52086e-14	cinnamyl alcohol dehydrogenase 5
AT4G34710	1.13362	3.02791e-17	arginine decarboxylase 2
AT4G35300	1.05765	2.97646e-18	tonoplast monosaccharide transporter2
AT4G35560	1.23094	1.19246e-14	Transducin/WD40 repeat-like superfamily protein
AT4G36600	3.93392	1.35327e-05	Late embryogenesis abundant (LEA) protein
AT4G37010	1.376	0.00393123	centrin 2
AT4G37220	1.93366	0.000609897	Cold acclimation protein WCOR413 family
AT4G37390	1.80449	6.35259e-11	Auxin-responsive GH3 family protein
AT4G37970	1.08126	0.000835334	cinnamyl alcohol dehydrogenase 6
AT4G38340	1.69444	1.88468e-06	Plant regulator RWP-RK family protein
AT4G39320	1.27902	0.00354612	microtubule-associated protein-related
AT4G39360	3.11651	0.000883347
AT4G39955	1.23755	5.82873e-12	alpha/beta-Hydrolases superfamily protein
AT5G01520	2.15568	2.0062e-51	RING/U-box superfamily protein
AT5G01880	1.25448	4.41352e-08	RING/U-box superfamily protein
AT5G02020	1.45153	4.80115e-43
AT5G02490	1.4503	7.04445e-24	Heat shock protein 70 (Hsp 70) family protein
AT5G02550	1.42127	0.000549877
AT5G03230	1.20679	9.01045e-15	Protein of unknown function, DUF584
AT5G04080	1.05452	3.32207e-07
AT5G04370	2.26381	0.00230268	S-adenosyl-L-methionine-dependent methyltransferases superfamily protein
AT5G04760	1.03778	3.06798e-10	Duplicated homeodomain-like superfamily protein
AT5G05390	2.7414	0.00023727	laccase 12
AT5G07010	1.12351	1.94966e-13	sulfotransferase 2A
AT5G07680	1.30925	0.000595138	NAC domain containing protein 80
AT5G07920	1.04791	6.63199e-18	diacylglycerol kinase1
AT5G09620	1.18136	3.97104e-25	Octicosapeptide/Phox/Bem1p family protein
AT5G10730	1.17723	1.13412e-13	NAD(P)-binding Rossmann-fold superfamily protein
AT5G11190	3.19954	0.00962294	Integrase-type DNA-binding superfamily protein
AT5G12030	3.66709	7.47792e-07	heat shock protein 17.6A
AT5G13200	1.01308	2.06439e-16	GRAM domain family protein
AT5G13580	2.62793	2.65166e-05	ABC-2 type transporter family protein
AT5G13820	1.35271	7.88839e-13	telomeric DNA binding protein 1
AT5G14640	1.26307	7.48223e-23	shaggy-like kinase 13
AT5G14960	1.04555	0.008738	DP-E2F-like 2
AT5G15190	1.58514	1.11588e-11
AT5G15240	1.05139	0.00175491	Transmembrane amino acid transporter family protein
AT5G16200	1.71474	5.53533e-13	50S ribosomal protein-related
AT5G17050	1.08774	1.43461e-10	UDP-glucosyl transferase 78D2
AT5G19875	1.04787	1.63457e-07
AT5G22290	1.6334	1.21637e-30	NAC domain containing protein 89
AT5G23750	1.08691	1.2e-08	Remorin family protein
AT5G24090	1.89589	0.000311554	chitinase A
AT5G24420	1.89727	7.35466e-21	6-phosphogluconolactonase 5
AT5G25260	1.1757	0.00226036	SPFH/Band 7/PHB domain-containing membrane-associated protein family
AT5G27060	1.33266	5.17427e-05	receptor like protein 53
AT5G37540	1.55857	7.25694e-20	Eukaryotic aspartyl protease family protein
AT5G39610	1.24329	7.42077e-15	NAC domain containing protein 6
AT5G40390	1.21979	2.15456e-21	Raffinose synthase family protein
AT5G42050	1.12834	2.3882e-16	DCD (Development and Cell Death) domain protein
AT5G43850	1.00105	7.8399e-08	RmlC-like cupins superfamily protein
AT5G45310	1.81121	3.20876e-22
AT5G45630	2.76206	4.15089e-28	Protein of unknown function, DUF584
AT5G45800	1.07638	1.3101e-16	Leucine-rich repeat protein kinase family protein
AT5G46350	1.39123	2.98353e-06	WRKY DNA-binding protein 8
AT5G47330	1.04149	1.73495e-05	alpha/beta-Hydrolases superfamily protein
AT5G47640	1.71718	1.91234e-59	nuclear factor Y, subunit B2
AT5G49280	1.97687	4.19452e-32	hydroxyproline-rich glycoprotein family protein
AT5G50240	1.12288	1.12936e-05	protein-l-isoaspartate methyltransferase 2
AT5G51990	1.73902	2.26044e-06	C-repeat-binding factor 4
AT5G52640	1.29901	5.18312e-12	heat shock protein 90.1
AT5G53970	1.27195	1.13554e-25	Tyrosine transaminase family protein
AT5G54230	2.89204	0.0052007	myb domain protein 49
AT5G56160	1.91687	1.61939e-05	Sec14p-like phosphatidylinositol transfer family protein
AT5G58650	1.10755	2.50345e-05	plant peptide containing sulfated tyrosine 1
AT5G58770	1.17063	4.28841e-16	Undecaprenyl pyrophosphate synthetase family protein
AT5G59220	2.94044	1.06075e-66	highly ABA-induced PP2C gene 1
AT5G59720	1.68522	8.85398e-05	heat shock protein 18.2
AT5G60360	1.02906	1.17363e-27	aleurain-like protease
AT5G61890	1.16141	0.00280111	Integrase-type DNA-binding superfamily protein
AT5G62520	1.01772	9.7978e-06	similar to RCD one 5
AT5G63350	2.05419	2.44679e-07
AT5G64110	2.04796	0.00762081	Peroxidase superfamily protein
AT5G64430	1.05544	2.71673e-21	Octicosapeptide/Phox/Bem1p family protein
AT5G65870	1.27751	2.22422e-07	phytosulfokine 5 precursor
AT5G65990	1.0236	3.76631e-08	Transmembrane amino acid transporter family protein
AT5G66170	1.70939	0.00170497	sulfurtransferase 18
AT5G66460	1.1304	2.93792e-06	Glycosyl hydrolase superfamily protein
AT5G67620	1.82478	0.000257774	unknown protein; FUNCTIONS IN: molecular_function unknown;
