# Supplementary material for: Transcriptomic Profiling Provides Molecular Insights Into Hydrogen Peroxide-Enhanced Arabidopsis Growth and Its Salt Tolerance
Source: Front Plant Sci. 2022 Apr 6;13:866063. doi: 10.3389/fpls.2022.866063 (PMC9019583; doi:10.3389/fpls.2022.866063)
Supplement: Supplementary file 3 [file Data_Sheet_2.zip › Supplementary Tables S1-23/Table S8.xlsx]

## Sheet: Sheet1
361 common up-regulated genes in HW vs. WW and HN vs. WW (two-fold or more changes with a False Discovery Rate (FDR) adjusted p-value ≤0.05)
Gene_ID	HW vs. WW		HN vs. WW		Annotation
	Log2FC	P-value	Log2FC	P-value
AT1G02190	5.04638	5.87761e-15	4.31533	1.71652e-07	CER1 protein, putative | chr1:415079-418010 FORWARD
AT1G02450	2.29158	2.70528e-08	2.4939	0.000113246	Symbols: NIMIN1, NIMIN-1 | NIMIN1 (NIM1-INTERACTING 1); protein binding | chr1:497976-498516 REVERSE
AT1G06260	2.59929	0.000103245	2.15968	0.00215327	cysteine proteinase, putative | chr1:1916430-1917585 FORWARD
AT1G07135	1.42077	2.3489e-12	1.17012	3.34894e-08	glycine-rich protein | chr1:2189928-2190659 REVERSE
AT1G09470	2.01181	0.000142019	1.96794	0.000384853	unknown protein | chr1:3055231-3056974 REVERSE
AT1G10930	1.19337	7.20179e-07	1.00526	1.14387e-07	Symbols: ATSGS1, RECQ4A, ATRECQ4A | RECQ4A; ATP binding / ATP-dependent helicase/ helicase/ nucleic acid binding | chr1:3647894-3655590 REVERSE
AT1G13470	1.49811	2.47838e-18	1.50338	7.02808e-22	unknown protein | chr1:4620228-4621580 REVERSE
AT1G13650	1.36996	0.00136675	1.67839	1.38549e-09	FUNCTIONS IN: molecular_function unknown; INVOLVED IN: biological_process unknown; LOCATED IN: cellular_component unknown; EXPRESSED IN: 15 plant structures; EXPRESSED DURING: 6 growth stages; BEST Arabidopsis thaliana protein match is: 18S pre-ribosomal assembly protein gar2-related (TAIR:AT2G03810.4); Has 3725 Blast hits to 1574 proteins in 203 species: Archae - 2; Bacteria - 168; Metazoa - 816…
AT1G15520	1.55313	3.93152e-10	1.37682	1.01625e-07	Symbols: PDR12, ATPDR12 | PDR12 (PLEIOTROPIC DRUG RESISTANCE 12); ATPase, coupled to transmembrane movement of substances | chr1:5331858-5338326 REVERSE
AT1G16630	2.47816	1.89996e-08	1.54876	0.00387341	unknown protein | chr1:5682118-5684867 REVERSE
AT1G17480	1.49401	0.000352422	1.25068	0.0149343	Symbols: IQD7 | IQD7 (IQ-domain 7); calmodulin binding | chr1:6006461-6008266 REVERSE
AT1G17920	1.14549	0.000969805	1.11742	0.00183487	Symbols: HDG12 | HDG12 (HOMEODOMAIN GLABROUS 12); transcription factor | chr1:6161872-6165382 REVERSE
AT1G18370	2.40327	2.09885e-10	1.30225	1.55008e-05	Symbols: HIK, ATNACK1, NACK1 | HIK (HINKEL); ATP binding / microtubule motor | chr1:6319650-6323820 REVERSE
AT1G19940	1.22616	0.0115643	1.48928	0.00293953	Symbols: AtGH9B5 | AtGH9B5 (Arabidopsis thaliana Glycosyl Hydrolase 9B5); catalytic/ hydrolase, hydrolyzing O-glycosyl compounds | chr1:6918191-6920377 REVERSE
AT1G23205	2.01519	5.511e-07	2.06554	1.59588e-06	invertase/pectin methylesterase inhibitor family protein | chr1:8233997-8234893 REVERSE
AT1G25510	2.40442	1.09006e-11	1.34568	0.00876652	aspartyl protease family protein | chr1:8959186-8960848 REVERSE
AT1G27370	1.30773	0.000301141	1.15751	0.00399674	squamosa promoter-binding protein-like 10 (SPL10) | chr1:9505201-9508280 REVERSE
AT1G29170	1.18512	4.62522e-09	1.07161	8.7e-08	Symbols: WAVE2, ATSCAR3, SCAR3 | WAVE2 | chr1:10190352-10194900 REVERSE
AT1G31770	1.14569	0.00129973	1.14566	2.79041e-05	ABC transporter family protein | chr1:11374893-11377794 REVERSE
AT1G32928	1.01155	6.02544e-05	1.24779	5.69821e-07	unknown protein | chr1:11931203-11931801 FORWARD
AT1G33430	5.14015	2.5336e-06	3.75784	0.00026261	galactosyltransferase family protein | chr1:12124363-12126469 REVERSE
AT1G44970	5.46402	3.79105e-06	5.91857	1.50527e-07	peroxidase, putative | chr1:17002117-17003688 FORWARD
AT1G47395	2.34196	2.75591e-07	1.6096	0.00027976	unknown protein | chr1:17383034-17383408 FORWARD
AT1G47400	2.54068	2.36922e-12	2.98692	1.35533e-07	unknown protein | chr1:17385717-17386186 FORWARD
AT1G47900	1.28972	0.000112676	1.07776	4.37133e-06	unknown protein | chr1:17647144-17651035 REVERSE
AT1G48120	1.66282	1.21506e-06	1.60399	4.30885e-13	calcineurin-like phosphoesterase family protein | chr1:17773688-17779624 REVERSE
AT1G49230	1.15923	0.000461081	1.22478	4.7687e-05	zinc finger (C3HC4-type RING finger) family protein | chr1:18209261-18210128 FORWARD
AT1G52905	1.2899	1.71473e-07	1.345	1.29382e-07	unknown protein | chr1:19706085-19706706 FORWARD
AT1G54180	1.17735	0.00204004	1.40314	0.000781612	Symbols: ATBRXL3, BRX-LIKE3 | BRX-LIKE3 (BREVIS RADIX-LIKE 3) | chr1:20227291-20230237 FORWARD
AT1G54385	1.65578	4.93407e-05	1.42299	0.00268083	binding | chr1:20301126-20303885 REVERSE
AT1G56120	1.48901	8.68024e-23	1.004	1.27204e-08	kinase | chr1:20987288-20993072 REVERSE
AT1G56430	1.12486	1.02984e-07	1.16631	3.23893e-12	Symbols: ATNAS4, NAS4 | NAS4 (NICOTIANAMINE SYNTHASE 4); nicotianamine synthase | chr1:21136944-21138087 FORWARD
AT1G60270	1.3232	0.000191456	1.50357	6.36039e-06	Symbols: BGLU6 | pseudogene, glycosyl hydrolase family 1, contains Pfam PF00232 : Glycosyl hydrolase family 1 domain; TIGRFAM TIGR01233: 6-phospho-beta-galactosidase; similar to hydroxyisourate hydrolase (GI:19569603) (Glycine max); blastp match of 57% identity and 2.8e-127 P-value to GP|12746303|gb|AAK07429.1|AF321287_1|AF321287 beta-glucosidase {Musa acuminata} | chr1:22221726-22224257 REVERSE
AT1G60590	1.12459	7.04667e-10	1.02113	6.84328e-08	polygalacturonase, putative / pectinase, putative | chr1:22314170-22316970 REVERSE
AT1G60640	1.63967	8.75705e-14	1.20479	2.08066e-07	unknown protein | chr1:22337375-22339672 REVERSE
AT1G61470	1.93945	0.000106528	2.10122	7.2688e-06	CCR4-NOT transcription complex protein, putative | chr1:22678185-22679021 FORWARD
AT1G62870	1.22564	0.000175958	1.41568	6.53269e-05	unknown protein | chr1:23284012-23286760 REVERSE
AT1G63100	2.77387	1.81364e-23	1.08837	0.00435895	scarecrow transcription factor family protein | chr1:23399391-23401367 REVERSE
AT1G63710	4.76576	9.34929e-12	4.29319	6.31914e-08	Symbols: CYP86A7 | CYP86A7; fatty acid (omega-1)-hydroxylase/ oxygen binding | chr1:23632178-23633942 REVERSE
AT1G64390	1.07222	5.01998e-08	1.49125	3.22699e-55	Symbols: AtGH9C2 | AtGH9C2 (Arabidopsis thaliana glycosyl hydrolase 9C2); carbohydrate binding / catalytic/ hydrolase, hydrolyzing O-glycosyl compounds | chr1:23911119-23915229 FORWARD
AT1G65060	2.03327	2.12931e-13	1.60726	1.28829e-07	Symbols: 4CL3 | 4CL3; 4-coumarate-CoA ligase | chr1:24167202-24171502 REVERSE
AT1G69200	1.3113	3.44832e-14	1.20699	2.53916e-13	kinase | chr1:26015877-26018493 FORWARD
AT1G72910	2.87814	2.80548e-21	2.96885	9.32111e-140	disease resistance protein (TIR-NBS class), putative | chr1:27435614-27437144 FORWARD
AT1G72920	2.39442	8.98557e-09	1.41585	5.13092e-13	disease resistance protein (TIR-NBS class), putative | chr1:27437928-27439091 FORWARD
AT1G72970	1.44657	5.28172e-22	1.3437	4.34672e-22	Symbols: HTH, EDA17 | HTH (HOTHEAD); FAD binding / aldehyde-lyase/ mandelonitrile lyase | chr1:27452766-27455964 FORWARD
AT1G73620	1.92428	0.000250425	1.49419	0.0142923	thaumatin-like protein, putative / pathogenesis-related protein, putative | chr1:27681408-27683130 FORWARD
AT1G76600	1.27004	1.29388e-10	1.26815	7.06106e-17	unknown protein | chr1:28746888-28747845 FORWARD
AT1G77580	1.79653	6.11449e-09	1.70242	2.52553e-10	myosin heavy chain-related | chr1:29144027-29147584 REVERSE
AT1G77920	1.27537	7.84181e-13	1.19164	2.91156e-07	bZIP family transcription factor | chr1:29298243-29300863 FORWARD
AT1G79150	2.13191	1.80166e-23	1.4745	3.86632e-10	binding | chr1:29772588-29777989 REVERSE
AT1G80270	1.26883	1.6011e-08	1.15798	1.9841e-06	DNA-binding protein, putative | chr1:30180988-30183507 FORWARD
AT2G01520	3.42224	0.000231837	3.90185	1.01646e-05	Symbols: MLP328 | MLP328 (MLP-LIKE PROTEIN 328); copper ion binding | chr2:235925-237147 FORWARD
AT2G03090	1.10468	1.0054e-05	1.70859	6.02647e-15	Symbols: ATEXPA15, EXP15, ATEXP15, ATHEXP ALPHA 1.3 | ATEXPA15 (ARABIDOPSIS THALIANA EXPANSIN A15) | chr2:916854-918643 REVERSE
AT2G04235	1.2078	0.000155693	1.27885	0.000397468	unknown protein | chr2:1449414-1455237 FORWARD
AT2G07325	1.66764	0.00874074	2.10633	0.000280953	NA
AT2G11810	2.62429	0.00175844	3.89071	1.11277e-09	Symbols: MGDC, MGD3, ATMGD3 | MGDC; 1,2-diacylglycerol 3-beta-galactosyltransferase | chr2:4743322-4746780 FORWARD
AT2G14247	2.38388	3.35397e-27	1.13821	5.44955e-05	Expressed protein | chr2:6034348-6034835 FORWARD
AT2G14560	1.12579	5.36945e-19	1.88294	2.94286e-124	Symbols: LURP1 | LURP1 (LATE UPREGULATED IN RESPONSE TO HYALOPERONOSPORA PARASITICA) | chr2:6213972-6215901 FORWARD
AT2G16890	1.0843	0.000599077	1.41818	9.72212e-07	UDP-glucoronosyl/UDP-glucosyl transferase family protein | chr2:7316889-7319181 FORWARD
AT2G21320	1.04083	5.70932e-06	1.78261	2.46228e-20	zinc finger (B-box type) family protein | chr2:9126263-9127843 FORWARD
AT2G22560	1.03172	0.00105458	1.46051	1.20138e-06	FUNCTIONS IN: molecular_function unknown; INVOLVED IN: biological_process unknown; LOCATED IN: plasma membrane; EXPRESSED IN: 15 plant structures; EXPRESSED DURING: 6 growth stages; CONTAINS InterPro DOMAIN/s: KIP1-like (InterPro:IPR011684); BEST Arabidopsis thaliana protein match is: kinase interacting family protein (TAIR:AT5G10500.1); Has 47807 Blast hits to 30104 proteins in 1314 species: Arc…
AT2G22610	3.34522	7.11352e-22	2.08424	1.99753e-06	kinesin motor protein-related | chr2:9599550-9604775 FORWARD
AT2G23470	1.07994	0.00354515	1.48552	2.0845e-05	FUNCTIONS IN: molecular_function unknown; INVOLVED IN: biological_process unknown; EXPRESSED IN: stem, stamen; EXPRESSED DURING: petal differentiation and expansion stage; CONTAINS InterPro DOMAIN/s: Protein of unknown function DUF647 (InterPro:IPR006968); BEST Arabidopsis thaliana protein match is: emb1879 (embryo defective 1879) (TAIR:AT5G49820.1); Has 259 Blast hits to 258 proteins in 85 speci…
AT2G24190	1.26259	0.00511673	1.42008	0.00118248	short-chain dehydrogenase/reductase (SDR) family protein | chr2:10283621-10284980 REVERSE
AT2G25060	1.90876	3.97602e-20	1.08977	2.70491e-06	plastocyanin-like domain-containing protein | chr2:10662241-10663103 FORWARD
AT2G25880	2.06921	1.93545e-06	1.21176	0.0158015	Symbols: AtAUR2 | AtAUR2 (AtAurora2); histone kinase(H3-S10 specific) / kinase | chr2:11034652-11036910 REVERSE
AT2G26760	1.72998	4.17423e-07	1.26433	0.0006888	Symbols: CYCB1;4 | CYCB1;4 (Cyclin B1;4); cyclin-dependent protein kinase regulator | chr2:11401329-11403427 FORWARD
AT2G27660	1.20926	0.00329569	1.3429	0.000478266	DC1 domain-containing protein | chr2:11798537-11800850 REVERSE
AT2G28620	2.76552	1.24917e-17	1.71779	6.40258e-07	kinesin motor protein-related | chr2:12265167-12270020 REVERSE
AT2G30370	5.50081	1.86556e-06	4.5442	0.00459239	allergen-related | chr2:12940577-12942167 REVERSE
AT2G30766	2.01541	1.24315e-46	2.36612	4.33218e-66	unknown protein | chr2:13108007-13108470 FORWARD
AT2G31230	1.202	0.00807658	1.71214	6.87902e-08	Symbols: ATERF15 | ATERF15 (Ethylene-responsive element binding factor 15); DNA binding / transcription activator/ transcription factor | chr2:13306593-13307475 REVERSE
AT2G31270	1.68663	8.10944e-09	1.88255	1.03224e-10	Symbols: ATCDT1A, CDT1A, CDT1 | CDT1A (ARABIDOPSIS HOMOLOG OF YEAST CDT1 A); cyclin-dependent protein kinase/ protein binding | chr2:13329009-13331830 FORWARD
AT2G32290	1.05772	0.00128259	1.70437	4.64223e-18	Symbols: BMY5, BAM6 | BAM6 (BETA-AMYLASE 6); beta-amylase/ catalytic/ cation binding | chr2:13714547-13716929 REVERSE
AT2G32960	1.21166	0.000498376	1.55886	7.1e-08	tyrosine specific protein phosphatase family protein | chr2:13987767-13990976 FORWARD
AT2G33793	2.7927	1.34764e-05	2.11517	0.0146339	unknown protein | chr2:14296994-14300506 FORWARD
AT2G34150	1.81428	1.98233e-13	1.70877	4.21459e-06	Symbols: WAVE1 | WAVE1; actin monomer binding | chr2:14419295-14423467 REVERSE
AT2G34640	1.64551	1.22389e-27	1.22835	3.35534e-19	Symbols: PTAC12 | PTAC12 (PLASTID TRANSCRIPTIONALLY ACTIVE12) | chr2:14581886-14584699 REVERSE
AT2G37420	2.21226	1.6582e-13	1.06155	0.00820954	kinesin motor protein-related | chr2:15700331-15705346 FORWARD
AT2G38995	2.45443	5.53044e-09	2.28862	2.14177e-13	FUNCTIONS IN: molecular_function unknown; INVOLVED IN: biological_process unknown; LOCATED IN: cellular_component unknown; CONTAINS InterPro DOMAIN/s: Protein of unknown function DUF1298 (InterPro:IPR009721), Uncharacterised protein family UPF0089 (InterPro:IPR004255); BEST Arabidopsis thaliana protein match is: WSD1; diacylglycerol O-acyltransferase/ long-chain-alcohol O-fatty-acyltransferase (T…
AT2G39220	1.36627	1.47737e-08	1.66208	8.51768e-13	Symbols: PLP6, PLA IIB | PLP6 (PATATIN-LIKE PROTEIN 6); nutrient reservoir | chr2:16374896-16377020 REVERSE
AT2G39300	1.61439	0.000585616	1.13567	0.0041975	unknown protein | chr2:16410109-16412869 REVERSE
AT2G40750	2.42448	1.88988e-21	3.31818	1.01863e-75	Symbols: WRKY54, ATWRKY54 | WRKY54; transcription factor | chr2:17000454-17002468 REVERSE
AT2G41240	2.42528	5.34598e-10	1.02226	2.14167e-06	Symbols: BHLH100 | BHLH100 (BASIC HELIX-LOOP-HELIX PROTEIN 100); DNA binding / transcription factor | chr2:17198331-17199320 REVERSE
AT2G42990	4.29353	2.06618e-05	3.98424	0.000345843	GDSL-motif lipase/hydrolase family protein | chr2:17879031-17880563 FORWARD
AT2G43040	1.29164	0.00316542	1.23968	0.00350773	Symbols: NPG1 | NPG1 (no pollen germination 1); calmodulin binding | chr2:17895883-17899374 REVERSE
AT2G43110	1.6023	1.05529e-07	1.16809	0.000677173	unknown protein | chr2:17922060-17924355 FORWARD
AT2G43120	1.01213	2.54026e-05	1.02768	7.29945e-06	pirin, putative | chr2:17927264-17928984 FORWARD
AT2G47750	1.40492	0.000442118	1.19568	0.0035358	Symbols: GH3.9 | GH3.9 (PUTATIVE INDOLE-3-ACETIC ACID-AMIDO SYNTHETASE GH3.9) | chr2:19560127-19563191 REVERSE
AT3G01710	1.95338	1.00474e-05	1.40002	0.00761298	FUNCTIONS IN: molecular_function unknown; INVOLVED IN: biological_process unknown; LOCATED IN: cellular_component unknown; CONTAINS InterPro DOMAIN/s: Targeting for Xklp2 (InterPro:IPR009675); BEST Arabidopsis thaliana protein match is: unknown protein (TAIR:AT3G27350.1); Has 1029 Blast hits to 851 proteins in 111 species: Archae - 0; Bacteria - 24; Metazoa - 456; Fungi - 52; Plants - 192; Viruse…
AT3G02310	6.88575	8.94639e-16	5.78124	4.47236e-07	Symbols: SEP2, AGL4 | SEP2 (SEPALLATA 2); DNA binding / protein binding / transcription factor | chr3:464279-467074 REVERSE
AT3G02640	2.32908	1.32108e-25	1.10946	4.30777e-05	unknown protein | chr3:564884-565708 REVERSE
AT3G06520	1.63704	0.000597337	2.22587	1.4032e-07	agenet domain-containing protein | chr3:2020284-2021955 FORWARD
AT3G09870	2.38974	0.0117722	2.44471	0.0151801	auxin-responsive family protein | chr3:3027424-3027957 REVERSE
AT3G10530	1.13014	2.50274e-05	1.13907	6.84784e-06	transducin family protein / WD-40 repeat family protein | chr3:3285892-3288880 FORWARD
AT3G10570	1.51916	3.34866e-06	1.80102	8.12117e-09	Symbols: CYP77A6 | CYP77A6; electron carrier/ heme binding / iron ion binding / monooxygenase/ oxygen binding | chr3:3302102-3303839 FORWARD
AT3G11720	1.22	6.2953e-05	1.01787	0.00102392	unknown protein | chr3:3705912-3708721 REVERSE
AT3G14900	2.6246	9.84801e-20	1.86506	1.18004e-08	unknown protein | chr3:5013291-5015292 REVERSE
AT3G15400	1.36406	1.39243e-08	1.23249	4.77399e-13	Symbols: ATA20 | ATA20 | chr3:5201644-5203197 FORWARD
AT3G15550	1.97872	1.66416e-09	1.22896	0.00317951	unknown protein | chr3:5267351-5270118 FORWARD
AT3G16000	1.2069	1.4748e-13	1.18762	9.14891e-13	Symbols: MFP1 | MFP1 (MAR BINDING FILAMENT-LIKE PROTEIN 1); DNA binding | chr3:5430889-5433817 REVERSE
AT3G17170	1.462	2.55496e-13	1.41336	7.92035e-20	Symbols: RFC3 | RFC3 (REGULATOR OF FATTY-ACID COMPOSITION 3); structural constituent of ribosome | chr3:5853059-5854906 REVERSE
AT3G17680	1.25484	0.00111899	1.21837	0.00634201	FUNCTIONS IN: molecular_function unknown; INVOLVED IN: biological_process unknown; LOCATED IN: cellular_component unknown; EXPRESSED IN: 16 plant structures; EXPRESSED DURING: 8 growth stages; CONTAINS InterPro DOMAIN/s: KIP1-like (InterPro:IPR011684); BEST Arabidopsis thaliana protein match is: unknown protein (TAIR:AT1G48405.1); Has 75 Blast hits to 73 proteins in 16 species: Archae - 0; Bacter…
AT3G17840	1.2617	4.29373e-17	1.14763	6.42534e-18	Symbols: RLK902 | RLK902; ATP binding / kinase/ protein serine/threonine kinase | chr3:6106028-6108675 FORWARD
AT3G19370	1.77142	1.96795e-17	1.2735	3.11887e-08	LOCATED IN: plasma membrane; EXPRESSED IN: 23 plant structures; EXPRESSED DURING: 13 growth stages; CONTAINS InterPro DOMAIN/s: Protein of unknown function DUF869, plant (InterPro:IPR008587); BEST Arabidopsis thaliana protein match is: transport protein-related (TAIR:AT2G23360.1); Has 35914 Blast hits to 20425 proteins in 933 species: Archae - 357; Bacteria - 2527; Metazoa - 19254; Fungi - 2459; …
AT3G19440	1.6191	5.96254e-05	1.33347	0.00326388	pseudouridine synthase family protein | chr3:6740695-6743253 FORWARD
AT3G20440	1.9543	1.35557e-19	1.39888	3.2451e-09	Symbols: EMB2729, BE1 | alpha-amylase/ catalytic/ cation binding | chr3:7123197-7130436 REVERSE
AT3G21540	1.21095	2.82867e-10	1.23198	1.60545e-10	transducin family protein / WD-40 repeat family protein | chr3:7585946-7590856 REVERSE
AT3G22231	1.37713	1.1332e-37	1.58087	5.61204e-93	Symbols: PCC1 | PCC1 (PATHOGEN AND CIRCADIAN CONTROLLED 1) | chr3:7845823-7846605 REVERSE
AT3G23670	2.79429	7.72421e-08	1.63014	2.62069e-05	Symbols: PAKRP1L, KINESIN-12B | KINESIN-12B; microtubule motor/ plus-end-directed microtubule motor | chr3:8519164-8525289 FORWARD
AT3G44260	1.14549	9.68727e-17	1.97535	2.21681e-73	CCR4-NOT transcription complex protein, putative | chr3:15952045-15953084 REVERSE
AT3G46370	1.01584	0.00183323	1.00145	0.00128006	leucine-rich repeat protein kinase, putative | chr3:17051955-17055514 FORWARD
AT3G47640	1.22121	3.87518e-11	1.29817	8.47899e-14	basic helix-loop-helix (bHLH) family protein | chr3:17567597-17569315 FORWARD
AT3G48830	1.28249	0.00197717	1.52587	8.27163e-05	polynucleotide adenylyltransferase family protein / RNA recognition motif (RRM)-containing protein | chr3:18103152-18110216 FORWARD
AT3G49240	1.07408	6.23062e-05	1.07664	8.56631e-08	Symbols: emb1796 | emb1796 (embryo defective 1796); ATP binding | chr3:18255979-18258100 FORWARD
AT3G51280	2.10352	5.05911e-11	1.14849	0.00330429	male sterility MS5, putative | chr3:19037140-19038951 FORWARD
AT3G52170	1.39767	1.06467e-10	1.0053	4.46478e-06	DNA binding | chr3:19346799-19349513 REVERSE
AT3G53940	1.21297	0.00336165	1.37933	0.00142909	mitochondrial substrate carrier family protein | chr3:19971019-19973769 REVERSE
AT3G54340	5.36062	7.19547e-11	4.6444	6.781e-06	Symbols: AP3, ATAP3 | AP3 (APETALA 3); DNA binding / transcription factor | chr3:20119173-20121170 REVERSE
AT3G55160	1.14162	1.08129e-05	1.09493	2.38344e-09	EXPRESSED IN: 11 plant structures; EXPRESSED DURING: 4 anthesis, F mature embryo stage, petal differentiation and expansion stage, D bilateral stage, E expanded cotyledon stage; CONTAINS InterPro DOMAIN/s: HEAT (InterPro:IPR000357); Has 244 Blast hits to 237 proteins in 110 species: Archae - 0; Bacteria - 0; Metazoa - 124; Fungi - 72; Plants - 17; Viruses - 0; Other Eukaryotes - 31 (source: NCBI …
AT3G55510	1.6262	2.8431e-13	1.09773	1.83623e-05	Symbols: RBL | RBL (REBELOTE) | chr3:20578978-20582405 FORWARD
AT3G55660	3.48952	4.30448e-06	2.71792	0.000152259	Symbols: ATROPGEF6, ROPGEF6 | ROPGEF6; Rho guanyl-nucleotide exchange factor | chr3:20648942-20651388 REVERSE
AT3G55710	1.61849	2.64631e-06	1.15605	0.00208343	UDP-glucoronosyl/UDP-glucosyl transferase family protein | chr3:20673847-20675946 FORWARD
AT3G56330	1.30174	5.41416e-05	1.73259	5.73491e-08	N2,N2-dimethylguanosine tRNA methyltransferase family protein | chr3:20890250-20892002 FORWARD
AT3G56400	2.75356	1.3902e-103	2.75331	1.19545e-151	Symbols: WRKY70, ATWRKY70 | WRKY70; transcription factor/ transcription repressor | chr3:20908928-20910481 REVERSE
AT3G56710	2.40043	2.80854e-09	2.76615	3.88404e-101	Symbols: SIB1 | SIB1 (SIGMA FACTOR BINDING PROTEIN 1); binding / protein binding | chr3:21006750-21007565 REVERSE
AT3G57240	1.64436	3.56058e-18	1.27584	3.06234e-11	Symbols: BG3 | BG3 (BETA-1,3-GLUCANASE 3); cellulase/ hydrolase, hydrolyzing O-glycosyl compounds | chr3:21181742-21183075 REVERSE
AT3G57660	1.45398	4.39958e-06	1.16227	1.76251e-15	Symbols: NRPA1 | NRPA1; DNA binding / DNA-directed RNA polymerase/ zinc ion binding | chr3:21353746-21362814 FORWARD
AT3G57920	2.61111	5.99112e-09	1.6581	0.00351927	Symbols: SPL15 | SPL15 (SQUAMOSA PROMOTER BINDING PROTEIN-LIKE 15); DNA binding / transcription factor | chr3:21444321-21446035 REVERSE
AT3G58520	1.27788	0.0028594	1.24961	0.00643885	ubiquitin thiolesterase | chr3:21643770-21645486 REVERSE
AT3G59530	1.60465	3.35636e-06	1.57157	2.91026e-05	strictosidine synthase family protein | chr3:21993297-21995308 FORWARD
AT3G60110	1.00601	0.00118081	1.59481	4.13732e-08	DNA binding | chr3:22197826-22201451 FORWARD
AT3G66652	1.7138	2.7364e-08	1.40628	0.00351251	fip1 motif-containing protein | chr3:2084030-2087556 FORWARD
AT4G00930	1.71746	5.95506e-14	1.08453	5.67615e-05	Symbols: CIP4.1 | CIP4.1 | chr4:396558-400734 FORWARD
AT4G02390	1.00251	0.00914823	1.20646	0.00191674	Symbols: APP, PARP1, ATPARP1 | APP (ARABIDOPSIS POLY(ADP-RIBOSE) POLYMERASE); NAD+ ADP-ribosyltransferase/ nucleic acid binding | chr4:1049957-1054065 FORWARD
AT4G02710	1.51852	2.24306e-06	1.5152	7.91839e-10	kinase interacting family protein | chr4:1193516-1197061 REVERSE
AT4G02800	2.21584	4.82958e-09	1.12483	0.00145372	unknown protein | chr4:1250015-1251681 FORWARD
AT4G03100	2.1347	7.16477e-10	1.35912	0.000619907	rac GTPase activating protein, putative | chr4:1374281-1376231 FORWARD
AT4G04790	1.28769	0.000438794	1.01765	0.00819846	FUNCTIONS IN: molecular_function unknown; INVOLVED IN: biological_process unknown; LOCATED IN: cellular_component unknown; EXPRESSED IN: 21 plant structures; EXPRESSED DURING: 13 growth stages; CONTAINS InterPro DOMAIN/s: Pentatricopeptide repeat (InterPro:IPR002885); BEST Arabidopsis thaliana protein match is: unknown protein (TAIR:AT4G21880.1); Has 8701 Blast hits to 4047 proteins in 142 specie…
AT4G05190	2.20329	5.03183e-18	1.23267	0.000102707	Symbols: ATK5 | ATK5 (ARABIDOPSIS THALIANA KINESIN 5); microtubule motor | chr4:2675101-2680214 FORWARD
AT4G11280	1.53611	1.20768e-30	1.2403	1.09258e-24	Symbols: ACS6 | ACS6 (1-AMINOCYCLOPROPANE-1-CARBOXYLIC ACID (ACC) SYNTHASE 6); 1-aminocyclopropane-1-carboxylate synthase | chr4:6864097-6866116 FORWARD
AT4G11650	2.11394	7.81322e-06	1.87714	0.000217914	Symbols: ATOSM34 | ATOSM34 (osmotin 34) | chr4:7024856-7026146 REVERSE
AT4G13410	1.28428	0.00107444	1.48021	4.50581e-05	Symbols: ATCSLA15, CSLA15 | ATCSLA15; cellulose synthase/ transferase, transferring glycosyl groups | chr4:7792219-7795824 REVERSE
AT4G14200	1.11039	0.000320572	1.18466	2.12733e-07	unknown protein | chr4:8185370-8188783 REVERSE
AT4G14330	2.89654	3.46441e-18	1.9452	2.51984e-06	phragmoplast-associated kinesin-related protein 2 (PAKRP2) | chr4:8244194-8247444 FORWARD
AT4G14760	1.39593	3.49878e-06	1.28621	1.33107e-07	LOCATED IN: nucleus; EXPRESSED IN: 22 plant structures; EXPRESSED DURING: 13 growth stages; CONTAINS InterPro DOMAIN/s: Prefoldin (InterPro:IPR009053), KIP1-like (InterPro:IPR011684); BEST Arabidopsis thaliana protein match is: kinase interacting family protein (TAIR:AT3G22790.1); Has 167525 Blast hits to 63593 proteins in 2151 species: Archae - 1921; Bacteria - 21978; Metazoa - 82150; Fungi - 11…
AT4G15810	1.47976	0.000659827	1.49731	0.000415808	GTP binding | chr4:8989162-8992591 REVERSE
AT4G16140	1.099	1.64911e-06	1.52995	2.29337e-07	proline-rich family protein | chr4:9129016-9129841 FORWARD
AT4G16270	5.16593	3.66013e-05	5.24777	2.82038e-05	peroxidase 40 (PER40) (P40) | chr4:9205016-9206552 FORWARD
AT4G16370	1.25048	7.18828e-11	1.25469	2.18705e-40	Symbols: ATOPT3, OPT3 | ATOPT3 (OLIGOPEPTIDE TRANSPORTER); oligopeptide transporter | chr4:9247302-9250091 REVERSE
AT4G21380	1.10719	1.0208e-11	1.67559	7.62928e-21	Symbols: ARK3 | ARK3 (A. THALIANA RECEPTOR KINASE 3); kinase/ transmembrane receptor protein serine/threonine kinase | chr4:11388925-11393226 REVERSE
AT4G21670	1.11062	1.32513e-12	1.01016	4.36381e-12	Symbols: CPL1, FRY2, ATCPL1 | CPL1 (C-TERMINAL DOMAIN PHOSPHATASE-LIKE 1); double-stranded RNA binding / nucleotide phosphatase | chr4:11511115-11517396 FORWARD
AT4G23020	1.47655	4.09666e-05	2.61094	5.3023e-13	unknown protein | chr4:12066194-12068442 REVERSE
AT4G23320	1.07615	0.00235052	1.05878	0.000941044	protein kinase family protein | chr4:12189182-12191626 REVERSE
AT4G23800	2.25369	1.30882e-28	1.0953	9.1868e-09	high mobility group (HMG1/2) family protein | chr4:12390167-12392710 FORWARD
AT4G26600	1.63856	3.9162e-12	1.02658	6.26995e-05	nucleolar protein, putative | chr4:13419567-13423790 FORWARD
AT4G26660	2.45423	8.70639e-14	1.23325	0.00174578	INVOLVED IN: biological_process unknown; LOCATED IN: chloroplast; EXPRESSED IN: 13 plant structures; EXPRESSED DURING: 7 growth stages; CONTAINS InterPro DOMAIN/s: Kinesin-related (InterPro:IPR010544); BEST Arabidopsis thaliana protein match is: unknown protein (TAIR:AT5G55520.2); Has 17522 Blast hits to 11235 proteins in 728 species: Archae - 194; Bacteria - 1012; Metazoa - 10222; Fungi - 1306; …
AT4G27280	1.56606	8.20824e-12	1.15562	2.04227e-16	calcium-binding EF hand family protein | chr4:13663576-13664240 REVERSE
AT4G27595	1.84261	1.17476e-11	1.45307	7.56411e-05	unknown protein | chr4:13772819-13777290 REVERSE
AT4G28320	1.06699	0.00525228	1.70765	3.65819e-06	glycosyl hydrolase family 5 protein / cellulase family protein | chr4:14018183-14020251 REVERSE
AT4G29400	1.1383	1.71555e-06	1.40203	1.28076e-10	unknown protein | chr4:14466295-14468143 FORWARD
AT4G30150	1.40699	7.49154e-05	1.19595	1.81116e-08	EXPRESSED IN: 13 plant structures; EXPRESSED DURING: 6 growth stages; CONTAINS InterPro DOMAIN/s: Nucleolar 27S pre-rRNA processing, Urb2/Npa2 (InterPro:IPR018849); Has 31 Blast hits to 27 proteins in 14 species: Archae - 0; Bacteria - 2; Metazoa - 3; Fungi - 0; Plants - 19; Viruses - 3; Other Eukaryotes - 4 (source: NCBI BLink). | chr4:14742452-14749987 FORWARD
AT4G32980	1.13675	5.43066e-09	1.27925	3.40561e-13	Symbols: ATH1 | ATH1 (ARABIDOPSIS THALIANA HOMEOBOX GENE 1); DNA binding / sequence-specific DNA binding / transcription factor | chr4:15914722-15918044 REVERSE
AT4G34290	1.06279	3.2643e-09	1.01224	7.66941e-14	SWIB complex BAF60b domain-containing protein | chr4:16410832-16412385 FORWARD
AT4G34850	5.37501	2.03889e-06	5.31979	4.43836e-06	chalcone and stilbene synthase family protein | chr4:16608313-16609829 FORWARD
AT4G36180	1.24382	1.87993e-06	1.15257	5.01028e-10	leucine-rich repeat family protein | chr4:17120085-17123841 REVERSE
AT4G36580	1.24969	8.81559e-05	1.08646	0.00159514	AAA-type ATPase family protein | chr4:17257945-17260661 FORWARD
AT4G36620	2.29411	0.00987882	2.64741	0.00450052	zinc finger (GATA type) family protein | chr4:17268906-17269743 REVERSE
AT4G37490	1.75043	0.00188581	1.58059	0.00674756	Symbols: CYC1, CYCB1;1, CYCB1 | CYCB1;1 (CYCLIN B1;1); cyclin-dependent protein kinase regulator | chr4:17621886-17624285 REVERSE
AT4G37900	2.60592	7.81889e-17	1.89973	9.70682e-05	glycine-rich protein | chr4:17821737-17824627 REVERSE
AT4G38080	2.04638	0.0011601	2.11898	0.000355336	hydroxyproline-rich glycoprotein family protein | chr4:17882964-17883612 FORWARD
AT4G39630	2.54025	0.00300046	2.1938	0.0027908	unknown protein | chr4:18397591-18399387 REVERSE
AT5G03350	1.7496	1.29932e-22	2.92868	5.24585e-67	legume lectin family protein | chr5:815674-816658 REVERSE
AT5G04895	1.67443	2.39631e-09	1.46604	9.19622e-07	ATP binding / ATP-dependent helicase/ double-stranded RNA binding / helicase/ nucleic acid binding | chr5:1428724-1434769 FORWARD
AT5G05250	2.27054	8.62025e-14	1.64452	1.93428e-52	unknown protein | chr5:1557037-1557998 REVERSE
AT5G06150	2.46968	1.56897e-22	1.38622	4.42546e-06	Symbols: CYC1BAT, CYCB1;2 | CYC1BAT; cyclin-dependent protein kinase regulator | chr5:1859279-1861649 REVERSE
AT5G07510	3.68959	1.93056e-06	3.06871	0.00130079	Symbols: GRP14, ATGRP14, GRP-4, ATGRP-4 | GRP14; lipid binding / nutrient reservoir | chr5:2377710-2378829 REVERSE
AT5G09840	1.45838	5.97528e-05	1.1981	0.0079334	unknown protein | chr5:3058997-3061970 FORWARD
AT5G11470	1.6518	2.06429e-05	1.25296	0.00730563	DNA binding / nucleic acid binding | chr5:3663216-3667041 REVERSE
AT5G14580	1.58792	1.45087e-08	1.16037	0.000207728	polyribonucleotide nucleotidyltransferase, putative | chr5:4697240-4703084 REVERSE
AT5G15070	1.12847	0.000307123	1.03708	0.000517674	acid phosphatase/ oxidoreductase/ transition metal ion binding | chr5:4876515-4885821 FORWARD
AT5G15700	1.516	1.22885e-13	1.07534	7.6353e-06	DNA-directed RNA polymerase (RPOT2) | chr5:5115300-5121840 REVERSE
AT5G15980	1.01237	2.51937e-06	1.26197	1.70898e-10	pentatricopeptide (PPR) repeat-containing protein | chr5:5213081-5215620 FORWARD
AT5G16960	3.06539	0.000105708	3.40697	4.14553e-06	NADP-dependent oxidoreductase, putative | chr5:5574281-5575910 REVERSE
AT5G19730	1.08977	0.000244275	1.2217	5.40027e-05	pectinesterase family protein | chr5:6670458-6673282 FORWARD
AT5G20150	1.06363	0.000225039	2.53785	8.02544e-34	Symbols: ATSPX1, SPX1 | SPX1 (SPX DOMAIN GENE 1) | chr5:6802372-6803625 FORWARD
AT5G20240	6.77544	9.43339e-16	5.66509	3.41591e-07	Symbols: PI | PI (PISTILLATA); DNA binding / transcription factor | chr5:6829042-6831515 FORWARD
AT5G22320	1.3425	5.98162e-06	1.17144	4.76685e-06	leucine-rich repeat family protein | chr5:7388004-7390485 REVERSE
AT5G22570	1.90895	0.000187973	2.43309	4e-08	Symbols: WRKY38, ATWRKY38 | WRKY38; transcription factor | chr5:7495539-7496784 REVERSE
AT5G23300	1.2027	8.1124e-08	1.24435	2.17001e-08	Symbols: PYRD | PYRD (pyrimidine d); dihydroorotate dehydrogenase | chr5:7847587-7850404 REVERSE
AT5G23910	1.87742	1.45232e-10	1.25364	0.00022682	ATP binding / microtubule motor | chr5:8068452-8072991 FORWARD
AT5G25090	2.8035	5.55552e-06	1.68799	0.000206692	plastocyanin-like domain-containing protein | chr5:8647018-8647817 REVERSE
AT5G26730	4.68442	0.000422759	4.30576	0.0116843	FUNCTIONS IN: molecular_function unknown; INVOLVED IN: biological_process unknown; LOCATED IN: mitochondrion; CONTAINS InterPro DOMAIN/s: FAS1 domain (InterPro:IPR000782); BEST Arabidopsis thaliana protein match is: unknown protein (TAIR:AT5G16920.1); Has 15 Blast hits to 15 proteins in 4 species: Archae - 0; Bacteria - 0; Metazoa - 0; Fungi - 0; Plants - 15; Viruses - 0; Other Eukaryotes - 0 (so…
AT5G27395	1.36837	2.38344e-10	1.15132	2.4603e-08	P-P-bond-hydrolysis-driven protein transmembrane transporter | chr5:9671496-9674256 REVERSE
AT5G37010	1.25734	0.000702078	1.27487	0.00129766	unknown protein | chr5:14620732-14622941 REVERSE
AT5G38690	1.61749	1.28404e-08	1.16196	6.61474e-06	FUNCTIONS IN: molecular_function unknown; INVOLVED IN: biological_process unknown; LOCATED IN: cellular_component unknown; EXPRESSED IN: 21 plant structures; EXPRESSED DURING: 13 growth stages; CONTAINS InterPro DOMAIN/s: DDT superfamily (InterPro:IPR018501), DDT subgroup (InterPro:IPR018500), Cell division cycle-associated protein (InterPro:IPR018866); BEST Arabidopsis thaliana protein match is:…
AT5G39980	1.37571	7.05283e-07	1.65722	2.49755e-07	pentatricopeptide (PPR) repeat-containing protein | chr5:16000712-16003072 REVERSE
AT5G43630	1.39687	9.56199e-13	1.48249	9.19776e-15	Symbols: TZP | TZP; DNA binding / nucleic acid binding / zinc ion binding | chr5:17526751-17530516 FORWARD
AT5G44390	1.46232	4.52874e-05	1.64238	1.74027e-06	FAD-binding domain-containing protein | chr5:17882196-17885004 REVERSE
AT5G44635	1.70701	3.93031e-12	1.08844	1.20385e-06	Symbols: MCM6 | minichromosome maintenance family protein / MCM family protein | chr5:18006431-18010542 REVERSE
AT5G45960	4.22082	1.50567e-08	3.69716	4.27178e-05	GDSL-motif lipase/hydrolase family protein | chr5:18637023-18640361 REVERSE
AT5G47230	2.39591	2.1177e-07	1.64122	9.08404e-15	Symbols: ERF5, ATERF-5, ATERF5 | ERF5 (ETHYLENE RESPONSIVE ELEMENT BINDING FACTOR 5); DNA binding / transcription activator/ transcription factor | chr5:19179939-19181129 FORWARD
AT5G47500	2.54858	2.21165e-08	1.03568	2.11334e-05	pectinesterase family protein | chr5:19270959-19272883 REVERSE
AT5G48310	2.30688	2.99565e-13	1.21479	0.00609046	unknown protein | chr5:19574859-19580362 REVERSE
AT5G50790	4.83589	8.376e-09	3.25802	0.0146578	nodulin MtN3 family protein | chr5:20656253-20658001 REVERSE
AT5G51590	1.58518	1.59e-05	1.40673	0.000553798	DNA-binding protein-related | chr5:20956567-20959113 REVERSE
AT5G51600	2.64291	1.48104e-16	1.26025	0.00362643	Symbols: PLE, ATMAP65-3, MAP65-3 | PLE (PLEIADE); microtubule binding | chr5:20960911-20964484 REVERSE
AT5G53450	1.83132	1.78991e-65	1.68645	1.95694e-97	Symbols: ORG1 | ORG1 (OBP3-responsive gene 1); ATP binding / kinase/ protein kinase | chr5:21688773-21692429 FORWARD
AT5G53820	3.65341	0.000225575	3.31836	0.0070805	unknown protein | chr5:21853397-21854117 FORWARD
AT5G54190	1.4212	3.97059e-14	1.09051	2.54385e-09	Symbols: PORA | PORA; oxidoreductase/ protochlorophyllide reductase | chr5:21990999-21992812 REVERSE
AT5G54490	1.93342	3.33138e-09	1.06284	0.0144972	Symbols: PBP1 | PBP1 (PINOID-BINDING PROTEIN 1); calcium ion binding / protein binding | chr5:22121404-22121931 FORWARD
AT5G56010	1.34225	2.20143e-35	1.55889	1.5185e-78	Symbols: HSP81-3 | HSP81-3; ATP binding / unfolded protein binding | chr5:22681305-22684129 FORWARD
AT5G56120	1.54458	5.79896e-06	1.23106	0.00202741	unknown protein | chr5:22721373-22722613 FORWARD
AT5G59450	1.34133	1.97138e-08	1.03856	4.09082e-05	scarecrow-like transcription factor 11 (SCL11) | chr5:23974668-23976791 FORWARD
AT5G59660	1.35181	0.00188467	1.30887	0.00348077	leucine-rich repeat protein kinase, putative | chr5:24035687-24039979 FORWARD
AT5G61000	1.26713	3.07928e-07	1.28547	2.0443e-08	replication protein, putative | chr5:24549578-24552723 REVERSE
AT5G61270	1.21095	4.42146e-08	1.54833	5.78942e-14	Symbols: PIF7 | PIF7 (PHYTOCHROME-INTERACTING FACTOR7); DNA binding / double-stranded DNA binding / transcription factor | chr5:24638775-24640600 REVERSE
AT5G61370	1.12141	0.00980076	1.26884	0.00389891	pentatricopeptide (PPR) repeat-containing protein | chr5:24671770-24673657 REVERSE
AT5G62080	5.75771	5.45734e-08	4.9927	0.000160551	protease inhibitor/seed storage/lipid transfer protein (LTP) family protein | chr5:24933471-24934445 REVERSE
AT5G63550	1.81115	8.37753e-19	1.26393	1.03515e-08	EXPRESSED IN: guard cell; CONTAINS InterPro DOMAIN/s: DEK, C-terminal (InterPro:IPR014876); BEST Arabidopsis thaliana protein match is: unknown protein (TAIR:AT3G48710.1). | chr5:25444672-25448172 FORWARD
AT5G64580	1.44394	1.21262e-17	1.34809	2.94151e-27	AAA-type ATPase family protein | chr5:25817092-25821530 REVERSE
AT5G66230	2.069	1.06686e-11	1.22541	0.00112368	unknown protein | chr5:26462585-26464131 FORWARD
AT1G01600	3.18087	9.19473e-10	2.6455	6.93132e-06	Symbols: CYP86A4 | CYP86A4; fatty acid (omega-1)-hydroxylase/ oxygen binding | chr1:218994-221286 FORWARD
AT1G02800	4.12504	1.89046e-08	3.51687	4.96657e-06	Symbols: ATCEL2, CEL2 | ATCEL2; cellulase/ hydrolase, hydrolyzing O-glycosyl compounds | chr1:613216-616191 REVERSE
AT1G04770	3.68961	5.17812e-145	1.61061	8.27276e-24	male sterility MS5 family protein | chr1:1336371-1337849 REVERSE
AT1G06350	2.95184	1.08293e-07	2.32767	0.00086398	fatty acid desaturase family protein | chr1:1935293-1936819 REVERSE
AT1G09080	3.02169	1.42013e-14	2.46325	2.67179e-07	Symbols: BIP3 | BIP3; ATP binding | chr1:2929217-2931841 REVERSE
AT1G10640	1.89083	2.25453e-12	1.67223	4.20723e-09	polygalacturonase | chr1:3515365-3517888 REVERSE
AT1G12380	1.0148	2.45079e-06	1.14331	7.75322e-08	unknown protein | chr1:4214262-4217132 REVERSE
AT1G12570	3.96675	2.40119e-24	3.61961	6.41367e-18	glucose-methanol-choline (GMC) oxidoreductase family protein | chr1:4277993-4280862 REVERSE
AT1G13710	6.11449	1.46777e-10	6.23925	2.68389e-10	Symbols: CYP78A5 | CYP78A5; electron carrier/ heme binding / iron ion binding / monooxygenase/ oxygen binding | chr1:4702725-4704657 REVERSE
AT1G18300	1.01953	5.7873e-07	2.27537	5.69136e-45	Symbols: atnudt4 | atnudt4 (Arabidopsis thaliana Nudix hydrolase homolog 4); hydrolase | chr1:6299687-6301086 FORWARD
AT1G23710	1.17256	8.56775e-15	1.4606	1.19729e-28	unknown protein | chr1:8385251-8386426 FORWARD
AT1G24020	2.43761	6.16386e-30	2.81454	4.34903e-75	Symbols: MLP423 | MLP423 (MLP-LIKE PROTEIN 423) | chr1:8500451-8501520 REVERSE
AT1G24070	1.2249	2.17583e-06	1.57535	3.91934e-16	Symbols: ATCSLA10, CSLA10 | ATCSLA10; cellulose synthase/ transferase, transferring glycosyl groups | chr1:8516238-8519734 REVERSE
AT1G24260	5.39708	3.7478e-14	4.27075	4.023e-06	Symbols: SEP3, AGL9 | SEP3 (SEPALLATA3); DNA binding / protein binding / transcription factor | chr1:8593642-8596098 REVERSE
AT1G26390	2.63018	1.923e-08	2.83444	5.93653e-10	FAD-binding domain-containing protein | chr1:9130017-9131779 REVERSE
AT1G27730	1.40306	3.57831e-28	1.35638	2.72467e-35	Symbols: STZ, ZAT10 | STZ (salt tolerance zinc finger); nucleic acid binding / transcription factor/ transcription repressor/ zinc ion binding | chr1:9648141-9649073 REVERSE
AT1G28290	2.30305	2.05317e-27	1.12875	3.40454e-12	Symbols: AGP31 | AGP31 (arabinogalactan-protein 31) | chr1:9889125-9890993 REVERSE
AT1G30530	1.29296	6.53709e-19	1.87481	5.91482e-51	Symbols: UGT78D1 | UGT78D1 (UDP-GLUCOSYL TRANSFERASE 78D1); UDP-glycosyltransferase/ quercetin 3-O-glucosyltransferase/ transferase, transferring glycosyl groups | chr1:10814659-10816583 FORWARD
AT1G35260	1.80504	0.00204269	1.95565	0.000228263	Symbols: MLP165 | MLP165 (MLP-LIKE PROTEIN 165) | chr1:12936849-12937787 REVERSE
AT1G45191	1.10542	1.56975e-05	1.8318	8.4808e-17	Symbols: BGLU1 | BGLU1 (BETA GLUCOSIDASE 1); catalytic/ cation binding / hydrolase, hydrolyzing O-glycosyl compounds | chr1:17116044-17119158 FORWARD
AT1G47980	6.42068	4.08983e-19	5.59781	5.64272e-11	unknown protein | chr1:17691834-17693867 REVERSE
AT1G48000	1.5695	0.00203352	2.02192	7.61648e-06	Symbols: MYB112, AtMYB112 | MYB112 (myb domain protein 112); DNA binding / transcription factor | chr1:17704179-17706460 REVERSE
AT1G51460	2.96284	3.01134e-11	2.17278	0.000103883	ABC transporter family protein | chr1:19076982-19081433 REVERSE
AT1G52030	2.4482	4.20584e-59	2.35665	3.67509e-66	Symbols: MBP2, MBP1.2, F-ATMBP | MBP2 (MYROSINASE-BINDING PROTEIN 2); sugar binding / thioglucosidase binding | chr1:19345940-19348668 REVERSE
AT1G52410	1.11841	3.28852e-10	1.76353	1.57074e-26	Symbols: TSA1 | TSA1 (TSK-ASSOCIATING PROTEIN 1); calcium ion binding / protein binding | chr1:19520728-19525624 FORWARD
AT1G53070	2.33558	6.13539e-17	2.2809	3.07801e-15	legume lectin family protein | chr1:19778333-19779373 FORWARD
AT1G54020	1.34112	6.71256e-05	1.34762	7.46808e-05	myrosinase-associated protein, putative | chr1:20161670-20163743 REVERSE
AT1G55320	1.09469	0.00280355	1.33577	7.94742e-07	Symbols: AAE18 | AAE18 (ACYL-ACTIVATING ENZYME 18); catalytic/ ligase | chr1:20633360-20636892 FORWARD
AT1G59540	2.47191	4.06499e-11	1.76358	0.000100722	Symbols: ZCF125 | ZCF125; ATP binding / microtubule motor | chr1:21874064-21879539 FORWARD
AT1G62360	6.95076	3.98924e-18	5.63972	1.1742e-06	Symbols: STM, BUM1, SHL, WAM1, BUM, WAM | STM (SHOOT MERISTEMLESS); transcription factor | chr1:23058582-23061722 REVERSE
AT1G62500	7.91523	9.6165e-53	6.73927	7.53367e-24	protease inhibitor/seed storage/lipid transfer protein (LTP) family protein | chr1:23132045-23133502 FORWARD
AT1G62540	1.08652	4.77986e-05	2.19653	9.5222e-27	Symbols: FMO GS-OX2 | FMO GS-OX2 (FLAVIN-MONOOXYGENASE GLUCOSINOLATE S-OXYGENASE 2); 3-methylthiopropyl glucosinolate S-oxygenase/ 4-methylthiopropyl glucosinolate S-oxygenase/ 5-methylthiopropyl glucosinolate S-oxygenase/ 7-methylthiopropyl glucosinolate S-oxygenase/ 8-methyl | chr1:23151794-23155717 FORWARD
AT1G65450	1.73853	0.001549	2.21992	4.262e-06	transferase family protein | chr1:24317864-24319064 FORWARD
AT1G72260	3.03921	2.32517e-08	2.09402	0.00129794	Symbols: THI2.1, THI2.1.1 | THI2.1 (THIONIN 2.1); toxin receptor binding | chr1:27198433-27199444 REVERSE
AT1G73540	1.98452	7.82489e-21	3.14464	1.14062e-96	Symbols: atnudt21 | atnudt21 (Arabidopsis thaliana Nudix hydrolase homolog 21); hydrolase | chr1:27645658-27646698 REVERSE
AT1G75040	1.38364	2.18392e-14	2.36414	3.12445e-61	Symbols: PR5, PR-5 | PR5 (PATHOGENESIS-RELATED GENE 5) | chr1:28177703-28178940 FORWARD
AT2G01505	1.70641	5.01262e-05	2.33702	6.25275e-10	Symbols: CLE16 | CLE16 (CLAVATA3/ESR-RELATED 16); protein binding / receptor binding | chr2:228745-229237 REVERSE
AT2G14610	2.05358	4.08003e-18	2.42573	8.36902e-124	Symbols: PR1, PR 1, ATPR1 | PR1 (PATHOGENESIS-RELATED GENE 1) | chr2:6241704-6242463 REVERSE
AT2G20870	9.92829	3.9325e-114	9.33137	4.3616e-83	cell wall protein precursor, putative | chr2:8981988-8982712 REVERSE
AT2G23000	1.39046	0.000902651	2.53488	1.89302e-36	Symbols: scpl10 | scpl10 (serine carboxypeptidase-like 10); serine-type carboxypeptidase | chr2:9792212-9795863 FORWARD
AT2G23010	1.48451	0.000568405	2.60034	1.33363e-14	Symbols: SCPL9 | serine carboxypeptidase S10 family protein | chr2:9798843-9802674 FORWARD
AT2G28790	2.91067	1.41372e-19	2.1942	1.07666e-17	osmotin-like protein, putative | chr2:12354430-12355431 REVERSE
AT2G29090	1.52944	0.00251076	2.48958	7.74522e-10	Symbols: CYP707A2 | CYP707A2; (+)-abscisic acid 8'-hydroxylase/ oxygen binding | chr2:12494851-12499156 REVERSE
AT2G33850	3.20495	2.22431e-44	1.73741	9.5361e-07	unknown protein | chr2:14321062-14322049 REVERSE
AT2G36885	1.168	3.67578e-05	1.02218	0.000200641	unknown protein | chr2:15482003-15483711 REVERSE
AT2G37300	1.27587	0.00553082	1.80026	5.55277e-05	unknown protein | chr2:15662599-15663445 REVERSE
AT2G37390	2.85036	1.27822e-05	2.40229	0.00169987	heavy-metal-associated domain-containing protein | chr2:15694215-15695825 FORWARD
AT2G38110	2.08732	2.20645e-11	1.62947	3.35765e-07	Symbols: ATGPAT6, GPAT6 | GPAT6 (GLYCEROL-3-PHOSPHATE ACYLTRANSFERASE 6); 1-acylglycerol-3-phosphate O-acyltransferase/ acyltransferase | chr2:15952607-15955494 REVERSE
AT2G38790	1.41908	2.11755e-07	1.21802	2.36209e-15	unknown protein | chr2:16214189-16215264 REVERSE
AT2G39330	1.30081	9.8805e-22	2.27818	6.89813e-116	Symbols: JAL23 | JAL23 (JACALIN-RELATED LECTIN 23) | chr2:16419596-16421852 REVERSE
AT2G41180	1.479	5.94285e-20	1.66275	1.18304e-28	sigA-binding protein-related | chr2:17165191-17166025 FORWARD
AT2G42200	2.02307	2.89562e-13	1.47625	6.50419e-07	Symbols: SPL9 | SPL9 (SQUAMOSA PROMOTER BINDING PROTEIN-LIKE 9); transcription factor | chr2:17587407-17589630 FORWARD
AT2G42800	4.50785	9.14928e-33	2.88197	1.69336e-06	Symbols: AtRLP29 | AtRLP29 (Receptor Like Protein 29); protein binding | chr2:17807942-17809590 REVERSE
AT2G42840	3.89622	3.79887e-118	2.76654	1.10158e-53	Symbols: PDF1 | PDF1 (PROTODERMAL FACTOR 1) | chr2:17826116-17827536 REVERSE
AT2G43580	2.36667	4.51923e-05	2.79675	5.95998e-11	chitinase, putative | chr2:18078649-18080028 REVERSE
AT2G43800	1.86882	5.1764e-09	1.77764	1.44987e-27	formin homology 2 domain-containing protein / FH2 domain-containing protein | chr2:18145721-18148897 FORWARD
AT2G46400	2.35172	3.99027e-24	1.80013	6.89113e-13	Symbols: WRKY46, ATWRKY46 | WRKY46; transcription factor | chr2:19043414-19044826 REVERSE
AT3G02840	1.86791	8.99787e-09	1.84715	3.6736e-08	immediate-early fungal elicitor family protein | chr3:618409-619686 FORWARD
AT3G03060	1.55579	9.6918e-06	1.88688	4.17314e-08	ATP binding / ATPase/ nucleoside-triphosphatase/ nucleotide binding | chr3:692056-695648 FORWARD
AT3G04290	2.19968	1.04758e-19	1.5058	5.96209e-26	Symbols: ATLTL1, LTL1 | LTL1 (LI-TOLERANT LIPASE 1); carboxylesterase/ hydrolase, acting on ester bonds | chr3:1133320-1136316 REVERSE
AT3G04640	1.34176	0.000206592	1.11638	5.60031e-06	glycine-rich protein | chr3:1260906-1261683 REVERSE
AT3G05600	4.00975	5.99153e-10	3.93578	4.42532e-09	epoxide hydrolase, putative | chr3:1623244-1624763 REVERSE
AT3G06035	1.1041	5.16132e-07	1.85712	1.11937e-22	unknown protein | chr3:1823099-1824216 REVERSE
AT3G08770	6.86985	2.88992e-91	6.75672	3.51635e-50	Symbols: LTP6 | LTP6; lipid binding | chr3:2664139-2664828 REVERSE
AT3G08870	1.47479	2.24806e-09	1.79098	2.23473e-15	lectin protein kinase, putative | chr3:2700355-2702581 REVERSE
AT3G10930	2.09059	1.61987e-11	3.04219	8.41463e-35	unknown protein | chr3:3420130-3420832 REVERSE
AT3G12145	1.60788	1.80115e-31	1.10167	1.41636e-16	Symbols: FLR1, FLOR1 | FLR1; enzyme inhibitor/ transcription factor binding | chr3:3874499-3876237 REVERSE
AT3G12500	1.57207	7.37663e-11	1.22041	1.31768e-05	Symbols: ATHCHIB, PR3, PR-3, CHI-B, B-CHI | ATHCHIB (ARABIDOPSIS THALIANA BASIC CHITINASE); chitinase | chr3:3962382-3963964 REVERSE
AT3G12502	2.05606	9.36661e-13	1.55674	0.00086746	other RNA | chr3:3963124-3964222 FORWARD
AT3G18000	2.11759	1.31095e-41	2.05693	5.34449e-70	Symbols: NMT1, XPL1, PEAMT | XPL1 (XIPOTL 1); methyltransferase/ phosphoethanolamine N-methyltransferase | chr3:6154363-6157552 FORWARD
AT3G20260	1.86113	1.24514e-08	1.59608	3.31736e-06	structural constituent of ribosome | chr3:7064054-7066503 REVERSE
AT3G24460	1.56798	0.00020109	2.13148	9.50914e-08	TMS membrane family protein / tumour differentially expressed (TDE) family protein | chr3:8885818-8893050 REVERSE
AT3G28500	2.33038	3.5179e-08	2.14765	6.41275e-06	60S acidic ribosomal protein P2 (RPP2C) | chr3:10682097-10682731 FORWARD
AT3G28540	1.58388	4.0631e-14	2.1694	2.67963e-10	AAA-type ATPase family protein | chr3:10694444-10696123 FORWARD
AT3G49570	4.4251	1.14956e-09	1.59357	3.42067e-06	Symbols: LSU3 | LSU3 (RESPONSE TO LOW SULFUR 3) | chr3:18372533-18373024 REVERSE
AT3G50800	1.98572	6.79279e-10	1.32221	0.000438427	unknown protein | chr3:18882304-18882999 REVERSE
AT3G51240	2.25259	7.09163e-08	3.0523	8.5299e-34	Symbols: F3H, TT6, F3'H | F3H (FLAVANONE 3-HYDROXYLASE); naringenin 3-dioxygenase | chr3:19025264-19026939 FORWARD
AT3G52910	2.91739	1.92912e-09	2.54086	4.22088e-06	Symbols: AtGRF4 | AtGRF4 (GROWTH-REGULATING FACTOR 4); transcription activator | chr3:19616021-19618449 REVERSE
AT3G55110	1.55786	6.80678e-06	2.35455	3.29672e-13	ABC transporter family protein | chr3:20424550-20427377 REVERSE
AT3G57780	1.2844	3.85647e-07	1.18866	5.40661e-08	EXPRESSED IN: 20 plant structures; EXPRESSED DURING: 13 growth stages; BEST Arabidopsis thaliana protein match is: nucleolar protein gar2-related (TAIR:AT2G42320.2); Has 3024 Blast hits to 2177 proteins in 255 species: Archae - 2; Bacteria - 181; Metazoa - 988; Fungi - 289; Plants - 172; Viruses - 72; Other Eukaryotes - 1320 (source: NCBI BLink). | chr3:21399766-21402326 REVERSE
AT3G61190	1.46609	1.02126e-05	1.23111	0.00737656	Symbols: BAP1 | BAP1 (BON ASSOCIATION PROTEIN 1); phospholipid binding / protein binding | chr3:22650527-22651449 REVERSE
AT3G63095	6.15142	1.21121e-10	5.61043	3.19645e-07	Encodes a Protease inhibitor/seed storage/LTP family protein | chr3:23315506-23316258 FORWARD
AT4G02290	2.70082	1.90368e-18	1.52275	6.46757e-10	Symbols: AtGH9B13 | AtGH9B13 (Arabidopsis thaliana glycosyl hydrolase 9B13); catalytic/ hydrolase, hydrolyzing O-glycosyl compounds | chr4:1002394-1005253 REVERSE
AT4G04180	1.18983	0.00025721	1.20261	0.00058425	AAA-type ATPase family protein | chr4:2020436-2023992 FORWARD
AT4G04610	2.70768	1.85833e-129	1.28319	1.45936e-48	Symbols: APR1, APR, PRH19, ATAPR1 | APR1 (APS REDUCTASE 1); adenylyl-sulfate reductase | chr4:2325003-2327013 FORWARD
AT4G08150	6.03191	1.05765e-18	4.88283	2.01492e-07	Symbols: KNAT1, BP, BP1 | KNAT1 (KNOTTED-LIKE FROM ARABIDOPSIS THALIANA); transcription factor | chr4:5147700-5150966 REVERSE
AT4G09500	1.03255	0.000133708	2.12964	9.99115e-21	glycosyltransferase family protein | chr4:6018135-6019759 FORWARD
AT4G10500	2.08751	7.06156e-10	2.86728	2.43451e-28	oxidoreductase, 2OG-Fe(II) oxygenase family protein | chr4:6491017-6492476 FORWARD
AT4G10955	1.02693	0.000357192	1.43903	5.72909e-08	lipase class 3 family protein | chr4:6713557-6718555 REVERSE
AT4G11320	2.24751	3.99662e-27	2.77762	3.58145e-50	cysteine proteinase, putative | chr4:6887254-6889059 FORWARD
AT4G13395	1.7697	0.000206308	1.90977	2.40527e-05	Symbols: DVL10, RTFL12 | RTFL12 (ROTUNDIFOLIA LIKE 12) | chr4:7785687-7786113 REVERSE
AT4G20320	1.73865	9.08668e-09	2.53161	1.20867e-24	CTP synthase/ catalytic | chr4:10974579-10979464 FORWARD
AT4G22880	2.14207	8.15494e-06	3.84153	1.29181e-56	Symbols: LDOX, TDS4, TT18, ANS | LDOX (LEUCOANTHOCYANIDIN DIOXYGENASE); leucocyanidin oxygenase | chr4:12004768-12006209 REVERSE
AT4G23990	1.9734	1.5733e-14	2.69544	4.67428e-28	Symbols: ATCSLG3, CSLG3 | ATCSLG3; cellulose synthase/ transferase/ transferase, transferring glycosyl groups | chr4:12456489-12460753 FORWARD
AT4G24010	1.26269	0.00343861	2.77075	1.14741e-11	Symbols: ATCSLG1, CSLG1 | ATCSLG1; cellulose synthase/ transferase/ transferase, transferring glycosyl groups | chr4:12466345-12469844 FORWARD
AT4G24570	2.25766	6.99527e-59	2.79846	8.06802e-88	Symbols: DIC2 | mitochondrial substrate carrier family protein | chr4:12686459-12687650 FORWARD
AT4G27010	2.3631	1.96062e-07	2.12948	5.84154e-18	unknown protein | chr4:13558466-13568296 FORWARD
AT4G28250	1.28341	6.65544e-11	1.68191	1.42193e-29	Symbols: ATEXPB3, EXPB3, ATHEXP BETA 1.6 | ATEXPB3 (ARABIDOPSIS THALIANA EXPANSIN B3) | chr4:14000038-14002069 REVERSE
AT4G28680	6.32135	8.47233e-12	5.46411	4.89407e-06	Symbols: TYRDC, TYRDC1 | tyrosine decarboxylase, putative | chr4:14155248-14158716 FORWARD
AT4G29030	6.68217	1.1387e-48	6.16642	1.42231e-35	glycine-rich protein | chr4:14307249-14307973 FORWARD
AT4G29780	1.10234	2.53342e-16	2.13629	1.21737e-97	unknown protein | chr4:14579704-14581700 FORWARD
AT4G33040	1.16466	0.00510295	3.02528	2.59909e-21	glutaredoxin family protein | chr4:15940561-15941330 REVERSE
AT4G34400	2.99998	2.07496e-09	1.79984	0.004561	DNA binding / transcription factor | chr4:16445208-16447773 FORWARD
AT5G04340	1.31017	7.70016e-09	1.26792	1.92865e-19	Symbols: C2H2, CZF2, ZAT6 | ZAT6 (ZINC FINGER OF ARABIDOPSIS THALIANA 6); nucleic acid binding / transcription factor/ zinc ion binding | chr5:1216131-1217106 REVERSE
AT5G05270	2.13321	1.05505e-09	2.57145	2.93311e-23	chalcone-flavanone isomerase family protein | chr5:1563320-1565007 FORWARD
AT5G07030	1.66806	6.32106e-12	1.58428	5.20099e-23	aspartic-type endopeptidase | chr5:2183360-2185972 REVERSE
AT5G07530	9.90516	3.03144e-56	7.79159	2.05578e-21	Symbols: GRP17, ATGRP17, ATGRP-7 | GRP17 (GLYCINE RICH PROTEIN 17); lipid binding | chr5:2382468-2384521 REVERSE
AT5G07560	3.27159	1.09007e-09	2.87694	5.6613e-07	Symbols: GRP20, ATGRP20 | GRP20 (GLYCINE-RICH PROTEIN 20); lipid binding / nutrient reservoir | chr5:2390207-2391075 REVERSE
AT5G07990	1.05255	0.00108878	1.32814	2.66011e-05	Symbols: TT7, CYP75B1, D501 | TT7 (TRANSPARENT TESTA 7); flavonoid 3'-monooxygenase/ oxygen binding | chr5:2560394-2563109 FORWARD
AT5G08640	2.73262	4.13795e-25	2.75085	1.60248e-26	Symbols: FLS | FLS (FLAVONOL SYNTHASE); flavonol synthase | chr5:2803958-2805447 FORWARD
AT5G09590	1.04202	1.59886e-06	1.56812	4.92614e-47	Symbols: MTHSC70-2, HSC70-5 | MTHSC70-2 (MITOCHONDRIAL HSP70 2); ATP binding | chr5:2975548-2978750 FORWARD
AT5G10080	1.32124	0.000333412	1.51493	3.44574e-05	aspartyl protease family protein | chr5:3150843-3153380 FORWARD
AT5G13930	2.24856	4.07287e-52	3.31557	6.10798e-72	Symbols: CHS, TT4, ATCHS | TT4 (TRANSPARENT TESTA 4); naringenin-chalcone synthase | chr5:4488688-4490264 FORWARD
AT5G15910	1.01155	0.00231034	1.7879	3.31276e-17	dehydrogenase-related | chr5:5193111-5195396 FORWARD
AT5G16930	1.56562	3.28748e-09	1.17533	3.11988e-05	AAA-type ATPase family protein | chr5:5568393-5571859 FORWARD
AT5G17160	2.6261	2.96608e-09	1.71891	4.99546e-06	unknown protein | chr5:5639646-5642513 REVERSE
AT5G17220	1.83772	0.000221218	4.38779	9.48046e-47	Symbols: ATGSTF12, GST26, TT19 | ATGSTF12 (ARABIDOPSIS THALIANA GLUTATHIONE S-TRANSFERASE PHI 12); glutathione transferase | chr5:5658460-5659386 FORWARD
AT5G17700	2.39479	2.10116e-13	2.60002	8.33527e-12	MATE efflux family protein | chr5:5830581-5833901 REVERSE
AT5G20740	1.88033	5.8978e-11	1.53315	8.70102e-05	invertase/pectin methylesterase inhibitor family protein | chr5:7025686-7026532 REVERSE
AT5G23940	5.02673	3.67962e-107	4.41178	1.7807e-74	Symbols: EMB3009 | EMB3009 (embryo defective 3009); transferase/ transferase, transferring acyl groups other than amino-acyl groups | chr5:8076329-8079793 REVERSE
AT5G24660	3.31568	2.13254e-65	2.42429	2.51966e-34	Symbols: LSU2 | LSU2 (RESPONSE TO LOW SULFUR 2) | chr5:8443279-8443834 REVERSE
AT5G24780	3.29936	4.73401e-144	4.59312	0	Symbols: VSP1, ATVSP1 | VSP1 (VEGETATIVE STORAGE PROTEIN 1); acid phosphatase/ transcription factor binding | chr5:8507590-8508957 REVERSE
AT5G28640	3.7185	2.08385e-22	2.84307	9.15123e-11	Symbols: AN3, GIF, GIF1 | AN3 (ANGUSTIFOLIA 3); protein binding / transcription coactivator | chr5:10647570-10649892 REVERSE
AT5G33370	9.24587	6.37695e-136	8.05475	7.0261e-71	GDSL-motif lipase/hydrolase family protein | chr5:12602468-12604764 REVERSE
AT5G37300	1.77207	6.26409e-06	2.86937	4.70649e-21	Symbols: WSD1 | WSD1; diacylglycerol O-acyltransferase/ long-chain-alcohol O-fatty-acyltransferase | chr5:14767499-14770249 FORWARD
AT5G41460	1.0513	1.45312e-07	1.87122	7.55669e-30	fringe-related protein | chr5:16589598-16592241 REVERSE
AT5G42800	1.53688	1.01058e-06	3.40245	4.83237e-52	Symbols: DFR, TT3, M318 | DFR (DIHYDROFLAVONOL 4-REDUCTASE); dihydrokaempferol 4-reductase | chr5:17164141-17165918 REVERSE
AT5G44110	1.27356	0.000406141	1.66108	7.75239e-07	Symbols: ATPOP1, ATNAP2, POP1 | POP1; transporter | chr5:17754064-17755742 REVERSE
AT5G45670	1.92025	2.92499e-19	1.31874	1.528e-06	GDSL-motif lipase/hydrolase family protein | chr5:18528494-18530450 FORWARD
AT5G46830	1.79226	0.00026164	3.82183	9.03743e-28	basic helix-loop-helix (bHLH) family protein | chr5:19002719-19004254 FORWARD
AT5G51750	1.84233	2.23381e-27	1.56193	2.05168e-22	Symbols: ATSBT1.3, SBT1.3 | ATSBT1.3 (ARABIDOPSIS THALIANA SUBTILASE 1.3); identical protein binding / serine-type endopeptidase | chr5:21020207-21022781 FORWARD
AT5G54060	2.53629	0.000100179	4.85072	6.39072e-33	Symbols: UF3GT | UF3GT (udp-glucose:flavonoid 3-O-glucosyltransferase); transferase, transferring glycosyl groups | chr5:21936879-21938369 REVERSE
AT5G57123	4.18234	0.000294959	4.55705	1.78568e-09	unknown protein | chr5:23126922-23127654 REVERSE
AT5G58700	1.09476	0.000354186	1.02094	0.00285146	Symbols: ATPLC4, PLC4 | phosphoinositide-specific phospholipase C family protein | chr5:23713000-23716098 REVERSE
AT5G60142	2.01501	0.0103349	2.09624	0.0156475	DNA binding | chr5:24216180-24217691 REVERSE
AT5G61030	1.52267	4.03617e-12	1.66473	1.29834e-20	Symbols: GR-RBP3 | GR-RBP3 (glycine-rich RNA-binding protein 3); ATP binding / RNA binding | chr5:24560451-24562306 FORWARD
AT5G62210	3.92062	6.22354e-16	3.44744	1.85817e-10	embryo-specific protein-related | chr5:24986327-24987489 REVERSE
AT5G64080	1.30248	2.19791e-08	1.30652	1.26501e-08	protease inhibitor/seed storage/lipid transfer protein (LTP) family protein | chr5:25645263-25646735 REVERSE
AT5G64550	1.04918	7.28516e-11	1.9677	1.27956e-50	loricrin-related | chr5:25801528-25804980 REVERSE
