# Supplementary material for: Transcriptomic Profiling Provides Molecular Insights Into Hydrogen Peroxide-Enhanced Arabidopsis Growth and Its Salt Tolerance
Source: Front Plant Sci. 2022 Apr 6;13:866063. doi: 10.3389/fpls.2022.866063 (PMC9019583; doi:10.3389/fpls.2022.866063)
Supplement: Supplementary file 3 [file Data_Sheet_2.zip › Supplementary Tables S1-23/Table S9.xlsx]

## Sheet: Sheet1
169 common up-regulated genes in HW vs. WW and WN vs. WW (two-fold or more changes with a False Discovery Rate (FDR) adjusted p-value ≤0.05)
Gene_ID	HW vs. WW		WN vs. WW		Annotation
	Log2FC	P-value	Log2FC	P-value
AT1G04660	3.41985	1.78752e-06	2.79954	0.0016647	glycine-rich protein | chr1:1300486-1301773 REVERSE
AT1G08477	1.82413	2.46891e-57	1.42131	3.13697e-36	NA
AT1G21310	1.67585	3.56762e-08	1.08989	7.17556e-16	Symbols: ATEXT3, RSH | ATEXT3 (EXTENSIN 3); structural constituent of cell wall | chr1:7453236-7455009 REVERSE
AT1G21313	1.77008	1.96087e-07	1.15688	4.60885e-08	NA
AT1G24140	1.14906	1.67541e-09	1.12241	9.76163e-09	matrixin family protein | chr1:8536045-8537387 REVERSE
AT1G36370	2.89052	4.22625e-150	2.29875	1.76635e-100	Symbols: SHM7 | SHM7 (serine hydroxymethyltransferase 7); catalytic/ glycine hydroxymethyltransferase/ pyridoxal phosphate binding | chr1:13696042-13698639 REVERSE
AT1G43800	4.09657	7.67681e-08	4.84008	5.97758e-12	acyl-(acyl-carrier-protein) desaturase, putative / stearoyl-ACP desaturase, putative | chr1:16577610-16579722 FORWARD
AT1G54010	1.04213	0.0115064	1.63363	4.0911e-05	myrosinase-associated protein, putative | chr1:20158664-20160815 REVERSE
AT1G62180	1.69984	2.19128e-42	1.34634	7.60454e-22	Symbols: APR2, APSR, PRH43, PRH, ATAPR2 | APR2 (5'ADENYLYLPHOSPHOSULFATE REDUCTASE 2); adenylyl-sulfate reductase/ phosphoadenylyl-sulfate reductase (thioredoxin) | chr1:22975530-22977602 REVERSE
AT1G69490	1.6175	1.44387e-12	1.80669	7.4467e-25	Symbols: NAP, ANAC029, ATNAP | NAP (NAC-like, activated by AP3/PI); transcription factor | chr1:26122139-26123421 FORWARD
AT2G02850	2.8871	6.94544e-08	3.00965	9.68787e-08	Symbols: ARPN | ARPN (PLANTACYANIN); copper ion binding / electron carrier | chr2:826404-827812 REVERSE
AT2G26150	1.4518	9.54612e-06	1.39216	4.48829e-05	Symbols: ATHSFA2, HSFA2 | ATHSFA2; DNA binding / transcription factor | chr2:11135682-11137396 FORWARD
AT3G09260	1.11786	0.000165357	2.4165	8.57349e-24	Symbols: PYK10, PSR3.1, BGLU23 | PYK10; beta-glucosidase/ copper ion binding / fucosidase/ hydrolase, hydrolyzing O-glycosyl compounds | chr3:2840477-2843781 REVERSE
AT3G13175	1.23007	0.000556424	1.41737	0.0002871	unknown protein | chr3:4235126-4235724 REVERSE
AT3G28510	2.26724	1.05293e-06	1.93766	0.00812082	AAA-type ATPase family protein | chr3:10685524-10687364 FORWARD
AT3G49580	2.44892	2.00525e-31	2.53561	7.90699e-25	Symbols: LSU1 | LSU1 (RESPONSE TO LOW SULFUR 1) | chr3:18375269-18375777 REVERSE
AT4G04500	1.3578	0.00180831	2.2391	4.5841e-09	protein kinase family protein | chr4:2238411-2240865 FORWARD
AT4G10380	1.03267	0.00193807	1.40513	4.76804e-05	Symbols: NIP5;1, NLM6, NLM8 | NIP5;1; arsenite transmembrane transporter/ boron transporter/ water channel | chr4:6431236-6434822 REVERSE
AT4G21990	2.72051	1.06722e-134	1.48485	9.01242e-44	Symbols: APR3, PRH-26, PRH26, ATAPR3 | APR3 (APS REDUCTASE 3); adenylyl-sulfate reductase | chr4:11657008-11659105 REVERSE
AT4G22490	1.35013	0.000219772	1.16867	0.00374549	protease inhibitor/seed storage/lipid transfer protein (LTP) family protein | chr4:11849701-11850331 REVERSE
AT5G01820	1.10944	1.39871e-22	1.54206	1.90894e-44	Symbols: ATSR1, SnRK3.15, CIPK14, ATCIPK14 | ATSR1 (ARABIDOPSIS THALIANA SERINE/THREONINE PROTEIN KINASE 1); ATP binding / kinase/ protein kinase/ protein serine/threonine kinase | chr5:313193-315000 REVERSE
AT5G08000	1.72772	1.87812e-08	1.18847	0.000230867	Symbols: E13L3, PDCB2 | E13L3 (GLUCAN ENDO-1,3-BETA-GLUCOSIDASE-LIKE PROTEIN 3); callose binding / polysaccharide binding | chr5:2563554-2565491 FORWARD
AT5G22380	1.19002	0.00104944	1.21513	7.54817e-08	Symbols: anac090 | anac090 (Arabidopsis NAC domain containing protein 90); transcription factor | chr5:7408777-7410102 REVERSE
AT5G23530	1.1895	0.0010447	1.30257	0.000567568	Symbols: AtCXE18 | AtCXE18 (Arabidopsis thaliana carboxyesterase 18); carboxylesterase | chr5:7932966-7934436 REVERSE
AT5G24280	1.29121	2.24835e-05	1.04393	0.00411522	EXPRESSED IN: 17 plant structures; EXPRESSED DURING: 6 growth stages; BEST Arabidopsis thaliana protein match is: DMS3 (DEFECTIVE IN MERISTEM SILENCING 3) (TAIR:AT3G49250.1); Has 61 Blast hits to 57 proteins in 12 species: Archae - 0; Bacteria - 2; Metazoa - 8; Fungi - 2; Plants - 46; Viruses - 0; Other Eukaryotes - 3 (source: NCBI BLink). | chr5:8251378-8261428 REVERSE
AT5G26220	1.91744	4.53622e-36	1.71705	3.61261e-28	ChaC-like family protein | chr5:9162969-9164685 REVERSE
AT5G37940	4.93579	3.63274e-30	4.55716	7.52369e-20	NADP-dependent oxidoreductase, putative | chr5:15107296-15108966 FORWARD
AT5G48850	3.38766	1.79968e-82	3.17512	7.16761e-117	Symbols: ATSDI1 | ATSDI1 (SULPHUR DEFICIENCY-INDUCED 1); binding | chr5:19805437-19807759 REVERSE
AT5G51950	3.52059	1.87662e-10	3.5885	4.33071e-10	glucose-methanol-choline (GMC) oxidoreductase family protein | chr5:21105909-21108605 REVERSE
AT5G55180	1.45453	1.55232e-17	1.0672	1.0523e-08	glycosyl hydrolase family 17 protein | chr5:22388782-22390714 FORWARD
AT1G01600	3.18087	9.19473e-10	2.79655	2.13849e-06	Symbols: CYP86A4 | CYP86A4; fatty acid (omega-1)-hydroxylase/ oxygen binding | chr1:218994-221286 FORWARD
AT1G02800	4.12504	1.89046e-08	3.80251	1.09929e-06	Symbols: ATCEL2, CEL2 | ATCEL2; cellulase/ hydrolase, hydrolyzing O-glycosyl compounds | chr1:613216-616191 REVERSE
AT1G04770	3.68961	5.17812e-145	2.34054	1.34179e-46	male sterility MS5 family protein | chr1:1336371-1337849 REVERSE
AT1G06350	2.95184	1.08293e-07	2.66315	0.000997516	fatty acid desaturase family protein | chr1:1935293-1936819 REVERSE
AT1G09080	3.02169	1.42013e-14	2.98613	2.28945e-12	Symbols: BIP3 | BIP3; ATP binding | chr1:2929217-2931841 REVERSE
AT1G10640	1.89083	2.25453e-12	1.23097	0.00040674	polygalacturonase | chr1:3515365-3517888 REVERSE
AT1G12380	1.0148	2.45079e-06	1.16841	1.17e-07	unknown protein | chr1:4214262-4217132 REVERSE
AT1G12570	3.96675	2.40119e-24	3.36404	3.61403e-13	glucose-methanol-choline (GMC) oxidoreductase family protein | chr1:4277993-4280862 REVERSE
AT1G13710	6.11449	1.46777e-10	5.63239	9.79739e-07	Symbols: CYP78A5 | CYP78A5; electron carrier/ heme binding / iron ion binding / monooxygenase/ oxygen binding | chr1:4702725-4704657 REVERSE
AT1G18300	1.01953	5.7873e-07	1.32537	2.07995e-08	Symbols: atnudt4 | atnudt4 (Arabidopsis thaliana Nudix hydrolase homolog 4); hydrolase | chr1:6299687-6301086 FORWARD
AT1G23710	1.17256	8.56775e-15	1.30728	3.6179e-18	unknown protein | chr1:8385251-8386426 FORWARD
AT1G24020	2.43761	6.16386e-30	2.23873	8.9361e-34	Symbols: MLP423 | MLP423 (MLP-LIKE PROTEIN 423) | chr1:8500451-8501520 REVERSE
AT1G24070	1.2249	2.17583e-06	2.02353	5.95261e-24	Symbols: ATCSLA10, CSLA10 | ATCSLA10; cellulose synthase/ transferase, transferring glycosyl groups | chr1:8516238-8519734 REVERSE
AT1G24260	5.39708	3.7478e-14	3.77302	0.000274465	Symbols: SEP3, AGL9 | SEP3 (SEPALLATA3); DNA binding / protein binding / transcription factor | chr1:8593642-8596098 REVERSE
AT1G26390	2.63018	1.923e-08	1.75338	0.00458554	FAD-binding domain-containing protein | chr1:9130017-9131779 REVERSE
AT1G27730	1.40306	3.57831e-28	1.26986	2.6159e-21	Symbols: STZ, ZAT10 | STZ (salt tolerance zinc finger); nucleic acid binding / transcription factor/ transcription repressor/ zinc ion binding | chr1:9648141-9649073 REVERSE
AT1G28290	2.30305	2.05317e-27	1.67777	1.05841e-26	Symbols: AGP31 | AGP31 (arabinogalactan-protein 31) | chr1:9889125-9890993 REVERSE
AT1G30530	1.29296	6.53709e-19	1.01108	6.13008e-11	Symbols: UGT78D1 | UGT78D1 (UDP-GLUCOSYL TRANSFERASE 78D1); UDP-glycosyltransferase/ quercetin 3-O-glucosyltransferase/ transferase, transferring glycosyl groups | chr1:10814659-10816583 FORWARD
AT1G35260	1.80504	0.00204269	1.84993	0.000980647	Symbols: MLP165 | MLP165 (MLP-LIKE PROTEIN 165) | chr1:12936849-12937787 REVERSE
AT1G45191	1.10542	1.56975e-05	1.35385	1.06346e-07	Symbols: BGLU1 | BGLU1 (BETA GLUCOSIDASE 1); catalytic/ cation binding / hydrolase, hydrolyzing O-glycosyl compounds | chr1:17116044-17119158 FORWARD
AT1G47980	6.42068	4.08983e-19	5.93622	7.37299e-13	unknown protein | chr1:17691834-17693867 REVERSE
AT1G48000	1.5695	0.00203352	3.51271	1.68637e-21	Symbols: MYB112, AtMYB112 | MYB112 (myb domain protein 112); DNA binding / transcription factor | chr1:17704179-17706460 REVERSE
AT1G51460	2.96284	3.01134e-11	2.27648	0.00244507	ABC transporter family protein | chr1:19076982-19081433 REVERSE
AT1G52030	2.4482	4.20584e-59	3.1602	2.69538e-93	Symbols: MBP2, MBP1.2, F-ATMBP | MBP2 (MYROSINASE-BINDING PROTEIN 2); sugar binding / thioglucosidase binding | chr1:19345940-19348668 REVERSE
AT1G52410	1.11841	3.28852e-10	1.94004	0.0012364	Symbols: TSA1 | TSA1 (TSK-ASSOCIATING PROTEIN 1); calcium ion binding / protein binding | chr1:19520728-19525624 FORWARD
AT1G53070	2.33558	6.13539e-17	1.9274	3.44732e-09	legume lectin family protein | chr1:19778333-19779373 FORWARD
AT1G54020	1.34112	6.71256e-05	3.0971	1.37785e-32	myrosinase-associated protein, putative | chr1:20161670-20163743 REVERSE
AT1G55320	1.09469	0.00280355	1.16301	0.000111442	Symbols: AAE18 | AAE18 (ACYL-ACTIVATING ENZYME 18); catalytic/ ligase | chr1:20633360-20636892 FORWARD
AT1G59540	2.47191	4.06499e-11	1.5181	0.00167737	Symbols: ZCF125 | ZCF125; ATP binding / microtubule motor | chr1:21874064-21879539 FORWARD
AT1G62360	6.95076	3.98924e-18	6.55044	1.35859e-12	Symbols: STM, BUM1, SHL, WAM1, BUM, WAM | STM (SHOOT MERISTEMLESS); transcription factor | chr1:23058582-23061722 REVERSE
AT1G62500	7.91523	9.6165e-53	6.88285	2.30954e-24	protease inhibitor/seed storage/lipid transfer protein (LTP) family protein | chr1:23132045-23133502 FORWARD
AT1G62540	1.08652	4.77986e-05	2.38623	1.49489e-29	Symbols: FMO GS-OX2 | FMO GS-OX2 (FLAVIN-MONOOXYGENASE GLUCOSINOLATE S-OXYGENASE 2); 3-methylthiopropyl glucosinolate S-oxygenase/ 4-methylthiopropyl glucosinolate S-oxygenase/ 5-methylthiopropyl glucosinolate S-oxygenase/ 7-methylthiopropyl glucosinolate S-oxygenase/ 8-methyl | chr1:23151794-23155717 FORWARD
AT1G65450	1.73853	0.001549	2.15656	3.45615e-05	transferase family protein | chr1:24317864-24319064 FORWARD
AT1G72260	3.03921	2.32517e-08	3.84421	3.53563e-16	Symbols: THI2.1, THI2.1.1 | THI2.1 (THIONIN 2.1); toxin receptor binding | chr1:27198433-27199444 REVERSE
AT1G73540	1.98452	7.82489e-21	1.61767	6.43904e-20	Symbols: atnudt21 | atnudt21 (Arabidopsis thaliana Nudix hydrolase homolog 21); hydrolase | chr1:27645658-27646698 REVERSE
AT1G75040	1.38364	2.18392e-14	2.98638	1.08039e-80	Symbols: PR5, PR-5 | PR5 (PATHOGENESIS-RELATED GENE 5) | chr1:28177703-28178940 FORWARD
AT2G01505	1.70641	5.01262e-05	1.30741	0.00728242	Symbols: CLE16 | CLE16 (CLAVATA3/ESR-RELATED 16); protein binding / receptor binding | chr2:228745-229237 REVERSE
AT2G14610	2.05358	4.08003e-18	2.73571	1.25881e-108	Symbols: PR1, PR 1, ATPR1 | PR1 (PATHOGENESIS-RELATED GENE 1) | chr2:6241704-6242463 REVERSE
AT2G20870	9.92829	3.9325e-114	8.47185	4.71584e-43	cell wall protein precursor, putative | chr2:8981988-8982712 REVERSE
AT2G23000	1.39046	0.000902651	2.03374	2.35049e-16	Symbols: scpl10 | scpl10 (serine carboxypeptidase-like 10); serine-type carboxypeptidase | chr2:9792212-9795863 FORWARD
AT2G23010	1.48451	0.000568405	1.9188	0.000851688	Symbols: SCPL9 | serine carboxypeptidase S10 family protein | chr2:9798843-9802674 FORWARD
AT2G28790	2.91067	1.41372e-19	2.77267	2.35321e-14	osmotin-like protein, putative | chr2:12354430-12355431 REVERSE
AT2G29090	1.52944	0.00251076	2.07631	1.38334e-05	Symbols: CYP707A2 | CYP707A2; (+)-abscisic acid 8'-hydroxylase/ oxygen binding | chr2:12494851-12499156 REVERSE
AT2G33850	3.20495	2.22431e-44	2.79891	5.8783e-28	unknown protein | chr2:14321062-14322049 REVERSE
AT2G36885	1.168	3.67578e-05	1.26181	1.62079e-05	unknown protein | chr2:15482003-15483711 REVERSE
AT2G37300	1.27587	0.00553082	1.42234	0.00335561	unknown protein | chr2:15662599-15663445 REVERSE
AT2G37390	2.85036	1.27822e-05	2.17407	0.00401092	heavy-metal-associated domain-containing protein | chr2:15694215-15695825 FORWARD
AT2G38110	2.08732	2.20645e-11	1.39252	4.27309e-05	Symbols: ATGPAT6, GPAT6 | GPAT6 (GLYCEROL-3-PHOSPHATE ACYLTRANSFERASE 6); 1-acylglycerol-3-phosphate O-acyltransferase/ acyltransferase | chr2:15952607-15955494 REVERSE
AT2G38790	1.41908	2.11755e-07	1.11515	7.33309e-11	unknown protein | chr2:16214189-16215264 REVERSE
AT2G39330	1.30081	9.8805e-22	2.8872	4.42257e-127	Symbols: JAL23 | JAL23 (JACALIN-RELATED LECTIN 23) | chr2:16419596-16421852 REVERSE
AT2G41180	1.479	5.94285e-20	1.09236	4.1018e-10	sigA-binding protein-related | chr2:17165191-17166025 FORWARD
AT2G42200	2.02307	2.89562e-13	1.45311	2.82849e-06	Symbols: SPL9 | SPL9 (SQUAMOSA PROMOTER BINDING PROTEIN-LIKE 9); transcription factor | chr2:17587407-17589630 FORWARD
AT2G42800	4.50785	9.14928e-33	3.36968	3.94608e-08	Symbols: AtRLP29 | AtRLP29 (Receptor Like Protein 29); protein binding | chr2:17807942-17809590 REVERSE
AT2G42840	3.89622	3.79887e-118	2.95748	8.20529e-20	Symbols: PDF1 | PDF1 (PROTODERMAL FACTOR 1) | chr2:17826116-17827536 REVERSE
AT2G43580	2.36667	4.51923e-05	3.04927	2.81047e-13	chitinase, putative | chr2:18078649-18080028 REVERSE
AT2G43800	1.86882	5.1764e-09	1.76276	8.38073e-21	formin homology 2 domain-containing protein / FH2 domain-containing protein | chr2:18145721-18148897 FORWARD
AT2G46400	2.35172	3.99027e-24	1.32247	1.1943e-05	Symbols: WRKY46, ATWRKY46 | WRKY46; transcription factor | chr2:19043414-19044826 REVERSE
AT3G02840	1.86791	8.99787e-09	1.40928	0.000200369	immediate-early fungal elicitor family protein | chr3:618409-619686 FORWARD
AT3G03060	1.55579	9.6918e-06	1.44989	0.00779898	ATP binding / ATPase/ nucleoside-triphosphatase/ nucleotide binding | chr3:692056-695648 FORWARD
AT3G04290	2.19968	1.04758e-19	1.05488	2.32767e-10	Symbols: ATLTL1, LTL1 | LTL1 (LI-TOLERANT LIPASE 1); carboxylesterase/ hydrolase, acting on ester bonds | chr3:1133320-1136316 REVERSE
AT3G04640	1.34176	0.000206592	1.09451	9.24905e-05	glycine-rich protein | chr3:1260906-1261683 REVERSE
AT3G05600	4.00975	5.99153e-10	3.55596	3.07833e-06	epoxide hydrolase, putative | chr3:1623244-1624763 REVERSE
AT3G06035	1.1041	5.16132e-07	1.17704	3.33185e-07	unknown protein | chr3:1823099-1824216 REVERSE
AT3G08770	6.86985	2.88992e-91	6.19974	3.45009e-67	Symbols: LTP6 | LTP6; lipid binding | chr3:2664139-2664828 REVERSE
AT3G08870	1.47479	2.24806e-09	1.6607	5.94096e-10	lectin protein kinase, putative | chr3:2700355-2702581 REVERSE
AT3G10930	2.09059	1.61987e-11	1.89335	9.23635e-06	unknown protein | chr3:3420130-3420832 REVERSE
AT3G12145	1.60788	1.80115e-31	1.3075	2.1367e-18	Symbols: FLR1, FLOR1 | FLR1; enzyme inhibitor/ transcription factor binding | chr3:3874499-3876237 REVERSE
AT3G12500	1.57207	7.37663e-11	1.75413	2.91316e-14	Symbols: ATHCHIB, PR3, PR-3, CHI-B, B-CHI | ATHCHIB (ARABIDOPSIS THALIANA BASIC CHITINASE); chitinase | chr3:3962382-3963964 REVERSE
AT3G12502	2.05606	9.36661e-13	1.9777	1.00406e-10	other RNA | chr3:3963124-3964222 FORWARD
AT3G18000	2.11759	1.31095e-41	1.88731	1.11403e-40	Symbols: NMT1, XPL1, PEAMT | XPL1 (XIPOTL 1); methyltransferase/ phosphoethanolamine N-methyltransferase | chr3:6154363-6157552 FORWARD
AT3G20260	1.86113	1.24514e-08	1.44237	0.000190069	structural constituent of ribosome | chr3:7064054-7066503 REVERSE
AT3G24460	1.56798	0.00020109	2.2516	4.5399e-08	TMS membrane family protein / tumour differentially expressed (TDE) family protein | chr3:8885818-8893050 REVERSE
AT3G28500	2.33038	3.5179e-08	2.17352	2.12952e-06	60S acidic ribosomal protein P2 (RPP2C) | chr3:10682097-10682731 FORWARD
AT3G28540	1.58388	4.0631e-14	1.83792	0.000637381	AAA-type ATPase family protein | chr3:10694444-10696123 FORWARD
AT3G49570	4.4251	1.14956e-09	3.53088	2.011e-49	Symbols: LSU3 | LSU3 (RESPONSE TO LOW SULFUR 3) | chr3:18372533-18373024 REVERSE
AT3G50800	1.98572	6.79279e-10	1.13609	0.00696018	unknown protein | chr3:18882304-18882999 REVERSE
AT3G51240	2.25259	7.09163e-08	2.80925	5.39815e-11	Symbols: F3H, TT6, F3'H | F3H (FLAVANONE 3-HYDROXYLASE); naringenin 3-dioxygenase | chr3:19025264-19026939 FORWARD
AT3G52910	2.91739	1.92912e-09	2.56914	8.579e-06	Symbols: AtGRF4 | AtGRF4 (GROWTH-REGULATING FACTOR 4); transcription activator | chr3:19616021-19618449 REVERSE
AT3G55110	1.55786	6.80678e-06	1.3095	0.00107591	ABC transporter family protein | chr3:20424550-20427377 REVERSE
AT3G57780	1.2844	3.85647e-07	1.10622	9.19517e-05	EXPRESSED IN: 20 plant structures; EXPRESSED DURING: 13 growth stages; BEST Arabidopsis thaliana protein match is: nucleolar protein gar2-related (TAIR:AT2G42320.2); Has 3024 Blast hits to 2177 proteins in 255 species: Archae - 2; Bacteria - 181; Metazoa - 988; Fungi - 289; Plants - 172; Viruses - 72; Other Eukaryotes - 1320 (source: NCBI BLink). | chr3:21399766-21402326 REVERSE
AT3G61190	1.46609	1.02126e-05	1.01336	0.00333314	Symbols: BAP1 | BAP1 (BON ASSOCIATION PROTEIN 1); phospholipid binding / protein binding | chr3:22650527-22651449 REVERSE
AT3G63095	6.15142	1.21121e-10	4.52351	0.00352854	Encodes a Protease inhibitor/seed storage/LTP family protein | chr3:23315506-23316258 FORWARD
AT4G02290	2.70082	1.90368e-18	1.84324	1.79335e-09	Symbols: AtGH9B13 | AtGH9B13 (Arabidopsis thaliana glycosyl hydrolase 9B13); catalytic/ hydrolase, hydrolyzing O-glycosyl compounds | chr4:1002394-1005253 REVERSE
AT4G04180	1.18983	0.00025721	1.26673	0.000169666	AAA-type ATPase family protein | chr4:2020436-2023992 FORWARD
AT4G04610	2.70768	1.85833e-129	2.02742	2.1318e-76	Symbols: APR1, APR, PRH19, ATAPR1 | APR1 (APS REDUCTASE 1); adenylyl-sulfate reductase | chr4:2325003-2327013 FORWARD
AT4G08150	6.03191	1.05765e-18	5.17755	5.28509e-09	Symbols: KNAT1, BP, BP1 | KNAT1 (KNOTTED-LIKE FROM ARABIDOPSIS THALIANA); transcription factor | chr4:5147700-5150966 REVERSE
AT4G09500	1.03255	0.000133708	1.88856	1.0519e-11	glycosyltransferase family protein | chr4:6018135-6019759 FORWARD
AT4G10500	2.08751	7.06156e-10	2.8545	3.44673e-25	oxidoreductase, 2OG-Fe(II) oxygenase family protein | chr4:6491017-6492476 FORWARD
AT4G10955	1.02693	0.000357192	1.0091	0.00143211	lipase class 3 family protein | chr4:6713557-6718555 REVERSE
AT4G11320	2.24751	3.99662e-27	3.57998	1.76197e-25	cysteine proteinase, putative | chr4:6887254-6889059 FORWARD
AT4G13395	1.7697	0.000206308	1.36628	0.00902039	Symbols: DVL10, RTFL12 | RTFL12 (ROTUNDIFOLIA LIKE 12) | chr4:7785687-7786113 REVERSE
AT4G20320	1.73865	9.08668e-09	2.79654	2.70251e-29	CTP synthase/ catalytic | chr4:10974579-10979464 FORWARD
AT4G22880	2.14207	8.15494e-06	3.95727	5.77998e-56	Symbols: LDOX, TDS4, TT18, ANS | LDOX (LEUCOANTHOCYANIDIN DIOXYGENASE); leucocyanidin oxygenase | chr4:12004768-12006209 REVERSE
AT4G23990	1.9734	1.5733e-14	2.40582	3.75604e-21	Symbols: ATCSLG3, CSLG3 | ATCSLG3; cellulose synthase/ transferase/ transferase, transferring glycosyl groups | chr4:12456489-12460753 FORWARD
AT4G24010	1.26269	0.00343861	2.25529	3.83689e-08	Symbols: ATCSLG1, CSLG1 | ATCSLG1; cellulose synthase/ transferase/ transferase, transferring glycosyl groups | chr4:12466345-12469844 FORWARD
AT4G24570	2.25766	6.99527e-59	1.37011	4.36763e-19	Symbols: DIC2 | mitochondrial substrate carrier family protein | chr4:12686459-12687650 FORWARD
AT4G27010	2.3631	1.96062e-07	1.45449	0.00271418	unknown protein | chr4:13558466-13568296 FORWARD
AT4G28250	1.28341	6.65544e-11	1.05576	2.33865e-09	Symbols: ATEXPB3, EXPB3, ATHEXP BETA 1.6 | ATEXPB3 (ARABIDOPSIS THALIANA EXPANSIN B3) | chr4:14000038-14002069 REVERSE
AT4G28680	6.32135	8.47233e-12	5.52681	4.36159e-06	Symbols: TYRDC, TYRDC1 | tyrosine decarboxylase, putative | chr4:14155248-14158716 FORWARD
AT4G29030	6.68217	1.1387e-48	5.97089	3.08018e-28	glycine-rich protein | chr4:14307249-14307973 FORWARD
AT4G29780	1.10234	2.53342e-16	1.28872	8.29323e-23	unknown protein | chr4:14579704-14581700 FORWARD
AT4G33040	1.16466	0.00510295	2.23313	5.29428e-09	glutaredoxin family protein | chr4:15940561-15941330 REVERSE
AT4G34400	2.99998	2.07496e-09	2.18521	0.000407409	DNA binding / transcription factor | chr4:16445208-16447773 FORWARD
AT5G04340	1.31017	7.70016e-09	1.42823	2.96462e-20	Symbols: C2H2, CZF2, ZAT6 | ZAT6 (ZINC FINGER OF ARABIDOPSIS THALIANA 6); nucleic acid binding / transcription factor/ zinc ion binding | chr5:1216131-1217106 REVERSE
AT5G05270	2.13321	1.05505e-09	2.16978	1.79319e-13	chalcone-flavanone isomerase family protein | chr5:1563320-1565007 FORWARD
AT5G07030	1.66806	6.32106e-12	1.71177	1.87172e-12	aspartic-type endopeptidase | chr5:2183360-2185972 REVERSE
AT5G07530	9.90516	3.03144e-56	7.41185	3.85566e-05	Symbols: GRP17, ATGRP17, ATGRP-7 | GRP17 (GLYCINE RICH PROTEIN 17); lipid binding | chr5:2382468-2384521 REVERSE
AT5G07560	3.27159	1.09007e-09	2.14105	0.00505827	Symbols: GRP20, ATGRP20 | GRP20 (GLYCINE-RICH PROTEIN 20); lipid binding / nutrient reservoir | chr5:2390207-2391075 REVERSE
AT5G07990	1.05255	0.00108878	1.90101	1.82215e-10	Symbols: TT7, CYP75B1, D501 | TT7 (TRANSPARENT TESTA 7); flavonoid 3'-monooxygenase/ oxygen binding | chr5:2560394-2563109 FORWARD
AT5G08640	2.73262	4.13795e-25	2.01357	3.84608e-09	Symbols: FLS | FLS (FLAVONOL SYNTHASE); flavonol synthase | chr5:2803958-2805447 FORWARD
AT5G09590	1.04202	1.59886e-06	1.1086	6.88492e-16	Symbols: MTHSC70-2, HSC70-5 | MTHSC70-2 (MITOCHONDRIAL HSP70 2); ATP binding | chr5:2975548-2978750 FORWARD
AT5G10080	1.32124	0.000333412	1.6483	1.12582e-05	aspartyl protease family protein | chr5:3150843-3153380 FORWARD
AT5G13930	2.24856	4.07287e-52	3.42643	1.23198e-72	Symbols: CHS, TT4, ATCHS | TT4 (TRANSPARENT TESTA 4); naringenin-chalcone synthase | chr5:4488688-4490264 FORWARD
AT5G15910	1.01155	0.00231034	1.06985	2.22222e-05	dehydrogenase-related | chr5:5193111-5195396 FORWARD
AT5G16930	1.56562	3.28748e-09	1.03323	0.000268996	AAA-type ATPase family protein | chr5:5568393-5571859 FORWARD
AT5G17160	2.6261	2.96608e-09	1.23068	0.00414108	unknown protein | chr5:5639646-5642513 REVERSE
AT5G17220	1.83772	0.000221218	4.28852	1.31385e-34	Symbols: ATGSTF12, GST26, TT19 | ATGSTF12 (ARABIDOPSIS THALIANA GLUTATHIONE S-TRANSFERASE PHI 12); glutathione transferase | chr5:5658460-5659386 FORWARD
AT5G17700	2.39479	2.10116e-13	2.2119	1.64497e-07	MATE efflux family protein | chr5:5830581-5833901 REVERSE
AT5G20740	1.88033	5.8978e-11	1.05365	0.00307361	invertase/pectin methylesterase inhibitor family protein | chr5:7025686-7026532 REVERSE
AT5G23940	5.02673	3.67962e-107	4.31712	1.90054e-60	Symbols: EMB3009 | EMB3009 (embryo defective 3009); transferase/ transferase, transferring acyl groups other than amino-acyl groups | chr5:8076329-8079793 REVERSE
AT5G24660	3.31568	2.13254e-65	2.27806	1.20952e-24	Symbols: LSU2 | LSU2 (RESPONSE TO LOW SULFUR 2) | chr5:8443279-8443834 REVERSE
AT5G24780	3.29936	4.73401e-144	4.68542	2.21179e-156	Symbols: VSP1, ATVSP1 | VSP1 (VEGETATIVE STORAGE PROTEIN 1); acid phosphatase/ transcription factor binding | chr5:8507590-8508957 REVERSE
AT5G28640	3.7185	2.08385e-22	2.56539	3.18e-07	Symbols: AN3, GIF, GIF1 | AN3 (ANGUSTIFOLIA 3); protein binding / transcription coactivator | chr5:10647570-10649892 REVERSE
AT5G33370	9.24587	6.37695e-136	7.54588	1.20171e-45	GDSL-motif lipase/hydrolase family protein | chr5:12602468-12604764 REVERSE
AT5G37300	1.77207	6.26409e-06	2.16332	1.16459e-08	Symbols: WSD1 | WSD1; diacylglycerol O-acyltransferase/ long-chain-alcohol O-fatty-acyltransferase | chr5:14767499-14770249 FORWARD
AT5G41460	1.0513	1.45312e-07	1.69909	1.86664e-19	fringe-related protein | chr5:16589598-16592241 REVERSE
AT5G42800	1.53688	1.01058e-06	4.2708	1.09966e-91	Symbols: DFR, TT3, M318 | DFR (DIHYDROFLAVONOL 4-REDUCTASE); dihydrokaempferol 4-reductase | chr5:17164141-17165918 REVERSE
AT5G44110	1.27356	0.000406141	1.15498	0.0032968	Symbols: ATPOP1, ATNAP2, POP1 | POP1; transporter | chr5:17754064-17755742 REVERSE
AT5G45670	1.92025	2.92499e-19	1.02262	0.000120387	GDSL-motif lipase/hydrolase family protein | chr5:18528494-18530450 FORWARD
AT5G46830	1.79226	0.00026164	2.89619	3.30925e-11	basic helix-loop-helix (bHLH) family protein | chr5:19002719-19004254 FORWARD
AT5G51750	1.84233	2.23381e-27	1.15349	5.47128e-10	Symbols: ATSBT1.3, SBT1.3 | ATSBT1.3 (ARABIDOPSIS THALIANA SUBTILASE 1.3); identical protein binding / serine-type endopeptidase | chr5:21020207-21022781 FORWARD
AT5G54060	2.53629	0.000100179	4.38665	5.44007e-21	Symbols: UF3GT | UF3GT (udp-glucose:flavonoid 3-O-glucosyltransferase); transferase, transferring glycosyl groups | chr5:21936879-21938369 REVERSE
AT5G57123	4.18234	0.000294959	3.35737	0.000658687	unknown protein | chr5:23126922-23127654 REVERSE
AT5G58700	1.09476	0.000354186	1.56851	1.91582e-05	Symbols: ATPLC4, PLC4 | phosphoinositide-specific phospholipase C family protein | chr5:23713000-23716098 REVERSE
AT5G60142	2.01501	0.0103349	2.24344	0.00484582	DNA binding | chr5:24216180-24217691 REVERSE
AT5G61030	1.52267	4.03617e-12	1.0886	4.83299e-07	Symbols: GR-RBP3 | GR-RBP3 (glycine-rich RNA-binding protein 3); ATP binding / RNA binding | chr5:24560451-24562306 FORWARD
AT5G62210	3.92062	6.22354e-16	3.33591	2.61868e-08	embryo-specific protein-related | chr5:24986327-24987489 REVERSE
AT5G64080	1.30248	2.19791e-08	1.6744	3.38126e-13	protease inhibitor/seed storage/lipid transfer protein (LTP) family protein | chr5:25645263-25646735 REVERSE
AT5G64550	1.04918	7.28516e-11	1.42851	2.68378e-17	loricrin-related | chr5:25801528-25804980 REVERSE
